# Supplementary material for: Structure guided studies of the interaction between PTP1B and JAK
Source: Commun Biol. 2023 Jun 14;6:641. doi: 10.1038/s42003-023-05020-9 (PMC10267100; doi:10.1038/s42003-023-05020-9)
Supplement: Supplementary file 4 — Supplementary Data 1 [file 42003_2023_5020_MOESM4_ESM.xml]

<?xml version="1.0" encoding="UTF-8"?><GraphPadPrismFile PrismXMLVersion="5.00">
<Created>
<OriginalVersion CreatedByProgram="GraphPad Prism" CreatedByVersion="9.4.1.458" Login="morris.r" DateTime="2022-11-23T08:49:27+11:00"></OriginalVersion>
</Created>
<InfoSequence>
<Ref ID="Info0" Selected="1"></Ref>
<Ref ID="Info1"></Ref>
</InfoSequence>
<Info ID="Info0">
<Title>Project info 1</Title>
<Notes></Notes>
<Constant><Name>Experiment Date</Name><Value>2018-05-31</Value></Constant>
<Constant><Name>Experiment ID</Name><Value></Value></Constant>
<Constant><Name>Notebook ID</Name><Value></Value></Constant>
<Constant><Name>Project</Name><Value></Value></Constant>
<Constant><Name>Experimenter</Name><Value></Value></Constant>
<Constant><Name>Protocol</Name><Value></Value></Constant>
</Info>

<Info ID="Info1">
<Title>Project info 1</Title>
<Notes></Notes>
<Constant><Name>Experiment Date</Name><Value>2018-05-31</Value></Constant>
<Constant><Name>Experiment ID</Name><Value></Value></Constant>
<Constant><Name>Notebook ID</Name><Value></Value></Constant>
<Constant><Name>Project</Name><Value></Value></Constant>
<Constant><Name>Experimenter</Name><Value></Value></Constant>
<Constant><Name>Protocol</Name><Value></Value></Constant>
</Info>

<TableSequence>
<Ref ID="Table14"></Ref>
<Ref ID="Table20"></Ref>
<Ref ID="Table25"></Ref>
<Ref ID="Table42"></Ref>
<Ref ID="Table43"></Ref>
<Ref ID="Table40" Selected="1"></Ref>
<Ref ID="Table41"></Ref>
</TableSequence>
<Table ID="Table14" XFormat="numbers" YFormat="replicates" Replicates="1" TableType="XY" EVFormat="AsteriskAfterNumber">
<Title>JAK2 pYpY Exp 1 (320 min)</Title>
<XColumn Width="81" Subcolumns="1" Decimals="1">
<Title></Title>
<Subcolumn>
<d>0</d>
<d>10</d>
<d>11.2</d>
<d>12.4</d>
<d>13.6</d>
<d>14.8</d>
<d>16</d>
<d>17.2</d>
<d>18.4</d>
<d>19.6</d>
<d>20.8</d>
<d>22</d>
<d>23.2</d>
<d>24.4</d>
<d>25.6</d>
<d></d>
<d>32.3</d>
<d>37.8</d>
<d>43.3</d>
<d>48.8</d>
<d>54.3</d>
<d>59.8</d>
<d>65.3</d>
<d>70.8</d>
<d>76.3</d>
<d>81.8</d>
<d>87.3</d>
<d>92.8</d>
<d>98.3</d>
<d>103.8</d>
<d>109.3</d>
<d>114.8</d>
<d>120.3</d>
<d>125.8</d>
<d>131.3</d>
<d>136.8</d>
<d>142.3</d>
<d>147.8</d>
<d>153.3</d>
<d>158.8</d>
<d>164.3</d>
<d>169.8</d>
<d>175.3</d>
<d>180.8</d>
<d>186.3</d>
<d>210</d>
<d>280</d>
<d>300</d>
<d>320</d>
<d>1200</d>
</Subcolumn>
</XColumn>
<XAdvancedColumn Version="1" Width="81" Decimals="1" Subcolumns="1">
<Title></Title>
<Subcolumn>
<d>0</d>
<d>10</d>
<d>11.2</d>
<d>12.4</d>
<d>13.6</d>
<d>14.8</d>
<d>16</d>
<d>17.2</d>
<d>18.4</d>
<d>19.6</d>
<d>20.8</d>
<d>22</d>
<d>23.2</d>
<d>24.4</d>
<d>25.6</d>
<d></d>
<d>32.3</d>
<d>37.8</d>
<d>43.3</d>
<d>48.8</d>
<d>54.3</d>
<d>59.8</d>
<d>65.3</d>
<d>70.8</d>
<d>76.3</d>
<d>81.8</d>
<d>87.3</d>
<d>92.8</d>
<d>98.3</d>
<d>103.8</d>
<d>109.3</d>
<d>114.8</d>
<d>120.3</d>
<d>125.8</d>
<d>131.3</d>
<d>136.8</d>
<d>142.3</d>
<d>147.8</d>
<d>153.3</d>
<d>158.8</d>
<d>164.3</d>
<d>169.8</d>
<d>175.3</d>
<d>180.8</d>
<d>186.3</d>
<d>210</d>
<d>280</d>
<d>300</d>
<d>320</d>
<d>1200</d>
</Subcolumn>
</XAdvancedColumn>
<YColumn Width="81" Decimals="6" Subcolumns="1">
<Title>YpY</Title>
<Subcolumn>
<d>0</d>
<d>2.214178</d>
<d>2.556538</d>
<d>2.853217</d>
<d>3.023529</d>
<d>3.411336</d>
<d>3.580408</d>
<d>4.071018</d>
<d>4.07495</d>
<d>4.333157</d>
<d>4.432223</d>
<d>4.658474</d>
<d>4.760493</d>
<d>5.300111</d>
<d>5.342222</d>
<d></d>
<d>5.858076</d>
<d>6.139705</d>
<d>6.449935</d>
<d>6.771593</d>
<d>7.021714</d>
<d>7.027707</d>
<d>7.320548</d>
<d>7.26892</d>
<d>7.374684</d>
<d>7.355177</d>
<d>7.398096</d>
<d>7.339858</d>
<d>7.528178</d>
<d>7.319264</d>
<d>7.285584</d>
<d>7.244458</d>
<d>7.01885</d>
<d>7.0461</d>
<d>7.057078</d>
<d>6.960935</d>
<d>6.694989</d>
<d>6.758924</d>
<d>6.5576</d>
<d>6.769568</d>
<d>6.415257</d>
<d>6.391311</d>
<d>6.326182</d>
<d>6.346604</d>
<d>6.38505</d>
<d>6.295116</d>
<d>6.177778</d>
<d>6.237053</d>
<d>6.293259</d>
<d>6.306052</d>
</Subcolumn>
</YColumn>
<YColumn Width="81" Decimals="5" Subcolumns="1">
<Title>pYY</Title>
<Subcolumn>
<d>0</d>
<d>10.4134</d>
<d>13.5989</d>
<d>15.50359</d>
<d>18.74456</d>
<d>20.11755</d>
<d>22.42029</d>
<d>25.45858</d>
<d>26.65232</d>
<d>29.04468</d>
<d>30.56786</d>
<d>33.11713</d>
<d>34.67096</d>
<d>36.55582</d>
<d>37.85966</d>
<d></d>
<d>42.66515</d>
<d>46.75699</d>
<d>50.16858</d>
<d>53.2161</d>
<d>56.45738</d>
<d>56.64208</d>
<d>59.06078</d>
<d>60.20275</d>
<d>61.89162</d>
<d>62.67251</d>
<d>63.86318</d>
<d>64.6484</d>
<d>65.15495</d>
<d>64.62291</d>
<d>65.09036</d>
<d>65.38534</d>
<d>64.733</d>
<d>64.29688</d>
<d>64.35827</d>
<d>64.2804</d>
<d>63.83397</d>
<d>62.57174</d>
<d>62.63099</d>
<d>61.7185</d>
<d>61.64239</d>
<d>61.16957</d>
<d>60.66515</d>
<d>61.13292</d>
<d>60.65415</d>
<d>60.44984</d>
<d>56.35769</d>
<d>52.17011</d>
<d>51.26736</d>
<d>49.94041</d>
</Subcolumn>
</YColumn>
<YColumn Width="81" Decimals="6" Subcolumns="1">
<Title>YY</Title>
<Subcolumn>
<d>0</d>
<d>4.089675</d>
<d>3.778994</d>
<d>4.080646</d>
<d>4.334459</d>
<d>4.53546</d>
<d>4.335241</d>
<d>4.723815</d>
<d>5.058507</d>
<d>5.646627</d>
<d>5.551168</d>
<d>5.295925</d>
<d>5.983649</d>
<d>5.920039</d>
<d>6.722804</d>
<d></d>
<d>6.65298</d>
<d>7.386692</d>
<d>8.072056</d>
<d>9.20356</d>
<d>10.03903</d>
<d>10.39274</d>
<d>11.72343</d>
<d>12.24418</d>
<d>13.54862</d>
<d>15.33776</d>
<d>16.05435</d>
<d>17.37622</d>
<d>18.73809</d>
<d>20.08224</d>
<d>20.92023</d>
<d>22.20129</d>
<d>22.91</d>
<d>24.08364</d>
<d>25.34419</d>
<d>26.22376</d>
<d>26.62331</d>
<d>27.55826</d>
<d>28.53553</d>
<d>29.07237</d>
<d>29.83977</d>
<d>30.64118</d>
<d>31.22251</d>
<d>32.16365</d>
<d>32.90382</d>
<d>33.13123</d>
<d>36.36312</d>
<d>37.08167</d>
<d>37.36536</d>
<d>40.12282</d>
</Subcolumn>
</YColumn>
<YColumn Width="84" Decimals="5" Subcolumns="1">
<Title>total product</Title>
<Subcolumn>
<d>0</d>
<d>20.42847</d>
<d>24.35988</d>
<d>27.41857</d>
<d>31.89731</d>
<d>34.29462</d>
<d>37.07051</d>
<d>41.85766</d>
<d>43.73022</d>
<d>47.68789</d>
<d>49.55363</d>
<d>52.6334</d>
<d>55.49725</d>
<d>58.38224</d>
<d>61.00796</d>
<d>67.8302</d>
<d>67.42532</d>
<d>73.6663</d>
<d>79.05187</d>
<d>84.55171</d>
<d>89.83916</d>
<d>90.50441</d>
<d>95.44401</d>
<d>97.41277</d>
<d>101.1998</d>
<d>104.3166</d>
<d>106.6997</d>
<d>109.2034</d>
<d>111.7167</d>
<d>112.4538</d>
<d>114.0079</d>
<d>115.8836</d>
<d>115.6768</d>
<d>116.6113</d>
<d>118.2401</d>
<d>119.1024</d>
<d>118.7201</d>
<d>118.3983</d>
<d>119.4189</d>
<d>119.2189</d>
<d>119.6306</d>
<d>120.0029</d>
<d>120.0173</d>
<d>121.764</d>
<d>122.1304</d>
<d>122.0487</d>
<d>120.8541</d>
<d>116.6874</d>
<d>115.9995</d>
</Subcolumn>
</YColumn>
</Table>
<Table ID="Table20" XFormat="numbers" YFormat="replicates" Replicates="1" TableType="XY" EVFormat="AsteriskAfterNumber">
<Title>IRK (45 min) total</Title>
<XColumn Width="81" Subcolumns="1" Decimals="1">
<Title></Title>
<Subcolumn>
<d>0</d>
<d>5.5</d>
<d>11</d>
<d>16.5</d>
<d>22</d>
<d>27.5</d>
<d>33</d>
<d>38.5</d>
<d>44</d>
<d>49.5</d>
<d>55</d>
<d>60.5</d>
<d>66</d>
<d>71.5</d>
<d>77</d>
<d>82.5</d>
<d>88</d>
<d>93.5</d>
<d>99</d>
</Subcolumn>
</XColumn>
<XAdvancedColumn Version="1" Width="81" Decimals="1" Subcolumns="1">
<Title></Title>
<Subcolumn>
<d>0</d>
<d>5.5</d>
<d>11</d>
<d>16.5</d>
<d>22</d>
<d>27.5</d>
<d>33</d>
<d>38.5</d>
<d>44</d>
<d>49.5</d>
<d>55</d>
<d>60.5</d>
<d>66</d>
<d>71.5</d>
<d>77</d>
<d>82.5</d>
<d>88</d>
<d>93.5</d>
<d>99</d>
</Subcolumn>
</XAdvancedColumn>
<YColumn Width="125" Decimals="10" Subcolumns="1">
<Title>dephos both</Title>
<Subcolumn>
<d>-8.102e-007</d>
<d>0.000002915</d>
<d>0.0000035903</d>
<d>0.0000038753</d>
<d>0.0000052065</d>
<d>0.0000066652</d>
<d>0.0000077461</d>
<d>0.0000088148</d>
<d>0.000009749</d>
<d>0.000011452</d>
<d>0.000012605</d>
<d>0.000013312</d>
<d>0.000016132</d>
<d>0.000016999</d>
<d>0.000018764</d>
<d>0.000020214</d>
<d>0.000022105</d>
<d>0.000023774</d>
<d>0.000025933</d>
</Subcolumn>
</YColumn>
<YColumn Width="88" Decimals="9" Subcolumns="1">
<Title>1pY2 dephos</Title>
<Subcolumn>
<d>0.000002133</d>
<d>0.000018907</d>
<d>0.000026871</d>
<d>0.000035174</d>
<d>0.000041237</d>
<d>0.000047246</d>
<d>0.000053305</d>
<d>0.000059077</d>
<d>0.000064182</d>
<d>0.00006842</d>
<d>0.000072769</d>
<d>0.000076945</d>
<d>0.000079697</d>
<d>0.000083785</d>
<d>0.000085929</d>
<d>0.000090106</d>
<d>0.000092542</d>
<d>0.000096278</d>
<d>0.000096628</d>
</Subcolumn>
</YColumn>
<YColumn Width="90" Decimals="10" Subcolumns="1">
<Title>1pY1 dephos</Title>
<Subcolumn>
<d>0.0000090298</d>
<d>0.000030853</d>
<d>0.00004485</d>
<d>0.000058313</d>
<d>0.000068628</d>
<d>0.000079579</d>
<d>0.000089576</d>
<d>0.00010094</d>
<d>0.00010911</d>
<d>0.00011795</d>
<d>0.00012504</d>
<d>0.00013272</d>
<d>0.00013824</d>
<d>0.00014541</d>
<d>0.00014962</d>
<d>0.00015615</d>
<d>0.00016208</d>
<d>0.00016836</d>
<d>0.0001724</d>
</Subcolumn>
</YColumn>
<YColumn Width="81" Decimals="8" Subcolumns="1">
<Title>2pY dephos</Title>
<Subcolumn>
<d>0.000475</d>
<d>0.00042056</d>
<d>0.00040869</d>
<d>0.0003976</d>
<d>0.0003734</d>
<d>0.00036218</d>
<d>0.0003493</d>
<d>0.00034149</d>
<d>0.00032893</d>
<d>0.00031839</d>
<d>0.00030817</d>
<d>0.00030213</d>
<d>0.00029061</d>
<d>0.00028405</d>
<d>0.00027239</d>
<d>0.00026675</d>
<d>0.00025905</d>
<d>0.00025542</d>
<d>0.0002463</d>
<d>0.00023959</d>
</Subcolumn>
</YColumn>
</Table>
<Table ID="Table25" XFormat="numbers" YFormat="replicates" Replicates="1" TableType="XY" EVFormat="AsteriskAfterNumber">
<Title>JAK2 (45 min) total</Title>
<XColumn Width="81" Subcolumns="1" Decimals="1">
<Title></Title>
<Subcolumn>
<d>0</d>
<d>5.5</d>
<d>11</d>
<d>16.5</d>
<d>22</d>
<d>27.5</d>
<d>33</d>
<d>38.5</d>
<d>44</d>
<d>49.5</d>
<d>55</d>
<d>60.5</d>
<d>66</d>
<d>71.5</d>
<d>77</d>
<d>82.5</d>
<d>88</d>
<d>93.5</d>
<d>99</d>
</Subcolumn>
</XColumn>
<XAdvancedColumn Version="1" Width="81" Decimals="1" Subcolumns="1">
<Title></Title>
<Subcolumn>
<d>0</d>
<d>5.5</d>
<d>11</d>
<d>16.5</d>
<d>22</d>
<d>27.5</d>
<d>33</d>
<d>38.5</d>
<d>44</d>
<d>49.5</d>
<d>55</d>
<d>60.5</d>
<d>66</d>
<d>71.5</d>
<d>77</d>
<d>82.5</d>
<d>88</d>
<d>93.5</d>
<d>99</d>
</Subcolumn>
</XAdvancedColumn>
<YColumn Width="90" Decimals="10" Subcolumns="1">
<Title>1pY2 dephos</Title>
<Subcolumn>
<d>0.0000043328</d>
<d>0.000029767</d>
<d>0.00004605</d>
<d>0.000062602</d>
<d>0.000072846</d>
<d>0.000082759</d>
<d>0.00010293</d>
<d>0.000099963</d>
<d>0.000098274</d>
<d>0.000097956</d>
<d>0.000095508</d>
<d>0.000093243</d>
<d>0.000090981</d>
<d>0.000090615</d>
<d>0.000084505</d>
<d>0.000084499</d>
<d>0.000082094</d>
<d>0.000080291</d>
</Subcolumn>
</YColumn>
<YColumn Width="90" Decimals="10" Subcolumns="1">
<Title>1pY1 dephos</Title>
<Subcolumn>
<d>0.0000043714</d>
<d>0.000011388</d>
<d>0.000014674</d>
<d>0.000018896</d>
<d>0.000022302</d>
<d>0.000023622</d>
<d>0.000027328</d>
<d>0.000025487</d>
<d>0.000025037</d>
<d>0.000024518</d>
<d>0.000023658</d>
<d>0.000022308</d>
<d>0.000021658</d>
<d>0.000021274</d>
<d>0.000019967</d>
<d>0.000019617</d>
<d>0.000019111</d>
<d>0.000018381</d>
</Subcolumn>
</YColumn>
<YColumn Width="90" Decimals="10" Subcolumns="1">
<Title>both dephos</Title>
<Subcolumn>
<d>0.0000044277</d>
<d>0.0000039688</d>
<d>0.0000055612</d>
<d>0.0000075961</d>
<d>0.0000091475</d>
<d>0.000011138</d>
<d>0.000029233</d>
<d>0.000032375</d>
<d>0.000034822</d>
<d>0.000039237</d>
<d>0.00004153</d>
<d>0.000045273</d>
<d>0.000047435</d>
<d>0.000051935</d>
<d>0.000051939</d>
<d>0.000055287</d>
<d>0.000057503</d>
<d>0.000059381</d>
</Subcolumn>
</YColumn>
<YColumn Width="84" Decimals="9" Subcolumns="1">
<Title>2pY dephos</Title>
<Subcolumn>
<d>0.0002</d>
<d>0.00017624</d>
<d>0.00014517</d>
<d>0.00013363</d>
<d>0.00011786</d>
<d>0.00010071</d>
<d>0.000068348</d>
<d>0.000062765</d>
<d>0.000060075</d>
<d>0.000059006</d>
<d>0.00005647</d>
<d>0.000054868</d>
<d>0.000053218</d>
<d>0.000053825</d>
<d>0.000050429</d>
<d>0.000051114</d>
<d>0.000050019</d>
<d>0.000049718</d>
</Subcolumn>
</YColumn>
</Table>
<Table ID="Table42" XFormat="numbers" YFormat="replicates" Replicates="1" TableType="XY" EVFormat="AsteriskAfterNumber">
<Title>JAK pYpY WT (cut at 27 min)</Title>
<XColumn Width="81" Subcolumns="1" Decimals="1">
<Title></Title>
<Subcolumn>
<d>0</d>
<d>5.5</d>
<d>11</d>
<d>16.5</d>
<d>22</d>
<d>27</d>
</Subcolumn>
</XColumn>
<XAdvancedColumn Version="1" Width="81" Decimals="1" Subcolumns="1">
<Title></Title>
<Subcolumn>
<d>0</d>
<d>5.5</d>
<d>11</d>
<d>16.5</d>
<d>22</d>
<d>27</d>
</Subcolumn>
</XAdvancedColumn>
<YColumn Width="104" Decimals="10" Subcolumns="1">
<Title><TextAlign align="Left">pYpY</TextAlign></Title>
<Subcolumn>
<d>200</d>
<d>176.24</d>
<d>145.17</d>
<d>133.63</d>
<d>117.86</d>
<d>100.71</d>
</Subcolumn>
</YColumn>
<YColumn Width="97" Decimals="10" Subcolumns="1">
<Title><TextAlign align="Left">pYY</TextAlign></Title>
<Subcolumn>
<d>4.3328</d>
<d>29.767</d>
<d>46.05</d>
<d>62.602</d>
<d>72.846</d>
<d>82.759</d>
</Subcolumn>
</YColumn>
<YColumn Width="97" Decimals="10" Subcolumns="1">
<Title><TextAlign align="Left">YpY</TextAlign></Title>
<Subcolumn>
<d>4.3714</d>
<d>11.388</d>
<d>14.674</d>
<d>18.896</d>
<d>22.302</d>
<d>23.622</d>
</Subcolumn>
</YColumn>
<YColumn Width="96" Decimals="10" Subcolumns="1">
<Title>YY</Title>
<Subcolumn>
<d>4.4277</d>
<d>3.9688</d>
<d>5.5612</d>
<d>7.5961</d>
<d>9.1475</d>
<d>11.138</d>
</Subcolumn>
</YColumn>
</Table>
<Table ID="Table43" XFormat="numbers" YFormat="replicates" Replicates="1" TableType="XY" EVFormat="AsteriskAfterNumber">
<Title>IRK pYpY WT (cut at 27 min)</Title>
<XColumn Width="81" Subcolumns="1" Decimals="1">
<Title></Title>
<Subcolumn>
<d>0</d>
<d>5.5</d>
<d>11</d>
<d>16.5</d>
<d>22</d>
<d>27</d>
</Subcolumn>
</XColumn>
<XAdvancedColumn Version="1" Width="81" Decimals="1" Subcolumns="1">
<Title></Title>
<Subcolumn>
<d>0</d>
<d>5.5</d>
<d>11</d>
<d>16.5</d>
<d>22</d>
<d>27</d>
</Subcolumn>
</XAdvancedColumn>
<YColumn Width="104" Decimals="10" Subcolumns="1">
<Title><TextAlign align="Left">pYpY</TextAlign></Title>
<Subcolumn>
<d>475</d>
<d>420.56</d>
<d>408.69</d>
<d>397.6</d>
<d>373.4</d>
<d>362.18</d>
</Subcolumn>
</YColumn>
<YColumn Width="104" Decimals="10" Subcolumns="1">
<Title><TextAlign align="Left">pYY</TextAlign></Title>
<Subcolumn>
<d>2.133</d>
<d>18.907</d>
<d>26.871</d>
<d>35.174</d>
<d>41.237</d>
<d>47.246</d>
</Subcolumn>
</YColumn>
<YColumn Width="104" Decimals="10" Subcolumns="1">
<Title><TextAlign align="Left">YpY</TextAlign></Title>
<Subcolumn>
<d>9.0298</d>
<d>30.853</d>
<d>44.85</d>
<d>58.313</d>
<d>68.628</d>
<d>79.579</d>
</Subcolumn>
</YColumn>
<YColumn Width="97" Decimals="10" Subcolumns="1">
<Title>YY</Title>
<Subcolumn>
<d>-0.8102</d>
<d>2.915</d>
<d>3.5903</d>
<d>3.8753</d>
<d>5.2065</d>
<d>6.6652</d>
</Subcolumn>
</YColumn>
</Table>
<Table ID="Table40" XFormat="numbers" YFormat="replicates" Replicates="1" TableType="XY" EVFormat="AsteriskAfterNumber">
<Title>IRK pYpY R47A </Title>
<XColumn Width="81" Subcolumns="1" Decimals="1">
<Title></Title>
<Subcolumn>
<d>0</d>
<d>3.3</d>
<d>6.6</d>
<d>9.9</d>
<d>13.2</d>
<d>16.5</d>
<d>19.8</d>
<d>23.1</d>
<d>26.4</d>
</Subcolumn>
</XColumn>
<XAdvancedColumn Version="1" Width="81" Decimals="1" Subcolumns="1">
<Title></Title>
<Subcolumn>
<d>0</d>
<d>3.3</d>
<d>6.6</d>
<d>9.9</d>
<d>13.2</d>
<d>16.5</d>
<d>19.8</d>
<d>23.1</d>
<d>26.4</d>
</Subcolumn>
</XAdvancedColumn>
<YColumn Width="104" Decimals="10" Subcolumns="1">
<Title><TextAlign align="Left">pYpY</TextAlign></Title>
<Subcolumn>
<d>411.55</d>
<d>264.44</d>
<d>219.46</d>
<d>166.08</d>
<d>144.23</d>
<d>117.97</d>
<d>89.784</d>
<d>69.626</d>
<d>53.982</d>
</Subcolumn>
</YColumn>
<YColumn Width="104" Decimals="10" Subcolumns="1">
<Title><TextAlign align="Left">pYY</TextAlign></Title>
<Subcolumn>
<d>14.62</d>
<d>77.517</d>
<d>96.808</d>
<d>106.73</d>
<d>132.26</d>
<d>149.3</d>
<d>151.1</d>
<d>150.94</d>
<d>144.07</d>
</Subcolumn>
</YColumn>
<YColumn Width="97" Decimals="10" Subcolumns="1">
<Title><TextAlign align="Left">YpY</TextAlign></Title>
<Subcolumn>
<d>26.162</d>
<d>66.805</d>
<d>78.079</d>
<d>79.634</d>
<d>91.605</d>
<d>98.596</d>
<d>95.895</d>
<d>91.529</d>
<d>86.802</d>
</Subcolumn>
</YColumn>
<YColumn Width="97" Decimals="10" Subcolumns="1">
<Title>YY</Title>
<Subcolumn>
<d>-0.8714</d>
<d>12.898</d>
<d>21.612</d>
<d>29.329</d>
<d>42.893</d>
<d>58.732</d>
<d>69.794</d>
<d>82.273</d>
<d>92.77</d>
</Subcolumn>
</YColumn>
</Table>
<Table ID="Table41" XFormat="numbers" YFormat="replicates" Replicates="1" TableType="XY" EVFormat="AsteriskAfterNumber">
<Title>JAK pYpY R47A</Title>
<XColumn Width="81" Subcolumns="1" Decimals="1">
<Title></Title>
<Subcolumn>
<d>0</d>
<d>3.3</d>
<d>6.6</d>
<d>9.9</d>
<d>13.2</d>
<d>16.5</d>
<d>19.8</d>
<d>23.1</d>
<d>26.4</d>
</Subcolumn>
</XColumn>
<XAdvancedColumn Version="1" Width="81" Decimals="1" Subcolumns="1">
<Title></Title>
<Subcolumn>
<d>0</d>
<d>3.3</d>
<d>6.6</d>
<d>9.9</d>
<d>13.2</d>
<d>16.5</d>
<d>19.8</d>
<d>23.1</d>
<d>26.4</d>
</Subcolumn>
</XAdvancedColumn>
<YColumn Width="97" Decimals="10" Subcolumns="1">
<Title><TextAlign align="Left">pYpY</TextAlign></Title>
<Subcolumn>
<d>284</d>
<d>191.26</d>
<d>147.56</d>
<d>103.44</d>
<d>79.806</d>
<d>58.484</d>
<d>45.726</d>
<d>34.656</d>
<d>26.623</d>
</Subcolumn>
</YColumn>
<YColumn Width="90" Decimals="10" Subcolumns="1">
<Title><TextAlign align="Left">pYY</TextAlign></Title>
<Subcolumn>
<d>24.336</d>
<d>92.898</d>
<d>115.2</d>
<d>125.87</d>
<d>141.26</d>
<d>146.63</d>
<d>154.46</d>
<d>149.12</d>
<d>134.96</d>
</Subcolumn>
</YColumn>
<YColumn Width="90" Decimals="10" Subcolumns="1">
<Title><TextAlign align="Left">YpY</TextAlign></Title>
<Subcolumn>
<d>17.411</d>
<d>68.66</d>
<d>85.846</d>
<d>92.472</d>
<d>106.33</d>
<d>109.18</d>
<d>114.1</d>
<d>110.61</d>
<d>99.532</d>
</Subcolumn>
</YColumn>
<YColumn Width="90" Decimals="10" Subcolumns="1">
<Title>YY</Title>
<Subcolumn>
<d>2.2299</d>
<d>9.4506</d>
<d>17.184</d>
<d>23.095</d>
<d>34.534</d>
<d>44.796</d>
<d>60.831</d>
<d>75.245</d>
<d>84.699</d>
</Subcolumn>
</YColumn>
</Table>

<!--Analyses, graphs and layouts as compressed binary. Don&apos;t edit this part of the file.-->

<Template dt:dt="bin.base64" xmlns:dt="urn:schemas-microsoft-com:datatypes">eF7sXQd8FEUXn7v0XgmE5hGQEkI6vV1C6KQAoQSkhCSQQJILKXQkNAuCgqg0EUTg
E5UqvYlIlSrFQhMBgYA0QUBB8s3b2bmb29zlNneJuQv757fM3szbNzNv5s3M7s7+
E9euQ4eOPSLCZfnOCKHZstkyOT6SUV/5pygVx/SVIy1Ms0LIGocyfHyP/5Pj3yko
U1uoGESgXsIoDvL8uHoItcdndvgYhg8bfDzCOdTHYSFGLT4EaZBhQyikKz688eGL
D398NETk2ga8jAQJEiRIkCBBggQJEiRIkCCh7GGLD3jG4IEPP3zUxocCH3BfL0GC
BAkSJEiQIEGCBAkSJEj47wBv9SVIkCBBggQJlg0rFIn/H1oNode8EGphhdAc2Lxn
AI7qM9hudx+vCuzc7Lnfw6wRPrFV/wrH2uzdqEobsn6wRldq8DEG8DHqUKPGWrLs
WOgUZp8MWaFO3O9OqPSWI57ciwcWNTq0ajsmI10xKiU7J02V2dovJDDYT5GSmaRK
Tssc1tqvV3yHRs382rZxbFUrKrZdfEJce0VWelpOriKuV2S3zu0Ufo2CgiKystJT
goKi4qMUcd0694xXYB1BQe1j/BR+qbm5WS2CgkaPHh2YCFKBSaoMEMwJistWZaVk
547thpU1whcEJucm++FsiHat4uDY5LSk3DaODq1GpIxtg1XwyrKy0zJzA+MSh6V0
UGVnJOYGkiAXlzwOklKyWwXBFfhCXoFuDblpSSNScgOTslMSc1Xqaxxa5eTi5GGM
+HDVECLbKohPM6AyLTclIyI7O3GsRmki/IQzTaH06BBTMbiWL0rvPnE9OsfEhw6K
69E1blDjPsFhXQeFsgXVkw1f1JzcxNyUDumJw1jVkNewlOw2wa2C6ClX8iC1PYNo
fdRxOjNh6hIX3UmVnTZOlZmbmN4jJaeiNJGeasGVuNDpbZrituBO9Gv771siNjst
BRc4F/taxWkHHZViLRiibUHdCv/7puiZlJiOzVRxmkFQIbiG6/8hZugHvfFUlJZU
wcYjHZVSN4JZjka0wBXOFfRUTN0aZuISOXlD4kk+WYl4cTYoLXOoahC1ma62iIuO
i4uKA9l2quSUmMSMFI2p1PbRmZWeVhPbbMUqLdpubMOxLWewFkyJIsK111LFFkFX
O+ltKKalmKZi209dyvjsxMycdG5q68mVhSu2RRteRJWY4pV/K8SnqYYlFi2jRZld
Tx2Y8qTlqBollrOthTlpDakRycPzcnJTkiGyR0qSeoCypIYQqhFXQYHWYqxcfBI3
4zQLacbOPTS6cePmWtFMI8EvXYUv936Ae3MF7wjCGgrU0sZrFKK1uNNE62zqZmHB
uqIbN21qzj0Am6IzXp0EaubuqLSMlEx4aFQxOoCYCgq0FmPl4pNIgzdvrKsfNAvX
7kzm2w+KTGcVpf2LVIwppHnO05rC98pM1DePVZDmKaaGArXF2Ln4JOKIuodvM5+p
ddtJOJFVwK4grKJAL22+l2muzspK1jmcVYjW11c5pqDlfe+qJ6eIuM69yes2TYvw
xQwODgwNFvu4LHdsFtOmRRpHYLB4YUOpC1tcHkXLqq+oxWlhS6q/oHQJLiwpLWir
IO5dZRtH23ygXQlCdtxLZoKI7LTEdM1r1iKogwhRC8Vs8orXSi7z4/VAhBz1HJsx
RFWMonr48GJ+a/R48nqgbHLUBxcd3ujmMLIsoDzVmd8aPXJejxUXEY8XoTmKmJTR
ih6qjMSidDfwMZsL87toechL8uix2EDJirhsFSNcDHYy9DtED9Di8HZWxOAurxqt
kdDgEU+UQ1HUzvA5HkK4VyUnZiYyktoAO7szv4vqIRQ87VQZaUmKnomZOYronow8
xQ295Ynk9ZAtBe3gDVZeNiOpjYd69VA7O3ARoCcveywjqQ3DesgmiHaJ6WlDstMY
SW0Yto8TF9E1LZnzL0ZUC6DDk/nNtzujh+xg6IRbHHfnXFXRLsgB+nPxekgvJf0n
Mj0xaQQjrYFQT9F6ES/ulpeUlpyo6JidmJmcwsiLAdHjxp13UKly09OGpeYqouMV
3eBEW/aOoL009aLtRVpBSSrWKzMtSZWcUrQvAilU8eMPfJ6K7ZySPioFD5v6PUMb
vB4ORA+xXsfE7MQMVWayJlUbYGd2b0rRfsiOcuIRh+jIRcsD1FjMeKgI1Qgz8MNH
NeZ30fJU4iJ6jk0fmpiipxMiQsBV/Hjow0Uoo3sqotMyk1L1jIcKpM+/Qng9lbmI
+MRUPC4zggLc19t/aLtXQWCfSJVqRE5qSvpQBZmBFE3Zq0h5iAUIis4XQD8mR9Hx
kX3Skoel5OqZeAL4g6KonqpcRET6kGJqhVA40tefqR7SmpGJQ8YqumbnDR2qe0wM
RvrsTPWQWbKdKi87LSUbZkJGWgPoz7rnZdpeZGsY2FkRkZmbNjJPZ/2E43NRf6/J
RRB376HKw8NPMowdkap01tkMt/srXER8dsqQvKTUlNyiQwaHBwb1KBCsXdTjBrZQ
no4B8U/derhJlOiphUAPt95g5IR4rHv+4kD0+HHnQKRnCPH46BaB0FJc3khc+xEQ
1Mnj9cDKBkekZKenZZIJvgNECwDtTkZygqL2AQmsJ1uVmDw6UXcnRESKjMAEmv7T
g9fzKhcROyQFL0J1z12AI7rtzPTnulwErldmYjbXc9rhYTolMydFa6wGqeLHZ1gB
CO2jiErJ0F4zCNe9Re0DVIXgF8mqzDSuI+ucm6H2rJ8CHSPSKg+hO4xMzEtNzMtR
NA9jhBkIy1PUzjCC43E+KTsti5uUBY7FA2rPjvOaetF1Hcy4xN/xulkRm56s6Jk7
Nl3oGkI/5WknmXqR0TICblUUPaMUHVW5qXjFGZOiZ+LgUXT93AiBfxm6TxGiqH8F
cueG/F0Itjy2yoncXQGQWr7Onf2Am/cDfiWMUBKivyBzkCK/QIXmF3QAzS+q7x3+
fgOhD9EZOzKqQLzxpZWINSVIkCBBgoTyBqwIFqnn+ANolJysBAAwzwP4nxIklCHk
Svt8WCbKkQO3yozLVg1PScpVwCZaRYiC+6xJNVSRpMrMyU3MzM1BjigA996bVuSg
WC7XsLu/7AAzgI0AyxE8Qg7mF+JwK0oPMN5H/NFZOsz66IbIMx44FwJu27ibfzya
Kz610/KCPO6Q6YyjgDM41F9tTpJzv99FfRHxKXr7CBB+CPkCx8GVEM/c46pBbyjZ
hzsAZ+6BKQWtJ0gqJ8EjAZoKrz9AL8R24ePc8lshUl5adrgOujjck9JzyJmWSvNF
KoED95qnHT+mIHf+bRbgIfd8BJwDQvpu7z3uiTg0AainWcN9PL2j1lV5yP4anWR1
YDZ/5fvqmXgzl4+mNOSpGOiGEJ6UwBVQKjAMlBKeoEC5QAM8U4A84R1fC0TfieFr
lcRk1Jj6TAby+k0GpeqdmI5v/I21F4RQttK0F7yXYHWBDsjHTfk2J43QArW0PT/X
2EpzTWkBzCDNNRXp+C/mGvWrYbOaa+DFE+gtOtdAedmBE4Y/fXMN+9obYOJcQ7O2
tLmGGlOfydi5pqjJjJ9rqL3MZa5xxbWBd7FdIrqGKrISshIU7cdk4cmmflhosCIj
LbMBP8mw5BoQWMuV0iTDA8xAJxlrpBRMMtACcEC/WMwf3ZkD3k+yv6Wj/A86ycA5
gA7BEMLIEAI/+EmGWXkhL9wL0mUydVwwFxeM47grONBRB2LAg5Qj5ZxHaSYZBSK9
BQ66zqVX0UmGrll1AXRQeXpoTzK0nlz+WewkA/tmQF45SiNBUiEWXrdyqXnCVOjw
sFtD97VQk8bqa5WIgozF1DaQCtfAm1s6FkMcWIfWV2NHAgdihaLDMBQIQjgA2sMw
qGHNR80kBGQrZhim0wrddqSvKtB59FcFMsJDsEm1AVOXVm3o23Xja5OVYD61ge4J
MK42UBITK0Pn+tKoDHgTwLjKgHSuKjcxXZGVrUrOS9K17hNfL1iLFVev4qCpl/41
ijcuMazXOvfoqqgf3phblii44kuLE4MAM5RscTIRHzAV9UNFJ0bpKP9DuDhhoe8O
GJYN6djNdmEn0xVHQd0Y8gA5WJzAbYr24gRCwH+9OIlGRF45TokSEMlPsziJoalj
kSAV6hervhahAVqp0PdhEc6ljkFqkFQYT2iZ2VQyDIOdAJAKUnALpm/pQmUpjFy6
gBrWuNSIQpR0RgHjAvRVhZ1RilYFBpPklKxUVY5iiCo31aRasc+BhRA/n5BaQacA
GF+rkKyEUAWpWpnWqiRtBZ0ZYFKtQsytVuCEAONqBSUJzUoojUrRTPRVqjiIWdD4
4uJC5biHLtKKpoQAM5RsRQMrGXpIj1vM7wDfM2VFQx+3wEolUGaDpsg0vk/9eBgi
fq4cGalnRVMej1tSEZHXvaJJ05sKHX64OlXXigY213OpzMcIOlY04zSpZBAGOwEg
FaRgW7S+FQ2VpTByRQNqWONSIwpR0vkEjAvQVxV2PilaFVPnfrZWpTlLQqcAmFQr
o+f+sqoVdGaA8bWCZae51Yp+4WJcrUxc0bCVopnoq1RxELOiqY+LC6/l4BEN9xap
R3jTCAWSFjOGAGYo2WIGRjU4EvlDOJlKR/keJVnMUMDzWAX+fxzzlaGuOOrC2xBx
cVjMwCihvZihoI5Nryrrxcx2ROSLLlcgdofeVOjwO5nUoouZXUwqha7FjDAVFnrq
1Cx1Ip8Kw6k6daRSkEqHUd2aoSX1p8KWCv2pYH9dqWTOgLYFQCpIQX/RtwCjshRG
LsBADXchDzhnf1OUdPqDDgHQVxV2+itaFWg8mEtMqg5kUVx1ioOwOtCDAcZVB+xm
zOswtjYQV1q1AY8DGF8bU9umNGsDIwTAuNoY+XKPrQwpjqmV0b/CaoDIa7suEcwK
C0kLLEMAM5RsgZWItJ8YSe/BzOswZoEFUOBjMtJszgHZxjJ79J4MpmsC6sG7EfFw
/Qus8nha9A0i8kWXUBC7R28qdPhvmdSiC6y9TCpFRV1gQdsCIBWkGiD9CywqS2Hk
AgvUcBfygHP2N0VJF1jQIQD6qsLOekWrYvQCi61OaS6w9vDxxlXH2AUWW5vSXJJ8
y8cbXxtT26Y0awMjBMC42hi5wGIrQ4pjamX0L7D8cTGrI2aB1SdeUT8pL1eRmKsI
bSrthRYHMEPJllupSPMsazAqOt1LR/kepiy33kKa5RbMNn1lNmibjpdz3yHi7+a1
3NqHiHzRBRXE7tebCh3+AJNadLl1kEmlqKjLLWhbAKSClD/Sv9yishRGLrdADXch
Dzhnf1NAtiVZbkGHAOirCjsHFq2K0csttjqludyCHgwwrjrGLrfY2pTmAgU8DmB8
bUxtm9KsDYwQAONqA2OMiU1T1suthvxyS/3GUFpuGQEwQ8mXW/RIREWne+ko3+O/
WG4dQsTfzWu5dRgR+aILKoj9Xm8qdPgjTGrR5dZRJpWioi63oG0BkApSDZH+5RaV
pTByuQVquAt5wDn7mwKyLclyCzoEQF9V2DmwaFWMXm6x1YEsiqtOcRBWB3owwLjq
GLvcYmtTmgsU8DiA8bUxtW1KszYwQgCMq42Ryy22MmW33PLMhzjglBHznT8stGDB
RQ0BywjtieblRSGz2AK7eHHfd+dbW9sOqIQ87Dl7ITSG+QgYpOrhNknmfwM+QTMQ
YQGnNs6D3sVB03+KQpP2OaJ/J4XE00kMkIxzZ//2wR4lf8Isl7Vz8VYPcvB62Ye7
2lpLB0uyTT+iBdBvUAFL8eKD9GIojfCvL9DSUQhpu4XpbC660tmcdaXP4T6vgJJQ
n6JHJXUKTKW+iPwlAvgrApURDARa2PO+Uuv3Zc2n687oIufUrTmt0agpaibQMOmX
1mP7vjVQyURhjUPUv53Rc86x23AaYlAL1FJXGVCCUuunloZ1nJv7cxpa4bK0QStQ
FCK9w1nnWKKNuMO9v34ySRhLUDJNxUGcJmEbCtMBq/PBo1gdqzjmdOoBTIJefI4U
iPTU4iBOLzsyG9YL0quV2nWAUFxebK0N5yVeL9wAUBjWC9LCOoC8uLxYzYbzEq8X
SkNhWC9Is3Wg9RCXFwvDeQHE6TWtL9FDXF7m2ZfgEN/m5tmXqKy4vFgYzgsgTq9p
fQlkxbe5efYlkBXf5ubUl17NfwNpvsbmgVce+6aOO9D9241t4SdZe2h4iRBSoRvq
885K9SkPebH5agNypxjN1RAwnf+LO3rQlqa+wef0Jh++xYerub+rAWsA8pdF9GJP
BBF4lTeE4C9UCZZD9nawO49+tBMaGoqX5Onq1DpK9SkPagi20+qDUYZQp4owBPQc
XSAKggWGaEai1XhpDUE/6eeBF8TPN66/+U3sl5xrwKIa5FnXuKs+b65Un/KQCUxw
Up1vURhliLJzjRbayYIesc66ZD2CGsICe0RLEq3GS2sIwd2j+l5xD+ca5G5RnyEs
etYQGqK1drKJPcKCB8s2JFqNl9AQVbhFITzkoh/S+XEPgfhFspr+G6HZEbW5x0Ha
D1zZ9FrqR7ns3wNU5NdEIJcm/9M6t3IXz1lyH5u4ynU9yaNBGw+E7qNpfAXOo2Wc
rGbhCCHoFx73OfmyhrbVyJszAKmpu1a6Nxqj9S5PCN2LYlofXVAoie3sse0uuBPb
IQ9iO+RBbBdshO3gwawhjMMFDcT6H1fShOM9SDyEhsHaBgC2g4U76UXaXxXALwjH
xrSK8OfqE833Q1I3zW0XhrKs7CxHN52Q5yOX1l7OznU8T7r4etVxbuW51UXmhW0m
I3a2Ti2BnWXWqXwWZQihnQEwwoeohxViScCoUSu4kFqC7ccHDhzg4rxREFfTZrJg
TgM81B/JjRD0wXPDfCBqhoe7MnhcvoePxnbHv1Df+LTc9JRGSIEgH1oGGG9kXDkc
kCIG7AcvOwP5klmjZHztCHyWgW6iTBw2NKqV4Uqivyg03nQGj0SrrOt4PMUj0XTs
STASQSgvU2/KxcIHmXAU700QGoawlcGboJrivCmmXLxprSzc/o58j8tpWV/7w/KP
Xf6QZdmvl09z0XgTUpbAzjKkXItP9uDrIQzHXfKOXBNC/Gkc/zEOz+CwL44/LNeE
EP8Hjof8IczC8evlmhDii9oZzmGZQLwJ/uSqxpsoqCVYb6Jp1JtCXxBvysQNR7zp
Hl9P4k3wokMG0+Y0emUAN4m+ynOQKoaqsjNSks3XreTIx66Z9UHPFjYt7F6z/szT
x6aHXa71O54vrJnmVpSouRVcBmUKvrW1Bs96yPTB8ynf3NaFtLm1B896XHOHajU3
vBd8lRCdUeZZrtUTc9NUmYqcvAzc/grVqJRsRdbYkIDQgGRV3hDhQCvj3lM6oHVN
oEWgpGXXI4j+otD0iHc8xtg/9KztuNbjY/sTnoUOBz022m/xvIHHp1ArfjqtL75H
hFpZ13+IjTcGmxPC2viidzw0IcSfwPEf82EhzmethyaE+C04fiMfQjkOemhCiNfd
I/wR7REzHY0dAJYh0iO2IzqdRjuQK0mPgPeUMmSH5HvolQHc3oKEEH4+rYtAnLza
Ji/PHdDlQNoMtlzRyq+xndGf1tNsFI7rbH1sPrd57jDT1tV2j801h1y8JFBYl3y0
V8CGTQPY6IM7Atb/ehVN+KEdiYfQMISNDbMq3ELpcn8KMY1dhW9scGnSvA255sVT
TD6VDYBfKIrQgqqGKrISQnSP7nC5A4rroGlecptlxTdtVxOaVqO7KDRNe8u6nm0V
x552rjZdbR85BNnZ2ibZXnCobFe2TQtNSJsUwqb2JB5Cw9DVtGABU5vWl29a2KVB
mjZARNOGmmvT/mn9va2j3WM7H5u7ttdtT9m52traHbfdXsZNC03YiW9SCH/hmxZC
w9DVtI2Q6U1blW9amKpJ0zbimlau1bQgmZBgru35xHq03QcOn9lXs1lkl+Uwyd7L
9mu7vg7D7MuuPU2HrvaEx/emtmc1vj1hQxRpzxZcexZ1Va1Fl3k2rQN6zfonOz/v
Ovh29ZndCy/kkWp91c7Hu4pH5TK7bTUdupoW9pPVz5+NyM6yxohzMMTfnNJ21UKu
kp7RfWOO2IZ2nPCzWFtyLJuoFUKz2qIx+F8ylruPQH8EVYPIH/YSooG6zT9GzWVk
Bxy1H20zWhv4rekjugBi6ooTwKIEnpFQRUKFkAYQNg6V425REbnDF1YAKi4Eu4UN
G6WQO8BAyybSc3UIxaDneJCIIMce5fkWLpFwPTxNgINoy1fC/1fXnedCAPnTYICB
yvpK4nnD3V6313ixMa7BWkgI1jV+dplcCVzjuQtsN021vuaSV8nyXAOe5RDXgLNw
w67BbMLctuLs7K1uUYxruKomcIfq4AmtEHqRjTm6BtkFqe0ekMa6RggfUlC54lwD
Ki4E6xrYKIVwgBw+6Lk6hGLQ89JyjR+a35f/N65R6ERco7YzcQ0nZ0t0DehwxDXg
LKxErnEsr2raqr5xSvhbYsQ1PLrd5I7q+19ohdCLrM3RNeCSsnANqLgQrGtgoxTC
AXL4oOfqEIpBz0vPNT63+m9co6U7cY1B7sQ1OrpbomuAfYhrwFloiVzj6sU5689V
r8m4RoB3T+5YPuO0Vgi9SC50DfX9Wjm6Bu1AQpjqGlBxIVjXwEYphAPk8EHP1SHU
i56XnmuMYm6LSt81qijz8yHXt2STuQ+3/KHlQAV4wBSksC1egb54FiACctCnYMiF
FQm3cMfTP5gSRhqYiLl16sR8ru9ZglxJ5c1drrg0sTrMSa64NLE6LFGuuDSxOsxJ
ToJ54498mC9gErmDlPzHsgB4qgqTg642Fdv2kpwk97LJ3UHu1pq7DAB4kT5psVol
OUlOkrNcOc3cCjMtnVvFXCk2B0lOkqvochovgocd0gpVkpPkSi6n8SK485O8SJKT
5Eoup/EieA0uregkOUmu5HIaL4JXf9SLJEiQIB4aL4IX7JIXSZBQcvyhzFdO5e6J
4PiI21hhh+ahBVxI/qg5zFJtsa9NxsdfSJtCFGRgH2iYIjkxN1GRpUrLzM1RJGan
KFR5uTlpySmK3NQUReKYtBxFelpGWm4Oc21JUQiFAsznNsrDFh0ZasA9FiEIwL9K
UJRGXMkp4zr7vZpw+3wqikMjUDJKx7P6XG7LSkkwX7ktH8JtygJOI9g4347QuQzG
5x8pNXS/n3G7WDRvUpZzf2MBSijc+kN+KyM0ErDRid1oRDY+7VH2sP8ZR/cblZh+
CIcrX0FozMA7809knla6H2jqPU45fcq5Kfl+dz//32uzAwI7t/Nb3mHWIVmz9jEb
MqJnNc3u3X3KTadHsjHIOnaKfUfXiW8PHDOly7Rfnrr1HL9rjNep8A8btd/807Nj
Mye1HPRB+qZh55ra11ryiXuPFsun9s/6d0PvBo9WZ352efv1pdZeX9xPeMPuy67T
vLf/aNdsjrxq4at3a1/1uxl2xWaA05QfC3YnZp270WhoWFP7xVMP/nT4aZVeq04H
3kl4t1msh/+SEycC4usk2+Y/b4rWx88Li78WEHlx6thNd7K3dR957PjkxHC3J4s3
h59LDfeb3MX78pdfPX7395Nbb3zi9d4fjUe+O23KVdfXt/zczD9rwPINvpMyHkyt
+nX1wAdPuhw/8uqQy2cv/jnC/cGDpzPaBnp2+DRgZ831/aff+KvyiovXW567MjJ9
bc1xifvCLwyNzRm4qHXdF/6VF5xfmbnYLd2xRujuOZvtHXbbKZ8r3Oc1Ov94xfis
BpWuXDr3gX3LujfO5L1YNbHOD6Ps7i3q9knvfmtThw0a/t2KfvVDCvaf/m6vw83p
56av/On2xFl95r5xKXxX0+qua21bpzVOu5n4aeCuhqfHnxp+6uSilU+yTk1fOa/5
vG4Rsf2OfVXw23LfXTMHdgj6bN4Pi1x2dVmxpJMqo2BZAVyy7cUlq9+it4592Du9
bvgXQ+vNb9Ds9Yc7gifUDjkcPGNl/+SJ760K/+eXG58Fj9s690papfsRlQoP3lrV
7+jkyr+9vTZn847qdS80C1qx5ojnw+nLHoz6flD3Ky2uRj05MSK+68wUj/mXbo0L
3rLiXPL8Gcftw2yf1VwQHbg4+uf3lnRu+GW+2xedM7IXTTyzxWFN6OroLD+XRYMX
rIn2Dq602GPo0fT34+49z9jw97+jT33vf3nq8B6LLlxsfrYY0T9/f1onLQWXr/Gq
6M0/3v6nybe9Vm5yiFme6BVwetPb8pXLwvbO7L4o6m4h6j/89Wb9UjKTPXmCbGfs
EV6I/D2S+uGNOU5s8qUy0s+MXYlxl5cY+bDhrSgzdiebxvJOvqkulflNc0Jm7JOo
LJixNSg9Zmz4NIsyY8cwErHMeTxzHs2cazNjs1cDaOkoWI260tlcdKWzOetKF8OM
DTtJoa5AvQjfgOpgpd7TV6n1O7+D+rczMRf6UgZa98uuoKu8hr9c2y2fHfTl7v3v
hYxuVKttW3rF81UPTkUPUap/O6MwIKRCX3EaDsiuod91lUEEM/b3XM2uoxvopkgW
agqlxIytB+L0wjKEwrBekBaySkMoLi+21obzEq+X64Q8DOsFaWEdQF5cXqxmw3mJ
1wuloTCsF6SFjMwAcXmxMJwXQJxe0/oSPcTlZZ59CQ7xbW6efYnKisuLheG8AOL0
mtaXQFZ8m5tnXwJZ8W1uTn2JMFruZ82KNCuPKW25gP+KHm7NCcYgbhnBwVupjuZh
QRynJwXUnle0k19eQuirJFqNl9YQB9Rlpktqr14Tf++Y+ibQu3GLapBnXcMeX9Go
XfXbV5pUJe7DoMyZsduUwBC8pB4IXeOadrKJrLcWTAj9O4lW46U1xHUSTaG+V3zp
mLFvaCeb2CMseLC8SaLVeAkNQZixK6OyZ8buKXeQvVXtqOtoeSNZcrXPXcmjwQwX
iRlbX4eh3/DbI3urKBewXYBVqguxXaoLsV1ZfcMPnL2TnAgjNg2POpF4CA2DtQ0A
bAcL9+K4fOv90TaCcPnul5UHl28tlymuWR5W7u1dVrp28/jVbYDLbtdwj4NuDLnr
4BLYWca9nCtjCO0M+FKmm1esJOSuvWXkY/wuMt3M2PBwVwZ2yOejsd3BKvFpGSmK
+vDuRDfFGGn92Smad6SkdKXJ40n0F4XGo2A0Gmkz0wVGo2jwJjwaQWhp7Niw3hfn
UQfKxaOS0Xzr67JvHN5CO633yhY5LEVnrL+QTXVgPKoETH3Ajp2Mw2/w9RDOx4W6
LtOEEA+vWhbx4U4cv1emCSF+KY6H/CE8g+O/kGlCiC9qZzj/SmY6O/Yfz4hHffWc
0iX/xteTeBS87OB4+6bRKwlvX/+4lKzctOSUAYr60dipoDE4SnoOQqeyRlWqVMHK
8f+F5edgcpTlEINqVYqTfeCQjf71DpB95TAD/e7tLdOwIpeEJzvUCim4DMoUfLtr
DaUnkelD6WWeJ/sPNS269lB6EpU/T3aBiT3CEHWyHF33WGIf4xXr6Oj5nb2/V0NH
P8/z9p5eXo7G82THeCG0BJsTwlh80XUPTQjx/jj+Oz5siOMdPTUhxHvi+PN8COXw
89SEEK+7R3yPyoIne5QDuZL0CHhradE82a+4B8pWeblYtXPvIZvuVSBv6TFcluH1
A667wrrk475CBEMrJVPuW1UTmk6mfATpdn8KMY0dwjd2DKLNe4RrXjyR5FPZAG7/
VZY+yt06CBp46UxNo9KNZaRBTeFl1eguCk2DdncKlO13dbHKc+oh+9S1QJ7hPFz2
tmtZNqjp0NWgR5HpDQpPAkAD7NQgDXpUT4MmZJltg07xDpQNq2xrtdK7h6xd5Svy
TyoNlzWs/L3FNegxZHqDhvENCltnSIMe4xpUrtWgIAkOCostzZ7PsmxJjdai0LRk
E9tAWayjrVWCbQ+Zv+MVeXe74TJPR8trybvI9JZsyrdkPKIteZdrSWutlgSJLM43
zastHVAdm/nO6b4z8f3oTmfYOBdss9x5sG++i6WxNcKmMcLWCGfRyDBbY18l3Rw2
YMG64N4hz9rIcR3tOeF/Ymy4757c7K3U4T+x1tzytjTZGgFsbUCSe8ahFyCmrjgB
5A/VpIpYhaAKFmsA2GrKgspBpQBQeGEFoOJCsPvUsKE4ZkaQW86zNOLzQmwsLoRi
QBykITVboyJi2d16kXA9PC6Ag2jLV/JZ8L+hjKQZWbZGFPCB2m2fFxrjGqyFhGBd
4215uq/CvpPNankn3+d2wTYfygf7ettbmmvAnkriGnAWr8M10sm6ngK7xv/O3h7Z
ok5wW7pvUuMas8ds5j4XtLe1UYezR2/mXANe75YWxy+Mn2xtwMZGuYY+mOoaUHEh
WNfAhuJY4DlD8Yzw+LwQG4sLoV4QB2m6XAP/3qNxDeUeEhpyjWk21DU+cyxL14hz
SPcdiWeNXIdOvtF41njNYbBvisXNGvDQg7gGnMXqcA34YwoMsGuczPNp9+O9K21m
nY3Ydmh+XcY1nDMmcl/T2js5aUKIQ6XLDA9ga2P0rAEdmCpiFZrsGk5F39iwroEN
xbHAg5yKZ4TH54XYWFwIxYA4SNPlGsbNGhfU9NdhqCxdQ+5EFlR1nciCytXJEhdU
sCOfuAacxehwDQGwa7TOWVX3w2vftlmY1GHo/HhfxjVuvfkm97G53MZOHd56403O
NUqTGR7A1sZo16CNzwLSTHUNqLgQrGtgQ3Es8CBXnWeEx+eF2FhcCMWAOEgrPdfw
V//RBOcycA2J/tpouZLKm7tccWlidZiTXHFpYnVYolxxaWJ1mJOcBPOGRH8tyUly
pScn0V9LcpKcJKctJ9FfS3KSnKlyEv21JCfJmSon0V9LcpKcqXIS/bUkJ8mZKifR
X0uQYCok+msJEkyFLvrrSjz9NXDDAv01bFBpZkXor58j3fTX4SFiSaeZi0sInfTX
/vzud0AA7AUpQVGE++ehov8V/zXFYPRf8F/flxP+68tyDf/1r6pTcd4Hg5IUHtUX
Rs9qcXXHL15BXasOGnxoSOi0Q1P/iXLM7T/gp65dvhv8Q595TzfWK0SfFU4pzPd4
ZeL9JcFdn9ttjto578XPn+5avWv/5ICMyHPjx39z4+PX7/7tmbqtob/DtJPP7Owr
PVn+onH2v8u3L7h3ePG4gaf3vT4noP7c2PcvHDrg8f3oa+2yI8cGF77zbo2H4Tdb
hE4J7B8x4tS7ips9YlVDbEb0vlll2663OhxcF7Bq9ZXNX516aP1p9rYL06dnT5uJ
lk6y3fPhrULn35udjttyaPutDqvifz2z7/EaRfjjUWd8ws5lNYv6aIbP4C+u/fjR
V10yT7SOtP3FZtyoaX4H856mrxkbd9kxesXgf7d9da/3+q9uOU8aNqRDYFWru3cX
JljNcrsRdr1V9M1poU/G7QnsevenmpUbzurTo+fopPGjfrJvN+/bJuOrhJ37o03o
6G35mz5afvbRbr85rr4u8xtN+eqezG930ttdNyybfyoj+7D33kv9UuzPL1vTdeE/
fe60fmPz6V9Vg0f1G7pr4+LoVZGB/053nhuzpKb3G0uHjbixcOCWZ4cHRLuPm/vo
0uDgrdUfzT9r/and9J2PAqPvhXzpEKl6/9LUzljq2mvhstZDG1eOdqs762b7R37j
PHa9delRQaOD/4t2cxxbcOzRk5oeA1+dWjmo4Mi0cQnp/Rs2OBg0tPK52KjKDpER
Zxy3DgtO6VD49O6bNS6+PndI6sTLw3qOfNK2d7uz+/zHul98ODJmSd0/pjU9uOL9
lYknJmxOfdTi99eubTsxomHj/jnjX7u6ZX/c9fy0P9bIcqaumJ7SYvA/uQfSUkYe
rTkn+uO/jl+qO+yVS2PufOX2PD7U48e6B3edeN6k1t9bM7J7d35jvcMHD85Zf+R7
oe5Bu7pzDtWtCeJPz49eu/ivyUu6/O+7c3W+nnT3yOUmnf+3LWPDtEFvYvmR560/
wPJdfaj4l4MmjQft0/d9uK5J8+YtrmxxOHwwY261/m2/+9n6+zEZ8iPOmXPnbqnr
8b/o6lfb1vgk7T7Li+2BPQW+xekS0TVUPDE2jAwS9BFjJ9hMt0rw3epah99OJyTG
DpdZCjG2LwJi7DYIHmmkMhJpzPlw5hy+pKIgdSdYypUQ+hs8GmE1AWhJKVjtutLZ
HHWls6XQlQ5g06GWNB4sN4fblQklpTMNe1RSp3ZD5KvCGEQ+F41DOsm0B/dRav3W
QaZ9Rca1vKydLEpGNHySeU01esXJNoS9z78tvUL4m5JpX+U0IHl7WQdegzYMk2kH
cBo6yjrJOsvEEVdTSGTa+iBOL7tl2rBekBYSUUMoLi+21obzEq+X/QjBsF6QFtYB
5MXlxWo2nJd4vVAaCsN6QVpI4gwQlxcLw3kBxOk1rS/RQ1xe5tmX4BDf5ubZl6is
uLxYGM4LIE6vaX0JZMW3uXn2JZAV3+bm1JcICab6Ox2Cl5dMu522IV5eDukoyRDE
EJq+TJfUqy7+W+P0tmy423mZyLTbF9sjSkqUa8Ec0h0kQxBDdNQus/pe8aUj0+5U
qj3CggfLzpIhCJl2HQTkRARlRaadLE+QL6hW3f0t+UR5XrWnbuRx4i5XiUxbX4eh
jAD2yNfqA1ewXWurra7Edltdie3KihGgbMi0oTjiqH8LZeVB/Rvq8oPbZI8eHr1d
/nIb4BHokeni4t7ew8eDof61CDLtKzLdtGQlYYA1RKYND3ctl0wbRqMpNhdcYTQa
CN6ERyMILY1MG4oqzqOQvDw8ahS6afNU5ua0EDnbnpHddtyA6tjulJ12ZDyqBER/
QKY9CodueASC8Cae657KNCHEL8Txtx1J6GyL0BmZJoT4DTge8oewDo7fKdOEEF/U
znB+VVb2ZNrwsqPCkGlPdvhEFlppqXyFw16Za6UJ8l0O52SPvZPllkamHa5ueIBx
Q6khMu1wruFDy5VM29QeYYhfWY5OeXxg38IryvGxx1Z7Hy+Fo6vnSfsXnvaOxpNp
t/BC6ANsTgij8EWnPDQhxPvg+K18qMDxjz00IcS/wMY/yYdQDlcmhHjdPQLejJc+
mfYIB3Il6RHw1tKiybQnORXKHNwuWX3mVFv+u+t2q0XOLeXHXJfhsVNhXfJxXyGC
4BVIsx/aEhJtGgKpNiXZNgxhY8P82kjd2ADjGrsb39iwQYA0byOuebEx8qms2ZNp
D3MrlJ33vGT1jltt+RbP7VZT3VvKl3iWdYOWPjt6YCk0aDTfoLCjgzRooJ4GNWMy
7UQvW3kHn0tW07385X4+260mekfKHX3KskFNh64GDSqFBo3hG3Q4og0axDWoXKtB
QdIcybQf2drKXZwuWVWx85cXOG63crePlP/gaHktGVwKLRnLtyTYnrRkMNeS1lot
CRLmSaYdZjPAZrJ3qGsfm8k2A7xdXVU2C2zaez+2OO7HOES5H+Hs38Ki3I9fUHGC
PQnK2F5n5/nNuN3GqusPI23GvtrWHunjfnx9zV393I/qqcEY7sd8rdqAjUud+5He
60PnZEHloFIAQ9yPh9yay+EB02WrVtdeTCJxLPdjgHdP7hwbS4v7cTlPso10cD8i
IxiD33E7b0/ddqdRD0FZCwmhcY3GNolWE30DnMmDY3vnCJsMq5G+CmdLcw3YU0lc
A85GoKKusY4amWBwH+XHxy6PcfBwbEtf6urnmX8vb1MZ8cyXkmtA3agioUJTXKMk
PPPPlk3kzrGxtHjmn5Uymfa7DQ6paVHDnMrSNRo4TfTd6ZpgE+2U4DvfNcKmsdNI
33WuluYaMYi6BpwN1+EaCl6aB3YNuqV43sg9S57VciuGZ/6fGHv9PPMmuYZ2bUDS
KNcAUEWsQlNdoyQ886qDJ7hzbCwtnnnXYsi0I9xLzhj8boOeajLttmU6a/zlPNF3
M3YNX5cE3/exa8hcRvp+YXGuATvyiWvAWZoO14BHQgywa0xI6Nbp216n2tw62OzC
sf89Z/46iZBn3jUDDj088+bgGtCBqSJWocmuUQKe+er7X3Dn2FhaPPOwyIK00nMN
Oxl1jTZl6hrb7IlrXLQnrrHf3hJdoxuirgFnqaJcI/jK/hcxAafarI9Nujf1WdVi
eOZvT59WRvcapeQatPFZQJqprlESnnm4p4BzbCytew1YZEFa6bnG69Zl6RoSz7zR
ciWVN3e54tLE6jAnueLSxOqwRLni0sTqMCc5CeYNiWdekpPkSk9O4pmX5CQ5SU5b
TuKZl+QkOVPlJJ55SU6SM1VO4pmX5CQ5U+UknnlJTpIzVU7imZcgwVRIPPMSJJgK
XTzzVXmeefjuAnjmYYOKIZ75sCZiyd2Zi0sIkTzz4osi/LTEGcEOG/hEU/hpiaXz
zPtaEZ55Bxze8SM889Eqz4gqB9/s4T/HsfHqqkm7xoR/vHV++k7lnAPLvT1db70d
sC7jp8AdyQkeM8f1WDRm/ZJvb55d9Lqsds3WYx5nDn9kdTLq48RB8+8en+m8cWdK
50N3jx8vHPvJv8ceDvr5WJOoV63R05FW+Y92n9mOnty73nRu9LaB3W5t/7nLdw4J
TwdMqTckAr2f97fDhfw6TV5Uq7HjQPeT/fc4bx9u16jTjimDO0V/9lWDhZlvuu45
/c7SJwVDX930/qU5vTbWqBXvN6fZ13FrZrdBWcNRq1Urwz4Y8U7kgDce/lltQbeR
PSuPGD8l7tyvvRruS72YWfln//j8Fe837L/Bf2zr0dXmJ1c++WMlx9d73x/xcGaS
zZpP42cMvTB31q6ddb+0/fbXB/kLnEL29mmaeTb/ytWrR35s1uXmG6Gx435sta+J
7UGn0ae2nWq3Kn3M+s1rFv1ZKaB15ISwwZtrtcoYFdHldMP3Bwb3m2Hd8vPRyvRa
g3+tt/TpF42OH5oxpPPoy4Hd33pyqUVEXy+XdqfOFg5f67Hxr96bls857Xm7/Z3M
zpW2HvHx7Nbq9XFbs+zHvTtqZUHjqvd2nXWOVH1wacSW8w8j3ut7TPEoq1bQrm0F
rYc0nnqy2oon95eHRZ8YHVhlcs31C79e+Wa9vwr+fjRhXJvWSy49LVhtezDarfKf
pxbdLGxdv5Wb2922yqBqMxLWDz0RVb1t/wE3X/NYWMe+QffYtOi5DULGTVh9OWr0
pY3z+9k+n36y+T2vL1f5j/Df6T51XPOOdnYxe7vWW/H+mhHXJpxo+3xk1K6fGk30
yFsclPlvbnifmOF9u8488lrwsbONEzNnb3R3cqn7Wdi7AxOi/nhSc3f0yuN1D6qW
/ND7I1lbH1fXEXOPj3rr17qqmhOvbXZ43eryOofAq5sc9kVOPXxzZkzmD1scGtzx
/iXq2T+zNm9wfvrbipPrmjRPf/3Kls7DWh7NmHv1wqngJt+m7GwyuW9qsO/ikU9/
9rtyflqPe9cyNrz4PSgjxff+d3MOrWuSsObxpN22mztv/OeD83W7r177G2SyuXMd
LpPPo/dtcVhx6fD5axdv39v4YcqeV558fXjtvKCtGaHPTtRdc3VSX8/MKiwhvQK7
FJAide7RVQFfnil6hDeNUCD9XPQw2kjQx0UfZ3NbHuqT5tKN33In5KL3kVsKF319
BFz0cLU12slIADMAxQ7mfBdzvhS9hcioDKVhrwbQ0lGwGnWls7noSmdz1pU+h/tg
E0pCZxh6VFKnvIcP2Kg7Bx/vIyGv/FAOLZRMFEZL9W9ndIWbNKvJQWtLebA8RE40
hOdvUU65cvubY0cxto5VX8FBOUn92xm9zu2wrc5paCUPlYfxGrRhmFfejdMQLm8s
byIXx+FOIZZX3jSIK5OwDYXpAIlXnsBwXuL1sh8dGNYL0sI6gLy4vFjNhvMSr5ft
oYb1grSQzxwgLi8WhvMCiNNrWl+ih7i8zLMvwSG+zc2zL1FZcXmxMJwXQJxe0/oS
yIpvc/PsSyArvs3NqS8RPtiWAsGWyi8evNVqzkdj28IvsvZ4KXjlgwUlf2np1EMk
QxBDtNI2BF5Sb2nz9skDpw9yrgGLapBnXcNeXUvBYhqBAbRNUOq88mXnGqHF9oiS
ckZbMJ16mGQIYohwbUOo7xVfOl75xqXaIyx4sGwiGYLwyndDmiVlWfHKu1t9I8uu
8rNruNVVWUyVja7k0WCmi8Qrr6/DUAYAe2y79i7EdmkuxHZpLsR2IUbYLoSTLx5l
wysPC3dhL4ISsb2IsGC3LBcW7IVOs1wL3Fzddzutd93vdsvtR6fDrqvdTuHeHGIE
r3xIufHKV5PrZugrCRnyazLyKX+cTDevPDzctVxe+Wl4NBprM8vlczwa9cLeBKMR
hPIy9ajS55WH9b44j2pVLh41S7bZ2teqr+MG2Tnrv+Thjt/L/rS+KK+OixdG6cVL
wHkZZoWUs/BJXyz8Lg4340LBa20aQvwGHB/Oh+dw/F9yEj6Sk/jvcTzkD+GfOP6i
nIQX5CS+qJ3hvLrao4znlZ/9L+9RanpxbV756nIrxFGBT6NXBnBsJgyvfAYQy+ci
eNVvy8sIvaoosbwNP7dDTmyqFVcG0m9s+McxoE1bBlB+nipHBXb2soVejnIX+wDZ
KK/rslfto2QDvY7LLI2g3kfdgwDGjcmGCOp9uDE5tIIT1F/3WGof4xXn6Oi5z97f
K8DRz/OCvaeXt6PxBPUxXggtxeaEMA5fdN1DE0K8P47fx4cBON7RUxNCvCeOv8CH
UA4/T00I8bp7hJu6R5QmQf1oB3Il6RHw+tOCCeodUIBNSycXn1l4gh7kVFApzaWZ
TUcnmc9kiyPahbfohPwKznahouRXGtD36/Rt+W/jvNd0DIG/407Jr2K/aMltM6e8
cP/EOKAeX7QoA164fK3awPVGkV9BB6OKWIWgSsHLCQtH5aBSAF3kV4Z44bCh1Lxw
z5YRjjhsrEJsLDUv3LMibKLuJrGJTnb/U80L97zQGNdgLSQE6xpyRxefPtg16joW
VArDruHqKPPpanGuAZtMiGvA2Q4drtGEiqtdo7XjT59ltW6kDANcHaLUuMat5Brc
FxaUaBc44e4PeIVzjdIl2tWuDUga5RpQTaqIVWiqaxgi2sWGUhPtVt//gjsHTjhs
LDXRrkcRykQt1ygxL9xkdxs1m2iMUQ9MWAsJwbrGO9YuPtOc42zWWhdUGuzczGae
tcxnjMVxUINTENeAY7sO13CgfVHtGta9XRtt+LeLUrPHirpG/dbR3IdJlGh3zqgt
qH6raM41LI5oV8GnCwtH5YpzDUNEu9hQaqLd5TNOc+fYWIXYWGqiXXAXSCs916il
njWW2Zela1THCypfPGso8YLqL+wa9fGCysXiZg3YokhcA8526nANuE8moK6x+eG/
Z8Y0aKFcWjXoYp2VfZUa1zjprOC+3aNsokCyexn3MehFFscmquDlhIWjcsW5hiE2
UWwoNZuo6uAJ7hxIdrGx1GyisMiCtNJzjVNq15hZBrOGxCZqtFxJ5c1drrg0sTrM
Sa64NLE6LFGuuDSxOsxJToJ5Q2ITleQkudKTk9hEJTlJTpLTlpPYRCU5Sc5UOYlN
VJKT5EyVk9hEJTlJzlQ5iU1UkpPkTJWT2EQlSDAVEpuoBAmmQhebqD/PJuqPCJuo
Ah/RVoRN9AbSzSYawjB4KtJy9PF3MleWHDrZROtxj0UIAvAv0UV5eahEn8kJleht
HK6pylGJzhsw4nRclYOxfc736v/T4SbtL548UmvHrVnuN9rvOFcrYPPPToOUXc59
nDEyIaZzu7T2qko7HzqNqTXu66DLdu63V0wZtKerr/3Alus+Ob3zj/DmhxeeWX2n
06cfX6tTeGPs8XutCmffj454V4YuDZQpvrE6f+PBg4unxm1+tbF/Qq9K58ZOsHqv
cOSEWjVsFOdnf/KbLHnV34OuXWgSO+WS9biTzcNSfTNHfmzbv5/L4U6N23W8/3vY
0ie3/4zzeLjo/cgDtSJTQhckOaU4+cpRoUt+7bNj3tgwq86Z9hMGpa2O+/yrLyMn
Lrr6Rcv+Mw7N/PHOqMmr/Gyq+He+MNv75qML/icPx8z5wcexcGjBpubXV8lvdPb3
TXOrk7FjWp32SU9bVvohZ06VR3fXVGk8++mjCd/Pr+dwJ67uwNj1Xa/e/r3l30P+
avBVWkz6e5UfBXf2b5X2dTWPXcc+yl9/pPnyGXGNRmT4XnEtWBzc33r+CVnA7vQZ
Tu8HVDsVPeGQ96ldmw65/2gTPfWL7OWP/dudT73X26Nlo68Hnjr+RvyBNy9FvtE5
9pOajZyVJ07FhO8a+nDq1wsjbrqcHr845kbuyaTeYfat+92cd2lVQeuhQCW68snN
5V7RQbmBVabU/Hrh1ZUd69WwG5fzw9yVHZ3+PVWtIMfN6cRvc99871DXvOmVb11f
PO1qvc+cVleas6hZYL3Pm585tSD0s1d2jk9sv2V3/dzVds+jQgsm5Jzu1Xj55emp
a440uHtxg2fgo66ffuE3anfbJ8f7Lbs0bP+nh/KWDDuZ0zVn1aCrm/ZvPGrb89cB
Na5X7frO+q3fPro589n415a0jlz08+0au6J92hbmnU9we1oQFf559OP9rxY2+WXS
399vie59/UhEeuSR5+esk0ZOLfjB95slrzll7O3SskOTsYX/7Dh/fNye2H1JERkb
Jix6oprb9Nh7uzOy42barXdo9HCE18z9Lis7DgtYWzUqctHWMy3HLVoaNOjiqB+t
XsSnt/g8eveKNc+2HD5697cvf1vaZNu6B2FvRacuGLRocEBmcOsWV+2C3/o5Y0jL
QrtRu++NYMlCa2Gngb10XSIYslCknytUzEaxlwD5YAb9XKExvJ2EXKEKi+EKbYCA
K7QNgoca3zIS3zDne5jzvcw520eWciWEngYPR1hNAFpSCla7rvQ9BtLZUuhKB7Dp
UEsaD5abw+3LhJLS6YY9KqlT5+LjA3x8iI+P8DEPGcsvWksOmjvI28qVPDvokmNf
nDj7o4xI7hmpvoL8zlb/pvyifpyGjvIIeaSR/KI1OA3t5FHy9hK/qEEY5nkDiNPL
bpo2rBekhdycEIrLi6214bzE62U/XjOsF6SFdQB5cXmxmg3nJV4v20MN6wVpIa8l
QFxeLAznBRCn17S+RA9xeZlnX4JDfJubZ1+isuLyYmE4L4A4vab1JZAV3+bm2ZdA
Vnybm1NfIrxgHQSCLy2/aFtByV9aWk2lZAhiiI7ahsBL6s/XLx+8Y95OzjVeIn7R
iGJ7REm5Ay2YVjNSMgQxRDttQ6jvFV86ftGoUu0RFjxYtpcMQfhFY5BmOSbxi2qg
bTWJX9RUflFYuAt7EZSI7UWEDbFDubAhVhR+0Vpy07nsDPGLwsNdiV+0ZB5V+vyi
sN4X51Edy8Wj9POLqtkhS8AvGlpu/KJ+ao8qO35RP4lfVA1ND6oo/KIKdQ8CGDcm
G+IXVXBjssQvahn8ojXUPaLs+EXh9aeF84s2ciH8ot1dCL9ocxdL5BeFt+iEDgvO
/i0sSoelAX2/PvqjThO/2ri3zdlVI3e5hPu0tUeUDgs2m3PHxHx1CDmCmwqZ4pRq
vcbQYRG9tDZwvVF0WADhhgQAqKrFnwsLR2VJpXTTYUHFhWBf3GPjFHIHGGpiPj3n
6qMO+Tikmw7LCH5RdqQ3xjVozTVyGrCu0dSRuEZ/R+Ia7Rwt0TVgkwlxDTjbi8S4
Bt1Icv7v14fvDOilhDpWQOpdU1zDPKl3H8upa3iVqWsctHPxOeqMb+vsCip97tzM
5rSdzGePxfGLwh4s4hpwtkeHa3xLxdWusTN3bhXr3s2Ur0y/3X1rTJJS4xoVinrX
FNcwT+rdrdbUNX4pU9doa+XiswW7RpJVQaW52DW6Wsl8vrQ414AtisQ14OwbHa7x
IxVXu0ZO6pw7E5bwGxe57YcVknrXFNcwT+rdu+oF1V2HsnSNYAcXH0e8oIp3KKh0
HbtGKweZzwuLcw3YwUtcA86+1eEaU6m42jXu/+9A16ZpIUru5xuvKTWuUaGod01x
DfOk3h2vJmxfVAazhkS9a7RcSeXNXa64NLE6zEmuuDSxOixRrrg0sTrMSU6CeUOi
3pXkJLnSk5OodyU5SU6S05aTqHclOUnOVDmJeleSk+RMlZOodyU5Sc5UOYl6V5KT
5EyVk6h3JUgwFRL1rgQJpkKberesSWDrWBESWG8c/lWDkMDGjvCKqHKg3qy3f/ix
Q9q/bzYaF/B+z8C9/dw6J804OX+w662IvXV/2Txiy47Er6dFBdxs/+2iQRGPTgEH
7NXu3wZdbj97yuVf8kfW/XrH4rvHZy6YlXFq9vR1O+aOvfTk4q87T4QuGnGonzW6
P9Ej/+hHp1pYrb3n3btn9KaBXRasvPD9HofmT9/Z2/ZKIuqR95dDq8neIS+8Lo4/
0P1kNWS3OGeKz4cunTd8sLJXSPh3uZFvXv61nvLezeveuxYm9MnLramID13QamPc
J7O90OVvZPdXVD0W90mYY57seMOvkr9e0avnmowuPcaOaLe2x2d5OwZc/jxOtrnL
6jWrtl95ciF0T/L/Tv7i5Vhz2OFhD2d52Rz/LH5h4sU+q49N+fSWz/5f33Y/Pr3K
nC8XrRuhfHD4ge/46q8+ivSt11pVc0i1N6/uP79gwt/re6x/3nfJoL1/Dqwyvnqt
3TX3ZtgP2rXV6dQbCb2OLjt7yvvniF3VhjvJbrSW7Z9XY2Tvs+H9t7sGrYrc8MSn
/t6F6QkzVhX2HD992eotm4/Ytm60aeCZu5vjp86bUGv/vo6x73nbLr0x/L3Guzpc
XfzNwtdvupwaf2fU+FY3u39Z8GbNBt4rmjbZ1XH1ylfGTX1Uc8GjvqcXNavsrHyv
37HE07Xnvivfte1+99O1py979MY/l6buPX3/+rftNhYE/n5tYZjXyOeDR3/6LCr1
/TorUsIywkN6Dn90/HhY0+3P9k/eVP1p3O+/bkvstf/kb1P7Hj1YkP/WovvPI1YN
WWgbtqThrYmj/nhn/u1udbePifuu/5Ae1ye/3afyd699OvyX4OaLfzv3yy+Fsemh
45qM/fq7fgmuz39+lBu36Npo1Yzz155c7Lm3yYLGn9iud2jgtclh394phwtmjt/h
2Ts6fe/no582SXj69M1NG6o/fdC32efRj79450qTX8Y/6PFz3bf/HuK+aHZo90XK
gID5Hx9/+tfNW/vqbtxYO3nulrW7N/T+yKqtzyzrTYdPrf54a/TAppeczi+f+55W
HitSFh3aV3fmuDdVXldPD/vx++zLse1jbDcdnrdgxJUmCy5e+rXq4xFzc0a0nfLz
tA/ePmc9JPHba7kHmg72enBuX05hZQeHBx+wbLF+2Luwm2jYYvvEK+on5eUqEnMV
oU0V8EWzAknksQaQD2bQTx4bx9tJSB5b12LIY/2RhjyWfJ1JsI8538+cH2TO2T6y
lCshdDy4vWc1AWhJKVjtutLZHHWls6XQlQ5g06GWNB4sJ5Y8dj6CiQ2hhQj2I8Jm
QSF5LEFLpb7flDw2SA6aB8q7yLvy1K/Vb19pUnWPGy+Zpr6Cg3K4+jcljw3mNAyS
d5NHG0keW5vTECOPlceVkDx2z05x5LGGNRUHcZrYNgYI0wESeSyB4bzE62U/vzKs
F6SFdQB5cXmxmg3nJV4vlIbCsF6QFpKWAsTlxcJwXgBxek3rS/QQl5d59iU4xLe5
efYlKisuLxaG8wKI02taXwJZ8W1unn0JZMW3uTn1JUL6NlAg+NKSx3YRlPyl5Uzt
KhmCGGKQtiHwkvq9tb88PmG1kXON4sljOyvV0TwsmDy2W7E9oqTEkBbMmRotGYIY
IkbbEOp7xZeOPDa2VHuEBQ+WcZIhCHlsHNIsxyTyWA20rSaRx5pKHgsLd2EvghKx
vYhQXQ4sF6rLikIeGyQ3najQEHksPNyVyGNL5lGlTx4L631xHjWoXDyqopDHBqs9
quzIY4Ml8lg1ND2oopDH1lX3IIBxY7Ih8ti63JgskcdaBnlsbXWPKDvyWHj9KZHH
qo/yI3SCt+iE0AnOXkryWH+kMQ3NElT58efCwlFZUindhE5QcSFeHvLYJc69fXKw
a3znHOoTi13jS+cuPsMszjVgkwlxDTg7iIq6huZ5NUFLJd1I0mjD4nv/61BXCXWs
gOSx1DXoYo+CyhXnGrrIY9k9LeVBHnvF/V21azQrU9dwcujtk4ldI8gh1KcLdo3K
Dl18hlica8AeLOIacLZfh2u8QsV5tFSmqe5PPxzvoZw0fGfu3HXxSo1rVCjyWFNc
Qxd5LOsa5UEee8XdT00e27RMXSPIqrfPYvs4m55WoT5j7ZvZtLTq4jPH3tJcA7Yo
EteAs306XOM+7aE8WipbO/70WVYj+pg/TalxjQpFHmuKa+gij2VdozzIY6+429tQ
13hRpuSxhU5k1qjtTGYNJ2dLnDVgBy9xDTg7oMM1XqHiPFoq7e77dIqb4KH8qnq/
5JZLmio1rlGhyGNNcQ1d5LGsa5QHeewV90BZWc4aEnms0XIllTd3ueLSxOowJ7ni
0sTqsES54tLE6jAnOQnmDYk8VpKT5EpPTiKPleQkOUlOW04ij5XkJDlT5STyWElO
kjNVTiKPleQkOVPlJPJYSU6SM1VOIo+VIMFUSOSxEiSYCok8ViKPlchjzZU8tjb2
LvCqzj30ksci/dyxwLwgwRB3bA9+R5iQO9bfYrhjoZ0pd+wRRuIwc/49c36UOSd1
J1jKlRD6Hdzds5oAtKQUrHZd6WyOutLZUuhKB7DpUEsaD5YTyx27GEHbIbQEQQ0R
+hQZyx3bUA6a+8l7yuN55td1Vjdm1r9T8A0ntm6i+goOyknq35Q7NoDT0F/eS97b
SO7YepyGPvK+8oQScseyn6AJwWoyDeLKxLYxQJgOkLhjCQznJV4v+/WVYb0gLawD
yIvLi9VsOC/xetkealgvSAs5SwHi8mJhOC+AOL2m9SV6iMvLPPsSHOLb3Dz7EpUV
lxcLw3kBxOk1rS+BrPg2N8++BLLi29yc+hLhfOsnEHxpuWN7Ckr+0lKmxkuGIIbo
r20IvKTe0ubtkwdOH+Rco3juWMFiGoEBtE1gQdyxvYrtESXlhbRgytTekiGIIfpo
G0J9r/jSccf2LdUeYcGDZYJkCMId2wNplmMSd6wG2laTuGNN5Y6FhbuwF0GJ2F5E
mC77lQvTZUXhjm0oN52n0BB3LDzclbhjS+ZRpc8dC+t9cR7Vv1w8qqJwxwaoPars
uGMDJO5YNTQ9qKJwx/qrexDAuDHZEHesPzcmS9yxlsEdW0/dI8qOOxZef0rcseqj
/PicPkWUzwnOXkruWLg5pcpolqCqNn8uLByVJZXSzecEFRfi5eGOdXTpzblGoAts
zGlm4+PSxQJdYymirgFnR1FxrkHQUkk3kiSG9gr2X1VVCXWsgNyx1DXoYo+CyhXn
Grq4Y1nXKB/u2Npq13heWJauEexMXCPembhGK2dLdI0liLoGnH0vyjW+eHAqeoi7
TJmTOufOhCUdlRrXqFDcsaa4hi7uWNY1yoc79l+1aziV6azRxKq3j7NtnE0/q1Cf
mzbNbCKtuvggW0tzDdiiSFwDzg7rcI3JAqrHlsrx3ms6/rZslJL7yW0/rJDcsaa4
hi7uWNY1yoc7doEddY0nZcodO8Wpt08enjVWOoX6dMezxrtOXfDsYWmuATt4iWvA
2REdriG0YEtlzk+ef0a4+SnnVrHu7fp7T6XGNSoUd6wprqGLO5Z1jfLhjv1SzR0b
XAazhsQda7RcSeXNXa64NLE6zEmuuDSxOixRrrg0sTrMSU6CeUPijpXkJLnSk5O4
YyU5SU6S05aTuGMlOUnOVDmJO1aSk+RMlZO4YyU5Sc5UOYk7VpKT5EyVk7hjJUgw
FRJ3rAQJpkKbO/YjbmNFQzSP++PnsDl+GCIbVKKxr03Gxw2k+cAHAL4HH3qFKJIT
cxMVWaq0zFxFWo5ClZebk5acoshNTVEkjsER6WkZabk5zJUlB/e32QHzue9IYIuO
DNXjHosQBOBfoovSiCu3jL+c/c6EflvizqVYoVQUh0agZJSO5/S53IaVkmC+cls+
hNuUBZxGumEGMBgfHyklxl6JsVdi7DUHxt5m3PgH3gVsEXHZquEpSXgMyRyqUoQg
QtLbAztRN95f6VYyMVvKXgLkw3+UpBdAvvcD29CXQASaoZV8skc+vCv50NpQmaH+
flyzDzKze/bT07IMeCNNfnO5tR+TlZKdlpGC54SoxNwUpOKG0LCQoKDQ4JBmiIhD
MTO5XaSMeOcoLMzVighBbpncdBGjyk0ZolKNKCIC43EmNwLzfUg7GY5M5KKVTUq2
tgw8YMnkyohV5KqSVOna6XDrmEki+PgZqA4iVXjVVtbW7/zfbWp0XdAGUoTQTDjN
+C4vk7q8UciH/8qjy0PzS11e0+Ux2sJx7OhRg13eitvHzG0QNgEy5f8BAAD//wMA
FcmwUA==</Template></GraphPadPrismFile>
