# Supplementary material for: Structure guided studies of the interaction between PTP1B and JAK
Source: Commun Biol. 2023 Jun 14;6:641. doi: 10.1038/s42003-023-05020-9 (PMC10267100; doi:10.1038/s42003-023-05020-9)
Supplement: Supplementary file 5 — Supplementary Data 2 [file 42003_2023_5020_MOESM5_ESM.xml]

<?xml version="1.0" encoding="UTF-8"?><GraphPadPrismFile PrismXMLVersion="5.00">
<Created>
<OriginalVersion CreatedByProgram="GraphPad Prism" CreatedByVersion="9.4.1.458" Login="morris.r" DateTime="2022-11-23T07:32:46+11:00"></OriginalVersion>
<MostRecentVersion CreatedByProgram="GraphPad Prism" CreatedByVersion="9.4.1.458" Login="morris.r" DateTime="2022-11-23T07:39:39+11:00"></MostRecentVersion>
</Created>
<InfoSequence>
<Ref ID="Info0" Selected="1"></Ref>
<Ref ID="Info1"></Ref>
</InfoSequence>
<Info ID="Info0">
<Title>Project info 1</Title>
<Notes></Notes>
<Constant><Name>Experiment Date</Name><Value>2021-10-18</Value></Constant>
<Constant><Name>Experiment ID</Name><Value></Value></Constant>
<Constant><Name>Notebook ID</Name><Value></Value></Constant>
<Constant><Name>Project</Name><Value></Value></Constant>
<Constant><Name>Experimenter</Name><Value></Value></Constant>
<Constant><Name>Protocol</Name><Value></Value></Constant>
</Info>

<Info ID="Info1">
<Title>Project info 1</Title>
<Notes></Notes>
<Constant><Name>Experiment Date</Name><Value>2021-10-18</Value></Constant>
<Constant><Name>Experiment ID</Name><Value></Value></Constant>
<Constant><Name>Notebook ID</Name><Value></Value></Constant>
<Constant><Name>Project</Name><Value></Value></Constant>
<Constant><Name>Experimenter</Name><Value></Value></Constant>
<Constant><Name>Protocol</Name><Value></Value></Constant>
</Info>

<TableSequence>
<Ref ID="Table7"></Ref>
<Ref ID="Table12"></Ref>
<Ref ID="Table27"></Ref>
<Ref ID="Table10"></Ref>
<Ref ID="Table13"></Ref>
<Ref ID="Table24"></Ref>
<Ref ID="Table30"></Ref>
<Ref ID="Table31" Selected="1"></Ref>
</TableSequence>
<Table ID="Table7" XFormat="numbers" YFormat="replicates" Replicates="1" TableType="XY" EVFormat="AsteriskAfterNumber">
<Title>WT normalised Exp 1</Title>
<FloatingNote ID="Sticky56" Auto="0" Color="Yellow" Left="451" Top="213" Width="684" Height="482" ScrWidth="1920" ScrHeight="1080" ScrDPI="96">
<WebLink Flags="0" ToolTip="https://www.graphpad.com/guides/prism/9/user-guide/index.htm?xy_table.htm" URL="@help:xy_table.htm">
Learn more about XY tables.
</WebLink>

<B><Font Size="11" Color="#000000" Face="Verdana">How the data are arranged</Font></B>
<Font Size="11" Color="#000000" Face="Verdana"><BR></BR>The X column records time. The response at each time point is entered in triplicate for Control and  Treated conditions. Some cells are blank to denote missing data.</Font>
<B><Font Size="11" Color="#000000" Face="Verdana"><BR></BR><BR></BR>How to graph these data</Font></B>
<Font Size="11" Color="#000000" Face="Verdana"><BR></BR>Look in the navigator to the left and find the Graphs folder. Click on the graph in bold. Prism will present several choices for graphing these data </Font>
<B><Font Size="11" Color="#000000" Face="Verdana"><BR></BR><BR></BR><BR></BR>Notes</Font></B>
<Font Size="11" Color="#000000" Face="Verdana"><BR></BR>-This table was created with three subcolumns for entry of triplicate values. When you create a new table, you can choose the number of subcolumns you need for your data.</Font>
<Font Size="11" Color="#000000" Face="Verdana"><BR></BR><BR></BR>-Some values are left blank. Prism treats blank spots as missing values, and never treats these cells as if you had entered zero.</Font>
<Font Size="11" Color="#000000" Face="Verdana"><BR></BR><BR></BR>-Don</Font>
<Font Size="11" Color="#000000" Face="Verdana">’</Font>
<Font Size="11" Color="#000000" Face="Verdana">t mix up the X column for entry of X values (numbers) and the column for row titles (text).</Font>
<Font Size="11" Color="#000000" Face="Verdana"><BR></BR><BR></BR>-When you go to make a graph of these data, you can choose to:</Font>
<Font Size="11" Color="#000000" Face="Verdana"><BR></BR>        *Plot each individual replicate so you can really see your data (recommended as a first step).</Font>
<Font Size="11" Color="#000000" Face="Verdana"><BR></BR>        *Plot only the means or medians.</Font>
<Font Size="11" Color="#000000" Face="Verdana"><BR></BR>        *Plot the mean or median with error bars (defined in various ways)</Font>
</FloatingNote>

<SubColumnTitles OwnSet="0">
<Subcolumn></Subcolumn>
</SubColumnTitles>
<XColumn Width="81" Subcolumns="1" Decimals="1">
<Title>Elapsed</Title>
<Subcolumn>
<d>0</d>
<d>1</d>
<d>2</d>
<d>3</d>
<d>4</d>
<d>5</d>
<d>6</d>
<d>7</d>
<d>8</d>
<d>9</d>
<d>10</d>
<d>11</d>
<d>12</d>
<d>13</d>
<d>14</d>
<d>15</d>
<d>16</d>
<d>17</d>
<d>18</d>
<d>19</d>
<d>20</d>
<d>21</d>
<d>22</d>
<d>23</d>
<d>24</d>
<d>25</d>
<d>26</d>
<d>27</d>
<d>28</d>
<d>29</d>
<d>30</d>
<d>31</d>
<d>32</d>
<d>33</d>
<d>34</d>
<d>35</d>
<d>36</d>
<d>37</d>
<d>38</d>
<d>39</d>
<d>40</d>
<d>41</d>
<d>42</d>
<d>43</d>
<d>44</d>
<d>45</d>
<d>46</d>
<d>47</d>
<d>48</d>
<d>49</d>
<d>50</d>
<d>51</d>
<d>52</d>
<d>53</d>
<d>54</d>
<d>55</d>
<d>56</d>
<d>57</d>
<d>58</d>
<d>59</d>
<d>60</d>
<d>61</d>
<d>62</d>
<d>63</d>
<d>64</d>
<d>65</d>
<d>66</d>
<d>67</d>
<d>68</d>
<d>69</d>
<d>70</d>
<d>71</d>
</Subcolumn>
</XColumn>
<XAdvancedColumn Version="1" Width="81" Decimals="1" Subcolumns="1">
<Title>Elapsed</Title>
<Subcolumn>
<d>0</d>
<d>1</d>
<d>2</d>
<d>3</d>
<d>4</d>
<d>5</d>
<d>6</d>
<d>7</d>
<d>8</d>
<d>9</d>
<d>10</d>
<d>11</d>
<d>12</d>
<d>13</d>
<d>14</d>
<d>15</d>
<d>16</d>
<d>17</d>
<d>18</d>
<d>19</d>
<d>20</d>
<d>21</d>
<d>22</d>
<d>23</d>
<d>24</d>
<d>25</d>
<d>26</d>
<d>27</d>
<d>28</d>
<d>29</d>
<d>30</d>
<d>31</d>
<d>32</d>
<d>33</d>
<d>34</d>
<d>35</d>
<d>36</d>
<d>37</d>
<d>38</d>
<d>39</d>
<d>40</d>
<d>41</d>
<d>42</d>
<d>43</d>
<d>44</d>
<d>45</d>
<d>46</d>
<d>47</d>
<d>48</d>
<d>49</d>
<d>50</d>
<d>51</d>
<d>52</d>
<d>53</d>
<d>54</d>
<d>55</d>
<d>56</d>
<d>57</d>
<d>58</d>
<d>59</d>
<d>60</d>
<d>61</d>
<d>62</d>
<d>63</d>
<d>64</d>
<d>65</d>
<d>66</d>
<d>67</d>
<d>68</d>
<d>69</d>
<d>70</d>
<d>71</d>
</Subcolumn>
</XAdvancedColumn>
<YColumn Width="81" Decimals="6" Subcolumns="1">
<Title>M1 WT untreated</Title>
<Subcolumn>
<d>15.3298</d>
<d>12.54368</d>
<d>13.13296</d>
<d>14.86675</d>
<d>15.15434</d>
<d>16.46271</d>
<d>19.15495</d>
<d>19.59874</d>
<d>20.09786</d>
<d>21.72222</d>
<d>21.32746</d>
<d>21.90558</d>
<d>22.52167</d>
<d>23.39809</d>
<d>23.5065</d>
<d>24.86626</d>
<d>25.16569</d>
<d>26.71443</d>
<d>26.94602</d>
<d>27.55028</d>
<d>27.32749</d>
<d>29.92473</d>
<d>33.37474</d>
<d>32.85025</d>
<d>31.98713</d>
<d>34.20257</d>
<d>33.84928</d>
<d>35.00055</d>
<d>34.26895</d>
<d>35.50655</d>
<d>37.31461</d>
<d>38.19632</d>
<d>39.67914</d>
<d>41.06718</d>
<d>41.97571</d>
<d>41.45372</d>
<d>44.23174</d>
<d>44.9151</d>
<d>45.93373</d>
<d>45.65629</d>
<d>47.35908</d>
<d>46.75967</d>
<d>49.18708</d>
<d>50.32213</d>
<d>50.99922</d>
<d>52.9754</d>
<d>53.60863</d>
<d>55.88594</d>
<d>57.74008</d>
<d>57.93414</d>
<d>60.30478</d>
<d>62.60482</d>
<d>63.6334</d>
<d>64.75228</d>
<d>66.15804</d>
<d>68.38511</d>
<d>69.24721</d>
<d>70.79787</d>
<d>72.22344</d>
<d>74.4064</d>
<d>74.60056</d>
<d>77.06224</d>
<d>80.87809</d>
<d>85.345</d>
<d>86.67275</d>
<d>90.48217</d>
<d>92.27868</d>
<d>95.22621</d>
<d>96.13642</d>
<d>97.85432</d>
<d>96.92851</d>
<d>100</d>
</Subcolumn>
</YColumn>
<YColumn Width="81" Decimals="6" Subcolumns="1">
<Title>M1 WT + IL-6</Title>
<Subcolumn>
<d>9.104728</d>
<d>7.904658</d>
<d>10.93521</d>
<d>10.31055</d>
<d>11.37944</d>
<d>10.71579</d>
<d>10.97724</d>
<d>11.04091</d>
<d>12.02754</d>
<d>12.44102</d>
<d>11.95486</d>
<d>13.05261</d>
<d>14.07056</d>
<d>13.50383</d>
<d>16.11516</d>
<d>16.01824</d>
<d>17.09379</d>
<d>16.60628</d>
<d>17.79069</d>
<d>18.61786</d>
<d>18.38356</d>
<d>19.57486</d>
<d>19.16555</d>
<d>18.51689</d>
<d>20.30173</d>
<d>20.53151</d>
<d>21.564</d>
<d>21.99269</d>
<d>21.46337</d>
<d>21.5666</d>
<d>22.99127</d>
<d>22.29438</d>
<d>22.77354</d>
<d>23.23863</d>
<d>23.83928</d>
<d>23.91287</d>
<d>24.96183</d>
<d>24.86165</d>
<d>27.28658</d>
<d>26.28191</d>
<d>26.6759</d>
<d>27.7689</d>
<d>27.82018</d>
<d>28.93067</d>
<d>29.34876</d>
<d>30.19621</d>
<d>31.27638</d>
<d>32.12495</d>
<d>33.23948</d>
<d>31.843</d>
<d>34.47393</d>
<d>38.03437</d>
<d>33.43919</d>
<d>32.08246</d>
<d>33.45688</d>
<d>33.58771</d>
<d>32.94335</d>
<d>34.3529</d>
<d>33.17831</d>
<d>32.89747</d>
<d>34.49344</d>
<d>35.1777</d>
<d>34.68534</d>
<d>35.26718</d>
<d>36.12445</d>
<d>36.27851</d>
<d>37.78792</d>
<d>38.27993</d>
<d>37.12313</d>
<d>37.10015</d>
<d>37.32092</d>
<d>37.22524</d>
</Subcolumn>
</YColumn>
</Table>
<Table ID="Table12" XFormat="numbers" YFormat="replicates" Replicates="1" TableType="XY" EVFormat="AsteriskAfterNumber">
<Title>WT normalised Exp 2</Title>
<FloatingNote ID="Sticky57" Auto="0" Color="Yellow" Left="451" Top="213" Width="684" Height="482" ScrWidth="1920" ScrHeight="1080" ScrDPI="96">
<WebLink Flags="0" ToolTip="https://www.graphpad.com/guides/prism/9/user-guide/index.htm?xy_table.htm" URL="@help:xy_table.htm">
Learn more about XY tables.
</WebLink>

<B><Font Size="11" Color="#000000" Face="Verdana">How the data are arranged</Font></B>
<Font Size="11" Color="#000000" Face="Verdana"><BR></BR>The X column records time. The response at each time point is entered in triplicate for Control and  Treated conditions. Some cells are blank to denote missing data.</Font>
<B><Font Size="11" Color="#000000" Face="Verdana"><BR></BR><BR></BR>How to graph these data</Font></B>
<Font Size="11" Color="#000000" Face="Verdana"><BR></BR>Look in the navigator to the left and find the Graphs folder. Click on the graph in bold. Prism will present several choices for graphing these data </Font>
<B><Font Size="11" Color="#000000" Face="Verdana"><BR></BR><BR></BR><BR></BR>Notes</Font></B>
<Font Size="11" Color="#000000" Face="Verdana"><BR></BR>-This table was created with three subcolumns for entry of triplicate values. When you create a new table, you can choose the number of subcolumns you need for your data.</Font>
<Font Size="11" Color="#000000" Face="Verdana"><BR></BR><BR></BR>-Some values are left blank. Prism treats blank spots as missing values, and never treats these cells as if you had entered zero.</Font>
<Font Size="11" Color="#000000" Face="Verdana"><BR></BR><BR></BR>-Don</Font>
<Font Size="11" Color="#000000" Face="Verdana">’</Font>
<Font Size="11" Color="#000000" Face="Verdana">t mix up the X column for entry of X values (numbers) and the column for row titles (text).</Font>
<Font Size="11" Color="#000000" Face="Verdana"><BR></BR><BR></BR>-When you go to make a graph of these data, you can choose to:</Font>
<Font Size="11" Color="#000000" Face="Verdana"><BR></BR>        *Plot each individual replicate so you can really see your data (recommended as a first step).</Font>
<Font Size="11" Color="#000000" Face="Verdana"><BR></BR>        *Plot only the means or medians.</Font>
<Font Size="11" Color="#000000" Face="Verdana"><BR></BR>        *Plot the mean or median with error bars (defined in various ways)</Font>
</FloatingNote>

<SubColumnTitles OwnSet="0">
<Subcolumn></Subcolumn>
</SubColumnTitles>
<XColumn Width="81" Subcolumns="1" Decimals="1">
<Title>Elapsed</Title>
<Subcolumn>
<d>0</d>
<d>1</d>
<d>2</d>
<d>3</d>
<d>4</d>
<d>5</d>
<d>6</d>
<d>7</d>
<d>8</d>
<d>9</d>
<d>10</d>
<d>11</d>
<d>12</d>
<d>13</d>
<d>14</d>
<d>15</d>
<d>16</d>
<d>17</d>
<d>18</d>
<d>19</d>
<d>20</d>
<d>21</d>
<d>22</d>
<d>23</d>
<d>24</d>
<d>25</d>
<d>26</d>
<d>27</d>
<d>28</d>
<d>29</d>
<d>30</d>
<d>31</d>
<d>32</d>
<d>33</d>
<d>34</d>
<d>35</d>
<d>36</d>
<d>37</d>
<d>38</d>
<d>39</d>
<d>40</d>
<d>41</d>
<d>42</d>
<d>43</d>
<d>44</d>
<d>45</d>
<d>46</d>
<d>47</d>
<d>48</d>
<d>49</d>
<d>50</d>
<d>51</d>
<d>52</d>
<d>53</d>
<d>54</d>
<d>55</d>
<d>56</d>
<d>57</d>
<d>58</d>
<d>59</d>
<d>60</d>
<d>61</d>
<d>62</d>
<d>63</d>
<d>64</d>
<d>65</d>
<d>66</d>
<d>67</d>
<d>68</d>
<d>69</d>
<d>70</d>
<d>71</d>
</Subcolumn>
</XColumn>
<XAdvancedColumn Version="1" Width="81" Decimals="1" Subcolumns="1">
<Title>Elapsed</Title>
<Subcolumn>
<d>0</d>
<d>1</d>
<d>2</d>
<d>3</d>
<d>4</d>
<d>5</d>
<d>6</d>
<d>7</d>
<d>8</d>
<d>9</d>
<d>10</d>
<d>11</d>
<d>12</d>
<d>13</d>
<d>14</d>
<d>15</d>
<d>16</d>
<d>17</d>
<d>18</d>
<d>19</d>
<d>20</d>
<d>21</d>
<d>22</d>
<d>23</d>
<d>24</d>
<d>25</d>
<d>26</d>
<d>27</d>
<d>28</d>
<d>29</d>
<d>30</d>
<d>31</d>
<d>32</d>
<d>33</d>
<d>34</d>
<d>35</d>
<d>36</d>
<d>37</d>
<d>38</d>
<d>39</d>
<d>40</d>
<d>41</d>
<d>42</d>
<d>43</d>
<d>44</d>
<d>45</d>
<d>46</d>
<d>47</d>
<d>48</d>
<d>49</d>
<d>50</d>
<d>51</d>
<d>52</d>
<d>53</d>
<d>54</d>
<d>55</d>
<d>56</d>
<d>57</d>
<d>58</d>
<d>59</d>
<d>60</d>
<d>61</d>
<d>62</d>
<d>63</d>
<d>64</d>
<d>65</d>
<d>66</d>
<d>67</d>
<d>68</d>
<d>69</d>
<d>70</d>
<d>71</d>
</Subcolumn>
</XAdvancedColumn>
<YColumn Width="81" Decimals="6" Subcolumns="1">
<Title>M1 WT untreated</Title>
<Subcolumn>
<d>12.63948</d>
<d>11.36861</d>
<d>12.33566</d>
<d>12.69736</d>
<d>12.93837</d>
<d>13.42738</d>
<d>13.73099</d>
<d>14.00215</d>
<d>14.93854</d>
<d>15.67422</d>
<d>16.07109</d>
<d>16.3282</d>
<d>17.01365</d>
<d>17.56679</d>
<d>18.27835</d>
<d>18.83226</d>
<d>19.60607</d>
<d>19.97956</d>
<d>20.77028</d>
<d>21.36676</d>
<d>22.3698</d>
<d>22.93254</d>
<d>23.90104</d>
<d>24.38488</d>
<d>25.71777</d>
<d>27.01998</d>
<d>27.90146</d>
<d>28.7614</d>
<d>29.72125</d>
<d>31.02904</d>
<d>32.09895</d>
<d>33.81478</d>
<d>35.15343</d>
<d>36.20816</d>
<d>37.61426</d>
<d>38.51106</d>
<d>40.02245</d>
<d>41.906</d>
<d>43.77389</d>
<d>45.40149</d>
<d>46.7238</d>
<d>48.51769</d>
<d>49.90762</d>
<d>51.2322</d>
<d>52.67901</d>
<d>54.36408</d>
<d>56.0123</d>
<d>57.63288</d>
<d>59.52611</d>
<d>60.55543</d>
<d>62.74032</d>
<d>65.1524</d>
<d>66.99758</d>
<d>69.05212</d>
<d>71.34686</d>
<d>73.02566</d>
<d>74.90517</d>
<d>76.18459</d>
<d>77.43039</d>
<d>78.59643</d>
<d>80.36303</d>
<d>82.46369</d>
<d>83.81907</d>
<d>85.57796</d>
<d>86.94804</d>
<d>88.72784</d>
<d>90.69083</d>
<d>92.32332</d>
<d>94.24908</d>
<d>96.52537</d>
<d>98.09103</d>
<d>100</d>
</Subcolumn>
</YColumn>
<YColumn Width="81" Decimals="6" Subcolumns="1">
<Title>M1 WT + IL-6</Title>
<Subcolumn>
<d>1.989956</d>
<d>1.757925</d>
<d>2.208281</d>
<d>2.789545</d>
<d>4.012392</d>
<d>4.764636</d>
<d>4.808385</d>
<d>5.300338</d>
<d>5.166284</d>
<d>4.9976</d>
<d>5.193017</d>
<d>5.608655</d>
<d>5.612618</d>
<d>5.717986</d>
<d>5.77901</d>
<d>5.962958</d>
<d>5.978278</d>
<d>6.199123</d>
<d>6.325699</d>
<d>6.454798</d>
<d>6.539041</d>
<d>6.598052</d>
<d>6.839572</d>
<d>7.124355</d>
<d>7.27656</d>
<d>7.4408</d>
<d>7.897667</d>
<d>8.327008</d>
<d>8.783172</d>
<d>8.946674</d>
<d>9.005515</d>
<d>9.508149</d>
<d>9.503729</d>
<d>9.816688</d>
<d>9.703393</d>
<d>10.05702</d>
<d>10.39516</d>
<d>10.40257</d>
<d>10.42888</d>
<d>10.67535</d>
<d>10.8164</d>
<d>10.70389</d>
<d>10.63684</d>
<d>10.75908</d>
<d>10.99816</d>
<d>11.34745</d>
<d>11.02212</d>
<d>10.85604</d>
<d>10.88713</d>
<d>10.45366</d>
<d>10.14853</d>
<d>9.756175</d>
<d>9.567979</d>
<d>9.601958</d>
<d>9.067358</d>
<d>9.017751</d>
<d>8.963127</d>
<d>8.858834</d>
<d>8.820409</d>
<d>8.817067</d>
<d>8.424393</d>
<d>8.299941</d>
<d>8.275673</d>
<d>8.028207</d>
<d>7.733682</d>
<d>7.785191</d>
<d>7.584394</d>
<d>7.481151</d>
<d>7.206558</d>
<d>7.151966</d>
<d>7.039236</d>
<d>6.887993</d>
</Subcolumn>
</YColumn>
</Table>
<Table ID="Table27" XFormat="numbers" YFormat="replicates" Replicates="1" TableType="XY" EVFormat="AsteriskAfterNumber">
<Title>WT normalised Exp 3</Title>
<FloatingNote ID="Sticky58" Auto="0" Color="Yellow" Left="451" Top="213" Width="684" Height="482" ScrWidth="1920" ScrHeight="1080" ScrDPI="96">
<WebLink Flags="0" ToolTip="https://www.graphpad.com/guides/prism/9/user-guide/index.htm?xy_table.htm" URL="@help:xy_table.htm">
Learn more about XY tables.
</WebLink>

<B><Font Size="11" Color="#000000" Face="Verdana">How the data are arranged</Font></B>
<Font Size="11" Color="#000000" Face="Verdana"><BR></BR>The X column records time. The response at each time point is entered in triplicate for Control and  Treated conditions. Some cells are blank to denote missing data.</Font>
<B><Font Size="11" Color="#000000" Face="Verdana"><BR></BR><BR></BR>How to graph these data</Font></B>
<Font Size="11" Color="#000000" Face="Verdana"><BR></BR>Look in the navigator to the left and find the Graphs folder. Click on the graph in bold. Prism will present several choices for graphing these data </Font>
<B><Font Size="11" Color="#000000" Face="Verdana"><BR></BR><BR></BR><BR></BR>Notes</Font></B>
<Font Size="11" Color="#000000" Face="Verdana"><BR></BR>-This table was created with three subcolumns for entry of triplicate values. When you create a new table, you can choose the number of subcolumns you need for your data.</Font>
<Font Size="11" Color="#000000" Face="Verdana"><BR></BR><BR></BR>-Some values are left blank. Prism treats blank spots as missing values, and never treats these cells as if you had entered zero.</Font>
<Font Size="11" Color="#000000" Face="Verdana"><BR></BR><BR></BR>-Don</Font>
<Font Size="11" Color="#000000" Face="Verdana">’</Font>
<Font Size="11" Color="#000000" Face="Verdana">t mix up the X column for entry of X values (numbers) and the column for row titles (text).</Font>
<Font Size="11" Color="#000000" Face="Verdana"><BR></BR><BR></BR>-When you go to make a graph of these data, you can choose to:</Font>
<Font Size="11" Color="#000000" Face="Verdana"><BR></BR>        *Plot each individual replicate so you can really see your data (recommended as a first step).</Font>
<Font Size="11" Color="#000000" Face="Verdana"><BR></BR>        *Plot only the means or medians.</Font>
<Font Size="11" Color="#000000" Face="Verdana"><BR></BR>        *Plot the mean or median with error bars (defined in various ways)</Font>
</FloatingNote>

<SubColumnTitles OwnSet="0">
<Subcolumn></Subcolumn>
</SubColumnTitles>
<XColumn Width="81" Subcolumns="1" Decimals="1">
<Title>Elapsed</Title>
<Subcolumn>
<d>0</d>
<d>1</d>
<d>2</d>
<d>3</d>
<d>4</d>
<d>5</d>
<d>6</d>
<d>7</d>
<d>8</d>
<d>9</d>
<d>10</d>
<d>11</d>
<d>12</d>
<d>13</d>
<d>14</d>
<d>15</d>
<d>16</d>
<d>17</d>
<d>18</d>
<d>19</d>
<d>20</d>
<d>21</d>
<d>22</d>
<d>23</d>
<d>24</d>
<d>25</d>
<d>26</d>
<d>27</d>
<d>28</d>
<d>29</d>
<d>30</d>
<d>31</d>
<d>32</d>
<d>33</d>
<d>34</d>
<d>35</d>
<d>36</d>
<d>37</d>
<d>38</d>
<d>39</d>
<d>40</d>
<d>41</d>
<d>42</d>
<d>43</d>
<d>44</d>
<d>45</d>
<d>46</d>
<d>47</d>
<d>48</d>
<d>49</d>
<d>50</d>
<d>51</d>
<d>52</d>
<d>53</d>
<d>54</d>
<d>55</d>
<d>56</d>
<d>57</d>
<d>58</d>
<d>59</d>
<d>60</d>
<d>61</d>
<d>62</d>
<d>63</d>
<d>64</d>
<d>65</d>
<d>66</d>
<d>67</d>
<d>68</d>
<d>69</d>
<d>70</d>
<d>71</d>
</Subcolumn>
</XColumn>
<XAdvancedColumn Version="1" Width="81" Decimals="1" Subcolumns="1">
<Title>Elapsed</Title>
<Subcolumn>
<d>0</d>
<d>1</d>
<d>2</d>
<d>3</d>
<d>4</d>
<d>5</d>
<d>6</d>
<d>7</d>
<d>8</d>
<d>9</d>
<d>10</d>
<d>11</d>
<d>12</d>
<d>13</d>
<d>14</d>
<d>15</d>
<d>16</d>
<d>17</d>
<d>18</d>
<d>19</d>
<d>20</d>
<d>21</d>
<d>22</d>
<d>23</d>
<d>24</d>
<d>25</d>
<d>26</d>
<d>27</d>
<d>28</d>
<d>29</d>
<d>30</d>
<d>31</d>
<d>32</d>
<d>33</d>
<d>34</d>
<d>35</d>
<d>36</d>
<d>37</d>
<d>38</d>
<d>39</d>
<d>40</d>
<d>41</d>
<d>42</d>
<d>43</d>
<d>44</d>
<d>45</d>
<d>46</d>
<d>47</d>
<d>48</d>
<d>49</d>
<d>50</d>
<d>51</d>
<d>52</d>
<d>53</d>
<d>54</d>
<d>55</d>
<d>56</d>
<d>57</d>
<d>58</d>
<d>59</d>
<d>60</d>
<d>61</d>
<d>62</d>
<d>63</d>
<d>64</d>
<d>65</d>
<d>66</d>
<d>67</d>
<d>68</d>
<d>69</d>
<d>70</d>
<d>71</d>
</Subcolumn>
</XAdvancedColumn>
<YColumn Width="87" Decimals="7" Subcolumns="1">
<Title>M1 WT - IL-6</Title>
<Subcolumn>
<d>15.3371372</d>
<d>12.549683</d>
<d>13.1392422</d>
<d>14.8738583</d>
<d>15.1615899</d>
<d>16.4705844</d>
<d>19.1641159</d>
<d>19.6081179</d>
<d>20.1074789</d>
<d>21.7326152</d>
<d>21.3376622</d>
<d>21.9160575</d>
<d>22.5324468</d>
<d>23.4092868</d>
<d>23.5177464</d>
<d>24.8781575</d>
<d>25.1777266</d>
<d>26.7272164</d>
<d>26.9589153</d>
<d>27.5634572</d>
<d>27.3405646</d>
<d>29.9390441</d>
<d>33.3907033</d>
<d>32.8659683</d>
<d>32.0024319</d>
<d>34.2189351</d>
<d>33.865478</d>
<d>35.0172957</d>
<d>34.2853492</d>
<d>35.5235414</d>
<d>37.3324616</d>
<d>38.2145963</d>
<d>39.6981228</d>
<d>41.0868252</d>
<d>41.9957949</d>
<d>41.4735562</d>
<d>44.2529024</d>
<d>44.9365874</d>
<d>45.9557107</d>
<d>45.6781377</d>
<d>47.3817385</d>
<d>46.7820406</d>
<d>49.2106092</d>
<d>50.346211</d>
<d>51.0236256</d>
<d>53.0007429</d>
<d>53.6342744</d>
<d>55.9126795</d>
<d>57.7677068</d>
<d>57.9618623</d>
<d>60.3336305</d>
<d>62.6347697</d>
<d>63.6638435</d>
<d>64.783259</d>
<d>66.1896979</d>
<d>68.4178306</d>
<d>69.2803368</d>
<d>70.8317484</d>
<d>72.257999</d>
<d>74.442001</d>
<d>74.6362556</d>
<d>77.0991085</d>
<d>80.9167905</d>
<d>85.3858346</d>
<d>86.714215</d>
<d>90.5254581</d>
<d>92.3228331</d>
<d>95.2717682</d>
<d>96.182417</d>
<d>97.9011392</d>
<d>96.9748886</d>
<d>100.047845</d>
</Subcolumn>
</YColumn>
<YColumn Width="90" Decimals="8" Subcolumns="1">
<Title>M1 WT + IL-6</Title>
<Subcolumn>
<d>7.92320951</d>
<d>6.99935612</d>
<d>8.79249133</d>
<d>11.1068549</d>
<d>15.9757405</d>
<d>18.9708767</d>
<d>19.1450669</d>
<d>21.1038286</d>
<d>20.5700792</d>
<d>19.8984448</d>
<d>20.6765181</d>
<d>22.3314215</d>
<d>22.3472016</d>
<d>22.766736</d>
<d>23.0097078</d>
<d>23.7421149</d>
<d>23.8031154</d>
<d>24.6824319</d>
<d>25.1864042</d>
<d>25.700426</d>
<d>26.0358494</d>
<d>26.2708073</d>
<d>27.2324418</d>
<d>28.3663348</d>
<d>28.9723526</d>
<d>29.6262902</d>
<d>31.4453541</d>
<d>33.1548192</d>
<d>34.9710797</d>
<d>35.6220802</d>
<d>35.8563596</d>
<d>37.8576474</d>
<d>37.8400495</d>
<d>39.0861268</d>
<d>38.6350322</d>
<d>40.0430263</d>
<d>41.3893561</d>
<d>41.4188707</d>
<d>41.5236206</d>
<d>42.5049728</d>
<d>43.0665676</d>
<d>42.6186082</d>
<d>42.3516295</d>
<d>42.8383606</d>
<d>43.7902873</d>
<d>45.1810154</d>
<d>43.8856909</d>
<d>43.2244032</d>
<d>43.3482021</d>
<d>41.6222784</d>
<d>40.4074096</d>
<d>38.8451907</d>
<d>38.0958692</d>
<d>38.231159</d>
<d>36.1025953</d>
<d>35.9050817</d>
<d>35.6875879</d>
<d>35.2723378</d>
<d>35.1193413</d>
<d>35.1060376</d>
<d>33.5425656</d>
<d>33.047048</d>
<d>32.950421</d>
<d>31.9651114</d>
<d>30.7924319</d>
<d>30.9975186</d>
<d>30.1980238</d>
<d>29.7869539</d>
<d>28.6936355</d>
<d>28.4762704</d>
<d>28.0274245</d>
<d>27.4252353</d>
</Subcolumn>
</YColumn>
</Table>
<Table ID="Table10" XFormat="numbers" YFormat="replicates" Replicates="1" TableType="XY" EVFormat="AsteriskAfterNumber">
<Title>PTP1B HALO normalised Exp 1</Title>
<FloatingNote ID="Sticky59" Auto="0" Color="Yellow" Left="452" Top="214" Width="684" Height="482" ScrWidth="1920" ScrHeight="1080" ScrDPI="96">
<WebLink Flags="0" ToolTip="https://www.graphpad.com/guides/prism/9/user-guide/index.htm?xy_table.htm" URL="@help:xy_table.htm">
Learn more about XY tables.
</WebLink>

<B><Font Size="11" Color="#000000" Face="Verdana">How the data are arranged</Font></B>
<Font Size="11" Color="#000000" Face="Verdana"><BR></BR>The X column records time. The response at each time point is entered in triplicate for Control and  Treated conditions. Some cells are blank to denote missing data.</Font>
<B><Font Size="11" Color="#000000" Face="Verdana"><BR></BR><BR></BR>How to graph these data</Font></B>
<Font Size="11" Color="#000000" Face="Verdana"><BR></BR>Look in the navigator to the left and find the Graphs folder. Click on the graph in bold. Prism will present several choices for graphing these data </Font>
<B><Font Size="11" Color="#000000" Face="Verdana"><BR></BR><BR></BR><BR></BR>Notes</Font></B>
<Font Size="11" Color="#000000" Face="Verdana"><BR></BR>-This table was created with three subcolumns for entry of triplicate values. When you create a new table, you can choose the number of subcolumns you need for your data.</Font>
<Font Size="11" Color="#000000" Face="Verdana"><BR></BR><BR></BR>-Some values are left blank. Prism treats blank spots as missing values, and never treats these cells as if you had entered zero.</Font>
<Font Size="11" Color="#000000" Face="Verdana"><BR></BR><BR></BR>-Don</Font>
<Font Size="11" Color="#000000" Face="Verdana">’</Font>
<Font Size="11" Color="#000000" Face="Verdana">t mix up the X column for entry of X values (numbers) and the column for row titles (text).</Font>
<Font Size="11" Color="#000000" Face="Verdana"><BR></BR><BR></BR>-When you go to make a graph of these data, you can choose to:</Font>
<Font Size="11" Color="#000000" Face="Verdana"><BR></BR>        *Plot each individual replicate so you can really see your data (recommended as a first step).</Font>
<Font Size="11" Color="#000000" Face="Verdana"><BR></BR>        *Plot only the means or medians.</Font>
<Font Size="11" Color="#000000" Face="Verdana"><BR></BR>        *Plot the mean or median with error bars (defined in various ways)</Font>
</FloatingNote>

<SubColumnTitles OwnSet="0">
<Subcolumn></Subcolumn>
</SubColumnTitles>
<XColumn Width="81" Subcolumns="1" Decimals="1">
<Title>Elapsed</Title>
<Subcolumn>
<d>0</d>
<d>1</d>
<d>2</d>
<d>3</d>
<d>4</d>
<d>5</d>
<d>6</d>
<d>7</d>
<d>8</d>
<d>9</d>
<d>10</d>
<d>11</d>
<d>12</d>
<d>13</d>
<d>14</d>
<d>15</d>
<d>16</d>
<d>17</d>
<d>18</d>
<d>19</d>
<d>20</d>
<d>21</d>
<d>22</d>
<d>23</d>
<d>24</d>
<d>25</d>
<d>26</d>
<d>27</d>
<d>28</d>
<d>29</d>
<d>30</d>
<d>31</d>
<d>32</d>
<d>33</d>
<d>34</d>
<d>35</d>
<d>36</d>
<d>37</d>
<d>38</d>
<d>39</d>
<d>40</d>
<d>41</d>
<d>42</d>
<d>43</d>
<d>44</d>
<d>45</d>
<d>46</d>
<d>47</d>
<d>48</d>
<d>49</d>
<d>50</d>
<d>51</d>
<d>52</d>
<d>53</d>
<d>54</d>
<d>55</d>
<d>56</d>
<d>57</d>
<d>58</d>
<d>59</d>
<d>60</d>
<d>61</d>
<d>62</d>
<d>63</d>
<d>64</d>
<d>65</d>
<d>66</d>
<d>67</d>
<d>68</d>
<d>69</d>
<d>70</d>
<d>71</d>
</Subcolumn>
</XColumn>
<XAdvancedColumn Version="1" Width="81" Decimals="1" Subcolumns="1">
<Title>Elapsed</Title>
<Subcolumn>
<d>0</d>
<d>1</d>
<d>2</d>
<d>3</d>
<d>4</d>
<d>5</d>
<d>6</d>
<d>7</d>
<d>8</d>
<d>9</d>
<d>10</d>
<d>11</d>
<d>12</d>
<d>13</d>
<d>14</d>
<d>15</d>
<d>16</d>
<d>17</d>
<d>18</d>
<d>19</d>
<d>20</d>
<d>21</d>
<d>22</d>
<d>23</d>
<d>24</d>
<d>25</d>
<d>26</d>
<d>27</d>
<d>28</d>
<d>29</d>
<d>30</d>
<d>31</d>
<d>32</d>
<d>33</d>
<d>34</d>
<d>35</d>
<d>36</d>
<d>37</d>
<d>38</d>
<d>39</d>
<d>40</d>
<d>41</d>
<d>42</d>
<d>43</d>
<d>44</d>
<d>45</d>
<d>46</d>
<d>47</d>
<d>48</d>
<d>49</d>
<d>50</d>
<d>51</d>
<d>52</d>
<d>53</d>
<d>54</d>
<d>55</d>
<d>56</d>
<d>57</d>
<d>58</d>
<d>59</d>
<d>60</d>
<d>61</d>
<d>62</d>
<d>63</d>
<d>64</d>
<d>65</d>
<d>66</d>
<d>67</d>
<d>68</d>
<d>69</d>
<d>70</d>
<d>71</d>
</Subcolumn>
</XAdvancedColumn>
<YColumn Width="81" Decimals="6" Subcolumns="1">
<Title>PTP1B HALO untreated</Title>
<Subcolumn>
<d>24.37733</d>
<d>21.39573</d>
<d>21.98529</d>
<d>23.11687</d>
<d>22.91441</d>
<d>23.25313</d>
<d>23.44166</d>
<d>24.08852</d>
<d>23.52918</d>
<d>24.19572</d>
<d>24.48488</d>
<d>24.83064</d>
<d>24.58178</d>
<d>25.21165</d>
<d>25.60579</d>
<d>26.15037</d>
<d>26.79209</d>
<d>26.96466</d>
<d>27.10069</d>
<d>27.57592</d>
<d>28.4755</d>
<d>29.27187</d>
<d>29.38341</d>
<d>29.54978</d>
<d>29.69858</d>
<d>29.78681</d>
<d>30.16642</d>
<d>31.23506</d>
<d>33.02688</d>
<d>33.39219</d>
<d>34.24339</d>
<d>34.37427</d>
<d>34.97613</d>
<d>36.13653</d>
<d>37.47875</d>
<d>37.61291</d>
<d>39.47185</d>
<d>39.7678</d>
<d>41.06187</d>
<d>41.85906</d>
<d>43.2122</d>
<d>43.23564</d>
<d>44.70183</d>
<d>44.89902</d>
<d>47.12068</d>
<d>47.31693</d>
<d>48.6253</d>
<d>49.65413</d>
<d>50.79097</d>
<d>52.0607</d>
<d>54.88232</d>
<d>56.03175</d>
<d>56.84369</d>
<d>59.22319</d>
<d>59.49309</d>
<d>61.25748</d>
<d>63.48092</d>
<d>66.13178</d>
<d>67.40452</d>
<d>69.96844</d>
<d>70.87904</d>
<d>74.09025</d>
<d>78.13773</d>
<d>80.33714</d>
<d>82.98413</d>
<d>84.68932</d>
<d>87.81617</d>
<d>89.69373</d>
<d>92.24756</d>
<d>96.12432</d>
<d>98.65864</d>
<d>100</d>
</Subcolumn>
</YColumn>
<YColumn Width="81" Decimals="6" Subcolumns="1">
<Title>PTP1B HALO + IL-6</Title>
<Subcolumn>
<d>18.54524</d>
<d>17.33962</d>
<d>18.0248</d>
<d>21.62011</d>
<d>22.30575</d>
<d>21.1723</d>
<d>22.60404</d>
<d>23.28336</d>
<d>24.20779</d>
<d>25.25723</d>
<d>25.20334</d>
<d>27.59664</d>
<d>28.67011</d>
<d>29.94228</d>
<d>31.78352</d>
<d>33.27339</d>
<d>35.52353</d>
<d>37.55281</d>
<d>40.37447</d>
<d>41.3296</d>
<d>41.69234</d>
<d>44.3064</d>
<d>44.45041</d>
<d>46.04863</d>
<d>46.2546</d>
<d>46.42145</d>
<d>46.65893</d>
<d>47.78219</d>
<d>47.32689</d>
<d>48.22263</d>
<d>49.17246</d>
<d>51.08552</d>
<d>51.63664</d>
<d>52.0643</d>
<d>53.02154</d>
<d>54.00667</d>
<d>55.02073</d>
<d>57.00396</d>
<d>57.47939</d>
<d>58.36668</d>
<d>58.85631</d>
<d>60.81371</d>
<d>60.74113</d>
<d>61.47849</d>
<d>62.3121</d>
<d>62.80415</d>
<d>64.12286</d>
<d>63.91255</d>
<d>66.38403</d>
<d>67.80146</d>
<d>69.07127</d>
<d>70.5833</d>
<d>72.79712</d>
<d>77.08136</d>
<d>77.72041</d>
<d>78.47666</d>
<d>79.7615</d>
<d>81.36314</d>
<d>84.38375</d>
<d>85.67574</d>
<d>88.0994</d>
<d>90.14425</d>
<d>92.03577</d>
<d>94.50055</d>
<d>97.13776</d>
<d>100.2463</d>
<d>102.3131</d>
<d>105.4562</d>
<d>108.9323</d>
<d>111.4553</d>
<d>115.5279</d>
<d>117.6065</d>
</Subcolumn>
</YColumn>
</Table>
<Table ID="Table13" XFormat="numbers" YFormat="replicates" Replicates="1" TableType="XY" EVFormat="AsteriskAfterNumber">
<Title>PTP1B HALO normalised Exp 2</Title>
<FloatingNote ID="Sticky60" Auto="0" Color="Yellow" Left="451" Top="213" Width="684" Height="482" ScrWidth="1920" ScrHeight="1080" ScrDPI="96">
<WebLink Flags="0" ToolTip="https://www.graphpad.com/guides/prism/9/user-guide/index.htm?xy_table.htm" URL="@help:xy_table.htm">
Learn more about XY tables.
</WebLink>

<B><Font Size="11" Color="#000000" Face="Verdana">How the data are arranged</Font></B>
<Font Size="11" Color="#000000" Face="Verdana"><BR></BR>The X column records time. The response at each time point is entered in triplicate for Control and  Treated conditions. Some cells are blank to denote missing data.</Font>
<B><Font Size="11" Color="#000000" Face="Verdana"><BR></BR><BR></BR>How to graph these data</Font></B>
<Font Size="11" Color="#000000" Face="Verdana"><BR></BR>Look in the navigator to the left and find the Graphs folder. Click on the graph in bold. Prism will present several choices for graphing these data </Font>
<B><Font Size="11" Color="#000000" Face="Verdana"><BR></BR><BR></BR><BR></BR>Notes</Font></B>
<Font Size="11" Color="#000000" Face="Verdana"><BR></BR>-This table was created with three subcolumns for entry of triplicate values. When you create a new table, you can choose the number of subcolumns you need for your data.</Font>
<Font Size="11" Color="#000000" Face="Verdana"><BR></BR><BR></BR>-Some values are left blank. Prism treats blank spots as missing values, and never treats these cells as if you had entered zero.</Font>
<Font Size="11" Color="#000000" Face="Verdana"><BR></BR><BR></BR>-Don</Font>
<Font Size="11" Color="#000000" Face="Verdana">’</Font>
<Font Size="11" Color="#000000" Face="Verdana">t mix up the X column for entry of X values (numbers) and the column for row titles (text).</Font>
<Font Size="11" Color="#000000" Face="Verdana"><BR></BR><BR></BR>-When you go to make a graph of these data, you can choose to:</Font>
<Font Size="11" Color="#000000" Face="Verdana"><BR></BR>        *Plot each individual replicate so you can really see your data (recommended as a first step).</Font>
<Font Size="11" Color="#000000" Face="Verdana"><BR></BR>        *Plot only the means or medians.</Font>
<Font Size="11" Color="#000000" Face="Verdana"><BR></BR>        *Plot the mean or median with error bars (defined in various ways)</Font>
</FloatingNote>

<SubColumnTitles OwnSet="0">
<Subcolumn></Subcolumn>
</SubColumnTitles>
<XColumn Width="81" Subcolumns="1" Decimals="1">
<Title>Elapsed</Title>
<Subcolumn>
<d>0</d>
<d>1</d>
<d>2</d>
<d>3</d>
<d>4</d>
<d>5</d>
<d>6</d>
<d>7</d>
<d>8</d>
<d>9</d>
<d>10</d>
<d>11</d>
<d>12</d>
<d>13</d>
<d>14</d>
<d>15</d>
<d>16</d>
<d>17</d>
<d>18</d>
<d>19</d>
<d>20</d>
<d>21</d>
<d>22</d>
<d>23</d>
<d>24</d>
<d>25</d>
<d>26</d>
<d>27</d>
<d>28</d>
<d>29</d>
<d>30</d>
<d>31</d>
<d>32</d>
<d>33</d>
<d>34</d>
<d>35</d>
<d>36</d>
<d>37</d>
<d>38</d>
<d>39</d>
<d>40</d>
<d>41</d>
<d>42</d>
<d>43</d>
<d>44</d>
<d>45</d>
<d>46</d>
<d>47</d>
<d>48</d>
<d>49</d>
<d>50</d>
<d>51</d>
<d>52</d>
<d>53</d>
<d>54</d>
<d>55</d>
<d>56</d>
<d>57</d>
<d>58</d>
<d>59</d>
<d>60</d>
<d>61</d>
<d>62</d>
<d>63</d>
<d>64</d>
<d>65</d>
<d>66</d>
<d>67</d>
<d>68</d>
<d>69</d>
<d>70</d>
<d>71</d>
</Subcolumn>
</XColumn>
<XAdvancedColumn Version="1" Width="81" Decimals="1" Subcolumns="1">
<Title>Elapsed</Title>
<Subcolumn>
<d>0</d>
<d>1</d>
<d>2</d>
<d>3</d>
<d>4</d>
<d>5</d>
<d>6</d>
<d>7</d>
<d>8</d>
<d>9</d>
<d>10</d>
<d>11</d>
<d>12</d>
<d>13</d>
<d>14</d>
<d>15</d>
<d>16</d>
<d>17</d>
<d>18</d>
<d>19</d>
<d>20</d>
<d>21</d>
<d>22</d>
<d>23</d>
<d>24</d>
<d>25</d>
<d>26</d>
<d>27</d>
<d>28</d>
<d>29</d>
<d>30</d>
<d>31</d>
<d>32</d>
<d>33</d>
<d>34</d>
<d>35</d>
<d>36</d>
<d>37</d>
<d>38</d>
<d>39</d>
<d>40</d>
<d>41</d>
<d>42</d>
<d>43</d>
<d>44</d>
<d>45</d>
<d>46</d>
<d>47</d>
<d>48</d>
<d>49</d>
<d>50</d>
<d>51</d>
<d>52</d>
<d>53</d>
<d>54</d>
<d>55</d>
<d>56</d>
<d>57</d>
<d>58</d>
<d>59</d>
<d>60</d>
<d>61</d>
<d>62</d>
<d>63</d>
<d>64</d>
<d>65</d>
<d>66</d>
<d>67</d>
<d>68</d>
<d>69</d>
<d>70</d>
<d>71</d>
</Subcolumn>
</XAdvancedColumn>
<YColumn Width="81" Decimals="7" Subcolumns="1">
<Title>PTP1B HALO untreated</Title>
<Subcolumn>
<d>19.7696915</d>
<d>17.3222495</d>
<d>17.473016</d>
<d>19.5165754</d>
<d>19.4747696</d>
<d>19.7583647</d>
<d>20.2194261</d>
<d>20.9659724</d>
<d>21.1480178</d>
<d>21.4952667</d>
<d>22.7374055</d>
<d>23.6742139</d>
<d>23.4514526</d>
<d>23.9474302</d>
<d>23.9765527</d>
<d>24.3672247</d>
<d>24.7492654</d>
<d>25.3322315</d>
<d>26.9096052</d>
<d>27.5086254</d>
<d>28.0957738</d>
<d>29.3023033</d>
<d>29.4041196</d>
<d>31.0698147</d>
<d>31.9668669</d>
<d>32.4521931</d>
<d>32.7116478</d>
<d>33.4514585</d>
<d>34.070022</d>
<d>33.3724379</d>
<d>34.1804637</d>
<d>34.5939255</d>
<d>35.0120969</d>
<d>34.719746</d>
<d>36.2399351</d>
<d>37.5830786</d>
<d>37.6745042</d>
<d>38.180209</d>
<d>39.6642615</d>
<d>39.9160269</d>
<d>41.0707625</d>
<d>42.6507073</d>
<d>42.8390915</d>
<d>45.1040734</d>
<d>45.8587119</d>
<d>46.1621348</d>
<d>48.0691038</d>
<d>50.3943627</d>
<d>50.6845632</d>
<d>52.3299033</d>
<d>52.6379055</d>
<d>54.9211038</d>
<d>55.204148</d>
<d>57.6021125</d>
<d>59.5962773</d>
<d>62.429978</d>
<d>64.6261937</d>
<d>66.1423308</d>
<d>69.285088</d>
<d>70.3977394</d>
<d>74.0791095</d>
<d>76.5356864</d>
<d>77.5275467</d>
<d>78.9231298</d>
<d>79.7415346</d>
<d>84.3147082</d>
<d>86.7330158</d>
<d>88.0919291</d>
<d>89.1969385</d>
<d>92.7709651</d>
<d>95.4713158</d>
<d>100.001422</d>
</Subcolumn>
</YColumn>
<YColumn Width="81" Decimals="8" Subcolumns="1">
<Title>PTP1B HALO + IL-6</Title>
<Subcolumn>
<d>6.89789013</d>
<d>6.65246697</d>
<d>7.29233015</d>
<d>8.24464594</d>
<d>7.96294453</d>
<d>8.04789984</d>
<d>7.57888919</d>
<d>7.97521895</d>
<d>8.28928287</d>
<d>8.21902487</d>
<d>9.01545794</d>
<d>9.08544344</d>
<d>10.0299396</d>
<d>10.1873092</d>
<d>10.8255611</d>
<d>11.3421707</d>
<d>11.7072161</d>
<d>12.2661759</d>
<d>13.2054057</d>
<d>13.1417588</d>
<d>13.8711684</d>
<d>14.5723918</d>
<d>14.9998697</d>
<d>15.9455743</d>
<d>16.2214821</d>
<d>15.7006903</d>
<d>15.8761279</d>
<d>16.4191761</d>
<d>17.495557</d>
<d>16.4932076</d>
<d>16.0763869</d>
<d>16.2713795</d>
<d>16.9386232</d>
<d>17.837268</d>
<d>18.409302</d>
<d>18.2175439</d>
<d>18.4752474</d>
<d>18.6725326</d>
<d>20.1051915</d>
<d>19.0708824</d>
<d>18.6324867</d>
<d>18.6475868</d>
<d>19.5014644</d>
<d>20.4926176</d>
<d>21.337319</d>
<d>22.3388627</d>
<d>22.9996315</d>
<d>23.8416375</d>
<d>23.8443329</d>
<d>25.2791423</d>
<d>25.7590767</d>
<d>25.4439346</d>
<d>26.3462227</d>
<d>26.7700632</d>
<d>27.9935595</d>
<d>28.3530719</d>
<d>28.5704511</d>
<d>30.0530015</d>
<d>29.1406013</d>
<d>29.9730401</d>
<d>30.7004237</d>
<d>31.2592473</d>
<d>32.5722899</d>
<d>31.7931192</d>
<d>32.8659873</d>
<d>33.5527859</d>
<d>34.7487891</d>
<d>35.398492</d>
<d>37.3046105</d>
<d>40.6772255</d>
<d>40.7228103</d>
<d>42.3040833</d>
</Subcolumn>
</YColumn>
</Table>
<Table ID="Table24" XFormat="numbers" YFormat="replicates" Replicates="1" TableType="XY" EVFormat="AsteriskAfterNumber">
<Title>PTP1B HALO normalised Exp 3</Title>
<FloatingNote ID="Sticky61" Auto="0" Color="Yellow" Left="451" Top="213" Width="684" Height="482" ScrWidth="1920" ScrHeight="1080" ScrDPI="96">
<WebLink Flags="0" ToolTip="https://www.graphpad.com/guides/prism/9/user-guide/index.htm?xy_table.htm" URL="@help:xy_table.htm">
Learn more about XY tables.
</WebLink>

<B><Font Size="11" Color="#000000" Face="Verdana">How the data are arranged</Font></B>
<Font Size="11" Color="#000000" Face="Verdana"><BR></BR>The X column records time. The response at each time point is entered in triplicate for Control and  Treated conditions. Some cells are blank to denote missing data.</Font>
<B><Font Size="11" Color="#000000" Face="Verdana"><BR></BR><BR></BR>How to graph these data</Font></B>
<Font Size="11" Color="#000000" Face="Verdana"><BR></BR>Look in the navigator to the left and find the Graphs folder. Click on the graph in bold. Prism will present several choices for graphing these data </Font>
<B><Font Size="11" Color="#000000" Face="Verdana"><BR></BR><BR></BR><BR></BR>Notes</Font></B>
<Font Size="11" Color="#000000" Face="Verdana"><BR></BR>-This table was created with three subcolumns for entry of triplicate values. When you create a new table, you can choose the number of subcolumns you need for your data.</Font>
<Font Size="11" Color="#000000" Face="Verdana"><BR></BR><BR></BR>-Some values are left blank. Prism treats blank spots as missing values, and never treats these cells as if you had entered zero.</Font>
<Font Size="11" Color="#000000" Face="Verdana"><BR></BR><BR></BR>-Don</Font>
<Font Size="11" Color="#000000" Face="Verdana">’</Font>
<Font Size="11" Color="#000000" Face="Verdana">t mix up the X column for entry of X values (numbers) and the column for row titles (text).</Font>
<Font Size="11" Color="#000000" Face="Verdana"><BR></BR><BR></BR>-When you go to make a graph of these data, you can choose to:</Font>
<Font Size="11" Color="#000000" Face="Verdana"><BR></BR>        *Plot each individual replicate so you can really see your data (recommended as a first step).</Font>
<Font Size="11" Color="#000000" Face="Verdana"><BR></BR>        *Plot only the means or medians.</Font>
<Font Size="11" Color="#000000" Face="Verdana"><BR></BR>        *Plot the mean or median with error bars (defined in various ways)</Font>
</FloatingNote>

<SubColumnTitles OwnSet="0">
<Subcolumn></Subcolumn>
</SubColumnTitles>
<XColumn Width="81" Subcolumns="1" Decimals="1">
<Title>Elapsed</Title>
<Subcolumn>
<d>0</d>
<d>1</d>
<d>2</d>
<d>3</d>
<d>4</d>
<d>5</d>
<d>6</d>
<d>7</d>
<d>8</d>
<d>9</d>
<d>10</d>
<d>11</d>
<d>12</d>
<d>13</d>
<d>14</d>
<d>15</d>
<d>16</d>
<d>17</d>
<d>18</d>
<d>19</d>
<d>20</d>
<d>21</d>
<d>22</d>
<d>23</d>
<d>24</d>
<d>25</d>
<d>26</d>
<d>27</d>
<d>28</d>
<d>29</d>
<d>30</d>
<d>31</d>
<d>32</d>
<d>33</d>
<d>34</d>
<d>35</d>
<d>36</d>
<d>37</d>
<d>38</d>
<d>39</d>
<d>40</d>
<d>41</d>
<d>42</d>
<d>43</d>
<d>44</d>
<d>45</d>
<d>46</d>
<d>47</d>
<d>48</d>
<d>49</d>
<d>50</d>
<d>51</d>
<d>52</d>
<d>53</d>
<d>54</d>
<d>55</d>
<d>56</d>
<d>57</d>
<d>58</d>
<d>59</d>
<d>60</d>
<d>61</d>
<d>62</d>
<d>63</d>
<d>64</d>
<d>65</d>
<d>66</d>
<d>67</d>
<d>68</d>
<d>69</d>
<d>70</d>
<d>71</d>
</Subcolumn>
</XColumn>
<XAdvancedColumn Version="1" Width="81" Decimals="1" Subcolumns="1">
<Title>Elapsed</Title>
<Subcolumn>
<d>0</d>
<d>1</d>
<d>2</d>
<d>3</d>
<d>4</d>
<d>5</d>
<d>6</d>
<d>7</d>
<d>8</d>
<d>9</d>
<d>10</d>
<d>11</d>
<d>12</d>
<d>13</d>
<d>14</d>
<d>15</d>
<d>16</d>
<d>17</d>
<d>18</d>
<d>19</d>
<d>20</d>
<d>21</d>
<d>22</d>
<d>23</d>
<d>24</d>
<d>25</d>
<d>26</d>
<d>27</d>
<d>28</d>
<d>29</d>
<d>30</d>
<d>31</d>
<d>32</d>
<d>33</d>
<d>34</d>
<d>35</d>
<d>36</d>
<d>37</d>
<d>38</d>
<d>39</d>
<d>40</d>
<d>41</d>
<d>42</d>
<d>43</d>
<d>44</d>
<d>45</d>
<d>46</d>
<d>47</d>
<d>48</d>
<d>49</d>
<d>50</d>
<d>51</d>
<d>52</d>
<d>53</d>
<d>54</d>
<d>55</d>
<d>56</d>
<d>57</d>
<d>58</d>
<d>59</d>
<d>60</d>
<d>61</d>
<d>62</d>
<d>63</d>
<d>64</d>
<d>65</d>
<d>66</d>
<d>67</d>
<d>68</d>
<d>69</d>
<d>70</d>
<d>71</d>
</Subcolumn>
</XAdvancedColumn>
<YColumn Width="117" Decimals="7" Subcolumns="1">
<Title>PTP1B HALO untreated</Title>
<Subcolumn>
<d>69.2819866</d>
<d>68.7273974</d>
<d>67.3684347</d>
<d>69.9228679</d>
<d>64.8933341</d>
<d>67.8807625</d>
<d>68.2459309</d>
<d>66.6175706</d>
<d>68.3745899</d>
<d>66.3420686</d>
<d>68.4305831</d>
<d>68.6935367</d>
<d>67.2285748</d>
<d>69.3844123</d>
<d>70.7779035</d>
<d>69.3854316</d>
<d>70.4873575</d>
<d>71.9235788</d>
<d>73.977307</d>
<d>71.418199</d>
<d>69.3338321</d>
<d>73.5456708</d>
<d>77.0625917</d>
<d>72.2354254</d>
<d>77.0628495</d>
<d>75.2419752</d>
<d>79.5238552</d>
<d>79.7832001</d>
<d>76.6376925</d>
<d>79.2279547</d>
<d>86.2915916</d>
<d>99.1244488</d>
<d>90.0451625</d>
<d>96.9984649</d>
<d>95.3565369</d>
<d>93.9282711</d>
<d>94.9275838</d>
<d>98.964577</d>
<d>98.3423367</d>
<d>98.1455696</d>
<d>99.9483302</d>
<d>103.432691</d>
<d>99.3250002</d>
<d>100.808802</d>
<d>100.583412</d>
<d>103.539006</d>
<d>101.127761</d>
<d>101.577569</d>
<d>97.7740743</d>
<d>105.501815</d>
<d>102.993099</d>
<d>102.669056</d>
<d>104.528817</d>
<d>101.365875</d>
<d>103.20689</d>
<d>103.454835</d>
<d>100.38354</d>
<d>105.406817</d>
<d>101.103625</d>
<d>103.988827</d>
<d>99.5155224</d>
<d>100.227324</d>
<d>100.32518</d>
<d>103.176006</d>
<d>100.118653</d>
<d>100.248894</d>
<d>100.197775</d>
<d>102.361954</d>
<d>100.192631</d>
<d>99.7939535</d>
<d>90.4797512</d>
<d>100</d>
</Subcolumn>
</YColumn>
<YColumn Width="126" Decimals="7" Subcolumns="1">
<Title>PTP1B HALO + IL-6</Title>
<Subcolumn>
<d>68.7176727</d>
<d>66.7042376</d>
<d>68.8254997</d>
<d>69.6259364</d>
<d>69.3317935</d>
<d>70.0777601</d>
<d>67.9291517</d>
<d>70.1254815</d>
<d>68.9031099</d>
<d>68.9989743</d>
<d>67.7528417</d>
<d>68.9532097</d>
<d>69.000064</d>
<d>68.6654522</d>
<d>68.6932555</d>
<d>66.6005114</d>
<d>62.7046083</d>
<d>64.0514209</d>
<d>62.925359</d>
<d>61.0303544</d>
<d>60.8265926</d>
<d>58.5320902</d>
<d>56.9176374</d>
<d>56.7814564</d>
<d>57.493246</d>
<d>56.3323861</d>
<d>56.4520937</d>
<d>56.0171769</d>
<d>51.8242486</d>
<d>52.2295578</d>
<d>60.4253491</d>
<d>58.3824353</d>
<d>58.0693584</d>
<d>59.6513214</d>
<d>56.2485896</d>
<d>57.7728371</d>
<d>56.5180107</d>
<d>58.2071797</d>
<d>58.2322648</d>
<d>59.8169342</d>
<d>60.858028</d>
<d>63.6276114</d>
<d>64.7410781</d>
<d>67.0862192</d>
<d>67.1410407</d>
<d>65.4003191</d>
<d>68.1072778</d>
<d>69.1514413</d>
<d>70.6764971</d>
<d>72.0408025</d>
<d>72.8361074</d>
<d>74.1804361</d>
<d>75.3628193</d>
<d>75.4421634</d>
<d>75.3896501</d>
<d>75.0426891</d>
<d>76.7465037</d>
<d>76.7861758</d>
<d>78.7299211</d>
<d>77.7395247</d>
<d>72.8499329</d>
<d>74.0926795</d>
<d>79.2584528</d>
<d>79.9046768</d>
<d>78.4479751</d>
<d>82.0710358</d>
<d>82.0405611</d>
<d>78.1849746</d>
<d>79.9229429</d>
<d>80.290642</d>
<d>78.2386128</d>
<d>78.7183452</d>
</Subcolumn>
</YColumn>
</Table>
<Table ID="Table30" XFormat="numbers" YFormat="replicates" Replicates="1" TableType="XY" EVFormat="AsteriskAfterNumber">
<Title>Paper fig final</Title>
<FloatingNote ID="Sticky62" Auto="0" Color="Yellow" Left="451" Top="213" Width="684" Height="482" ScrWidth="1920" ScrHeight="1080" ScrDPI="96">
<WebLink Flags="0" ToolTip="https://www.graphpad.com/guides/prism/9/user-guide/index.htm?xy_table.htm" URL="@help:xy_table.htm">
Learn more about XY tables.
</WebLink>

<B><Font Size="11" Color="#000000" Face="Verdana">How the data are arranged</Font></B>
<Font Size="11" Color="#000000" Face="Verdana"><BR></BR>The X column records time. The response at each time point is entered in triplicate for Control and  Treated conditions. Some cells are blank to denote missing data.</Font>
<B><Font Size="11" Color="#000000" Face="Verdana"><BR></BR><BR></BR>How to graph these data</Font></B>
<Font Size="11" Color="#000000" Face="Verdana"><BR></BR>Look in the navigator to the left and find the Graphs folder. Click on the graph in bold. Prism will present several choices for graphing these data </Font>
<B><Font Size="11" Color="#000000" Face="Verdana"><BR></BR><BR></BR><BR></BR>Notes</Font></B>
<Font Size="11" Color="#000000" Face="Verdana"><BR></BR>-This table was created with three subcolumns for entry of triplicate values. When you create a new table, you can choose the number of subcolumns you need for your data.</Font>
<Font Size="11" Color="#000000" Face="Verdana"><BR></BR><BR></BR>-Some values are left blank. Prism treats blank spots as missing values, and never treats these cells as if you had entered zero.</Font>
<Font Size="11" Color="#000000" Face="Verdana"><BR></BR><BR></BR>-Don</Font>
<Font Size="11" Color="#000000" Face="Verdana">’</Font>
<Font Size="11" Color="#000000" Face="Verdana">t mix up the X column for entry of X values (numbers) and the column for row titles (text).</Font>
<Font Size="11" Color="#000000" Face="Verdana"><BR></BR><BR></BR>-When you go to make a graph of these data, you can choose to:</Font>
<Font Size="11" Color="#000000" Face="Verdana"><BR></BR>        *Plot each individual replicate so you can really see your data (recommended as a first step).</Font>
<Font Size="11" Color="#000000" Face="Verdana"><BR></BR>        *Plot only the means or medians.</Font>
<Font Size="11" Color="#000000" Face="Verdana"><BR></BR>        *Plot the mean or median with error bars (defined in various ways)</Font>
</FloatingNote>

<SubColumnTitles OwnSet="0">
<Subcolumn></Subcolumn>
</SubColumnTitles>
<XColumn Width="81" Subcolumns="1" Decimals="1">
<Title>Elapsed</Title>
<Subcolumn>
<d>0</d>
<d>1</d>
<d>2</d>
<d>3</d>
<d>4</d>
<d>5</d>
<d>6</d>
<d>7</d>
<d>8</d>
<d>9</d>
<d>10</d>
<d>11</d>
<d>12</d>
<d>13</d>
<d>14</d>
<d>15</d>
<d>16</d>
<d>17</d>
<d>18</d>
<d>19</d>
<d>20</d>
<d>21</d>
<d>22</d>
<d>23</d>
<d>24</d>
<d>25</d>
<d>26</d>
<d>27</d>
<d>28</d>
<d>29</d>
<d>30</d>
<d>31</d>
<d>32</d>
<d>33</d>
<d>34</d>
<d>35</d>
<d>36</d>
<d>37</d>
<d>38</d>
<d>39</d>
<d>40</d>
<d>41</d>
<d>42</d>
<d>43</d>
<d>44</d>
<d>45</d>
<d>46</d>
<d>47</d>
<d>48</d>
<d>49</d>
<d>50</d>
<d>51</d>
<d>52</d>
<d>53</d>
<d>54</d>
<d>55</d>
<d>56</d>
<d>57</d>
<d>58</d>
<d>59</d>
<d>60</d>
<d>61</d>
<d>62</d>
<d>63</d>
<d>64</d>
<d>65</d>
<d>66</d>
<d>67</d>
<d>68</d>
<d>69</d>
<d>70</d>
<d>71</d>
</Subcolumn>
</XColumn>
<XAdvancedColumn Version="1" Width="81" Decimals="1" Subcolumns="1">
<Title>Elapsed</Title>
<Subcolumn>
<d>0</d>
<d>1</d>
<d>2</d>
<d>3</d>
<d>4</d>
<d>5</d>
<d>6</d>
<d>7</d>
<d>8</d>
<d>9</d>
<d>10</d>
<d>11</d>
<d>12</d>
<d>13</d>
<d>14</d>
<d>15</d>
<d>16</d>
<d>17</d>
<d>18</d>
<d>19</d>
<d>20</d>
<d>21</d>
<d>22</d>
<d>23</d>
<d>24</d>
<d>25</d>
<d>26</d>
<d>27</d>
<d>28</d>
<d>29</d>
<d>30</d>
<d>31</d>
<d>32</d>
<d>33</d>
<d>34</d>
<d>35</d>
<d>36</d>
<d>37</d>
<d>38</d>
<d>39</d>
<d>40</d>
<d>41</d>
<d>42</d>
<d>43</d>
<d>44</d>
<d>45</d>
<d>46</d>
<d>47</d>
<d>48</d>
<d>49</d>
<d>50</d>
<d>51</d>
<d>52</d>
<d>53</d>
<d>54</d>
<d>55</d>
<d>56</d>
<d>57</d>
<d>58</d>
<d>59</d>
<d>60</d>
<d>61</d>
<d>62</d>
<d>63</d>
<d>64</d>
<d>65</d>
<d>66</d>
<d>67</d>
<d>68</d>
<d>69</d>
<d>70</d>
<d>71</d>
</Subcolumn>
</XAdvancedColumn>
<YColumn Width="81" Decimals="6" Subcolumns="1">
<Title>M1 WT untreated</Title>
<Subcolumn>
<d>12.63948</d>
<d>11.36861</d>
<d>12.33566</d>
<d>12.69736</d>
<d>12.93837</d>
<d>13.42738</d>
<d>13.73099</d>
<d>14.00215</d>
<d>14.93854</d>
<d>15.67422</d>
<d>16.07109</d>
<d>16.3282</d>
<d>17.01365</d>
<d>17.56679</d>
<d>18.27835</d>
<d>18.83226</d>
<d>19.60607</d>
<d>19.97956</d>
<d>20.77028</d>
<d>21.36676</d>
<d>22.3698</d>
<d>22.93254</d>
<d>23.90104</d>
<d>24.38488</d>
<d>25.71777</d>
<d>27.01998</d>
<d>27.90146</d>
<d>28.7614</d>
<d>29.72125</d>
<d>31.02904</d>
<d>32.09895</d>
<d>33.81478</d>
<d>35.15343</d>
<d>36.20816</d>
<d>37.61426</d>
<d>38.51106</d>
<d>40.02245</d>
<d>41.906</d>
<d>43.77389</d>
<d>45.40149</d>
<d>46.7238</d>
<d>48.51769</d>
<d>49.90762</d>
<d>51.2322</d>
<d>52.67901</d>
<d>54.36408</d>
<d>56.0123</d>
<d>57.63288</d>
<d>59.52611</d>
<d>60.55543</d>
<d>62.74032</d>
<d>65.1524</d>
<d>66.99758</d>
<d>69.05212</d>
<d>71.34686</d>
<d>73.02566</d>
<d>74.90517</d>
<d>76.18459</d>
<d>77.43039</d>
<d>78.59643</d>
<d>80.36303</d>
<d>82.46369</d>
<d>83.81907</d>
<d>85.57796</d>
<d>86.94804</d>
<d>88.72784</d>
<d>90.69083</d>
<d>92.32332</d>
<d>94.24908</d>
<d>96.52537</d>
<d>98.09103</d>
<d>100</d>
</Subcolumn>
</YColumn>
<YColumn Width="81" Decimals="6" Subcolumns="1">
<Title>M1 WT + IL-6</Title>
<Subcolumn>
<d>1.989956</d>
<d>1.757925</d>
<d>2.208281</d>
<d>2.789545</d>
<d>4.012392</d>
<d>4.764636</d>
<d>4.808385</d>
<d>5.300338</d>
<d>5.166284</d>
<d>4.9976</d>
<d>5.193017</d>
<d>5.608655</d>
<d>5.612618</d>
<d>5.717986</d>
<d>5.77901</d>
<d>5.962958</d>
<d>5.978278</d>
<d>6.199123</d>
<d>6.325699</d>
<d>6.454798</d>
<d>6.539041</d>
<d>6.598052</d>
<d>6.839572</d>
<d>7.124355</d>
<d>7.27656</d>
<d>7.4408</d>
<d>7.897667</d>
<d>8.327008</d>
<d>8.783172</d>
<d>8.946674</d>
<d>9.005515</d>
<d>9.508149</d>
<d>9.503729</d>
<d>9.816688</d>
<d>9.703393</d>
<d>10.05702</d>
<d>10.39516</d>
<d>10.40257</d>
<d>10.42888</d>
<d>10.67535</d>
<d>10.8164</d>
<d>10.70389</d>
<d>10.63684</d>
<d>10.75908</d>
<d>10.99816</d>
<d>11.34745</d>
<d>11.02212</d>
<d>10.85604</d>
<d>10.88713</d>
<d>10.45366</d>
<d>10.14853</d>
<d>9.756175</d>
<d>9.567979</d>
<d>9.601958</d>
<d>9.067358</d>
<d>9.017751</d>
<d>8.963127</d>
<d>8.858834</d>
<d>8.820409</d>
<d>8.817067</d>
<d>8.424393</d>
<d>8.299941</d>
<d>8.275673</d>
<d>8.028207</d>
<d>7.733682</d>
<d>7.785191</d>
<d>7.584394</d>
<d>7.481151</d>
<d>7.206558</d>
<d>7.151966</d>
<d>7.039236</d>
<d>6.887993</d>
</Subcolumn>
</YColumn>
<YColumn Width="81" Decimals="6" Subcolumns="1">

<Subcolumn></Subcolumn>
</YColumn>
<YColumn Width="77" Decimals="6" Subcolumns="1">

<Subcolumn></Subcolumn>
</YColumn>
<YColumn Width="81" Decimals="6" Subcolumns="1">

<Subcolumn></Subcolumn>
</YColumn>
<YColumn Width="81" Decimals="6" Subcolumns="1">

<Subcolumn></Subcolumn>
</YColumn>
<YColumn Width="81" Decimals="7" Subcolumns="1">
<Title>PTP1B HALO untreated</Title>
<Subcolumn>
<d>19.7696915</d>
<d>17.3222495</d>
<d>17.473016</d>
<d>19.5165754</d>
<d>19.4747696</d>
<d>19.7583647</d>
<d>20.2194261</d>
<d>20.9659724</d>
<d>21.1480178</d>
<d>21.4952667</d>
<d>22.7374055</d>
<d>23.6742139</d>
<d>23.4514526</d>
<d>23.9474302</d>
<d>23.9765527</d>
<d>24.3672247</d>
<d>24.7492654</d>
<d>25.3322315</d>
<d>26.9096052</d>
<d>27.5086254</d>
<d>28.0957738</d>
<d>29.3023033</d>
<d>29.4041196</d>
<d>31.0698147</d>
<d>31.9668669</d>
<d>32.4521931</d>
<d>32.7116478</d>
<d>33.4514585</d>
<d>34.070022</d>
<d>33.3724379</d>
<d>34.1804637</d>
<d>34.5939255</d>
<d>35.0120969</d>
<d>34.719746</d>
<d>36.2399351</d>
<d>37.5830786</d>
<d>37.6745042</d>
<d>38.180209</d>
<d>39.6642615</d>
<d>39.9160269</d>
<d>41.0707625</d>
<d>42.6507073</d>
<d>42.8390915</d>
<d>45.1040734</d>
<d>45.8587119</d>
<d>46.1621348</d>
<d>48.0691038</d>
<d>50.3943627</d>
<d>50.6845632</d>
<d>52.3299033</d>
<d>52.6379055</d>
<d>54.9211038</d>
<d>55.204148</d>
<d>57.6021125</d>
<d>59.5962773</d>
<d>62.429978</d>
<d>64.6261937</d>
<d>66.1423308</d>
<d>69.285088</d>
<d>70.3977394</d>
<d>74.0791095</d>
<d>76.5356864</d>
<d>77.5275467</d>
<d>78.9231298</d>
<d>79.7415346</d>
<d>84.3147082</d>
<d>86.7330158</d>
<d>88.0919291</d>
<d>89.1969385</d>
<d>92.7709651</d>
<d>95.4713158</d>
<d>100.001422</d>
</Subcolumn>
</YColumn>
<YColumn Width="81" Decimals="8" Subcolumns="1">
<Title>PTP1B HALO + IL-6</Title>
<Subcolumn>
<d>6.89789013</d>
<d>6.65246697</d>
<d>7.29233015</d>
<d>8.24464594</d>
<d>7.96294453</d>
<d>8.04789984</d>
<d>7.57888919</d>
<d>7.97521895</d>
<d>8.28928287</d>
<d>8.21902487</d>
<d>9.01545794</d>
<d>9.08544344</d>
<d>10.0299396</d>
<d>10.1873092</d>
<d>10.8255611</d>
<d>11.3421707</d>
<d>11.7072161</d>
<d>12.2661759</d>
<d>13.2054057</d>
<d>13.1417588</d>
<d>13.8711684</d>
<d>14.5723918</d>
<d>14.9998697</d>
<d>15.9455743</d>
<d>16.2214821</d>
<d>15.7006903</d>
<d>15.8761279</d>
<d>16.4191761</d>
<d>17.495557</d>
<d>16.4932076</d>
<d>16.0763869</d>
<d>16.2713795</d>
<d>16.9386232</d>
<d>17.837268</d>
<d>18.409302</d>
<d>18.2175439</d>
<d>18.4752474</d>
<d>18.6725326</d>
<d>20.1051915</d>
<d>19.0708824</d>
<d>18.6324867</d>
<d>18.6475868</d>
<d>19.5014644</d>
<d>20.4926176</d>
<d>21.337319</d>
<d>22.3388627</d>
<d>22.9996315</d>
<d>23.8416375</d>
<d>23.8443329</d>
<d>25.2791423</d>
<d>25.7590767</d>
<d>25.4439346</d>
<d>26.3462227</d>
<d>26.7700632</d>
<d>27.9935595</d>
<d>28.3530719</d>
<d>28.5704511</d>
<d>30.0530015</d>
<d>29.1406013</d>
<d>29.9730401</d>
<d>30.7004237</d>
<d>31.2592473</d>
<d>32.5722899</d>
<d>31.7931192</d>
<d>32.8659873</d>
<d>33.5527859</d>
<d>34.7487891</d>
<d>35.398492</d>
<d>37.3046105</d>
<d>40.6772255</d>
<d>40.7228103</d>
<d>42.3040833</d>
</Subcolumn>
</YColumn>
<YColumn Width="81" Decimals="6" Subcolumns="1">

<Subcolumn></Subcolumn>
</YColumn>
<YColumn Width="81" Decimals="6" Subcolumns="1">

<Subcolumn></Subcolumn>
</YColumn>
<YColumn Width="81" Decimals="6" Subcolumns="1">

<Subcolumn></Subcolumn>
</YColumn>
<YColumn Width="81" Decimals="6" Subcolumns="1">
<Title>PTP1B Halo + IL-6</Title>
<Subcolumn></Subcolumn>
</YColumn>
</Table>
<Table ID="Table31" XFormat="numbers" YFormat="replicates" Replicates="3" TableType="XY" EVFormat="AsteriskAfterNumber">
<Title>Combined</Title>
<FloatingNote ID="Sticky63" Auto="0" Color="Yellow" Left="451" Top="213" Width="684" Height="482" ScrWidth="1920" ScrHeight="1080" ScrDPI="96">
<WebLink Flags="0" ToolTip="https://www.graphpad.com/guides/prism/9/user-guide/index.htm?xy_table.htm" URL="@help:xy_table.htm">
Learn more about XY tables.
</WebLink>

<B><Font Size="11" Color="#000000" Face="Verdana">How the data are arranged</Font></B>
<Font Size="11" Color="#000000" Face="Verdana"><BR></BR>The X column records time. The response at each time point is entered in triplicate for Control and  Treated conditions. Some cells are blank to denote missing data.</Font>
<B><Font Size="11" Color="#000000" Face="Verdana"><BR></BR><BR></BR>How to graph these data</Font></B>
<Font Size="11" Color="#000000" Face="Verdana"><BR></BR>Look in the navigator to the left and find the Graphs folder. Click on the graph in bold. Prism will present several choices for graphing these data </Font>
<B><Font Size="11" Color="#000000" Face="Verdana"><BR></BR><BR></BR><BR></BR>Notes</Font></B>
<Font Size="11" Color="#000000" Face="Verdana"><BR></BR>-This table was created with three subcolumns for entry of triplicate values. When you create a new table, you can choose the number of subcolumns you need for your data.<BR></BR><BR></BR>-Some values are left blank. Prism treats blank spots as missing values, and never treats these cells as if you had entered zero.<BR></BR><BR></BR>-Don</Font>
<Font Size="11" Color="#000000" Face="Verdana">’</Font>
<Font Size="11" Color="#000000" Face="Verdana">t mix up the X column for entry of X values (numbers) and the column for row titles (text).<BR></BR><BR></BR>-When you go to make a graph of these data, you can choose to:<BR></BR>        *Plot each individual replicate so you can really see your data (recommended as a first step).<BR></BR>        *Plot only the means or medians.<BR></BR>        *Plot the mean or median with error bars (defined in various ways)</Font>
</FloatingNote>

<SubColumnTitles OwnSet="0">
<Subcolumn></Subcolumn>
<Subcolumn></Subcolumn>
<Subcolumn></Subcolumn>
</SubColumnTitles>
<XColumn Width="81" Subcolumns="1" Decimals="1">
<Title>Elapsed</Title>
<Subcolumn>
<d>0</d>
<d>1</d>
<d>2</d>
<d>3</d>
<d>4</d>
<d>5</d>
<d>6</d>
<d>7</d>
<d>8</d>
<d>9</d>
<d>10</d>
<d>11</d>
<d>12</d>
<d>13</d>
<d>14</d>
<d>15</d>
<d>16</d>
<d>17</d>
<d>18</d>
<d>19</d>
<d>20</d>
<d>21</d>
<d>22</d>
<d>23</d>
<d>24</d>
<d>25</d>
<d>26</d>
<d>27</d>
<d>28</d>
<d>29</d>
<d>30</d>
<d>31</d>
<d>32</d>
<d>33</d>
<d>34</d>
<d>35</d>
<d>36</d>
<d>37</d>
<d>38</d>
<d>39</d>
<d>40</d>
<d>41</d>
<d>42</d>
<d>43</d>
<d>44</d>
<d>45</d>
<d>46</d>
<d>47</d>
<d>48</d>
<d>49</d>
<d>50</d>
<d>51</d>
<d>52</d>
<d>53</d>
<d>54</d>
<d>55</d>
<d>56</d>
<d>57</d>
<d>58</d>
<d>59</d>
<d>60</d>
<d>61</d>
<d>62</d>
<d>63</d>
<d>64</d>
<d>65</d>
<d>66</d>
<d>67</d>
<d>68</d>
<d>69</d>
<d>70</d>
<d>71</d>
</Subcolumn>
</XColumn>
<XAdvancedColumn Version="1" Width="81" Decimals="1" Subcolumns="1">
<Title>Elapsed</Title>
<Subcolumn>
<d>0</d>
<d>1</d>
<d>2</d>
<d>3</d>
<d>4</d>
<d>5</d>
<d>6</d>
<d>7</d>
<d>8</d>
<d>9</d>
<d>10</d>
<d>11</d>
<d>12</d>
<d>13</d>
<d>14</d>
<d>15</d>
<d>16</d>
<d>17</d>
<d>18</d>
<d>19</d>
<d>20</d>
<d>21</d>
<d>22</d>
<d>23</d>
<d>24</d>
<d>25</d>
<d>26</d>
<d>27</d>
<d>28</d>
<d>29</d>
<d>30</d>
<d>31</d>
<d>32</d>
<d>33</d>
<d>34</d>
<d>35</d>
<d>36</d>
<d>37</d>
<d>38</d>
<d>39</d>
<d>40</d>
<d>41</d>
<d>42</d>
<d>43</d>
<d>44</d>
<d>45</d>
<d>46</d>
<d>47</d>
<d>48</d>
<d>49</d>
<d>50</d>
<d>51</d>
<d>52</d>
<d>53</d>
<d>54</d>
<d>55</d>
<d>56</d>
<d>57</d>
<d>58</d>
<d>59</d>
<d>60</d>
<d>61</d>
<d>62</d>
<d>63</d>
<d>64</d>
<d>65</d>
<d>66</d>
<d>67</d>
<d>68</d>
<d>69</d>
<d>70</d>
<d>71</d>
</Subcolumn>
</XAdvancedColumn>
<YColumn Width="243" Decimals="6" Subcolumns="3">
<Title>M1 WT untreated</Title>
<Subcolumn>
<d>15.3298</d>
<d>12.54368</d>
<d>13.13296</d>
<d>14.86675</d>
<d>15.15434</d>
<d>16.46271</d>
<d>19.15495</d>
<d>19.59874</d>
<d>20.09786</d>
<d>21.72222</d>
<d>21.32746</d>
<d>21.90558</d>
<d>22.52167</d>
<d>23.39809</d>
<d>23.5065</d>
<d>24.86626</d>
<d>25.16569</d>
<d>26.71443</d>
<d>26.94602</d>
<d>27.55028</d>
<d>27.32749</d>
<d>29.92473</d>
<d>33.37474</d>
<d>32.85025</d>
<d>31.98713</d>
<d>34.20257</d>
<d>33.84928</d>
<d>35.00055</d>
<d>34.26895</d>
<d>35.50655</d>
<d>37.31461</d>
<d>38.19632</d>
<d>39.67914</d>
<d>41.06718</d>
<d>41.97571</d>
<d>41.45372</d>
<d>44.23174</d>
<d>44.9151</d>
<d>45.93373</d>
<d>45.65629</d>
<d>47.35908</d>
<d>46.75967</d>
<d>49.18708</d>
<d>50.32213</d>
<d>50.99922</d>
<d>52.9754</d>
<d>53.60863</d>
<d>55.88594</d>
<d>57.74008</d>
<d>57.93414</d>
<d>60.30478</d>
<d>62.60482</d>
<d>63.6334</d>
<d>64.75228</d>
<d>66.15804</d>
<d>68.38511</d>
<d>69.24721</d>
<d>70.79787</d>
<d>72.22344</d>
<d>74.4064</d>
<d>74.60056</d>
<d>77.06224</d>
<d>80.87809</d>
<d>85.345</d>
<d>86.67275</d>
<d>90.48217</d>
<d>92.27868</d>
<d>95.22621</d>
<d>96.13642</d>
<d>97.85432</d>
<d>96.92851</d>
<d>100</d>
</Subcolumn>
<Subcolumn>
<d>12.63948</d>
<d>11.36861</d>
<d>12.33566</d>
<d>12.69736</d>
<d>12.93837</d>
<d>13.42738</d>
<d>13.73099</d>
<d>14.00215</d>
<d>14.93854</d>
<d>15.67422</d>
<d>16.07109</d>
<d>16.3282</d>
<d>17.01365</d>
<d>17.56679</d>
<d>18.27835</d>
<d>18.83226</d>
<d>19.60607</d>
<d>19.97956</d>
<d>20.77028</d>
<d>21.36676</d>
<d>22.3698</d>
<d>22.93254</d>
<d>23.90104</d>
<d>24.38488</d>
<d>25.71777</d>
<d>27.01998</d>
<d>27.90146</d>
<d>28.7614</d>
<d>29.72125</d>
<d>31.02904</d>
<d>32.09895</d>
<d>33.81478</d>
<d>35.15343</d>
<d>36.20816</d>
<d>37.61426</d>
<d>38.51106</d>
<d>40.02245</d>
<d>41.906</d>
<d>43.77389</d>
<d>45.40149</d>
<d>46.7238</d>
<d>48.51769</d>
<d>49.90762</d>
<d>51.2322</d>
<d>52.67901</d>
<d>54.36408</d>
<d>56.0123</d>
<d>57.63288</d>
<d>59.52611</d>
<d>60.55543</d>
<d>62.74032</d>
<d>65.1524</d>
<d>66.99758</d>
<d>69.05212</d>
<d>71.34686</d>
<d>73.02566</d>
<d>74.90517</d>
<d>76.18459</d>
<d>77.43039</d>
<d>78.59643</d>
<d>80.36303</d>
<d>82.46369</d>
<d>83.81907</d>
<d>85.57796</d>
<d>86.94804</d>
<d>88.72784</d>
<d>90.69083</d>
<d>92.32332</d>
<d>94.24908</d>
<d>96.52537</d>
<d>98.09103</d>
<d>100</d>
</Subcolumn>
<Subcolumn>
<d>15.3371372</d>
<d>12.549683</d>
<d>13.1392422</d>
<d>14.8738583</d>
<d>15.1615899</d>
<d>16.4705844</d>
<d>19.1641159</d>
<d>19.6081179</d>
<d>20.1074789</d>
<d>21.7326152</d>
<d>21.3376622</d>
<d>21.9160575</d>
<d>22.5324468</d>
<d>23.4092868</d>
<d>23.5177464</d>
<d>24.8781575</d>
<d>25.1777266</d>
<d>26.7272164</d>
<d>26.9589153</d>
<d>27.5634572</d>
<d>27.3405646</d>
<d>29.9390441</d>
<d>33.3907033</d>
<d>32.8659683</d>
<d>32.0024319</d>
<d>34.2189351</d>
<d>33.865478</d>
<d>35.0172957</d>
<d>34.2853492</d>
<d>35.5235414</d>
<d>37.3324616</d>
<d>38.2145963</d>
<d>39.6981228</d>
<d>41.0868252</d>
<d>41.9957949</d>
<d>41.4735562</d>
<d>44.2529024</d>
<d>44.9365874</d>
<d>45.9557107</d>
<d>45.6781377</d>
<d>47.3817385</d>
<d>46.7820406</d>
<d>49.2106092</d>
<d>50.346211</d>
<d>51.0236256</d>
<d>53.0007429</d>
<d>53.6342744</d>
<d>55.9126795</d>
<d>57.7677068</d>
<d>57.9618623</d>
<d>60.3336305</d>
<d>62.6347697</d>
<d>63.6638435</d>
<d>64.783259</d>
<d>66.1896979</d>
<d>68.4178306</d>
<d>69.2803368</d>
<d>70.8317484</d>
<d>72.257999</d>
<d>74.442001</d>
<d>74.6362556</d>
<d>77.0991085</d>
<d>80.9167905</d>
<d>85.3858346</d>
<d>86.714215</d>
<d>90.5254581</d>
<d>92.3228331</d>
<d>95.2717682</d>
<d>96.182417</d>
<d>97.9011392</d>
<d>96.9748886</d>
<d>100.047845</d>
</Subcolumn>
</YColumn>
<YColumn Width="243" Decimals="6" Subcolumns="3">
<Title>M1 WT + IL-6</Title>
<Subcolumn>
<d>9.104728</d>
<d>7.904658</d>
<d>10.93521</d>
<d>10.31055</d>
<d>11.37944</d>
<d>10.71579</d>
<d>10.97724</d>
<d>11.04091</d>
<d>12.02754</d>
<d>12.44102</d>
<d>11.95486</d>
<d>13.05261</d>
<d>14.07056</d>
<d>13.50383</d>
<d>16.11516</d>
<d>16.01824</d>
<d>17.09379</d>
<d>16.60628</d>
<d>17.79069</d>
<d>18.61786</d>
<d>18.38356</d>
<d>19.57486</d>
<d>19.16555</d>
<d>18.51689</d>
<d>20.30173</d>
<d>20.53151</d>
<d>21.564</d>
<d>21.99269</d>
<d>21.46337</d>
<d>21.5666</d>
<d>22.99127</d>
<d>22.29438</d>
<d>22.77354</d>
<d>23.23863</d>
<d>23.83928</d>
<d>23.91287</d>
<d>24.96183</d>
<d>24.86165</d>
<d>27.28658</d>
<d>26.28191</d>
<d>26.6759</d>
<d>27.7689</d>
<d>27.82018</d>
<d>28.93067</d>
<d>29.34876</d>
<d>30.19621</d>
<d>31.27638</d>
<d>32.12495</d>
<d>33.23948</d>
<d>31.843</d>
<d>34.47393</d>
<d>38.03437</d>
<d>33.43919</d>
<d>32.08246</d>
<d>33.45688</d>
<d>33.58771</d>
<d>32.94335</d>
<d>34.3529</d>
<d>33.17831</d>
<d>32.89747</d>
<d>34.49344</d>
<d>35.1777</d>
<d>34.68534</d>
<d>35.26718</d>
<d>36.12445</d>
<d>36.27851</d>
<d>37.78792</d>
<d>38.27993</d>
<d>37.12313</d>
<d>37.10015</d>
<d>37.32092</d>
<d>37.22524</d>
</Subcolumn>
<Subcolumn>
<d>1.989956</d>
<d>1.757925</d>
<d>2.208281</d>
<d>2.789545</d>
<d>4.012392</d>
<d>4.764636</d>
<d>4.808385</d>
<d>5.300338</d>
<d>5.166284</d>
<d>4.9976</d>
<d>5.193017</d>
<d>5.608655</d>
<d>5.612618</d>
<d>5.717986</d>
<d>5.77901</d>
<d>5.962958</d>
<d>5.978278</d>
<d>6.199123</d>
<d>6.325699</d>
<d>6.454798</d>
<d>6.539041</d>
<d>6.598052</d>
<d>6.839572</d>
<d>7.124355</d>
<d>7.27656</d>
<d>7.4408</d>
<d>7.897667</d>
<d>8.327008</d>
<d>8.783172</d>
<d>8.946674</d>
<d>9.005515</d>
<d>9.508149</d>
<d>9.503729</d>
<d>9.816688</d>
<d>9.703393</d>
<d>10.05702</d>
<d>10.39516</d>
<d>10.40257</d>
<d>10.42888</d>
<d>10.67535</d>
<d>10.8164</d>
<d>10.70389</d>
<d>10.63684</d>
<d>10.75908</d>
<d>10.99816</d>
<d>11.34745</d>
<d>11.02212</d>
<d>10.85604</d>
<d>10.88713</d>
<d>10.45366</d>
<d>10.14853</d>
<d>9.756175</d>
<d>9.567979</d>
<d>9.601958</d>
<d>9.067358</d>
<d>9.017751</d>
<d>8.963127</d>
<d>8.858834</d>
<d>8.820409</d>
<d>8.817067</d>
<d>8.424393</d>
<d>8.299941</d>
<d>8.275673</d>
<d>8.028207</d>
<d>7.733682</d>
<d>7.785191</d>
<d>7.584394</d>
<d>7.481151</d>
<d>7.206558</d>
<d>7.151966</d>
<d>7.039236</d>
<d>6.887993</d>
</Subcolumn>
<Subcolumn>
<d>7.92320951</d>
<d>6.99935612</d>
<d>8.79249133</d>
<d>11.1068549</d>
<d>15.9757405</d>
<d>18.9708767</d>
<d>19.1450669</d>
<d>21.1038286</d>
<d>20.5700792</d>
<d>19.8984448</d>
<d>20.6765181</d>
<d>22.3314215</d>
<d>22.3472016</d>
<d>22.766736</d>
<d>23.0097078</d>
<d>23.7421149</d>
<d>23.8031154</d>
<d>24.6824319</d>
<d>25.1864042</d>
<d>25.700426</d>
<d>26.0358494</d>
<d>26.2708073</d>
<d>27.2324418</d>
<d>28.3663348</d>
<d>28.9723526</d>
<d>29.6262902</d>
<d>31.4453541</d>
<d>33.1548192</d>
<d>34.9710797</d>
<d>35.6220802</d>
<d>35.8563596</d>
<d>37.8576474</d>
<d>37.8400495</d>
<d>39.0861268</d>
<d>38.6350322</d>
<d>40.0430263</d>
<d>41.3893561</d>
<d>41.4188707</d>
<d>41.5236206</d>
<d>42.5049728</d>
<d>43.0665676</d>
<d>42.6186082</d>
<d>42.3516295</d>
<d>42.8383606</d>
<d>43.7902873</d>
<d>45.1810154</d>
<d>43.8856909</d>
<d>43.2244032</d>
<d>43.3482021</d>
<d>41.6222784</d>
<d>40.4074096</d>
<d>38.8451907</d>
<d>38.0958692</d>
<d>38.231159</d>
<d>36.1025953</d>
<d>35.9050817</d>
<d>35.6875879</d>
<d>35.2723378</d>
<d>35.1193413</d>
<d>35.1060376</d>
<d>33.5425656</d>
<d>33.047048</d>
<d>32.950421</d>
<d>31.9651114</d>
<d>30.7924319</d>
<d>30.9975186</d>
<d>30.1980238</d>
<d>29.7869539</d>
<d>28.6936355</d>
<d>28.4762704</d>
<d>28.0274245</d>
<d>27.4252353</d>
</Subcolumn>
</YColumn>
<YColumn Width="243" Decimals="6" Subcolumns="3">

<Subcolumn></Subcolumn>
<Subcolumn></Subcolumn>
<Subcolumn></Subcolumn>
</YColumn>
<YColumn Width="231" Decimals="6" Subcolumns="3">

<Subcolumn></Subcolumn>
<Subcolumn></Subcolumn>
<Subcolumn></Subcolumn>
</YColumn>
<YColumn Width="243" Decimals="6" Subcolumns="3">

<Subcolumn></Subcolumn>
<Subcolumn></Subcolumn>
<Subcolumn></Subcolumn>
</YColumn>
<YColumn Width="243" Decimals="6" Subcolumns="3">

<Subcolumn></Subcolumn>
<Subcolumn></Subcolumn>
<Subcolumn></Subcolumn>
</YColumn>
<YColumn Width="243" Decimals="7" Subcolumns="3">
<Title>PTP1B HALO untreated</Title>
<Subcolumn>
<d>24.37733</d>
<d>21.39573</d>
<d>21.98529</d>
<d>23.11687</d>
<d>22.91441</d>
<d>23.25313</d>
<d>23.44166</d>
<d>24.08852</d>
<d>23.52918</d>
<d>24.19572</d>
<d>24.48488</d>
<d>24.83064</d>
<d>24.58178</d>
<d>25.21165</d>
<d>25.60579</d>
<d>26.15037</d>
<d>26.79209</d>
<d>26.96466</d>
<d>27.10069</d>
<d>27.57592</d>
<d>28.4755</d>
<d>29.27187</d>
<d>29.38341</d>
<d>29.54978</d>
<d>29.69858</d>
<d>29.78681</d>
<d>30.16642</d>
<d>31.23506</d>
<d>33.02688</d>
<d>33.39219</d>
<d>34.24339</d>
<d>34.37427</d>
<d>34.97613</d>
<d>36.13653</d>
<d>37.47875</d>
<d>37.61291</d>
<d>39.47185</d>
<d>39.7678</d>
<d>41.06187</d>
<d>41.85906</d>
<d>43.2122</d>
<d>43.23564</d>
<d>44.70183</d>
<d>44.89902</d>
<d>47.12068</d>
<d>47.31693</d>
<d>48.6253</d>
<d>49.65413</d>
<d>50.79097</d>
<d>52.0607</d>
<d>54.88232</d>
<d>56.03175</d>
<d>56.84369</d>
<d>59.22319</d>
<d>59.49309</d>
<d>61.25748</d>
<d>63.48092</d>
<d>66.13178</d>
<d>67.40452</d>
<d>69.96844</d>
<d>70.87904</d>
<d>74.09025</d>
<d>78.13773</d>
<d>80.33714</d>
<d>82.98413</d>
<d>84.68932</d>
<d>87.81617</d>
<d>89.69373</d>
<d>92.24756</d>
<d>96.12432</d>
<d>98.65864</d>
<d>100</d>
</Subcolumn>
<Subcolumn>
<d>19.7696915</d>
<d>17.3222495</d>
<d>17.473016</d>
<d>19.5165754</d>
<d>19.4747696</d>
<d>19.7583647</d>
<d>20.2194261</d>
<d>20.9659724</d>
<d>21.1480178</d>
<d>21.4952667</d>
<d>22.7374055</d>
<d>23.6742139</d>
<d>23.4514526</d>
<d>23.9474302</d>
<d>23.9765527</d>
<d>24.3672247</d>
<d>24.7492654</d>
<d>25.3322315</d>
<d>26.9096052</d>
<d>27.5086254</d>
<d>28.0957738</d>
<d>29.3023033</d>
<d>29.4041196</d>
<d>31.0698147</d>
<d>31.9668669</d>
<d>32.4521931</d>
<d>32.7116478</d>
<d>33.4514585</d>
<d>34.070022</d>
<d>33.3724379</d>
<d>34.1804637</d>
<d>34.5939255</d>
<d>35.0120969</d>
<d>34.719746</d>
<d>36.2399351</d>
<d>37.5830786</d>
<d>37.6745042</d>
<d>38.180209</d>
<d>39.6642615</d>
<d>39.9160269</d>
<d>41.0707625</d>
<d>42.6507073</d>
<d>42.8390915</d>
<d>45.1040734</d>
<d>45.8587119</d>
<d>46.1621348</d>
<d>48.0691038</d>
<d>50.3943627</d>
<d>50.6845632</d>
<d>52.3299033</d>
<d>52.6379055</d>
<d>54.9211038</d>
<d>55.204148</d>
<d>57.6021125</d>
<d>59.5962773</d>
<d>62.429978</d>
<d>64.6261937</d>
<d>66.1423308</d>
<d>69.285088</d>
<d>70.3977394</d>
<d>74.0791095</d>
<d>76.5356864</d>
<d>77.5275467</d>
<d>78.9231298</d>
<d>79.7415346</d>
<d>84.3147082</d>
<d>86.7330158</d>
<d>88.0919291</d>
<d>89.1969385</d>
<d>92.7709651</d>
<d>95.4713158</d>
<d>100.001422</d>
</Subcolumn>
<Subcolumn>
<d>69.2819866</d>
<d>68.7273974</d>
<d>67.3684347</d>
<d>69.9228679</d>
<d>64.8933341</d>
<d>67.8807625</d>
<d>68.2459309</d>
<d>66.6175706</d>
<d>68.3745899</d>
<d>66.3420686</d>
<d>68.4305831</d>
<d>68.6935367</d>
<d>67.2285748</d>
<d>69.3844123</d>
<d>70.7779035</d>
<d>69.3854316</d>
<d>70.4873575</d>
<d>71.9235788</d>
<d>73.977307</d>
<d>71.418199</d>
<d>69.3338321</d>
<d>73.5456708</d>
<d>77.0625917</d>
<d>72.2354254</d>
<d>77.0628495</d>
<d>75.2419752</d>
<d>79.5238552</d>
<d>79.7832001</d>
<d>76.6376925</d>
<d>79.2279547</d>
<d>86.2915916</d>
<d>99.1244488</d>
<d>90.0451625</d>
<d>96.9984649</d>
<d>95.3565369</d>
<d>93.9282711</d>
<d>94.9275838</d>
<d>98.964577</d>
<d>98.3423367</d>
<d>98.1455696</d>
<d>99.9483302</d>
<d>103.432691</d>
<d>99.3250002</d>
<d>100.808802</d>
<d>100.583412</d>
<d>103.539006</d>
<d>101.127761</d>
<d>101.577569</d>
<d>97.7740743</d>
<d>105.501815</d>
<d>102.993099</d>
<d>102.669056</d>
<d>104.528817</d>
<d>101.365875</d>
<d>103.20689</d>
<d>103.454835</d>
<d>100.38354</d>
<d>105.406817</d>
<d>101.103625</d>
<d>103.988827</d>
<d>99.5155224</d>
<d>100.227324</d>
<d>100.32518</d>
<d>103.176006</d>
<d>100.118653</d>
<d>100.248894</d>
<d>100.197775</d>
<d>102.361954</d>
<d>100.192631</d>
<d>99.7939535</d>
<d>90.4797512</d>
<d>100</d>
</Subcolumn>
</YColumn>
<YColumn Width="243" Decimals="8" Subcolumns="3">
<Title>PTP1B HALO + IL-6</Title>
<Subcolumn>
<d>18.54524</d>
<d>17.33962</d>
<d>18.0248</d>
<d>21.62011</d>
<d>22.30575</d>
<d>21.1723</d>
<d>22.60404</d>
<d>23.28336</d>
<d>24.20779</d>
<d>25.25723</d>
<d>25.20334</d>
<d>27.59664</d>
<d>28.67011</d>
<d>29.94228</d>
<d>31.78352</d>
<d>33.27339</d>
<d>35.52353</d>
<d>37.55281</d>
<d>40.37447</d>
<d>41.3296</d>
<d>41.69234</d>
<d>44.3064</d>
<d>44.45041</d>
<d>46.04863</d>
<d>46.2546</d>
<d>46.42145</d>
<d>46.65893</d>
<d>47.78219</d>
<d>47.32689</d>
<d>48.22263</d>
<d>49.17246</d>
<d>51.08552</d>
<d>51.63664</d>
<d>52.0643</d>
<d>53.02154</d>
<d>54.00667</d>
<d>55.02073</d>
<d>57.00396</d>
<d>57.47939</d>
<d>58.36668</d>
<d>58.85631</d>
<d>60.81371</d>
<d>60.74113</d>
<d>61.47849</d>
<d>62.3121</d>
<d>62.80415</d>
<d>64.12286</d>
<d>63.91255</d>
<d>66.38403</d>
<d>67.80146</d>
<d>69.07127</d>
<d>70.5833</d>
<d>72.79712</d>
<d>77.08136</d>
<d>77.72041</d>
<d>78.47666</d>
<d>79.7615</d>
<d>81.36314</d>
<d>84.38375</d>
<d>85.67574</d>
<d>88.0994</d>
<d>90.14425</d>
<d>92.03577</d>
<d>94.50055</d>
<d>97.13776</d>
<d>100.2463</d>
<d>102.3131</d>
<d>105.4562</d>
<d>108.9323</d>
<d>111.4553</d>
<d>115.5279</d>
<d>117.6065</d>
</Subcolumn>
<Subcolumn>
<d>6.89789013</d>
<d>6.65246697</d>
<d>7.29233015</d>
<d>8.24464594</d>
<d>7.96294453</d>
<d>8.04789984</d>
<d>7.57888919</d>
<d>7.97521895</d>
<d>8.28928287</d>
<d>8.21902487</d>
<d>9.01545794</d>
<d>9.08544344</d>
<d>10.0299396</d>
<d>10.1873092</d>
<d>10.8255611</d>
<d>11.3421707</d>
<d>11.7072161</d>
<d>12.2661759</d>
<d>13.2054057</d>
<d>13.1417588</d>
<d>13.8711684</d>
<d>14.5723918</d>
<d>14.9998697</d>
<d>15.9455743</d>
<d>16.2214821</d>
<d>15.7006903</d>
<d>15.8761279</d>
<d>16.4191761</d>
<d>17.495557</d>
<d>16.4932076</d>
<d>16.0763869</d>
<d>16.2713795</d>
<d>16.9386232</d>
<d>17.837268</d>
<d>18.409302</d>
<d>18.2175439</d>
<d>18.4752474</d>
<d>18.6725326</d>
<d>20.1051915</d>
<d>19.0708824</d>
<d>18.6324867</d>
<d>18.6475868</d>
<d>19.5014644</d>
<d>20.4926176</d>
<d>21.337319</d>
<d>22.3388627</d>
<d>22.9996315</d>
<d>23.8416375</d>
<d>23.8443329</d>
<d>25.2791423</d>
<d>25.7590767</d>
<d>25.4439346</d>
<d>26.3462227</d>
<d>26.7700632</d>
<d>27.9935595</d>
<d>28.3530719</d>
<d>28.5704511</d>
<d>30.0530015</d>
<d>29.1406013</d>
<d>29.9730401</d>
<d>30.7004237</d>
<d>31.2592473</d>
<d>32.5722899</d>
<d>31.7931192</d>
<d>32.8659873</d>
<d>33.5527859</d>
<d>34.7487891</d>
<d>35.398492</d>
<d>37.3046105</d>
<d>40.6772255</d>
<d>40.7228103</d>
<d>42.3040833</d>
</Subcolumn>
<Subcolumn>
<d>68.7176727</d>
<d>66.7042376</d>
<d>68.8254997</d>
<d>69.6259364</d>
<d>69.3317935</d>
<d>70.0777601</d>
<d>67.9291517</d>
<d>70.1254815</d>
<d>68.9031099</d>
<d>68.9989743</d>
<d>67.7528417</d>
<d>68.9532097</d>
<d>69.000064</d>
<d>68.6654522</d>
<d>68.6932555</d>
<d>66.6005114</d>
<d>62.7046083</d>
<d>64.0514209</d>
<d>62.925359</d>
<d>61.0303544</d>
<d>60.8265926</d>
<d>58.5320902</d>
<d>56.9176374</d>
<d>56.7814564</d>
<d>57.493246</d>
<d>56.3323861</d>
<d>56.4520937</d>
<d>56.0171769</d>
<d>51.8242486</d>
<d>52.2295578</d>
<d>60.4253491</d>
<d>58.3824353</d>
<d>58.0693584</d>
<d>59.6513214</d>
<d>56.2485896</d>
<d>57.7728371</d>
<d>56.5180107</d>
<d>58.2071797</d>
<d>58.2322648</d>
<d>59.8169342</d>
<d>60.858028</d>
<d>63.6276114</d>
<d>64.7410781</d>
<d>67.0862192</d>
<d>67.1410407</d>
<d>65.4003191</d>
<d>68.1072778</d>
<d>69.1514413</d>
<d>70.6764971</d>
<d>72.0408025</d>
<d>72.8361074</d>
<d>74.1804361</d>
<d>75.3628193</d>
<d>75.4421634</d>
<d>75.3896501</d>
<d>75.0426891</d>
<d>76.7465037</d>
<d>76.7861758</d>
<d>78.7299211</d>
<d>77.7395247</d>
<d>72.8499329</d>
<d>74.0926795</d>
<d>79.2584528</d>
<d>79.9046768</d>
<d>78.4479751</d>
<d>82.0710358</d>
<d>82.0405611</d>
<d>78.1849746</d>
<d>79.9229429</d>
<d>80.290642</d>
<d>78.2386128</d>
<d>78.7183452</d>
</Subcolumn>
</YColumn>
<YColumn Width="243" Decimals="6" Subcolumns="3">

<Subcolumn></Subcolumn>
<Subcolumn></Subcolumn>
<Subcolumn></Subcolumn>
</YColumn>
<YColumn Width="243" Decimals="6" Subcolumns="3">

<Subcolumn></Subcolumn>
<Subcolumn></Subcolumn>
<Subcolumn></Subcolumn>
</YColumn>
<YColumn Width="243" Decimals="6" Subcolumns="3">

<Subcolumn></Subcolumn>
<Subcolumn></Subcolumn>
<Subcolumn></Subcolumn>
</YColumn>
<YColumn Width="243" Decimals="6" Subcolumns="3">
<Title>PTP1B Halo + IL-6</Title>
<Subcolumn></Subcolumn>
<Subcolumn></Subcolumn>
<Subcolumn></Subcolumn>
</YColumn>
</Table>

<!--Analyses, graphs and layouts as compressed binary. Don&apos;t edit this part of the file.-->

<Template dt:dt="bin.base64" xmlns:dt="urn:schemas-microsoft-com:datatypes">eF7sXQdcFEcXn+OOfke117OhxkKxJUblsDcUFVFjLDQRpQnYjaLYNfbYNajYYtdo
YkdjiSWxtxhLosYeJRbsfPt2du7mGrdwdx93sH9+w87uvH1T/zuz5d4LatayZavO
AXVFKVKE0CzRLJENEyJQd5sVqD9zpLsNUsN4MUISZitiwknmnw2zH4ni1IVyQADq
qnmIhU1KcFVIxYhigi0TXjI5lGe22QzIFtIdODmyhULaMwHqUJoJTkyQMaEEE8oh
rEOAAAECBAgQIECAAAECBAgQYH4I9+cCBAgQIECAAAECBAgQIECAZQDe6gsQIECA
AAECrBt3JQiJUVMm1lCM0GyJassf8Mndc2ZlYO+Kv7aLksBnd3bsXk0R3nNwJSpt
8RpCgv4uyx0xgKWoZdmyW/DSY7FzHYcIyAq1ZvdbI9MtSTzYlw80yrZs5D8sNkY+
JDIxKTo+rnFF39o+FeWRceHxEdFxUY0rdg1uWevziv5NnBpVaN6xWXCPoBbyhJjo
pGR5UNem7ds0k1es5e0dkJAQE+nt3Ty4uTyofZsuwXJGh7d3iw4V5RX7JycnNPT2
Hjp0aO1QkKodHh8LgkneQYnxCZGJycPbM8pqMSfUjkiOqMhkg7WrFYc5GhEdntzE
ybHRwMjhTRgVnLKExOi45NpBoVGRLeMTY0OTa+NNMlPyIEiKTGzkDWcwJ3IKdGtI
jg4fGJlcOzwxMjQ5XnmOY6OkZCY5ihIfEB+GZRt5c2kGVEYnR8YGJCaGDlcpDYVd
iKkKpUcHn4rBuVxRQroFdW7TIdivT1DndkF96nXzqdOujx9dUD3ZcEVNSg5NjmwZ
ExpFq4a8oiITm/g08iZRtuTeyvb0JvVRHtOZCVWXoMDW8YnRI+LjkkNjOkcmFZQu
0lMtOJMpdEyTBkxfsBH92v7/PdExMTqSKXAyw7WC0w86KkW3oK96C+pW+P/vii7h
oTFMMxWcbtCoEJzDjn9fC+RBCDMVRYcXsOuRjkopO8Eir0akwAWOCnoqpuwNC6FE
0uCwYJxPQiizOOsTHdcvvg9pM119ERQYFNQ8CGSbxUdEdgiNjVQ1lbJ9dGalp9f4
dluOSrX7je44uucM1oIqUUBd9bVUjkXQ1U96O4rqKaqr6P5TljI4MTQuKYad2rqw
ZWGLbdUNz6NKVPHyvxeCo+OjQrXLaFXNrqcOVHmik+JrheZzW2vmpHZJDYgYMDgp
OTICDnaODFdeoKypIzTV8KughtYcWjnnJHbG+dz3c3ruIYfr1ftC7TDVSbCnq/D5
Pg6Y0VzAB4JmDTXUks6r5au2uFMd1tnVn9fx0XW4XoMGljwCmKZow6xOaqvm7ubR
sZFx8NCoYAwAPhXU0JpDK+echDv8i3q6xsHnddUHk+WOA63prKD0v1bFqEJa5jyt
KnzXuFB981gB6Z4caqihNod2zjkJE1H35dvCZ2rd7aQ5kRXAoaBZRQ29pPsK01yd
kBCh83JWIHpfX+Wogub3vauenAKC2oTg122qHuGK6eNT28+H7+Oy5OEJVJ9qdY5G
gwVrdpSysDnloV1WfUXNSQtdUv0FJUtwzZKSgjbyZt9VNnGySwHTK2Jkz75kxmBK
GREaF6p60WoA+ygTM1gPfucbkBgdGqNKMghtPfhA68iYIZFM9fmWaBb1ytlO8Q1r
7gYMz4xmY+eqIDRPaXgmHJE9OAmk8B7krNoTq+0RfdPYmCIboe/QRXuVoZu8l1b4
cZ0AAQIECBCQ34CJeQk7xwOOoSE2eCUAgHkewO0KEGBG2Cgc2HW6PXJERZhtt2B5
HKzvmTV8ZIS8xbAEuS+zaqzJDNgHYhyoU5VGFws7oBmgjTAUyBn52GCWw5elsOqG
AI23jAudhGDRoT3CZkkgrgm4U2sFEeYCLl9hz/Q2BvTxErETeiJ21nkMAGOChD4I
X+0Vg2yQGxOfgbpzR+TMFuQhgAb6zE9MOhlRajd4FMKQek54JMJdHwGpJ5t/AtwV
klS4bwV5xRAFuw8SOBWORuhNJfe1OJVNZIFTyX0ufa4qldz3sqmDlYlcKph71a/Z
jk4dqpkKfaj/XOhJ/amOOaZC++tPhZ7TnwpXBf31hTt0/ee65JjqSqdSreGa0gjh
EQeAVJCC1onk4nAM+oGMKyJL4Mi2VouY0ARmZmDGK7Q7xgt29EL/wxYCYCYKQqr2
B22gFQDHIE72aZDRrg+z2HxEyFWBawQjnUCzRuwzHgfc2rprxJZAuyowWGFbhjuq
vyoAXCBtaP6oQBO4KgjNUS4EdykfHkE+pIqEkPo6Dc7R32lQj0BfOTOvD45LhofF
RnYeDDBTdR65mOStZkATXLMa8jbta9U3qlpkjBhXrSlcly5SdqkDt75yYgoMwyko
OMi3qbx1QPuOwjor94BmENZZBSnkZp1FOh7YMIhh2mGmp8kxSB/E/D+MKqyAfcJl
CLHcObrXWUQqL+usBKSeEx6JMA8TkHqy+SfQ6ywwjA/y2ispOBqvN1VYZ9GplrnO
ghEHgFSQgjroW2cRWQLj1lmgDbQCTLnOgpFOoFkjzXWWdo3YEmhXJed1Fl0VgLnX
WYSQ+jqNXo1oV7EoUpvc877YoqsNT2RM1YPkipK36nkgterlccVF182dixtXN/0r
LqneJ1p+wkrLIKAZhJVWQQr/j5XWSO4c06+0RiP1nPBIhJmYgNSTzT+BXmmNQlhe
ey0FR7/RmyqstOhUy1xpwYgDQCpIQTn0rbSILIFxKy3QBloBplxpwUgn0KyR5kpL
u0ZsCbSrkvNKi64KwNwrLUJIfZ1GL0W0qwj1MPaJFl1jUz7RIheTvNXM6CdadLXM
/URLZvCJlrDOMgxoBmGdVZDC/2OdNYY7x/TrrHFIPSc8EmEeJiD1ZPNPoNdZKQjL
K4Yq2H2QUK2zxpLUYZqpwjqLTrXMdRaMOACkghTkpG+dRWQJjFtngTbQCjDlOgtG
OoFmjTTXWdo1YkugXZWc11l0VQDmXmelIFVzaVYRjtGrEe0qGniihQue2x405ROt
sexeXquX0xOtvNXNnYsbVzf9K64SBldcdfStuMYp2NJSRwotoBmUK64UPisuuMzC
XZnmTC8Eywh5XXFtZ5jmI1JfcW1n/vuItFdcf3HnmH7FdRep54RHIszIBKSebP4J
9Irrb4Tlda+47uhNFVZcdKplrrj+4vYgFaTgDH0rLiJLYNyKC7SBVoApV1ww0gk0
a6S54tKuEVsC7arkvOKiqwIw94oLCAnQ12n0kkS7iiZbcdHVNuWKC64ogLxVzzQr
Lrpu7lzcuLrhFZdIx4qrNNL3DlHvSstGwZaSOlJoAc2Qu2db3ZjwFcKzHdkKwXJC
blZaZBXxkQkVmU4fJRIpj0F6RZF8xShupQUgPH7NyeheaYEGCHlZab1FKnkS+K60
iouwvPZaCo6+4bYGnm1xqQAdKy2tVGGlRaeab6UFIw4AqSAFv5TXt9IisgTGrbRA
G2gFmHKlBSOdQLNGmist7RqxJdCuSs4rLboqAHOvtICQAH2dRi9FtKuoetNWK2+r
ELq6pnnThqsFVxKAsdXK4+LK9NXS/zirHMLvclnjJ/J+0VFMiAuN0bewGodLSB0p
tIBmUD3CgsuqoYUVPYkHauwLIf9DTgsrmDTphRW5gkIfPxM7IYXEWecxAsJhRxFm
kGJQU5Z3qoVVVYRHDhk99Fl8FlauIpU8CXwXVk7cudqfX8FRZ72pagsrrYdUuXiE
pZWqvrDSTIXrqZSUilsMqlKhD2UkVWtBp76w0kw1dmHlomwrzdT8WljBiAPABqTA
5JC+hRWRJTBuYQXaiEJTLqxgpBNo1khzYaVdI/aAdlVyXljRVQGYe2FFCAlBs4pw
jF6BaFcR6mHsx1l0jU35cRa5mOStZnrWVhi5rZZp1la4WuRqlLdqmeyZI109Uz5z
JJfTvFXPNM8c6bq5I9PVjVyyja5baEy8KYalaeqm/3lqeabUMM01i48Ni45jBpmw
1jcEaIac1/qNkfpa/wUV7mvsCyH/A1nrQ1wTsPasBhFurQ9yeNpGKIzZ2WEPLhDx
MbgnCLNvxRxrzabDmIBxAFs3EWaQ7rU+aIAAI4ecCYHPWr8Yd7mgQ85rfZxK9Kml
jiGppI5EgqTKkA931F2Ea0ffCajF1R7MwlmQo4ehs9Qe2MJZUBLYo88CqMW5r4lU
Z5H7jdydRe5DcncWuT/J3VkwKXiS1qDuW3TFVWfBKClCzqLuZ3TFVWeR+5zclZDc
/+CzlILqca2zyH2R9lkKVVzrLLhfKqocG0pBnXHVWeQ+ij2Luo/KOS9yf5VjXlpn
kfsurbPo/tI6i9yP4V5WCqrHqbPwMgSuFgDYwNHySP99GpElMO4+DbQRhXCMXFE0
wX/xgWsEVykCzRqx1xruPg3aSbtG7AHtqrDCSN99Gl0VAGQDZ2jCVPdpcEEkzaVZ
RTgG55ClgXYVoR6679OwaG47j9yn6aoxmWb0QbPz4KKd95rpuU/LW7XIfZopqgVX
37xXy2T3aXT1iiDTVQ+mibxXzzT3aXTdyL2MKeoGU4VJ6mbEfZrp66brPs0jBY4Z
tgZJOwuH0sF0ZejKVliQTd2yQbt4slPzZ3Y9nf1kzm4ObHshNAz5MQEDWm4o0xsR
7B4+dTmailQ9Defg8wCqkaMNVdo6RC+s7ZTLTUAEk7ufcjwhlKHgIlwOADqX3ooi
7CiHM2BEFmPNZTiyxslUOlVxcyANVRPhGsFSkc5ZF3JbGsIzAORBpwHodLolCeh0
aDk6DUCnkwUyDTqdLGpp0OlkIUqDTodRN5u9kYSW4oOiSunOTOiC8G1YO4RvV+GV
YQcmdGQCXJOKI7gqqiGjk0JtP0W1L0UOUDhmPMLomYTaoLachi5Nt/7Qe3l5TrKH
8gyM3sp9KdrKXmvWsxomM+Vqr6sMWhpU+0RDIqshkKlNR7QaNUf4dkpKMUEfFCdC
dmSN0W53SMudJoK8a9I8UxMgsymFLF4I1qOaSHXTSSXoxTokR+o357rATy+9hDes
F6Q3KdTrAFt+edG1NpwXf72ql6p89IK0Zh1Anl9etGbDefHXS8/ShvWCNF0HUg9+
edEwnBeAn17jxhIJ/PKyzLEEgX+fW+ZYIrL88qJhOC8AP73GjSWQ5d/nljmWQJZ/
n1vSWKqSMhHBikINzMpjXpOHc5s8XOUPu7D2gFpCrXH7+6F+SuHKCmWUg42OfOEb
Zs1jAMidYChbQ8AEVJE6rgV/kjqRy2kSt53MbTehGgivAWpzklpg11PIJwALVOEa
og0lAVBfDjnYf5WnhqAHrT7kqSGUqTwaAkaOLuhuiLbsngqFtiEms3sq9FYsXgTY
zVIDlsT6G6KuQhnlIOLVBBh5agjzUQPuZGioj4itktyNCNIQfJojTw1hvhHRnt1T
odA2BNzT0uih6MpiJw9qaDeE2a8RuaGGZgMQ6G4IuLGnYdyIMHtDmG9EwNMNGoWw
IUqwi0J4PAUPrQEV2QfB3CKZfTCFKzQroBIqpUrhQKdXUD7IZt8OcZCnwEdOTqiS
7TmnBi733FrZvnLydDnkhh+PujGnPEfjuQpcRytZWdXCEbagXzM8Z+XNDdJqZB++
lwDgmrqppRdBw9S+itCE7kUxqY8uyBW47RxQFdv7rtB2bWyd3XDbObvhtvPNQ9v5
svLmBt02AGg7WLjjUaR6TAklgj3cCoqAz9j6TOLGIXnhAVtOQmGudrZBPzssd0t3
muH+p8NhtxSnAe4vHf5w6+/U2Z1pMxHXztVy0c4i/GmPeaHZzgB4EeCrvKzglqRB
WoIexyStCPJma3oa+bAaMpgwiL1C1OUkaqTAtQIe7rLfJoEAi5rsUoz7MqAW8kKQ
EVyNALhR4GLjiG7XhsaGI07orgSWdriAEhSB7NBABPaoH7DvG2rkqbPhTJyLNlSk
ggtSFztv9oLkzRAKLkiwtbEyUsGSnx+pJucLqUZLXkvjbJNcVkpKydradnTZI/GT
+dk2cGHmUzFuZ4kD/3b2E0uqjWYKksScD9vXzJCKs1Vt4fhK5nhHbltKxtwd2qq2
cHwPcxzyh60fc9zPVrWF49rtDFiPCKnGi/NKKvtsTCq3bLD/R0gFZ2JSwfsOEbyH
yyBn1mTfyvUIjk6OibR0TtmguvalnKpLyzh3t2/iZCt945RgH+L01Pm2k7VdQOHr
KWMvoOO4vp6h1tcA3NdD2b72VOtrZk/XO3jdHQ8j1RFtrf//6HjIRRuqjhehr7wz
kcy3Chrt/Rt66NMEzffehc76UCTPRccDyTOZ7VfeCMFW5ouPky0c/43Zjua2D5l8
qlBbOL6L2c7ntlCOJtQWjuvu+EREOn66U1473o6bOaFlcMfX8cFn4o6HV5K6Zs4e
vhzLoRvYqwAL3CiaLLdjC2jOLs+Z647Izm6vyzypnJk3b7kkSD+4etgdd5ksLeLm
wFQ/9/OnDytvbmh2OcyfQcy2WsoshN90f2RKBy3M3c2x/U3dzQAyOikajc+88HNW
pv/eqq7OOzt8rnBAMsTZFQMzJkywjW6mjEOAYSBlbhGGMX0kYm9fJFiehYPO9/bV
lVegpegLRrgkUrUfWEOka4PncvgWTh9AjBVVZQsnwcCC0UeUkfs7UIXvFhFqzW0J
iCxUCgBbzQqwDUDi3HbWSKcHn8ZwO18xpWECyDGBjVPHcL24OGI/V4GggJCBFcBW
EaCK01soIx6C8Ay0mgIzsrHdPuVlvWye7tdIzVVyKtDUOCudJy3KUOOlNEGayVDj
T+lkqaPVUQMekGBqQEwXNWDZSYGhRrrdBZ9REfaKfbOH33UNCmKo4cBRIxR10hlg
9DiZnRpkrOqCHmpA59DUoIe7MdSAShOQatDUYNKzuUDHlQHqReKmo8YTEaFGM7NS
I42ZNaoz1DjCzBq2bh52G5lZo6zVUaMDItSAmC5qkPmbA0ONaxdcxgSG3PFXZIaf
7jWtIUMNO44a8yLK6wwwehzMTg2NkqpBDzUIBYgyogK2xlADKk1AblNpajDp2Vyg
48oA9SJx01Hjd+Ws4W5Wapxynictx1DjmXOC9B0za1xxniz1sDpqwIsWTA2I6aIG
fORKgaHGXbtmZUPeIIXdq1pJe/Z1Zagh4aiRnaI7wOixMzs1iLwu6KEGoQBRRlTA
1hhqQKUJyCClqcGkZ3OBjqsCUy8SNx01JtkQanQyKzXmM9RY4PqZ3R6GGkkMNVYy
1Jjmam3UaI8INSCmixoLiTgGQ42OczYvGvXCSfHN5l1hY67VZ6gBdvVAOCMjW2eA
0eNmdmpAz+iDHmq4IXVqsM/aEL5TNoYaUGkComfW40tPCTWY9Gwu0HFlgHqRuOmo
0VpCqLHRrNRoyNxrDGKo0Zu51whkqNGSudeItDpqwAcbmBoQ00WNA0Qcg6FG4/O3
d+1Kc1NIZv1x5ERsHYYaUnIbTkagRoDR42J2asA9tT7ooQZQgaYGUUFuzwF5oQbO
C4Ms0mhqMOnkj44r/9h6KSVMRY10MaHGHbNS4wn3hMrNFT+hemOVT6jgbhFTA2K6
qKH9hGqN87Z3laa/9T/c6b9HZerUZahhQ6iRoTvA6JGYnRpkNOiCHmqQhRNRRlTA
1ihqZKiiJEe1J1QZTGlwoOPKwNaL7JuMGmv+T0+o+rqEyB4ys8Z4Fz/ZUYYaMS5t
ZTesbtaAHy5hakAMBi4uu4oaLYk4BkMN8iOkDd85HrxYqZnCCeX0hApyxKOIpoYN
UihV5oUaKTqoQcaqLiipoQK5PdYFUGUMNegnVATk91AAfU+ooD7mekJVwT5Z+YSq
p1mp8do5RLaXoUYpqZ9sAUMNG2lb2Rarowb8rg9TA2LhLDWgRCpqJBNxDIYaqe/m
f9GrWHUFPtCDoYYtmTWUQ1A9wOix0Zg1uG5FeaOGrlmDvEDQBSU18OkAOAmqSRTR
CkGVMdTgMlMDTQ3QwgU6rgy4GGTfVNR4oFxQLTIbNaTouayBs59HVWkRl57OLh5i
qdQ1yfm1+2NnpgQSjhpy/tSoIEFyNgOzQrNmQI1hyPjX+50RbvtwRN7rDkPwXtcV
Lu4carILMw2zG7XYWqseLeHmgHU+fudK3ulC1jCU8fvcdka8z1Xp1gbdubec57qf
YTpXLI1338B0bmlpN/e5Umvr3OHI+M7twnVuBCKdO5ztXKla50K70pZHLK1nSyhS
UqA2k0Vj2UviZ3DBBRXQJOOQ3E67AWnoO04DRLAcvoNk1sJok/0d5cNK/Dw/hV1Q
pMGBrxD676dRII5mHXzLPrnp27cvYq+FfRG6ePEic4zVnL/6citv6vxNrY+nPLyN
N2X+ZtPHU95s7Zlf+sylN7/0CbBoPEmB+QImkadIIVZNnvApI9vPph4Pgj5BXwHW
9xS5SVSLZACrzUitpi6loE/QJ+j7/+lTza0w05p6bjXbGlzQJ+izIH0qFjEbk7NI
H3cFfYK+gqRPxSIJElgk6BP05UWfikW2SGCRoE/Qlxd9KhbZIYpFAgQI4A0Vi+C7
F4FFAgTkHk8UKYpUJOH25rMfVkjRArSI3SIUhTC/EhmuzWbCK6Qy+AGAtFJM8JNH
hCaHyhPio+OSk+ShiZHy+MHJSdERkfLk/pHy0GHRSfKY6Njo5CTq3NwiGwoFWMh+
uwJf6IhQdSRWCtRk9nJRlNx+2NIfBaGBKALFMKvfueyHK7nBQsXuFNjuVjxkNZLv
3QB9mTBfoXJgsor9GEn1PiWdddYEFdX8bg/vKwJUEvjTRRXwV38Zis4OzZjkr4aE
xtRhtrJaCA3r/XTRjbgLPkWO9zo2a6Ki2XTXCoqvK664UanFny9TO7QOLvJq3Mwl
n8Vur1WzctdSK4Z0ayRpsC+wyvJJrRSHNt95uXHbmScp89u+Sq8eu/j7mR+z3g4O
vPL+n4l7x8/ynzQ++fcPb2PfvQnMXveF85pf+s35+YXL/rRWY+LPFn891CG6Q2rS
CHlgwqcGIw8MWS57N+d5gOuRNHH2kUGdx8yfccenw5Gzsnf/Dd7+4cSI0XcHz0id
XLZB8rqdFWJRRE/xrzNj1tm/XDl67/Wy5ar8e/fioJZRVWdXLVvrlF/FavXHLnXa
91PA3QXLRrYYtv3K1W2Ntn2ZELv6Rd9xWd3X+3TwlzyM9ndZGfx3VmjqlT/EO6++
7fm2zNWM7TdunbwSsOv9yw+3B9+/8WCaf4dT2z6N+j1zr/TMmR31R527Hftm3t1e
Z6d6nulo97DRy2j7Wt+37jl58sT055VEQ1N9Tp8LfxfkdPjmyIqiqnGL37VJrv6+
++EO9/u02rZvY/KBjTeS6qa7DgqqmHlprf0hp4dFnwxZk+W9335aXNQIt7qBZ14v
f9r4UkzMiPqNbau1edb3/g8XUtOiR+w88KzTc69v/sv0fH+28ZPdnoOqnMrsdnPC
0alXW8y4kDg3pNGdRW1b3ZL9cfTB0bL2UbOfV+/66e6x9YPKnJuQ/ujeqN617n9q
cbHjnO69XZueuj6jaPrNqIxG+37t21O6bafP23//87nuV8zR87G0U6dRn35aHLPU
q/bwLX/0qDyqbddLkmIXL0ua7lmsOKbwnLxowLjxU5JbBvQILPJiU5+55W/WufR7
xb+6/PCD19a0XV5u5y9J/OwWK04He1Zun17H6eSAlQvjPy6OuNVt1eOBTdf/sDhj
3B+LFa27ef5aor+Nb5fAWT6zf69WbcOUsAOvBm7vvjEkfYvj6h8G2DgPGGhToVeg
PDzN8Uj7egGHmzdclbbRa+rby1scT8yLT+n+pse9g9r5bawjiazX6fRQcd0e1YYW
cx7TqZdnUFAfTxQ90KaEZyDqt3FKQyLz0+jAWd5Rs54/bdCrM1uIX49kD+Vy6Dk3
LOrc8xq3lmiV9dzvP3+4eeRTUkhPzyU3s1vHbyqebTP90ogGX0XGRXhw3oWcGPIB
6Sh/T5oWjpB+L0PkR4KFHAr4yk6/lyFntr20vQxNQ+bwMqSaSUznZQgu5MTLEPwn
OuOpuDmg7mWIzlkXclsa8q0sAPKg0wB0Ot2SBHQ6tBydBqDToSXpNACdTsd1HYPx
QqcB6HQYdXn1MtQP4SVSfyZEM2EAE+D71xgE38Didtfh4YeHl6HN7Oj5lhnlkZyG
Nu4lQzJDfBVTAvreO9uvl/IMjN7KfeIjaAurYQZTxihdZeDhZWgiq6E/U7MBPD36
EAhehvSBn14YnwSG9YK0poce2PLLi6614bz46wUL0wSG9YK0Zh1Anl9etGbDefHX
C6UhMKwXpDW92wD45UXDcF4AfnqNG0sk8MvLMscSBP59bpljicjyy4uG4bwA/PQa
N5ZAln+fW+ZYAln+fW5JYwl7B/hWPckMXob0AXIn4O0dIDf+IjhJLeDfRWq6SYig
JADqy6FC5Fwnkt1TodA2xAx2T4VC62VIVS0M9RGRWw8iVuxcB27taBTahoD7WxqF
1ssQ3OTTMG5EmL0hzDci4EkHjULYENjLEFRR8DKkDdJqZF/wMsQfdNsAoO1g4c7P
Icq33Dgkj7Nhy0nk6ef4fNq54HgZ2oyMN7RgyMsQPNzV5StB8DJkRmh2NpAKlvz8
SDUjX0hVULwMbUHm9zIE7zus2ctQZbtSTl/Iyji3tmviVFT2xqmvXYjTR+ltJ2u7
gE5Dxl9ADXkZmsb2dWm1vmb2cnoXr3sAwIi1VG9DjdF8753onA9F9lwMAFN4G9qJ
sFch2EI5GlNb/d6GYIFubm9D8GpS1wwqeBsyOzS7HOZRqC22ygcxfrZcC5i3IdJB
AHKfB6pIvDW3JSCy+Ps83Vb52AYgcW4reBuyLmrAZyCYGhDTRQ1YflIoeN6GaGrQ
w90YakClCUg1BG9D1kWNGESoATFd1CDzN4eC522IpgZRAVtjqIF/h4ZBblcFb0PW
RQ1YgGJqQEwXNQq8tyGaGkQFbI2hBlSagAxSwduQdVFjACLUgJguaiwk4hgFz9sQ
TQ32mRvCd8rGUAMqTYDfdCHB25CVUQPeTmNqQEwXNQ4QcYyC522IpgZRQW7PAXmh
Bs4LgyzSBG9D1kWN/ohQA2K6qKH9hKqAeRuiqUFUwNYoamSooiTHwuNtqKVziGwa
M2sMcPaTRTHU6OzcVjbG6mYN+MoNUwNi8coBpqJGOhHHYKih+WMkK/c2RBTRCkGV
MdSgn1AR5L+3oYXKBdVus1IDvA2Fc96G/DlvQ92sjhr9EKEGxOJYakCJVNQ4TcQx
GGqcdt46s0NkPQU+UGC9DRlDDS4zNViSt6EXZqMG9jbU2RN7G6rtib0NFfO0Pm9D
k5Dxr/n7Idz27GtW9r3uJATvdYvAxZ1DTVYz9WLfKlwO7fDALodmemCXQ0M9rM/l
0GRkfA9HcT0MPzDHPTyZ7WF3tR6GZ5lUDwt+hxC+l2RWxXmyMMdeFfuazmKd0fpy
K2/q/E2tj6e8PpvOec3fbPp4yputPfNLn7n05pc+ARYNwe+QoE/QZzp9gt8hQZ+g
T9CneVVQiPEVAWZaU8+tZluDC/oEfRakT/A7JOgT9BmrT/A7JOgT9BmrT/A7JOgT
9BmrT/A7JECAsRD8DgkQYCx0+R1y4fwOwWf88CUqfB1zy1bwO2Ttfoc6MMngd6gJ
sw1U8zvUmPI7VOHnllNvryyf3HTlynXFR/0ZHL0kNrRH593uA4YebZbwy/Xgv4cP
m9i3waAR869GDVnYulPj6LaP/7l/58M3o3tdGHxw9yGXCndfOTf9o+rND14jP+wa
enbh2wsBqZ2H3uxXNfnas3qvD9+sX+Hb9WOOuaSLjo15cX/CoCYP283psMfb6+nI
VjM8R+4YVsTWvWiX+G0Ltsy51/H8q8OD3p91fTsocO1n7aPF8iWlFEPudrkRXvXV
V8t+v52yZ2748ZLLy0wIfxjTZo5bQKZtxDz/0fcn9b62u1vlwNdO/vOLD3Hu3TO6
TM3nLt5Fm2e28m/yb4vRJdp9+Mfz+Vd704qVH7N809gzrsfjI+7s6+s779Td1fc/
PtuSuv9a+J2PDZ5m/bLlZrXa8afOrK0+esmda5/H34nqGV3a36tH8XqVGr7u77/c
vtzjjHue0c4e585KR8tvzygvKTni13JtA67unVn59pFvw2dOLL7dtcqT5NENp9+N
XP343p6I/hnl/u4b2uVRG9dxRc+fuvZb+2fxI1yL3Tj9Ut5/8fKnja+P/OHS1Zcx
I5yC5tz89PpgB9dxax5eenfgeMbjJyfWnvnQ7H3a4w5HFjU63qdH8X+6HemYuHRN
uyXnav4W3PD9jFsno8486965mOP3ne51jKteb2rTIRW2vUs8sLH2/X+HX1xVd86V
1LP/7Yq0XZ9V0ifrTJ2rxZptdOu3Z2/0wlolp42fMnjiumpNsnsGXu7guWBU0NOa
Hk1W6fQIVGntRq+pry5vOTEz0xNcENXR7YIo8eSAld3jPy6ufKvbjscDD6/T6YLo
1+obpoTtZ10QbW7dx7Olbp9HHXoEFnm8qY/nnGq30Lbnc0+OCewbEBsoT9/gGCGt
O3bheq/WC7tHOUB+z0r13x70b81in1bu8UpLO+CFzl+W+HgtRqe7ew4mMkyZ5H1+
l/91PX5P+mJ5aMVlsydnP+uOcxgdOHVZi1+2jIrXrveXd/4e6fn+TI/YwJgRC2b3
XlE8G33rNWUY7YJIyvAQvj7rFqxp7sgP6Xc9pPHL4cIKBXxop9/1kAvbXtquhw4h
c7geIldgU7oegtIS10PM3aBS5zdU3BxQdz1E56wLuS0N1IrEIQ86DUCn0y1JQKdD
y9FpADodWpJOA9Dp9C+qCOh0Oq7rGIy6vLoeGolw20L7jWbCGATPAODTf/gaFaFU
lFfXQwfZ0bMQLUZLOA3ZFT6+Hiz/4I/leijPwOit3CeOgzJYDYvQUrRMVxm0NKj2
iYZ9rIbl6HuUxtPND4Hgekgf+Oklv+sAGNYL0ppue2DLLy+61obz4q8XbDITGNYL
0pp1AHl+edGaDefFXy+UhsCwXpDWdHkD4JcXDcN5AfjpNW4skcAvL8scSxD497ll
jiUiyy8vGobzAvDTa9xYAln+fW6ZYwlk+fe5JY0l7DJAwyyLGVwPfdRTbsidgLfL
gNw4keAktaDpMgA3xGJKAqC+HCpEHneWsHsqFNqGIE8YCQqt66GllARAfUTk1q2I
FXvcWcbuqVBoG2I5u6dCoXU99D27p4JxI8LsDWG+EZHG7qlQCBsCux6Cx0eC6yFt
kFYj+4LrIf6g2wYAbQcLd35eUhZy45C8G4UtJ5GnX+TzaeeC43roIDLe4IIh10Pw
cFeX4wTB9ZAZodnZQCpY8vMj1aJ8IVVBcT2UgczveigDWbfrobr2pZyqS8s4d7dv
4mQrfeOUYB/i9NT5tpO1XUAPIeMvoIZcDx1i+9pTra+ZPV3v4HV3PIxUS3U51ATN
996FzvpQJM9Fx5vC5dAuhF0LwRbK0YTa6nc5tA+Z3+UQvJLUNXMKLofMDs0uh/kT
3m9j03wQ42fQtYC5HIJAlJH7O1AFxwGtuS0BkcWf5uk2zcc2AIlzW8HlkHVRYxwi
1ICYLmrAspNCwXM5RFODHu7GUAMqTUCqIbgcsi5qjEWEGhDTRQ0yf3MoeC6HaGoQ
FbA1hhr4J2gY5DZVcDlkXdRIQYQaENNFjQLvcoimBlEBW2OowbYrBzJIBZdD1kUN
6CpMDYjpoobGty0Fz+UQTQ32WRvCd8rGUAMqTYDfcCHB5ZCVUWM0ItSAmC5qHCDi
GAXP5RBNDaICtsZQA+eFQRZpgssh66IG/DIDUwNiuqih/YSqgLkcoqlBVMDWKGpk
qKIkx8LjcijWNURWlaHGbFc/mZi5DR/u2lZW2uqoAT9cwtTAP2EiA0xFDTICODDU
ID9CmvYxMuvuNi9FAXU5ZAw16CdUBPnvcqi5khqeZqUGuBw6zrkcWsW5HNprdQuq
kYhQA2KjWGpAiVTU6E/EMRhq4NtvLwU+UGBdDhlDDS4zNViSy6HRZqMGdjnk54Fd
Drl4YJdDr92tz+XQfmT86/2RCLc9zDv4ve5+BO91XeHizqEmuzAL9JV3C7YOb0Nz
3bG3oXh37G2om7v1eRuC20RjO3cU17mw3sade4DtXKla50K74s4VHA0hfAfJrIXz
ZFKOvRb2NZ2JOqP15Vbe1PmbWh9PeX1GnPOav9n08ZQ3W3vmlz5z6c0vfQIsGoKj
IUGfoM90+gRHQ4I+QZ+gT/OqoBDjKwLMtKaeW822Bhf0CfosSJ/gaEjQJ+gzVp/g
aEjQJ+gzVp/gaEjQJ+gzVp/gaEiAAGMhOBoSIMBY6HI05M45GoLfs0Uh/DlGolhw
NGTtjoaaMcngaKgOs5WpORrqRTkaWnGjUos/X6Z2aB1c5NW4mUs+i91eq2blrqVW
DOnWSNJgX2CV5ZNaKQ5tvvNy47YzT1Lmt32VXj128fczP2a9HRx45f0/E/eOn+U/
aXzy7x/exr57E5i97gvnNb/0m/PzC5f9aa3GxJ8t/nqoQ3SH1KQR8sCETw1GHhiy
XPZuzvMA1yNp4uwjgzqPmT/jjk+HI2dl7/4bvP3DiRGj7w6ekTq5bIPkdTsrxKKI
nuJfZ8ass3+5cvTe62XLVfn37sVBLaOqzq5attYpv4rV6o9d6rTvp4C7C5aNbDFs
+5Wr2xpt+zIhdvWLvuOyuq/36eAveRjt77Iy+O+s0NQrf4h3Xn3b822Zqxnbb9w6
eSVg1/uXH24Pvn/jwTT/Dqe2fRr1e+Ze6ZkzO+qPOnc79s28u73OTvU809HuYaOX
0fa1vm/dc/LkienPK4mGpvqcPhf+Lsjp8M2RFUVV4xa/a5Nc/X33wx3u92m1bd/G
5AMbbyTVTXcdFFQx89Ja+0NOD4s+GbImy3u//bS4qBFudQPPvF7+tPGlmJgR9Rvb
VmvzrO/9Hy6kpkWP2HngWafnXt/8l+n5/mzjJ7s9B1U5ldnt5oSjU6+2mHEhcW5I
ozuL2ra6Jfvj6IOjZe2jZj+v3vXT3WPrB5U5NyH90b1RvWvd/9TiYsc53Xu7Nj11
fUbR9JtRGY32/dq3p3TbTp+3//7nc92vmKPnY2mnTqM+/bQ4ZqlX7eFb/uhReVRb
3c5+AnoEFnmxqc/c8jfrgHehLrq9CzmdHLByYfzHxRG3uq16PLDpep3ehapV2zAl
7ADrXSgkfYvjap3ujFalbfSa+vbyFscT8+JTur/pce+gdn4b60gi63U6PVRct0e1
ocWcx3Tq5RkU1McTRQ+0KeEZiPptnNKQyPw0OnCWd9Ss508b9OqMXRwdyR7K5dBz
bljUuec1bi3RKuu533/+cPPIp6SQnp5Lbma3jt9UPNtm+qURDWjvQjKGfEC6oOAg
36by1gHtO2pZOEL6vQyBTSQBhrwMke8YNb0MHUfm8DKkmklM52UIDM4UY6dIG+bW
UKVzLBVPYz/ZhjEFgZbSBfpMXZjNthA9BRRVHhmPwB5rXj3fHGVrtIKZntI5DSVH
Vg2ULy2l2HSrffviWn5reiv3id+aY6yGlWg1WqOrDFoaVPtEw2FWw1qmv9bz9DJD
IHi+0Qd+eokJJYBhvSCt6TUGtvzyomttOC/+esHqMYFhvSCtWQeQ55cXrdlwXvz1
QmkIDOsFaU2PKwB+edEwnBeAn17jxhIJ/PKyzLEEgX+fW+ZYIrL88qJhOC8AP73G
jSWQ5d/nljmWQJZ/n1vSWMIW61eoJ5nB840+QO4EvC3W58aHASepBU2L9bghVlES
APXlUCFy+JLO7qlQaBtiJbunQqH1fLOakgCoj4jcerWwYocva9g9FQptQ6xl91Qo
tJ5v4NEFDeNGhNkbwnwjYj27p0IhbAjs+QbeL0A1AYLnGxVIq5F9wfMNf9BtA4C2
W4H4OulYwY1D8ogVtpxEnn4izqedC47nm6PI+B//G/J8Aw93ddnvFzzfmBGanQ2k
ghLyI9XKfCFVQfF8cwyZ3/MNvO+wZs83le1KOX0hK+Pc2q6JU1HZG6e+diFOH6W3
naztAnocGX8BNeT55jjb16XV+prZy+n9sO4BACNW8IBjWg84h5H5PeDAq0ldM6hV
ecDB5rA6e2JzWLU9sTmsYp60OSyHXMyjFSTE7Jg5odnlMI/+gozn/Hiuy1MQ6eRf
2E4ugg+xqMlqplhuFTaxdnhgm1gzPbBNrKEetE0s6+jhI8j4Hp7A9fBYRHr4CNvD
7mo9DF+WUD1smYaxVKYeG7iEyF67MgtgFz/ZeVcPu2YubWWPrM7U4wRETD1CbCzS
toL6BRHHyOikIB+kKEIX13ni1UJRQK2gEo9Y8N0QDSJHsoOtZgWg4prIfyuoa5V+
eprn6cELqblKTgVNK6jTOCuoUZwV1DFWR43xiFADYiksNaBEKmqkE3EMhhqitUMz
R3f2VX6rVUCtoBpDDS4zNViSFdSjZqCGYE4x7/pyK2/q/E2tj6e8PlMVec3fbPp4
yputPfNLn7n05pc+ARYNwZyioE/QZzp9gjlFQZ+gT9CneVVQiPEVAWZaU8+tZluD
C/oEfRakTzCnKOgT9BmrTzCnKOgT9BmrTzCnKOgT9BmrTzCnKECAsRDMKQoQYCx0
mVP05MwpgsWvKIQ/UBHMKVq/OcVqzGEwp1iC2ZYpxppTXNCrw2GF2/FuncoXWWXn
H3bReZho7rHiTcYvPDv5r4BvKtqGbLpcu0f9iSNsnt0b3kj879bYsn/EigLnjZ8z
6+OH3558ivL6bfGW+TvaOpx45tl5+Jqba570qT/g6Ngb8UW/+Gnf1D/7nsxe/PXV
k+6dn1yP316hRd1sxzu/NirRuNLJ/hV8/kh3nVjhgSJ54S/D+o5oU3vLrHPx/Tv/
1HP3T736378YfCTCC/UIFn0o1v7EfxW+Tdz5xw+DNmT1L/H0vv1PG3bWL+PSRnFI
NOrkv5djFxwb+O/SapELVnxbPqb0rVr1Z7r87Ly5jFdcTObVvrtq1H3V68qbcW/3
+btOHHzuyuZKt3omHhjeafcA/3MzJu/95lanN3aJzqENe3UObTh2VWrbKsf2zmsw
4X7Q+uf9075bKBHNfR6KusUezzw38tqlcZ/XP15qa5RjwO4vZzc+v/WbZ6t/exm3
8/6E5OedWg25EBA4J3v/iBIfxo6osHfho49eWVsvHA12Td3xw4J7veePbLP2xMVT
F9uhOq/8Xv3Ten/Tf7dc+uX2xkcfHzfoNu5xYsJIe9eV86NfjVuWdmfS9xP++rbv
3NB5NXuHiVevv7ynxeZmj/8aGLSt+t/tPvs0ICh40u7/KlbMbHj1r5uft/0iasqn
pv1fVv4w0ePO9EWpg7xqHSkxbfL6lRuO1OwYVilsTUTL7r8ful6nxtzdNTx/7tI0
osvRK402r63h+SThkd+hsz9GjltU8qQkfMf8NlMXrl/0V5dzflOmH0QXukyuSNsM
LIEM2Qysg/TbDPQjg7BwQwGfkum3GViGbS/aZiC+CvmLzGEzUHVtMJ3NQPjEj9gM
/JuSuUPF1W0G0lIAUgoC+kxd6SqbgeQqqbIZeIsJt1FebQY2FoG2GqJaotoirME5
vN+7lIdtFKWi1+8r2/cr5RkYvZX7xOJfE1ZDTZG3yIfToI4eCn37RENDVoOvyE9U
R8TPPh/BrPOCzUDd4KcX5l0Cw3pBWtPeHmz55UXX2nBe/PUSQwoAw3pBWrMOIM8v
L1qz4bz464XSEBjWC9KatuoA/PKiYTgvAD+9xo0lEvjlZZljCQL/PrfMsURk+eVF
w3BeAH56jRtLIMu/zy1zLIEs/z63pLGEbf3UoJsVFWKbgbXUG6LwmsqrLTQEbghy
a0RQaG0Geuc4InJrD8yKTeX5CA2BG8JXqyEKqc1AP62GoPdyOyLM3hDmGxF1hIbA
NgPhsSRUEyDYDFSBtBrZF2wG8gfdNgBoO1i48zNvVkOUH+bNCorNwMYi442jGLIZ
CA93dVk8EmwGmhGanQ2kgiU/P1LVzBdSFRSbgU1E5rcZCO87BJuBJOTfBdRf2deA
vPW1IZuB/mxfl1bra2Yvp/fDugcAjFhLtRnYGM333onO+VBkz8UAMIXNwJ0I2waE
LZSjMbXVbzOwoXIAmM9mILya1DWDCjYDzQ7NLod59EtllwPy1uW3uC7/G5FO/pLt
ZEZXCpEVbAbmVw83MkEP3+Z6GL6qwD3ciO1hq7YZ+IM0RObn8pnd71I/mYuLh90u
aVuZl4u1GUa7jYhhNIjdQdo2Az+SHsbI6KQgH6SUGLL/2rTxwYoCajOQDB34bogG
kSPZwVazAlBxTZBvYwCh+WIz0FNMmLzFJi/UIDVXyalAU+Ogc4hsq+wzuzvOfrLp
Mg+7U85tZekya6PGLUSoAbG/dVBjDGlkDIYaP749EVbziyDlt1p5sRlok182A1WA
k6BuRBGtEFQZQw2tzJA6NUALF+i4MuBikH1TUUNlM/BHM1BDsBmYd325lTd1/qbW
x1Nenz2GvOZvNn085c3Wnvmlz1x680ufAIuGYDNQ0CfoM50+wWagoE/QJ+jTvCoo
xPiKADOtqedWs63BBX2CPgvSJ9gMFPQJ+ozVJ9gMFPQJ+ozVJ9gMFPQJ+ozVJ9gM
FCDAWAg2AwUIMBa6bAb6cTYDweJXFMIfqBCbgQ+4QADcawiyfA31qU7NNQSbgdof
AOXGZqAPcxhsBsqZ7deczcDfOoDNQPtOrqMl3/bxfeRc4pnXt8XdfL08fMtc9Ky+
dcDOISe2+972HPZ806hy34uGXsNGA2eNX7zwaYf3SxZ9PNP+1/l9YoeKUO2fRFPP
pO/9bLn3Z/ffzriw+V7JHXtbZAb0+OA9tfjumooDT/dNsf3v109VsirsTR4hPflw
4rMf25arOW2uS3zQAr9bg1vuWz7pU58t7ff1y7yZebfh6s1Na3cR9Q2xPbshucox
+8/Wru78dOm1Ta1O/eDvPyxw1U+9t9g3qeJ5dt6FfcmNPJbt9gw6+fuJeouvlmrS
88gMjz/nrfj6ZHyZT91XzDgue/ExdHKVp63+qP0x/P3UXadSQjt9Or3qz6S/v3m1
cVjXMRVl5QLff9Nrd4+W/0Yucq3zw2n7tK61gy5X3nhyb233oo/ip1exOXjb5uar
v+bc2VNqf/GZLd2uDLmFdsX87vhi4vaRdrtufLO+S1L38APbl9V9NPV4xFmfynO7
uaYeDPLuG9Vl/8GX5VwaLnkUmvD1q/M32430rr0keH/w/hI+Xb27xk+9eP3XDl81
ls7YcPPgp3+cEtrExD27O+GHkF09Py3ofLzjjQmHptxtNb/r1h5jh8xb0/JZ/a/t
b6ZeTw/zPFI8+OXltHV2r44EDHsyKCFjU8A8n5bhd2yDstu+FR+9XLLOl6ntO0/x
LebRpWu3KcMbTpdNWXS25KHP3w89k9x+TVz7u4vCPltS7cBfiY3/WHg7pdJMx4kt
y3qenu7rVaL00PYeR9o/kQZOOF75x2y7s9UWhtG2A0szIw2+r+oWrPWbEKTfZmAD
MggLNxTwKZl+m4Hl2fbSthnYTWQOm4HkDa0pbQaWRmAzcASCa2ZxlQr0RhXl6mi+
eBpqLcJXPrh20qUAgCQNumS60gF0OtSQHCcfc+pLh6twTumk1fWlQyvnlA6tnlM6
/SWwrnQYWzmlwwidzc5v9CxkKBRVnvGCCf8x4T0T3jHhJcK2hl8zIQvhUfEW5dWm
Y1cR5NZS1FrUhrPIGHcxs1637NKKfbOH33UV91CegdFbuU8sMoawGlqJ2ora5dGm
Y2dWQ3tRoKhDLm06EofepK0JIC13mgjyrknzTE2AjGDTEcNwXvz1EkMXAMN6QVqz
DiDPLy9as+G8+OuF0hAY1gvSmrYEAfzyomE4LwA/vcaNJRL45WWZYwkC/z63zLFE
ZPnlRcNwXgB+eo0bSyDLv88tcyyBLP8+t6SxhG0xtaSbFZnDpuNHPeWG3Al422LK
jXUuTlILmraYcEO0Vm+IwmvKsI3QELghWmmUudDadGyb44jIrb02KzZl2E5oCNwQ
7bUaopDadAzUagh6L7cjwuwNYb4R0UFoCGzTsTzCbqcAgk1HFUirkX3Ls+loXaYF
YOHOz/xcS1F+mJ/Tb9PRJw8myXzyzSRZV5HxxmsM2XSEh7u6LFIVAJuO1kUqWPLz
I1WrfCFVQbHpGCIyv01HeN9hzTYd69qXcqouLePc3b6Jk630jVOCfYjTU+fbTtZ2
Ae2m7GtA3vrakE3Hbmxfe6r1NSzCdLy3193xMFIFW46mteXYWdnx5rPlCK8kdc2c
VmXLEexdnZXOkxZl5s2X0gRppquH3Z/SyVJHN2uzdwXvt7G9K4h9zAZ7VxDYGrD9
DXMrhYxOinS7Cz6jIuzxe+ygIIUDyskUHAQYBk5q9q4kysFkOntXxACVLoAYK6rK
Fk6CztH8ZAEAWzgOaM1tCXTJalYAKk1AqjFrpNODT2OU6TpNwZEA9SJxZCJ7V43t
nojIZb1Znu7XSM1VcirQ1EhzmSetzlDjiEuC1NbNw26jy2RpWaujBnz+gakBMV3U
IBcpDgw1rl1wGRMYcsdfkRl+ute0hgw17DhqwI8udAUYPQ5mp4ZGSdWghxqEAkQZ
UQFbY6iBf32CQdbiNDWY9Gwu0HFlgHqRuOmo8btyxeNuVmqccp4nLcdQ45lzgvQd
M2tccZ4s9bA6asDXUZgaENNFDfj6jwJDjbt2zcqGvEEKu1e1kvbs68pQQ8JRIztF
d4DRY2d2ahB5XdBDDUIBooyogK0x1IBKE5BBSlODSc/mAh1XBaZeJG46akyyIdTo
ZFZqzGeoscD1M7s9DDWSGGqsZKgxzdXaqAEfD2JqQEwXNRYScQyGGh3nbF406oWT
4pvNu8LGXKvPUEPEUQN+iqcrwOhxMzs1oGf0QQ814MaApgb7QAHh2wFjqAGVJsCP
8RlqPL70lFCDSc/mAh1XBqgXiZuOGq0lhBobzUqNhsy9xiCGGr2Ze41AhhotmXuN
SKujBnxbi6kBMV3UOEDEMRhqND5/e9euNDeFZNYfR07E1mGoIeWooRyBGgFGj4vZ
qQF3pPqghxpABZoaRAVsjaEGzguDLNJoaiD4FTD+o+PKP7ZeSglTUSNdTKhxx6zU
eMLca8iZBZWba4L0A0ONN8y9RhGrW1DBp+eYGhDTRQ3qpSKAocYa523vKk1/63+4
03+PytSpy1DDhlAjQ3eA0SMxOzXIaNAFPdQgCyeijKiArVHUyFBFSY70gopJz+YC
HVcGtl5k32TUWKO81yhrVmrs5ahxywVT47hVUgN+mYGpATF+1Gg0PvPCz1mZ/nur
ujrv7PA5Qw0ZocZXOIAVKxKHAKNHanZqyDh5XdBDDTI7EGXQWQBQZQw12AYgcW6r
Ro2vmNIwAeSYwMapY7heXNx01Nj3f6JGaZcQ2QtmQeXv4ic7w1Cjqktb2X2rW1C9
R4QaEMPUAKioofGjIYYa5EdIzaZ8mVpjQUsFDG1MjTQdAXLEo8jcfjx0aSFQUkMF
8uSIpgY5BqqMoUaaxj6AdlaQxqjhAh1n60NvIZiKGhXsPZQPbzualRqvnUNkexlq
lJL6yRYw1LCRtpVtsTpqwO/6MDUgVlykTY1kIo7BUGNB16vShJLVlb/PK6B+PIyh
hlZmDMhPBTEgHzbQcWXAxSD7pqKGyo/HIrNSo2DMGvCzV0wNiL1B2tQwPGsUUO9P
xlCDfuVHQFND3ys/yN5cr/z+P7MG9mw41x17Nox3x54Nu7mDZ0O5hKOGnD815BIk
ZzMwKzRrBtQIFhn/5csLhNseXhriTx6C2U8epDCCOdRkl/WBvvJuwRbt8g57NBzh
jj0ahrhjj4ZN3MGjofX0LGC4CXr2P65nwWYD7tnhpGeVoHu2lkX2rOCWKu/6citv
6vxNrY+nvD6T33nN32z6eMqbrT3zS5+59OaXPgEWDcEtlaBP0Gc6fYJbKkGfoE/Q
p3lVUIjxFQFmWlPPrWZbgwv6BH0WpE9wSyXoE/QZq09wSyXoE/QZq09wSyXoE/QZ
q09wSyVAgLEQ3FIJEGAsdLmlasC5pQKnMlEIf1R2yxa7pYIfvgHXCIB7pZjA2xcU
dW5uIbil0v5oD+/zc0sVyySDW6pezPZHH9Yt1eJTcRcURSZWnbddkVbxu2lu8tdF
nYe0dl+SXqGoh3tAj4RrzTv8vWvNsRlfbxjQPdOtEXKe36h55eWTonzqZFYZs2zR
hZKpCUFrOt87ktkg6sOZtx492zw7nflTyfBb3/td/mJQVIO3dxZ8TL28e2jDmBaz
6zx+Lh7xIbvUmNCoadsur89aFN/d+XW2x5l274+mnene8EFckwcZjQfUD89qVG7S
6BL3mjV4c6rbtb+9H+4+lJ70wDZs75pm3038UbQ1UCa/PnXFv/+lvnt/49/n8sQ1
x3/758Hdagtbt2o3Z/y9eQsVLYfP7db79uaGWUtXn+jtfv3SlBuHk3pec/XcV6vt
29APl6fNfL+i+BGPg2Pqnv/qyor5V7MrL0ktUT7r1q+vp427F3R5yoJyWQcPugzc
+0uWa+/k3jOb7LkzbHCP+yOr194jq3d1YHqpRmE9iu/6pf/fLVOH/bN3X2rxjum1
TidW+HyU/6S9y59FPagwpprttqzybTPWex6PK/L1ySaztq7d0XFVUO+Qhn1W9Jz4
7kMF2fxiq5e/dNs4q/ehuH4jxpwf2T25zoVmZ+s2vj5yV1bwjm0Pr70sklZ5/41N
Y5aVG7fm4aV3B44HDCqZ/e/+nx+Uf700enT6r5lRlyccLTkldfFvuzx3/vKibpeH
D1xGdpne+8/M9JruTdaGbPmz84Aydh+ah9172PfQl8U7NZjaNHK/zVd/vq5Z4V7D
SknPKjar5Ru22ufCpcBf/jw4vdaENsktA+5dyQ6Zu/PC3cd3tw2InPL8i65dPWuu
2+TYdM9ieXiaY9iaxW6hHss6BYV4Hh31+Erlt9vL9Orj2aHrJYnzgIHjZm32+rVE
/3EL13s1X9g8qsi8S819b72rt+jMgqj0LY5rfxgwznZnvYDW3TwjpHUDTgd7Vmy/
so7TyQErF8Z/XLy1+Vu71hO+D/5U99C4PxbL0zc4+tktlvf7wdHd61LJLyLrdTo9
VFZ3UY1u853G9O7lWW3dFkfFH4tR+ErHvscWr/slvWGltRu9pr69vOXErp+2fNWj
4qgOXS/fbVY0EJ2/LCnhGYjqXBrvMPfR9H0rcZHe2q16PPDw+h8W9w2IDXQ7f0lS
UhzoVueSpMc3gXM+vC+7YUrYgVcDK/7eZtv2iDffxf+1LW2Xl8PDAeOmj/WavGhA
0/FthkzcP2HB/F6VAifHH5n8/OmVaZ0DJ/tM+f3s27rbDoaevXxkTVaD8zVe/R1f
1O7bANqnVzmGpmAbrGV0XGiMPCE0ITJR3i86anBiJMIuvcCdF7j1ArbDd2cuSMFu
KRoXViigGVQuvRScS6+tkpWSzZ6zZRW5dlK59MKfDyaIzOHSSwVdLr1UyFBwEaoH
6Vxol17wmWox1JaVcBKpdNJwpo5L9cjIqONp6FeEZwHIVZ9WfYASkTjUks5dF/SV
SB9o/fAciS65Lsxm57aceqmoUgLKCuUBnS5McGWCm4iXC6yMzsp9KfrE2n2IE0EP
hYrCRRGcA6vsCh9fD5Z/8N90q3374loOrHor96XoGTvxxrMawkSRon55dIEVzWqI
EvUXRefSBZaP4AJLD/jpJb9UBRjWC9Ka7qNgyy8vutaG8+KvF8yfExjWC9KadQB5
fnnRmg3nxV8vlIbAsF6Q1nS9BOCXFw3DeQH46TVuLJHALy/LHEsQ+Pe5ZY4lIssv
LxqG8wLw02vcWAJZ/n1umWMJZPn3uSWNJey6IpRuVnblMXnMPtsNNvP8YRfWHiBQ
FJH2D0VHlcJFFMooB10usPQBcifg7boiN85MOEktYJtX6zR8eISrN0Th9fwUITQE
bogwjTL3Vsjl3l2jb/zAUgMW1fqpYdUusDSpEZnjiMitexsr9vzUT2gI3BBRWg1R
SF1g9ddqCHovtyPC7A1hvhERLTQEdoEFionFXnO5wLpqs1s8segFlw82N8RhRbe4
4EeQ82WCCyx9A4b8Ct+BabtYGW672TLcdrNluO2sy/QILNw1RxGUiB5F2FtPqCg/
vPU0cPjWpZrbXdeeDttcJG4ZrkkOJ1yeuK5jRrPSg0vfXLSziH0zaWZotjMgTmS8
tQM/EbZ24CXS7QILHu6KQHMKObMmm09wdGyknPODJa/WP35wYlJ13S5ciiN4AXu1
B7Q8HgX4hTEurWn9eUAu2lAxrLR4t/iaZKfMX3xDvJNhF1ydYGtt/rBg/c+PYWH5
wrCronCxmyTJ5YNokviJuKNLEZvvxRfF4HdKyTBFLtqZYdhVEfZ7BdtwphLwU0qy
heMfRNjvFWwnMcefiFVbOF7EBvu9gu33zLGLYtVWvz+seJHx/rAqcD6SUj7p9ocF
Lz9EqKwaw5g91EHlICkqMX5ocn95tSry+H7y2NBh1WWWTjUb1Nlhko3UTSQZ4rDB
5oHrDfEMh19szroeZZqxDuctKTdusuqI88tNVoJyCADyNgQqckMA1mu6LrIJ7BBg
YhnkzJqwp+NVuO5+h2+PHNGw6P9Hv0Mu2qD6PWtnm/Vv5rYfknWtzYQ38e1nZGW2
iX3TrX3evWStf5OdvbMNUypmO5fR0zlLtYXjE5jj17htPHN8SJZqC8fjmOOZzDaW
2UI5ZmSptnBcd7/DXYPpvWRVaofPxP0Oby1z7SVLk+Tm95KVM9Wl6KHtJJtNzhvE
MrsNNlOcJ4lt7X+xGeQcz1BdLsn91V4uQQo2A7NCs8thVh2g7HJA3rrcmVtPwecE
uJMHsJ3sqnZ9hxsnbD1qcFxyYmRoMjgTlSPIgmSPmwMUOKKglqoONp0BKZVubdCd
O1+812mPRGa3R7zAab7E1v68eIwTuKW0rs4daILOlXKdC99P4M4dyHauVK1zmT0e
Rt/yv2evOU+yaeixQfzReYNNMY9J4lfSX2w+uVsfbWNM0LMyrmfhqxjcszFsz7qr
9Sw8PAkKDvJtKm8d0L6jPCfLb/nfvded54vDPPZIsp33iJt4zJdkSc+LvTysj7ix
JuheF6574YMn3L2xhrvXktnriKZLZjmV9RzG3ML+6PTWI1i2ULLUyd0zRmZtdmrh
uzNspxZiuqybgzdTChmdFFVXvJwwS+yhKNNnZL82aU0VDggs1YKwxNkF1Zi6WW3b
M2gpgi/A1Q3/0yacHdl0TeTGTi2sx0VsS+sDiCkrjgELQpgsND/1A4AqOA7QZ6eW
FBq2mhWAimtCMe3zJ8TwP5OezTRQNsjJFD1JPJtpLHYL9YJjkIZYe7QQ0hQoRzu1
qjbVZafW1+Wo0slYfJ6eo5Kaq+RUoKlx17as5yPpVomD3VuPY9KFkue27p43pdZG
DfgsE1MDYrp8Ypwi4hgMNRoMSjzY7K+qCnwAXnUQatSq/jVKn3oB2UkclduVCw6y
I0e//728UEPdunkuqKHKFqgBtz00NUiWxlIDKq4JmhpMQ2UzDZQNch1rzCDxbKax
2C3UC45BmumoMcieUOOhWanhzcwaHZlZowsza9RgZo0vmVmjmdXNGvDVMqYGxGQi
7VmjHxHHYKhRcmTVQPnSUgpF6OI6T7xaKJyU1HB0cEZhreepbTd16MWOHJklzhrg
FoYoohUaSw2ouCbIB9IAJj2baaBskKtbNZDEs5nGYrdQDDgGaaajhpeYUCPVrNSA
WSOVmzX6cLPGUKubNWCNi6kBMSlLDSiRihp+eCwSMNQQrR2aObqzr4J8sG+jpIad
gxjtuTlRbXv1xAF25Gg6NFZ2Y56oYaJZAwJRRCs0lhpQcU3Q1GDSs5kGyga5LrOq
kng201jsFooBxyDNdNRQzRrDROakxjfSsp4bmVljhfStx2Rm1pgidfdMs7pZA+7u
MTUg5qxj1tDodYYa5Lcs0z5GZt3d5kXNGg42Dujhd4/VtuUSRrE6nCxx1iCdQwPS
jKUGVFwTNDWY9GymgbJBbnaJGSSezTQWu4ViwDFIMx01UpVPDaqYfdZ4xc0a57hZ
46HVzRrwSBNTA2JOOmaNDCKOwVAD+/j2UuAD4EmJUOPLgDJoVNpF5kwb5fa7JavZ
kaPuSclCZg2oJlFEKzSWGlBxTdDUYBoqm2mgbJCr1nk2iWczjcVuoRhwDNJMRw3V
rPHcDNTQ63oCnnWMM6nrCRhbcC8Ll19YncAjH1jA3xw8Ek1bHY/s/VOQAo1hLqD+
yKnzZ+xYtGR5zf3cnm9p8sywhVtouOrDogieNMF9A7NfFtWsUxnZVFSgCnb+qLGd
HNnIPS1eXrN+uW0Pa5XXbIfctpulyQuwbBhyPcF33OZ2nAvygnxBlNftekJTKrda
BXlBXpC3Xnndridyu5YS5AX5wiyv2/VEbrkoyAvyhVlet+uJ3GoR5AX5wiyv2/VE
bmc0QV6QL8zygusJAQKMheB6QoAAY6HuesLczg+qiLHzg6LMtq4X6/xgYeP4C4oS
x729m1dfXSS4d4sA6WSbCTLHEz6z6qbL69WtKE4bV7HqoJ5dwlvNmOBxcdEK8UqP
omJp0XHuTZBY2v60j8+2SkeiHIZmOndcuuPxl+mXKxav3vD9qOz7w/8dc6Zj269H
VB64163p2g6Vgrt3ahj+5l3L4fWvhPS8tDT65DKb3kGHb0lH+yxvWu1K5/J3RPcy
PsQnPltSNcC7wpcPxpf+cWXNNnNW/7hpz4qSa0o3HFt+badnF2pVH7Fq67pHEdOj
q/VpHYpKhYiXzh7fcHzx76KmHn20sXqDBVXW79qe3mDduT03aid2TUetVtf/J7hX
yYh/nbYvC5wzaOvWbxLixS/SMsSVv+vX/aeuA3fHrNvT4q+RtUPvV7zyPPnMl/Vm
vUkYPbNOR493gW+/f3lxcM/G9jdn3nl7cufhUU/Hdv7JLvZWo+hTWan/tV6yvN3V
2BFlvug1p8HpiWEhG2esue3y+EZQT+lu2bSjrXoN6nSpbqs9k73XN726ZG6R0C67
ah69+NPFcqv691w2qV7q8vlfeR86NHvAG7+vW48d9f5GalOXrEZPE/Zkee+3n+uy
dmTQr4+WP2h8bmTAJYes8SNFTf9antDx56p/rgquE/NvYPqu642rRQyObzXmWehf
caOS7tceXrJTrROBQ6tkZu64MOHmjF8rtjl5qt/N/teXd141s1ev5ytHxofFxE5+
+/Dc/tTs7rFdb5zNbLkx42nf9Que9z0Y7BtYyef7qo/2z3hbw6nR/Yc7s5b/k3DQ
68nkFaej1nyzZ9eiOnVr1bwQ1a91VM15fV79VcEn88reFwtPd/SXNbzm9qLOQ/fe
7Wsv3X98huPvx6efWLJzS6OFipI1vLaefrBw3+jMNn2btitdqX3tDt+N61D/yIfZ
T6p5e3U/OcOxSIuj6UM+fuHqFXRsqmPNOg29nsXdLL7w7PljDnNP7lifNlfm6z83
MDNs3OonCxWdgts3+TDscKrjvG1hNqemzziR5V3e1uvHH30PR3x0ODNzc4zfqWmO
87eH27To5Pt2d+Y0e89q4Ucl80uWnev5W9exjrVip/t8kTSw8YOIX053rDzcd/fS
JRHHJffDj0UMflFaVYDS3rfO+2beyBatGt7FjXZaUJ6hFxjraBYfGxYdFxnRUK5t
swHpc1/AsFJFwsIMBXzPpXJfgBB2X7BDslyyzfNbWSXumzCV+wLsgGaYyFrcF5RH
4L4AzpYgd/IKloEHFfek4kWoeBqajPD1GkpDnw0gpSOgNepKp3PRlU7nrCt9Nvv7
WygJmXtIKKpMgTJCOSAv0KfDpD8PtwJDRKB1gChGFMs5BQj6auJf9lc+HAzpfGD4
n+17Kc/A0HYrMJTVMFAUJ4rPo1uBQayGBNEgUWIu3QrILwluBXSDn176G17DekFa
0yQ/bPnlRdfacF789dK/pTKsF6Q16wDy/PKiNRvOi79eKA2BYb0grWnOHsAvLxqG
8wLw02vcWCKBX16WOZYg8O9zyxxLRJZfXjQM5wXgp9e4sQSy/PvcMscSyPLvc0sa
S9gcMFh5olB43QqA3Rwa6suhQmRNHyzM0Ci0DQE2smgUWrcCYFmXhvqIyK3JcCu2
pg8GUGkU2oYAM6A0Cq1bgUFaDUHv5XZEmL0hzDciEoWGwG4FKiGVJwBzuRW4brNT
PKXoGZdsm2viyKIbXPCjwTmCWwG9A4b8RN2BabtoGW67b2W47b6V4bazrp+ow8Jd
cxRBiehRhI2eDxDlh9Hzhg6TXWq43XLt7bDRxd5tr+sQhyMuz1xXWZ1bgSEi4w0u
GnIrAA93C45bgXLineI/JdtkTcXXxD8z7IKrE2ytza0ArP/5MWxgvjDsqqiP2E0S
7/JBlCp+Im7nUsRmifiiuI4LxTBFLtqZcysQ74LdCvQRY3cCZAvHwZ1AO26bKsbu
BMgWjoM7AcgftkvE2J0A2cJx7XYGDBWZ360AvPwogG4FXtiOtUn0eC8ubrfapoPH
FbG33X6b+h4Hobmtyq3AMOUQAORtCBhyKzCMHQJlKNMtNdlvQHJ6Wa17BJRG0DeC
gwFTOhiAGylzOxiA95cFwMHAU9txNtuc14jd7dbYfOs8Tuxof8BmsPMAhvRySe6v
+/J8M2UNt4zGkt6dW1mpHAwksp1stQ4GntrOFh902ilxt9spXuI0W+Jo/5s41Wm4
xNo6N8kEnevBda7KwUAS27lStc5l9qzCwcAN53E2TTzWiEXSNTalPMaJ30oP2Nh4
WB9tk03Qs55cz6ocDCSzPZujBXrLdjBwy3m2uJ/HTolYulPc1GO25L30N/FnHtZH
3MEm6N4iXPeqHAwMNty9lsxeRzRTskgi99zG3Mzul3zw+Fa2RLJaUsRztdUZ/YQv
0LBlQ4gVEWHLhpzpT9K3NDI6KTS/NHNBuTcVbbQVdTldG1iP87RsSJbuhk1Fl+fk
8mLZUJepaPLRGyB/TEU/tiVMDrHJCzXoFtIETY19tnJPBUON27YfPMow1PjVtohn
XaujBnygiakBMU8d1BhExDEYavh0fbqz66syip+vnh07c3heTUVbBDUgEEW0QmOp
octUNE2N/DYVfdas1HjgKPf8nqGG1OmDx0iGGi8di3jOtTpqwPfLmBoQ89BBDZhF
KTDU2B47rGGLv0WK/vWbTwv8tyU1a/A3FW0h1CCdQwPSjKWGLlPRNDXyx1T0MZHS
ijoyJzVuMbPG39IdErHdB48D0iWSx8yscdnqTEXD5/2YGhBz10GNM0Qcg6HGi5Gt
yy/6z0vxceCx2yds8moq2iKoAdUkimiFxlIDKq4Jmhr5Yyo6UTlreJrBwYBgKjrP
8pr7uT3f0uQ1jTDk1miDpclr1i+37WGt8prtkNt2szR5AZYNwVS0IC/Im05eMBUt
yAvygry6vGAqWpAX5I2VF0xFC/KCvLHygqloQV6QN1ZeMBUtyAvyxsoLpqIFCDAW
gqloAQKMhbqp6PkpNsx/BVqAFrFbhKIQ/kDlT2bBl8Lw7Q0Tb8FJA4B78NvfOvLI
xMT4RHlYaGKSPDQxUh4eE52QEBkhD02WJ/ePlIcOi06Sx0THRifX7hIfG0lLh4fG
VU2Wh0XKk/rHD42rLe/Wf7g/lYMK2VAowEL2Y3n49kSEgpBYKVCT2ctVUWR8ylIL
fc5otVE2En7NAR+bOKLbtcm39mLUHnFfsnDfiIqRHNHf4PdnSjcQRaAYZvE8l/3u
JTdYqNidAtvdioesRugoGvMV5rbznWGD7XxvZbZrymM73wfjLyiKHPd2DBZNnRo8
ukvfmk2nt2498Wj04nHjKwyw66uYPfdrsPK9wLNtUFTLi23nrW5XvOUnkV0xryF2
XkPGvyl9uNfv9b1fX7vackCXexVbvF727MXNvc/2b5l3dVjkH8fdmz7bUin4xpHU
C08+BXzT4lnP/Ws6TP5i3XZbu/e/b7VPqjL+5fJXi3vNcvlnzItB/Zfb709tfna4
f3/xloGljn7zx5DYBW9WOD/J9K37Tip7kvzDwPm/bPEs9VmRzo4pa7qiZyebLYua
9qjdzq+SJiy8IQscGLv5y7LRP/6VMHnU1OK3O4XcX3Hv9rr7/1ZYETO7z6oJy8aO
nHY61ebMf8G72n3fPXnVv1+5fPdm5C55YmaJ58nxw+s9f5Mw+vKS+46/rCwzvFz/
BseXN5i/YWZP74QlLSN77q95+Hnk1t/iijVf0qvFzerdvj5/KD3Avn6/sn6lWveU
vJUdv92uydc7Yq43u3J1U5Hx+3fKRXu9Vi/8PDtiS+urN29Hnvpu7XeXT12/1ix2
yBJp2/Yjnj8K8Jk0QvTlskcfOz47lH5hfTnJjh/Wjuj4qvfX9do2Xt1buu5il0fV
X80bMWfAmsD9b88HbLA/tPFR2UfPGtstj0hde+bNqfFrQod8/O7r4969i9t9+fe0
upvC5ky9Xnxx21W3etcd9+DQkiKHvCaPWTnqs3czuwbFXgktvWLb9dD+s57/+flU
x0HhL2zPPhh8sk+110t7Zt2yPT1hkNfDyRWKeXRZutktqc2xw37NwrySjx1vdeb4
kxUxHpuznseev9p7+pfXJJlRJ1fvqx/af8gSRbVNgU0+Dpt73Mvt1ADP7v1GLBmV
/a7Htebzh4yL2Z6UGfvnCa/JfWrPf/HH+BXXYm1W/Fj/7e73NWYGyudf8tp6+mX9
3ZdvdK4/e/Uy+ZI/u9+Y8uW1ypnOR/fV373BO+Inx1MLrnn1fH/rv6uSsB6xNqfa
x8+9sd81ccn4Y2PQwBNfh2MT3J+zlzgY+fBzx6DE+AGR4cny6Lh+8XJfhI1u0yBf
i/H5aqwQQAHNQLcR/t0StA15z4Oh+dMj/Kvd3F/2aihi2d9WQfvDXIMhKrHjlyui
WHjpzCKOza3FsITIxOjYyLhkefPQ5EgUz16kO4Yn1/L9vJafj58vwmdASeNYk+HU
GW2aM/JsxbAQVCWOVdAhPjkyLD5+oJYIXC7j2AskN4zUkyHEsT+lUWUTmaguA49R
4tirMKMiOT48PkY9HW4Q4/AB7vhUVBnhKnw7Dvmn/POuyeNGLk0gRROq+eBzbtSL
hFGfJwij3nJGPQNYHfr/dvq0wVEvTlHQSXmESPE/AAAA//8DAFDJDfk=</Template></GraphPadPrismFile>
