# Supplementary material for: Structure guided studies of the interaction between PTP1B and JAK
Source: Commun Biol. 2023 Jun 14;6:641. doi: 10.1038/s42003-023-05020-9 (PMC10267100; doi:10.1038/s42003-023-05020-9)
Supplement: Supplementary file 6 — Supplementary Data 3 [file 42003_2023_5020_MOESM6_ESM.xml]

<?xml version="1.0" encoding="UTF-8"?><GraphPadPrismFile PrismXMLVersion="5.00">
<Created>
<OriginalVersion CreatedByProgram="GraphPad Prism" CreatedByVersion="9.4.1.458" Login="morris.r" DateTime="2022-11-23T08:40:37+11:00"></OriginalVersion>
<MostRecentVersion CreatedByProgram="GraphPad Prism" CreatedByVersion="9.4.1.458" Login="morris.r" DateTime="2022-11-23T08:51:14+11:00"></MostRecentVersion>
</Created>
<InfoSequence>
<Ref ID="Info0"></Ref>
<Ref ID="Info1" Selected="1"></Ref>
</InfoSequence>
<Info ID="Info0">
<Title>Project info 1</Title>
<Notes></Notes>
<Constant><Name>Experiment Date</Name><Value>2019-04-03</Value></Constant>
<Constant><Name>Experiment ID</Name><Value></Value></Constant>
<Constant><Name>Notebook ID</Name><Value></Value></Constant>
<Constant><Name>Project</Name><Value></Value></Constant>
<Constant><Name>Experimenter</Name><Value></Value></Constant>
<Constant><Name>Protocol</Name><Value></Value></Constant>
</Info>

<Info ID="Info1">
<Title>Project info 1</Title>
<Notes></Notes>
<Constant><Name>Experiment Date</Name><Value>2019-04-03</Value></Constant>
<Constant><Name>Experiment ID</Name><Value></Value></Constant>
<Constant><Name>Notebook ID</Name><Value></Value></Constant>
<Constant><Name>Project</Name><Value></Value></Constant>
<Constant><Name>Experimenter</Name><Value></Value></Constant>
<Constant><Name>Protocol</Name><Value></Value></Constant>
</Info>

<TableSequence>
<Ref ID="Table168" Selected="1"></Ref>
<Ref ID="Table172"></Ref>
</TableSequence>
<Table ID="Table168" XFormat="numbers" YFormat="replicates" Replicates="3" TableType="XY" EVFormat="AsteriskAfterNumber">
<Title>JAK2 PAPER</Title>
<RowTitlesColumn Width="84">
<Subcolumn></Subcolumn>
</RowTitlesColumn>
<XColumn Width="81" Subcolumns="1" Decimals="0">
<Title></Title>
<Subcolumn>
<d>300</d>
<d>150</d>
<d>75</d>
<d>50</d>
<d>25</d>
<d>10</d>
<d>5</d>
<d>0</d>
</Subcolumn>
</XColumn>
<XAdvancedColumn Version="1" Width="81" Decimals="0" Subcolumns="1">
<Title></Title>
<Subcolumn>
<d>300</d>
<d>150</d>
<d>75</d>
<d>50</d>
<d>25</d>
<d>10</d>
<d>5</d>
<d>0</d>
</Subcolumn>
</XAdvancedColumn>
<YColumn Width="243" Decimals="5" Subcolumns="3">
<Title><TextAlign align="Left">2pY</TextAlign></Title>
<Subcolumn>
<d>51.5891</d>
<d>51.3952</d>
<d>46.1587</d>
<d>48.1628</d>
<d>35.5564</d>
<d>11.572</d>
<d>5.94762</d>
<d>-0.1293</d>
</Subcolumn>
<Subcolumn>
<d>61.9299</d>
<d>59.1696</d>
<d>61.3637</d>
<d>49.7562</d>
<d>40.0598</d>
<d>15.9248</d>
<d>8.42246</d>
<d>1.48632</d>
</Subcolumn>
<Subcolumn>
<d>57.3345</d>
<d>54.5421</d>
<d>57.9287</d>
<d>42.6593</d>
<d>35.7672</d>
<d>11.1698</d>
<d>6.00081</d>
<d>0.53473</d>
</Subcolumn>
</YColumn>
<YColumn Width="243" Decimals="5" Subcolumns="3">
<Title>1pY2</Title>
<Subcolumn>
<d>38.8374</d>
<d>39.4899</d>
<d>28.7074</d>
<d>23.2475</d>
<d>12.8084</d>
<d>3.70861</d>
<d>2.06034</d>
<d>0.34339</d>
</Subcolumn>
<Subcolumn>
<d>40.8206</d>
<d>37.0798</d>
<d>26.6778</d>
<d>21.0338</d>
<d>9.58169</d>
<d>9.28636</d>
<d>2.29698</d>
<d>2.55949</d>
</Subcolumn>
<Subcolumn>
<d>47.572</d>
<d>37.523</d>
<d>33.6658</d>
<d>22.5003</d>
<d>10.5227</d>
<d>2.26695</d>
<d>2.16544</d>
<d>1.04889</d>
</Subcolumn>
</YColumn>
<YColumn Width="243" Decimals="5" Subcolumns="3">
<Title>1pY1</Title>
<Subcolumn>
<d>28.4512</d>
<d>17.7506</d>
<d>8.74992</d>
<d>6.32558</d>
<d>2.64727</d>
<d>1.28184</d>
<d>1.33757</d>
<d>0.39012</d>
</Subcolumn>
<Subcolumn>
<d>34.3329</d>
<d>18.6718</d>
<d>10.8551</d>
<d>6.65666</d>
<d>3.36976</d>
<d>0.55242</d>
<d>1.16008</d>
<d>0.55242</d>
</Subcolumn>
<Subcolumn>
<d>33.0369</d>
<d>17.9719</d>
<d>18.447</d>
<d>8.97195</d>
<d>2.2919</d>
<d>0.6149</d>
<d>1.0621</d>
<d>1.81675</d>
</Subcolumn>
</YColumn>
</Table>
<Table ID="Table172" XFormat="numbers" YFormat="replicates" Replicates="3" TableType="XY" EVFormat="AsteriskAfterNumber">
<Title>IRK PAPER</Title>
<RowTitlesColumn Width="39">
<Subcolumn></Subcolumn>
</RowTitlesColumn>
<XColumn Width="81" Subcolumns="1" Decimals="0">
<Title></Title>
<Subcolumn>
<d>300</d>
<d>150</d>
<d>75</d>
<d>50</d>
<d>25</d>
<d>10</d>
<d>5</d>
<d>0</d>
</Subcolumn>
</XColumn>
<XAdvancedColumn Version="1" Width="81" Decimals="0" Subcolumns="1">
<Title></Title>
<Subcolumn>
<d>300</d>
<d>150</d>
<d>75</d>
<d>50</d>
<d>25</d>
<d>10</d>
<d>5</d>
<d>0</d>
</Subcolumn>
</XAdvancedColumn>
<YColumn Width="243" Decimals="5" Subcolumns="3">
<Title><TextAlign align="Left">2pY</TextAlign></Title>
<Subcolumn>
<d>49.9083</d>
<d>55.8559</d>
<d>51.1689</d>
<d>45.0273</d>
<d>36.6231</d>
<d>16.3559</d>
<d>8.01635</d>
<d>0.90507</d>
</Subcolumn>
<Subcolumn>
<d>55.2061</d>
<d>62.4961</d>
<d>54.6045</d>
<d>52.5873</d>
<d>37.71</d>
<d>18.2251</d>
<d>7.43159</d>
<d>1.45093</d>
</Subcolumn>
<Subcolumn>
<d>54.8391</d>
<d>61.2261</d>
<d>51.1852</d>
<d>45.63</d>
<d>35.2325</d>
<d>14.5564</d>
<d>8.67444</d>
<d>0.80209</d>
</Subcolumn>
</YColumn>
<YColumn Width="243" Decimals="5" Subcolumns="3">
<Title>1pY2</Title>
<Subcolumn>
<d>33.4754</d>
<d>34.3883</d>
<d>28.099</d>
<d>18.7665</d>
<d>17.3125</d>
<d>4.90296</d>
<d>6.79651</d>
<d>3.31372</d>
</Subcolumn>
<Subcolumn>
<d>21.6605</d>
<d>21.1717</d>
<d>20.5543</d>
<d>15.0749</d>
<d>11.1904</d>
<d>5.94248</d>
<d>4.16745</d>
<d>2.13518</d>
</Subcolumn>
<Subcolumn>
<d>23.6312</d>
<d>21.6426</d>
<d>19.344</d>
<d>15.0052</d>
<d>12.5259</d>
<d>3.12501</d>
<d>1.29133</d>
<d>1.29133</d>
</Subcolumn>
</YColumn>
<YColumn Width="243" Decimals="5" Subcolumns="3">
<Title>1pY1</Title>
<Subcolumn>
<d>32.6301</d>
<d>26.5169</d>
<d>26.6475</d>
<d>27.5619</d>
<d>11.8869</d>
<d>3.94488</d>
<d>3.00438</d>
<d>2.24675</d>
</Subcolumn>
<Subcolumn>
<d>32</d>
<d>30.3289</d>
<d>26.7733</d>
<d>32.6374</d>
<d>13.7714</d>
<d>14.5409</d>
<d>2.44117</d>
<d>2.49424</d>
</Subcolumn>
<Subcolumn>
<d>28.3815</d>
<d>30.0135</d>
<d>22.44</d>
<d>17.6205</d>
<d>13.6425</d>
<d>6.936</d>
<d>2.2695</d>
<d>2.55</d>
</Subcolumn>
</YColumn>
</Table>

<!--Analyses, graphs and layouts as compressed binary. Don&apos;t edit this part of the file.-->

<Template dt:dt="bin.base64" xmlns:dt="urn:schemas-microsoft-com:datatypes">eF7sXQl8FEW6r5lMyD0JCIhyOOKFHEMuICCSiRyS5TByKOAqDGQIgWQmTiZAPCAq
z/UWXdfnejxR0RW8cMXbFVB0Xa91V1xd3UV2eR48j8XVVXRX8urf1TVT3dPTmZn0
hCTUP79Od91ffVXf91V3V39TNXHKlNNnVZTaWnIJIett6212elSTefa7yDIaM89O
NFiXRoiDnm30eJX+s9Owj/i1mUxQQebqoxTYW6pOQiqruYYe6fT4hgbup+eh9BhC
j1YKpIMofiilCcv3oBrmiNWahISEhISEROcEbP4wfaSEhISEhIRElwLu30/WR0pI
SEhISEhISEhISEhISHQ48G5dQkJCQkJComsjjZxG/49LI+QGR+QcP1pbW8l+uirI
yM9UwjUOQi96hEO39iAkM59Xmc7WDw7y94FqTBu4nUwZOPARtuy4NacksxpNkalK
eCqxbjnSi2Bzo4iBU8aXr66vc630BRtrA/5TBxe5Cwe7fP4lgepaf82pg+fOmTKi
bHD5hOzxx046Y+Kc+VWTXQ11tY0hV9Xc06ZXTnQNHjFyZEVDQ51v5MhJcya5qqZX
zp7jonWMHDl55mDX4GWhUMO4kSNXrVrl9iKXe0mgHhkbR1YFAw2+YKh5Oq1sBC3g
rg5VD6bNsNo15NDY6toloQnZWeNX+Jon0CrUyhqCtf6Qu8pb45sSCNZ7Q252ClHK
q5DkC44fiRK0oFqBcQ2h2iUrfCH3kqDPGwqEy2SNbwzR5Boh+/LAYpZ3/Eg1rY0q
a0O++opg0NscqdSLIK4iRMWoI56OoaxKyllnV82qnDmneGHVrGlVC0edXVgybWGx
SGiMZlRSG0PekG9KnbdGrBpt1fiCEwrHj+SXCuUjw/wcyfsTjjNsROhL1YypgWDt
BQF/yFs3y9fYXYYoRrdQkhJdN2EMHQvlInZtHT8SZwRrfZTgEJW17jMOBp0SOVik
5aBxhR0/FLOXeOsom7rPMOg6hDLK/C/qhHJwFjVFtUu6mT4y6FR4EDqlNuIEdztR
iNGx8Gh0EpFobFo8h7XT4KWLs4W1/qWBhZxnRmNRNaOqalIV8k4MVPtmeut9EVaF
+WPYVIxRi3fYTCuNHjdx4MSRa7MXAkUVpdq1lCkJRuMUc6CEkRKGShy/MJVzgl5/
Y51i2mYrtChkd2nGx9ElgbxDPwpzagM13mgauxTbY/RBoKe2MTDCe4h5rW9Jo1Ir
qpc3NYZ81Yic5VsSVlBdaSD01cTXQV2tJlw2T1IsTllRmWh7ePSoUWM10cIgIWRE
/CGfB3Q2d/OJoO+hrlo+eCOKNIu7SLThUJeVFBpFjxozpjPPAMqKSro6cUds96Ta
ep8fD426xwSIp4O6Wk24bJ7EBnzsKKN5UFaqnUyddx5EmbPuMv5RHROI7Jx2OkL8
XL83lh3rJsNj0kNdtSZ8Nk9igmisvju5pTbmk96QdcOpoO+irl4+fIeTrW5oqDZU
Z91i9GN1TiD0UN+7xmipoqryLPa6LTIiKpmFhe7iwngfl4WaG4QxjRocHcPm6Acq
TKxZG9G0xiLVrBaR0tiE8iW4nlJO6PiRyrvKCdk9WuB2xUEylJfMDBXBWm9d5DVr
m3hOcC/D6sE7X1vC9awXXhWzeljFU311K320+17XTF+TL5InFqLpSVOuw/VEkk0h
0tPDc7HiMgfOa9YoV384gZCb8CZdwbmEh1AIuVgIpERCoCMS4vVdrVyd1krIL8iu
jIiTnOSp1UI60JGQkJCQkOh4wDDfpth44GWy0s5XJMzOA2pQQiKFsHvGKuv9oSSL
HEXPMwP+ulq/a2ltyBVY6vpJxbRiV1VF1eRZJJsM1y0nMUkdtOxBGj+jdskyr4/e
QIyY4aN3cv7pPm9jyNV4fpM36GtEbdqi3RKQWc4jiPY4UqBcp1Pm2kgrDirUT5Hh
anq8OCV8EwFfmOOVm4Eswvi/iZ43q9dGeERpLVuX+wGTEpmui2jqoARKWI1TyYkE
6jBNYJJDvUZ6unC9QfFmigkM9SmW4DlEiLUYQazZCP9HOG8wGrxVeDTtQXBjSZSR
wtgAqAycz6EHNirn0cNJj3x6YGb0JNjCTMgR9OhNjz706EuPI+nRjx4Qx6Pp0Z8e
A+iB3dfl5Hiimz3q/SboE+5yiYdts44UQKIS5egdviN18TilAAia411c54PoU7lt
qgs1ChUgo9JyAXHxm1h+s8sqABcmNgVX+nSllCb6kSH8ZrftUmFkRm6KTXsXRiYb
kIQKgIKECmCoEyqAHidUgAu4QYFsl1EBLuNigRyXSQFMy4QKYA4nVAATPqECkI6E
CkCUEioAuUuoAGQioQKQ6IQKQPwTKgBdkVABKJaECkALJVQAKiuhAtBvCRWAMkyo
ADRnQgWgZhMqAJ2cUAEo8BgFppCp0FrH7iEH3p0vJEtISHQnfMrv8ylsGUxJLDRI
E4ForFFEQI1AmUB94L4C1wyRFSjxXO+JlACaPbf+EthUro3XYXvQw+r6x9p4z7xo
rHiG/bxdjxgrAqWgIOkJdaxV1KMaz896ID7cZ4oXiTMbq4lcYiMDMi4l79lLlUUh
wOpj5Rh1uC+LhBhXeShNE3JoQumaUA9NKEMTytSEsjShbE0oJwZl0VTLkAzJkAzJ
kAwlGmrRhC4xydl5bWOuJpSnCTk1oXxNqEAT6qkJ9dKEjtCEemtCfTShvprQkZpQ
P03oKE3oaE2ovyY0QBMaqAkN0oSO0YRcmtAQTWiwJnScJnS8JnSCJnSiJnSSSQsn
a0JDNaFhmtBwTWiEJuTWhEZqQoWaUJEmVKwJlWhCp7fgSThfTfJb8GF0kiEOT375
E2RWqrV1aktQyKmsMreXfP+P03nM/nJemzHwFAVAvhgLe0CpU0xvVp5S2dHy//xu
7dpWJa31FeWZiRLLC7EUJbWRjrt62QpKW8rZWRt+XXl3EIkF9utyRuIqlWdZ8089
q967eui8kUOm1Q+bd3JeNqksQM+M06qUB2b6t0GkqgDPoAyTfk2aaZeq5s6qOmP2
5HGuOQFXtS/kC9bX+n2u0DKfa1q9y+uvdqEhPJb2+S9orvc1uvOy87InVcypGOea
TKsJuhqbFjeGgt6Qz7Uk4F9Cqw4q3+C5av2hgGvecKUOVta10lcXWFIbamZp892u
uY0+V3Xt0qW+IC3nCgTqmur9ja6lgaAQ61vd4Avik4WQtw5NVNeiekZHVcWsihmT
50yeNXucixFa26jQTi9r65vqDRpWkhu9NLLJXxtqdHkbQQjtq1pSzyY02Rjy+kPD
jQvPc7sqQ7xwLF74fb5qX7WLdrrGF3J5Xcu8dUtHxKBR6VjF7NlzZ1TNqTxjJu1Z
kdtVUVcnVN4QDFQ3LWFcbnRVN/lQs1qNl8avRDWuYrdrDqVJjacZvSHX4MaQz1vd
7FJ2hQ52rVpGe+uq93n9jP7QMponVjt1dGJ4g65VtaFlrhAdENeQ0DIazUo3B5pc
1QH/SSGEG5uCEUIobQFXY4DWQYcV13W06pPd5NcFF9PpJ6egnIKHbAo+Rq0YIbPD
ja1sdEfGKSRORmEi0mIFowgMYBJFt4YfTb+G59Jh/KiEoPthNc8kW9VsCTcgRUOK
hhWiIdEh6G7PpGexdf5s5a0hRJ5Mq2fbApQASKcRc9T9OVo8qtGIOyOr7pZyZTmO
ZX1LucKU+t8p62m+JlcfbitLc774389yAq5ryOfiQ+o2ch9++pQc7vqURLdTV6vM
BiN9SqQ+7aw4tPqUwmJ9ys+8aKx4ho55xych0Rlg/gzQHPK3cFMGrjLaiQM63WaO
8FxoYKdrCq7hsZ3k38uut3BSEYkHxG1pXSsFu7IJ2RTeWR89+JHy2LrLkXiJqR7x
rQDb0S/fCsi3Ah15nySfO0W3Y/FzJ/lWQE7BQzwF5VsBKRpSNAxFQ6JD0N2eYsm3
Al1Rn5LDXZ/KtwLdBN1Nn/IzLxornkG+FZA4fGD+DNAc8q1AysBVRjsh3woAnT2l
I98KnNUC/xtIZz5kzja8i5hnGDtf8ehgI+fago88vb/cYyNFozKvPH3VQs/9xEW0
vdQDHTajNwLx/iVV9Z6l8sFG62a+eJLhw+rCM3Zta55O+fCf/mkPnPpuSZflA+4B
mc+hZPjQ5+HT/3ZB6WTKh/Pypt+79vqpXZAPp3t2KVc3t6D2g7b/Jr9UzoQsJczS
oS4AK2DNCpnAg1b0q6GUeBYDUcAtLcx9Cxo/Tng9N5yGoknJi6Ilb4Q6dpyXqCib
/C9l2i2ep1sQ8wxxqfVOpuWUO7plvjrVNBxukK5OCGn0YPzHzZp8+sLwBFvIJthC
9sRAX6IbgssEx9Oefer7bi1u9vwy/JbiPlXWGEYQ9vYZqb8iF5OIQ01oGe4ZTnnS
ZyX8nnPeuGN5lWe6gzWChoEICSBQJAEPHS3FuoG/sE399xiVBJsBCeAiJwFny7nQ
4+Wf/dthm8m5MDSaBBwiCZZzIf/t3XuOqSniXDAgAfznJOD+ynIuuG6/fscxP57J
uTAsmgQ8bBZJsJwL3805Jf3epR7OBQMSYGs5CfC3NslXE/RR6xVY6ppCL6oD1pA0
mnPB2TYJs1QTWh0u3U5k/qbPixdO+LJc5UIcJPBfJXNZRctHPx3cI28oJ8EeBwmz
m+oxCLPZaiJcUfK48T893n7ownXqQKTFQ0Kz21qJ2Nd3yZsL3umjkuCIg4RZM2ZP
Dhe3Astf3Dt07QJOQnocJFRUTlwSLm4FNj3oW/O7jXNVEnq0QQKuKxtd+LGUGl+1
+dPahKEKZWvbJMxsql/sC2JG1oZ87OWJFZPyeK6aDEjAg26QwN20Wq6gr+x339eX
3DlNIQGNRJOAu3qRBMsV9Joz+vxjY+5slQQjY40bKE4CzpZz4dlbg8Wb/jyVc8HA
UuKJukiC5Vx4eOuw9T/tOYNzwYCEbBIhISXGuuq+7ZmzP2dLFoehsYaDVJEEy7lw
zRU5r+7Nm8+5YEACF0qQkHJj7TA11pwEqwxkGB8teOmmPT3+oVhKh6mx5iRYbqyr
Z7/562v/zYy1w9RYcxIsN9Y/5mzdXPONTx0IM2MdJsFqYz38hrcH/erWHioJZsY6
PBesNtZPP/D95Kb+nAQzYx2eC1Yba++Cfz6UdhG3EWbGGiTgOqXG2mFqrDkJKTLW
Lq6aDEiAN2iQwH2mW66g/3rDpv8+4bmzFBLQSDQJeURLguUKetG+R6pKL75EJcHI
WGMKchJwtpwL742/Z3pNITNT6YbGGj6wRRIs58KMEc3nvHkwyLlgQAKe1HASUmKs
76/w3Ry8tJZzwcBS4isCkQTLuXDzlZct7190C+eCAQlcKEFCyo11uqmx5iRYZSDD
uPivt136wUvMUqabGmtOguXGeuFDV2fe9CQnwcxYcxIsN9YPjvh23BOL2MIt3dRY
h0mw2lj/8dOhm8aMtKkkmBnr8Fyw2lg3fTOudd2bRCXBzFiH54LVxvq8R39/58uf
TFJJMDPWIAHXKTXW6abGmpOQImM9mKumMAnGL+w4CTzMH6AD8ZUQH8rHVwJs4Iiv
hKQKiK+EpAqIr4SkCoivhKQKiK+EpAqIr4SkCoivhKQKiK+EpAqIr4SkCoivREdT
NVb9Tc5hJEv50Ez7m5yVs6a1+ZOcP9qid6tFbVbTFu2WAMONf5JzGLHmJzkfJPqf
5HyInh9Wr42g/UlOnvsRkxLan+SMp4TV4D/J2VtgUh/1Gul9hWvtT3KKJXgOEWIt
RhBrNoL8SU6lZfmTnPInOVWYFsCET6gApCOhAvInOVWYFpA/yanCtID8SU4JCYkU
49B+mG+9+3N+5kVjxTN0zIf55j+/hFU+v1vgNcifXzJ2pigdLXaU6xnpyiu6HYtd
eUlHi3IKHuIpKB0tStGQomEoGhIdgu52/yEdLXZFfUoOd30qHS12ExxafUqko0UJ
iQ6C+TNAc2BTvnS0mBJwldFOJO9oESWlo0WGVKd0pKNF+fNLxk/+5VuBjrpPks+d
otux+LmTfCsgp+AhnoLyrYAUDSkahqIh0SHobk+x5FuBrqhPyeGuT+VbgW6C7qZP
+ZkXjRXPIN8KSBw+MH8GaA75ViBl4CqjnZBvBYDOntKRbwUiP7/EvhdO5ud2ntvz
cc2PBD+/5Hxrx9HL0z1d8Od2Ij+/xL67ToYP187o90zrFzMoHzYOXPzK7ReWdlk+
4B6QfV+eDB9m33zsdU0V4ygf6m6qHJG3bkIX5IP255d+VH9+Cd4h8PNLsHKoC5A/
v3QYQn7WKn9+SQGXCQ4rf34JWoZ7AVGe9FmJJekz5k7LZj+/hEaivW+CQJEEyx0D
Dyo7UNLiH6WSYOQkGlzkJODuwnIuHGh6/Me/7GY/p9Db0Ek0DpEEy7mQcdeggZua
CzkXDEgA/zkJKXESvTi75tUD49nPL/U2dBKNh80iCZZz4anywOutW0/hXDAgAbaW
k5ByJ9G9YzqJFkmwyjFzGH/768cfXKc6ie4d00m0SILlTqJXPP3RRxNVJ9G9YzqJ
Fkmw3En0PX894cvKhgvUgYjlJFpDgtVOont/+tzasVf1VEmI5SRaMxesdhJ9paPx
2ctP4iTEchKtmQtWO4ne+lXFyuMc7Cd3esd0Es1JwHVlKp1E947pJFokAb7hUuAk
mv2iQ2/DX3TAg26QwF1yWa6g//ULV+9df5igkIBGoknAXb1IguUKmrS8vyX/yNNU
EoyMNW6gOAkpMdZP7f3DyLkfj+VcMLCUeKIukmA5F341Z3Pwy+mlnAsGJOD2mZOA
s+Vc2PqXP138xdV8IIyMdQ7RkmA5F57bsm7b1TedwblgQAIXSpCQcmPdx9RYcxKs
MpBhnJPXdFH+mZ8plrKPqbHmJFhurJ2f3V+4/mhOgpmx5iRYbqw3/2zo7ffe3KQO
hJmxDpNgtbF+4Vcv3Oh4LF8lwcxYh+eC1ca6oXzvhxsJJ8HMWIfngtXG+ra1t1/7
7utsEd/H1FiDBFyn1Fj3MTXWnISUGus+hsYanv9AAvePabmCvuu1lb8PvVihkIBG
oknII1oSLFfQ6btafvrDI+UqCUbGGlOQk5ASY733tYH1Y/I5CUbGGv4ORRIs58Kd
x7z+3usuZqz7GhprPKnhJOBsORc2njFy9Co/+5mVvobGGl8RiCRYzoX9Pzb8pmgD
+9HKvqbGGiSk3Fj3NTXWnASrDGQYW/b95e9//d3niqXsa2qsOQmWG+sPBt81Ye1G
ToKZseYkWG6s784+9aQP80LqQJgZ6zAJVhvrz/7U8MFZ1zpVEsyMdXguWG2s3zjv
V1tX/C1PJcHMWIfngtXGeoX3h+LbzmHGuq+psQYJuE6pse5raqw5CSky1gO4apI/
vxRnCUkVEF8JSRUQXwlJFRBfCUkVEF8JSRUQXwlJFRBfCUkVEF8JSRUQXwlJFRBf
CZGqsZ7MFtRwP8lSXkL8pGJaccxfXFJg11Z+OANsEHmUQwrV0cgl7LXSqYSx+w71
+FoenfqYTth7WVzrgZelivcSKl+uuzLCooo3mEfbssgKW7ZhHAfmAdLtDiZBnobT
lLjryDyk0Ng5ag4cmDkADx+kJVAX2/NsDC6XvAyOXOX7UY4z1YO1z1N5fcapXMHo
U/NIoZqS5mC98zR51JjY16wUWnQkXAqU4Iel4y2V3zKeMM4CaBO030/P2OeIa6Vv
NiavfGxEZDHeFAgfxn2tPIIGCTjjR1iA60kVYVMHzaEacZDQjNGgoVkzrFdL3qjo
dOCJ8KZntJPvYV3kZBt1UWE1iUycuLuIpnHm+8bNu8jnmx6R+W8M3kXeFcwlIFZX
0H2uVaO7gojihvnt6o0SR7RmkoNLZSzoe4M5DiTXG2zhK2qYX9yu7qBWq7oD4QPa
1Z2iTtCdK5UrbMbnVGaqC6FNlFC82tL+DmVkWTQu6hfq2DpJ/00BGgBbhJjDFmBD
7HUSP8C8c2zswBcb/OB2Rx6d58CXMJBOXOuhXydxYHxPov+vDcuccRwmCo4eggKJ
rJMQ+0kkIWxCIWsAXycBwpQLA9QhH//pPg6TddJarD94aoaqixALIAdLVRRgzFRM
+CyDVKZYeV+RCu2zibC5f3YOK4kEvkbhefEFAo6wAd8djraRFnK1EtpQietLcUVu
qUTGifRosFcp1/Df5EkrVPKAqQdsB8J59qRH8mzpwfKgni1prJ576THV8Z5yDVJd
6euV6yuRJ/2pcD1v5aKeFuKl1xvyGsJ1rncWVhIBnOYNGaCZKG15Mrco1w/SY3/m
nsqvSaZdu/ZCb3lpDnwCJcI8LYJ401zE+jqB1NQZQWJpLeHr6LQI9GlmSLbOWGk9
yQSaNM4W/bUcKbDZTvM1hkbAfK/01jX5Gkm+zeYClA0jWWpgWj3JsNnGjjrBNbHS
NaQhGFhaS417Xe0KWtmyQKD6ZNI/drHTaQa/r5HtuqgNhVsw2IxxpJoU2ZjgVGN0
GwaO4NF4iU+bmwg/NEFvrZ8uNHI0reOJDnu12xBQkgvU5OMQN493u1c4dr4a5fL6
vXXNF1Aa+tls70getpuHkcUqVDOUOmWnwlOALTmjEf+9Hx5KMD3Xm/4dQQ1mHiml
i6hycgw5j16voNcrafyVpD/ZSHM+QY4kb9D490k+2ac81SPkG1oy09aXDLINoOn4
ULZnuCXUy2jE+QjCaD6JsF1v0LalhG1RhvCV0+MYwr4vOk/Ng+X8CjUP+LCSsHpg
bGEP8NumeCSykbCewEA/QdjvtqLMG4TVA568T9g+M4T3qekIf0MYfdD8mZRYeKxC
HwbZmCXAEPH7FBhpAH0Szek81ZyCrtjmFBHsJjJiUWMBNYBTlC7FUuF6Pb3W50Hr
6wmzkIq1tK2PyoN2tvfYPhXXblynucJ1LnJE6t/viK4f+VvSXZp4Ebx+Ty6rX+lT
3vapsS1qskDtHPFq8rZgVs4szQxm5VKRZoZky5nBrM5YaT1JkP7302P0KPfoMSTd
ZisucY8tw8XoQndhEVyOjSlyjx0N3Vs0xl1aiJiSYndZIWKKi4ndZit0jy0dVUR6
0DKjRrlHofAod+kopZZp9a4JrkKkFZciL/v/DmmmbTZ1eLuQ8rRjYyhwsAFxZgpc
z1gRRgqcI0v5A3rRv+PV1NFUkY6nynEKTTtDTZ8nPEFbTNOX0eMJcg1hilG9jVby
QohxxgHlzBUalPPx6jUU32g1DvmgLPlT5SlqHOo9Q72GEsZdF9KhIBarZaF4l6nX
AFe8uP8BwC9R8c6PS/EKz7uk5k0csaQaMEszg1k5szQzmJVLRZoZki1nBrM6Y6VF
NC9VXcWK7hoz2l1ciIvSse4xir4bXeQuGwV9N6rMXVSKmKLCQnexRgOOpjqyB3Qk
VaSKHnWXFSsXxhrwHXIBYeu1jm1XEXNHrLUz+ABVIVVv/KoXD5cA8EtUvQsSUb14
Np8a1buQHi7bFVF50M4GQfVuEVRvlaB698RQvQ1xqF6XoHr35ErVy6Avl4o0MyRb
zgxmdcZK60nOp//xwcxYrCCVZeMoqvrUxWdJGRRecWGpuwgKr6SQLkwVFTiqtIzk
iRqwaIyiAQuL2NqzmOpKk7VnZM3boc0qQh5T8YILHaV42QOIUVSRnUKV3GSaNlNN
P1tQvF6aXpO04kUb6A8eOHPFewqJKF58pcIV70z1Gor3bDUd+sGrlkVdNeo1YPYW
cTOtCQ9JYr5FnNgUXOkj8tVhWwAbYr86xLBhmMA8vsVK/6pKHp3rgGKA2sG1HhDV
TzCYVJ7EV4ccZxooJTEOVziyVZW2/WK78OpQL1NcySAe4K8OMaui22EzDvmgIHgZ
IN5XhzkOVq+nkYVZXfzVYW7MVEz4PINUtu5DXwGkYt23mbCFV0sOe16Lg/eI5+UI
vzo8UckQS+sDl5YUbR9U9nb51+GdWHy/BtfHsUoC74Q1ZMTuoAsgSCyHXEb1oANm
0G9UAasBPVN+msPi8H4aQ23MFEREdhExeoz3qbyjUIbeRD1K0ncPcbg26h5Iices
8u5hrgD67p0bV/d024rM+4dJD7GMvmHTdxC5rOogpjug7+B5iXSQbzSKu4O6hVFq
Omi0aNjRgrgH5KLBGoANsRcNGCocctHQdY5EFg2iFKDcHQS/nRkdx8FF2ulQjXaj
0aIBZwAzRwy3tS+bLxpQIy8DxLtoyFcVUPSyALEFMVMx4XsapDL9ir4CSIV+fYAw
/XqJql+RzHvE83JoNgyzLsfSrbykVqeiQpFVfAD04KyOBb3RAKsAfacWGRiN6E4h
IimjrzcZYvesNPoYa0DfPW9c3bPQ6IsdtMYmsg5iugL6Di5OpINWGH3rOxht9Heo
TwoepKSjnspZ0+R3V3ECbDC37/K7q651cPuOaz0ggRB9bt8x1Opwk0dwkcbuXHGg
jkfs9H8aSjFgHmCyHOFQ7avmu6teDvZ+gdfQlb67gv9U9CTW90/RX1ChRThyS6wU
KIFHmXhLMXUOzgJoE7Q/SGJ/d4WxERHzoySQgDNe2gARxY3mUI04SEz9RgPNmiHy
GJvTFfnuCu1wi8XJNuoi4pDMJ07cXUTTorUy7yKfb3okunjCXAJidQXd51o1uiuI
SPS7K31v+FpJvKnliP/LHtYbzHEgud7o1koMiXYHtVrVHQgf0K7uJPbdVWq6E70O
4m9MHqKEnkz0Dz/CqyL52VXiABtiL5P4AebJz666xtERn10dKeiPyDIJsZ9EEsIW
FLIGpPqzq36qKor+sAqxR8VMxYQ/2iCV6VXeV6QOI1BCbO4vy1GXX7bIEoXnjeyZ
UfopP7vi0N8Jm6dFEG+ai1hfJ5CaOiNILK0lfB2dFoE+zQzJ1hkrTX521f5PhuRn
V+3nYWStCtUMpU7ZKT+7IszYwh509GdXMNIA+iSa01rVnIKu2OYUEfKzq2SB2jni
1eRtwaycWZoZzMqlIs0MyZYzg1mdsdKEz65K3UVs+3yRu7RE2RM61j1G2XI/usw9
VtmEXzTaXco2h45xj1E2hwp7QZVN+KXFJW62g99dUqZsCjXeCyp8dtWh7UbtlREV
uPzsKvG9/7j/AcAvUfEuj0vxCo+7pOZNHLGkGjBLM4NZObM0M5iVS0WaGZItZwaz
OmOlRTRvSaG7rBgqq2S0u0jZP188yj2WfWY6xl04VtF3he4S9kFUCdSloAHLRpUo
GrCkdJRb2cpfQpWiUp2xBox8dtWx7Ua/0NerXqgKqXrjV714uASAX6LqXZGI6k3d
Z1dS9QL6NDOYlTNLM4NZuVSkmSHZcmYwqzNWmqB6R7lHKWvOkiL36LHqReFoKLxS
quKYwit0F5UoMWPxmaqoAseyL09LaBZW2F1WpFwYq0BB9XZou9FbjaTqTVb1xn6N
+DCtaRCJ/RpRbqGOD2BD7HeHGDWMEpgnt1B3jQN6AVoH13pAUq347qq/qtE613dX
Axys3uhN0ogdGDMVE36QQSpb+KGvAFKx8HuYsNXWmpzo7654Xo5D/t0VCBLLIZdR
PeiAGfQbVcBqQM+U+hwWhxfUGGpjpiAiqS3Y+u+uxO4hDtdG3QMp8VhV3j3MFUDf
PX9c3dNtKzLvHyY9xDL6jk3fQeSyqoOY7oC+g4FEOmjFFmzrO2i0ZmDfXT0i1wyW
AGyIvWbgKz+5Zug6RyJrBlEKUC7ez66Ocag2u1N9duVS9U/0qgCxx8ZMxYQfbJDK
1Cv6CiAV6vURwtTrWlW9Ipn3iOflaPdnV6hQZBUfAD04q2NBbzPAKkDfqfMNbEZ0
pxCRlM3XWwyxe1bafIw1oO9eMK7uWWjzxQ5aYxJZBzFdAX0HGxPpoBU23/oORtv8
HZ5eis0fQkkHXcrX1VE/ejWOqo0b1CKgzEnP3xqRchiiVbDy4MsRyo3JAsearCnO
vc6lquZeTYrV/DZl1Jfa7aRaDQP/Q64i7MkOwufS4W7CkAs5jBFJu1+IRTyGC20D
1bR13j6w3aNeCOs0bSu9FSoxM1DvZoKNLj8heObEf5AGcAjX/LdQAO5uAuC+GQDu
xgDYQF4hrAXIiVgrwCnnEFsyShdbN0oXKTJKF6k0ShcpN0q/QXl+zyXe6OgTzjGa
BsfQo4weY21si9YpNmxDgvrRYHvQEyucSz5XHlI22FH7S/bH7Fvt2hq2jbnoTwU1
Mz0stH+bcmo5MxzOJT5oK3K+UsPL9sftT+hqYJjviRXOJVsUvixSanjS/pT9afu9
ZBJhz0Axg9pCyztnPfbd2mh+Ik2sSTs7zdBWTbGhL6kH8jzUghpEaox/Y9AM9xMX
iTyuiIX46hUXJ23Xi9wPebR9wDm+tsRet91W/PViGcPRdr3Ire8D8sfXllhz223F
X684r9quF7nFPvB+xNeWiLbbAuKrt31ziR/xtdU55xKO+Me8c84lnje+tkS03RYQ
X73tm0vIG/+Yd865hLzxj3lnmksntFxOsKLQJNGVx/W/3fvV6vHPlyOItQcy8HsZ
eudA7yo49CsG5DVrVwu0zrFK6SHwX2SwEB+Fcp56udrSz9TzFer5IeVmDmsA7Ncw
BBZnhLRUsAwnqIx4TEe5tnOZGQuUM4afTcRi5W6R4XhP+FIFZ4Q4aWMhKUaEU+Ng
BGaOEdgbr0IdI7ZKRjBGvKwyIrKkXnew5riHZm1WRAOLamQwFg09I/Zvs8XFAoak
GGGFaDBG6EXjcdMZscWR2IzgjIiHHUkxInUz4gnJCMaIJ6MYMVfB44posLvF+BmR
ch2RiGjoGcBhzIinohghhhKdESlnROpmxNOSEf2URSG6xW3CYOUbMnWRrLy4YR1a
X3EcOTqSokJMPzZiV/A5mgpXC17YZpN99h2ZT+Z/n5+X9lHmz/PfyWePIT91UjtD
1qkd+IDcreSNLBxxRv36Y7+SP9XgXONhvMoCWE8LNOm9yWrNCys9jBfFvD9GcHkY
7zIp77Y5Ge/2Ohnv9joZ74qS4F2Rkj/VEHkDgHdYuOtnESgSZ9FQpT8v2dk85O/v
cWY5PJ5U8dlOvuuxNX9zzssF/TPey7885+6Ckoz9+f6cq+hgF9lUPi9KgM82skhp
IKXQ8xlosGOUuVphnBTBOSHOY57Wm4xUepppK1Rq+A89zlde8uAbV2BYC7aMNtjt
tJ6edOWlRlO+4yVBla8hVFvtc00M+Je4hjTNOHmE8nzfHiYHlduUhrNIywSwEm+I
7MqeUgfp168fbYz+b3WrZDtINb39WUHwkwefKrtvhyU1BVCStRiNiKjNSduReZkj
I381VVMLqZhBTeFs72KihhuB+ETt5UMiamvt32TdkDbeeY+9X3Z9Wj/ns/bC7Llp
eE0VFjVPAnymoraWFhpPy+P8TRYhN6RFzoi/h8b342daaX2acKbxz6JR9VxI4yk1
4bPy+iyKz8D5YVFbl5asqB04yEStgKZFRA0lmajhLYgiMS285HCltqpa1yxfnc/b
6KtWJQ3jYVMfFkRLmihdTOoOhYzZydKMAxnjcrKzrsoYkNk35+PMuzNKMw9mv0k7
XpyWuJotTjtUanZpeOyB5MZ+eisb+3masQfY2C9Vxj5XM/ZYsikvwiumV7mKG+aP
IC6C1sw17KEZ6+XO93MX5F/rvM55MHd0fq3zPmffvEH5ZzojY+0YkshYO4YsoIvL
9ykLcL6W1rPcGTkjfjSNP6iea2ncdc7IGfGDaHzfPHYGHfc5I2fEG4/1ovBYX5Od
7FjfTdhYP0O4SX0sT5RzvKu0kQxi385LDleebswvmlMbqvONUPcgK29G2aSgA7DH
DTajkh4KabEHmw1Z8oPNWokGH2wnGe3Y5lxDjSfWpzhOc7zmDDr+TRlrtyduPO2s
QIqhH2wYz630zIYKuIOU0f+IsznYK/JYgKUI740grO47XBgntSsVKJ0M/83Q/fj/
OInmP+LAf2xPiIW2+Y/Skv8ijPgPzzN6/iMO/MfWkFhom/8onSr+Z1H+l+Yud6ZR
/s/LneL8kPLfk3ue8zvnUbQ3ifO/UMmfahjxH1tuhrSsJ2zzTZ6Df3ei9EDhPx8b
FcLmm0VzP30m8Fy55xqCR0HIvG/5ALJhw8bwwcFuDFbTv2qaD09U7KQiPHyZhH1o
qMXJ4ZZvVzYIHUUi/COkRbnmG55gp0wmCwU6rRni/duYcYuwhYPnGKKeNTv7SSQ/
v9tBP/QdEDvPwXf5AJRRrTQPDuRVrolKJa5BRiR+u4cdGzy4l2I1eLbTQ7gWz6CR
S/R5niEeJmCfZ11k52vII5ISDVzr95hxiKIxKYeJxrIcJhpVOV1RNLAjjYkGrnIT
Eo0tP7lqbXHGFEE03s04hixatCh8cOCZbypEg+8VPCSiwTplLBpi5zlE0aCMaqV5
cCCvck1UKnENMiLxomhsb4do1KW1XzT02zM5RNE4mMVEY3A2E43s7K4oGph0TDRw
lZOQaPANmRHRyM/rGVaYouLELEqzVDTYNd9mm7RoYNZztnDwHO0RDSOIokEZxS0F
oLEaOEBGJM4q0fi1o/2iod/ZzCGKxjfUanxNF7P96ILq91Q0CF1QfdLlRAPLTiYa
uEpXRAP32hHR0N3PU9HYWfN/Qx/csaP8gK3V++VlFR4H7aN6652WRnbt2qU5Y5HF
pEAUDQexhUWDe3bQwkg0sNRmaNH0hokGX+EYISwaXILMrQaq4qIhrtsBno/HcxcS
ItBxPUTRoOmtlEGtKqP4dSsWWjiDDB6vFY2wGFQkLhot4QXVCUmLhhgWIYpGDhWN
fVQ0RtIF1UtUNI6kC6q/djnRwB0xEw1cOQxEA/0VQEVjEblpReGjvy0fcQU5+tY1
pwuikZWVRVpaWjTnndnWiQaeAjB0ctFAx/UQRYOmt1IGtaqM4tetlFnKGWTweOtE
Y3p4QTUipaKRm73c+QMVjUK6oPoTFY1+dEH1ZZcTDTysY6KBqzRVNNR9Hso0Uh4X
R0BFI/Tn0st3PbazvPzc23LvPjBDEY0e2lwCehX0VWaOPaZoZEfNLMBINPCAkoF9
zct7k5RogGR0k1ckVhiPaHCikdeoA3qIokEEioTrVsos5aySocZzMRBFA7fjetGA
+DAYi0ZNeEF1TApEo5+npQWtXmG7RFmoDsXIoQow51Li6mFeQax4EcjC82HBDvWL
1Qlu2RDG+dNPP9Us6rtCnu6IWH2Nhx+dLY+EhETq8XmLgzCj/AXxpEWMNfYLtGkc
JCQkNPgi/JPcXJK4FMWydPFYQ5lH5pF5um6eiG2FpeW2NVbueGqUeWSewy1PRIro
SUqRzCPzJJEnIkUOIu/zJCSSQUSK8CZESpGEROKISBFeDUopkpBIHBEpwnddUook
JBLH554Wz2XhHTA3KxsrvrX9t+LKCr6fawjboLIxnX39/S2JfFULQPbwZfzsQL3P
5QsGA0HXYm+w0bXE6z8p5FrsczUuC6zyu11nL2suF4olhVbuX+sW5RNP7D2xkeOV
xyIMw2koPlK4IwVWVvz+k33zmUZcRN2XouzLgUt9xLiVT1KRvoxUkRWkmtTRpfDP
lV0sieAWz9MtOD/t2afUyHfRAIvocbMn4rz7HmXnT+TlykbFxTAo1+8GYmFPRSQH
aBfrZnuMtntmZQ6iyQtWeuuc9PzCiYSsPu+LW37vf9tT8PKYdeU/mfwLz12ZQ077
admG3TcMd1dOHLqxx+BLHbf3OunPT/ivGTh22NSyj868YE/W6vSyxqt2ljTsOeoF
/59Gz77wiy/vmzXglQWb6wLfjjnl329ctGnvD6e//fylBT/80O+u5cdcP2bfv65+
eU1zdd45vt+X/HbuuLtmtj78x/yrmte9OvGzklPvKu7X+saXx+0d/unsnZf50ytu
O/BKYeagGx5e8ex5BeNOL3/+mo9/++B1d5z3r7eC7zVPnjj5tOW2t57J3nPn/Pvr
x2169OwHHv/21MaGun53HLzh7SOm3PbG0iEb5tkn+P7lHJ7x21O/yz3fN/LRxvGP
9vrLOXUDjl999Qjfs//70OTr+j/8UcEl21Y1XjRiZd4Dz372yfa/v/jVZwfLzikc
+urQr15oPvLHAcvO2bj3jU/eOfuOI/5ywvnzF074++or/3awbMWLJ43dfXn++g/T
+7z7mfeRypdH3zewdFvPJwqyj77xhVVpTy398xPXD/rjtGMzLwycTpzTT9vyye2v
7T5yy4tf/ey6YeeddcvIFauOeXyfb9yQwq/++c5le+z/91+fX7B51Q27L7v64V9d
UDBn7hnf/c+Xv9lYt/WCBb9xVG3Yff29D2RUzP1X8Y+773FduPvCL9ZcsKRn/2Pm
Tfzj5tsuWzRhduO6p2797tL0S383cfO9f/7iyXXDtq/pdcPnNdfcktuYM+jcpv/C
3+wdax994Zzmc73fZwfeum3VP/78wA3L6rd9PzNr1c4Tj5ry0jdDv7xixdBr1lzw
wwnXDHr+yL/XXXXgpqtan/94zrtNn06Z+veVa+74fF3O7glXL/5940ufHbthx38+
emvhkEffbKhZ9WZx7QmXz5s0/bxz3R/vbq6bNP2Xb741uvKVMRfetvWDLza+et8V
Z2yaXP/Pr99/8aP3HF9O33FiwezHK6+6pfiOu+pvXB/4dvQlf/io/oXrbnEGR5/s
3z3vuhnFBwL2t3eN/v7OuuI7Zv586G2D17jvXLjrxN5zn8xaV11vX3XfoiOu2PS+
476TAz/fXzTng+OP/fDz+uJfTr8ROe+qmmec8x/93z/xBd/Zr5xY+MxzM97r+XbF
myc2VNTe5pn6pxPXn7kla+ecevv85tv+Mrz+6vpeT7em7f1m3asLfP7qXqrT/JOp
XMEJk+ImIPz7OCS2z/wD/CXo4Q0PNtBF+8w/zbEmy+3c66xRd9jpfebXdxmf+Q8S
9lNR3Gd+b66xKfoI132Fa/5TYQD/XS2A/wQVoPWZL9YKcMo5xJaM0sXWjdJFiozS
RSqN0kXKjdIT8Zk/ngZPpccEepTTw0OPCluyPvP9dtT+ov05+290Hu93ruxx44X/
nOlhodg+8wNKDTvtz9u3Jekzv0apYbt9h/0F6TO/TbTtuxiIr15xl3bb9SK33t88
zvG1Jfa67bbir5d/Swe0XS9y6/uA/PG1Jdbcdlvx1yvOq7brRW69r3YgvrZEtN0W
EF+97ZtL/Iivrc45l3DEP+adcy7xvPG1JaLttoD46m3fXELe+Me8c84l5I1/zDvT
XGK+bl/UZjx8feY/p6P8sHUV/xvJCMaInSojDnuf+c+bzohE/WF3YVfx2yQjGCO2
RzHiMPWZvyOKEWIo0RmRckakbka8IBnBfObjJRO3Canymf8H+47MO/O/z/+X/aPM
C/PfyWePIaXP/NgThjshyKS82+ZkvNvrZLzb62S861qOvLFw188iUCTOIubI+8VD
4sj7wx5b82/MebkgLeO9fH/O3QX9M/bnn9UFfeb77e135tyWz3x/9/SZPz5tR+YK
R0b+orSPMk9X3J6uycK5q/nMx41AfKK285CIWo39m6zmtPHOq+39suem9XPeYy/M
PlXxmV/C/aYn4DO/JI0sqrEz3/g4w1d+c1rkjPir7cw3vnLOZr7ww2cn86WP9nGG
r3xKTfgc22d+ICxq69KSFbW2fObjLUh38pk/M+NAxuCc7KxgxoDMg9kfZ16VUZr5
cRf0mV8fHnsgubFvy2d+vTL2uZqxx5JN+szvWJ/50Cqp9pmPd5Vd2mf+IMc251Jq
PLE+xTHU8ZpzQRf0Gf4kifYZjrheDvaKPBZgKUQvUqhX6zMcpZPhvxm6H/+fItH8
Rxz4j+0JsdA2/1Fa8l+EEf+fJtH8Rxz4j60hsdA2/1E6VfzPovwfnjvLmUb5X5Xr
dn5I+V+WO6ULej/GlhvmrA9XgxLyfnzff/Y403t6DqHPfL7hCXbKZLJQoNOaITb3
YwmcrJ5jeT/mdzvoh74DYuc5Dr3P/HUW+MzX7zHjEEXjclU0NquicWOXFA1PWDRw
NTAh0ZgyyfO3J1pOicNnfqpEg+8V7HSiIXaewxqf+e0RjaEWiIZ+eyaHKBoF2Uw0
SrOZaAzI7oqiUR4WDVwNSEg0jvr37KX2r2bE4TMfPEiFz3y+zTZp0cCs52zh4Dna
IxpGsMZnfntEY4MFPvP1O5s5NKJBrcYuupgtpVZjC0SDWo1XupxoYNnJRANXfQ0c
g5fw7AxUND768rXvL15r86wbeEJaz1c9no7zmY+lNkOLpjdMNPhcNUJYNLgEmVsN
VMVFQ1y3Azwfjwfx+g50Tp/5/rDVOC1p0RDDIkTR6EdFYx8VjfFUNF6ionE8FY2u
5zMfd8RMNHDVx0A00F8BVDSK1+yo/urRr8tHvDvzdzvvEEUj1T7z8RSAoZOLRuf0
md8rLBrlKRWNT7JmOf9JRSOHLqjepKLxddYU58ddTjTwsI6JBq56G/jM78OzM1DR
eOa9s3YEJ3xWzr9w6Tif+XhAydABPvPbEg1ONPIadUCPQ+8z3xVeUJ2UAtGQPvOT
ztMdEauv8fCjs+WRkJBIPaTPfAkJ6yB95ss8Mo/Mo80jfebLPDJPe/NIn/kyj8zT
3jzSZ76ERHshfeZLSLQX0me+hER7IX3mS0i0F0Y+8w+oPvPh+xnuTLBBRfrMV2Kk
z3zpM1/6zD9cfOaXKeoQcgUnTFXBwHLfkpCr1r804CoizGe+CL5jLJ4dZocBPGCD
yCP2ZT54w98JMUSUqvhxfeJKdZinXvlUH/xnzrkoPOXuLft22erxglqBX2lt8uoG
X7C23ucPuSZ5Qz4SUExARUNwRGHJiOLCorGElQClfsVliVCichLNr3SMZUJX/EoF
MwMh3+JAYEVUFihjv6J+1WmkTcbhV9z2RJrxBbV58MjFr+h4WkUosCRQp03HzaSf
RajxVyn2UB0BmN/yN15/3dDJRMTalKmz3iZnfVKQs77zzPo7023lP93z/YTPxjvb
nPVpLR4xKUnYPP8PAAD//wMAl+ct6Q==</Template></GraphPadPrismFile>
