# Supplementary material for: Structure guided studies of the interaction between PTP1B and JAK
Source: Commun Biol. 2023 Jun 14;6:641. doi: 10.1038/s42003-023-05020-9 (PMC10267100; doi:10.1038/s42003-023-05020-9)
Supplement: Supplementary file 7 — Supplementary Data 4 [file 42003_2023_5020_MOESM7_ESM.xml]

<?xml version="1.0" encoding="UTF-8"?><GraphPadPrismFile PrismXMLVersion="5.00">
<Created>
<OriginalVersion CreatedByProgram="GraphPad Prism" CreatedByVersion="9.4.1.458" Login="morris.r" DateTime="2022-11-23T08:42:17+11:00"></OriginalVersion>
<MostRecentVersion CreatedByProgram="GraphPad Prism" CreatedByVersion="9.4.1.458" Login="morris.r" DateTime="2022-11-23T08:54:24+11:00"></MostRecentVersion>
</Created>
<InfoSequence>
<Ref ID="Info0"></Ref>
<Ref ID="Info1" Selected="1"></Ref>
</InfoSequence>
<Info ID="Info0">
<Title>Project info 1</Title>
<Notes></Notes>
<Constant><Name>Experiment Date</Name><Value>2019-06-03</Value></Constant>
<Constant><Name>Experiment ID</Name><Value></Value></Constant>
<Constant><Name>Notebook ID</Name><Value></Value></Constant>
<Constant><Name>Project</Name><Value></Value></Constant>
<Constant><Name>Experimenter</Name><Value></Value></Constant>
<Constant><Name>Protocol</Name><Value></Value></Constant>
</Info>

<Info ID="Info1">
<Title>Project info 1</Title>
<Notes></Notes>
<Constant><Name>Experiment Date</Name><Value>2019-06-03</Value></Constant>
<Constant><Name>Experiment ID</Name><Value></Value></Constant>
<Constant><Name>Notebook ID</Name><Value></Value></Constant>
<Constant><Name>Project</Name><Value></Value></Constant>
<Constant><Name>Experimenter</Name><Value></Value></Constant>
<Constant><Name>Protocol</Name><Value></Value></Constant>
</Info>

<TableSequence>
<Ref ID="Table12"></Ref>
<Ref ID="Table29" Selected="1"></Ref>
</TableSequence>
<Table ID="Table12" XFormat="numbers" YFormat="replicates" Replicates="1" TableType="XY" EVFormat="AsteriskAfterNumber">
<Title>JAK2</Title>
<RowTitlesColumn Width="84">
<Subcolumn></Subcolumn>
</RowTitlesColumn>
<XColumn Width="54" Subcolumns="1" Decimals="1">
<Title></Title>
<Subcolumn>
<d>0</d>
<d>5.5</d>
<d>11</d>
<d>16.5</d>
<d>22</d>
<d>27.5</d>
</Subcolumn>
</XColumn>
<XAdvancedColumn Version="1" Width="54" Decimals="1" Subcolumns="1">
<Title></Title>
<Subcolumn>
<d>0</d>
<d>5.5</d>
<d>11</d>
<d>16.5</d>
<d>22</d>
<d>27.5</d>
</Subcolumn>
</XAdvancedColumn>
<YColumn Width="104" Decimals="11" Subcolumns="1">
<Title>1pY1</Title>
<Subcolumn>
<d>0</d>
<d>16.338</d>
<d>25.338</d>
<d>32.663</d>
<d>39.643</d>
<d>46.065</d>
</Subcolumn>
</YColumn>
<YColumn Width="104" Decimals="11" Subcolumns="1">
<Title>1pY2</Title>
<Subcolumn>
<d>0</d>
<d>38.689</d>
<d>58.844</d>
<d>74.461</d>
<d>86.118</d>
<d>95.345</d>
</Subcolumn>
</YColumn>
<YColumn Width="90" Decimals="9" Subcolumns="1">
<Title>2pY</Title>
<Subcolumn>
<d>0</d>
<d>23.762</d>
<d>54.83</d>
<d>66.365</d>
<d>82.14</d>
<d>99.294</d>
</Subcolumn>
</YColumn>
</Table>
<Table ID="Table29" XFormat="numbers" YFormat="replicates" Replicates="1" TableType="XY" EVFormat="AsteriskAfterNumber">
<Title>IRK</Title>
<RowTitlesColumn Width="84">
<Subcolumn></Subcolumn>
</RowTitlesColumn>
<XColumn Width="54" Subcolumns="1" Decimals="1">
<Title></Title>
<Subcolumn>
<d>0</d>
<d>5.5</d>
<d>11</d>
<d>16.5</d>
<d>22</d>
<d>27.5</d>
</Subcolumn>
</XColumn>
<XAdvancedColumn Version="1" Width="54" Decimals="1" Subcolumns="1">
<Title></Title>
<Subcolumn>
<d>0</d>
<d>5.5</d>
<d>11</d>
<d>16.5</d>
<d>22</d>
<d>27.5</d>
</Subcolumn>
</XAdvancedColumn>
<YColumn Width="104" Decimals="11" Subcolumns="1">
<Title>1pY1</Title>
<Subcolumn>
<d>0</d>
<d>28.852</d>
<d>44.607</d>
<d>58.65</d>
<d>70.549</d>
<d>81.191</d>
</Subcolumn>
</YColumn>
<YColumn Width="104" Decimals="11" Subcolumns="1">
<Title>1pY2</Title>
<Subcolumn>
<d>0</d>
<d>17.016</d>
<d>26.284</d>
<d>35.371</d>
<d>43.992</d>
<d>51.269</d>
</Subcolumn>
</YColumn>
<YColumn Width="97" Decimals="9" Subcolumns="1">
<Title>2pY</Title>
<Subcolumn>
<d>0</d>
<d>54.436</d>
<d>66.315</d>
<d>77.405</d>
<d>101.6</d>
<d>112.82</d>
</Subcolumn>
</YColumn>
</Table>

<!--Analyses, graphs and layouts as compressed binary. Don&apos;t edit this part of the file.-->

<Template dt:dt="bin.base64" xmlns:dt="urn:schemas-microsoft-com:datatypes">eF7sXQdgFMXXn0sjCS10kLYgJZQcl15AcoHQW4RQVeBIjiQQkpCCgCKRJoJAsKKg
FMXPPwoKNqxgRbEhgogFUVAsoAgWECHf/nZ2dvbu9o5L2IMA+4PNzZv65k17Mzsz
m9azd+8+Q1NiTKU1CCFlpjKTn/hkklF+a0m2aDPKjzhgnj8hAeKvSXx2in/8RNpO
8hw9eUAKGe5sJcGvNK09XGnMWeITKD5/ikRzQlMMFp9yEXAHU/7yrxRafMA//Krh
LjUDBgwYMGDAQNUExnk27hswYMCAAQMGLk9gPm+M5QYMGDBgwIABAwYMGDBgwMCl
B9bcDRgwYMCAAQOXN/xJD/Fvkj8hywP4r/coLy8nx0WtoFptunKfFYAl/CCFukeM
Lbg2izKQ6g8B5HvnfXhusIr0bt78aap2PFQ9OjgTSZG+Et2X6KeO1JU2B6rRvHe3
5OlTcoVp9sKinPy861pHmi2tBXteRn5mTl7Wda2Hp/eOSGid3D20W6vUIT3TR6f1
Egpyc4qKhbThPQb26ym0jujSJaWgINfepUtqeqqQNrDfsHRBjKNLl16DWwuts4uL
C5K6dLn55pvNNvgyZ+RPgceiLmmF+QX2wuIZA8XIIsQA5szizNZiMjR2B3ZE28yc
jOLuoSHdJttndBejkCMrKMzJKzan2bLsvfMLp9iKzfSnWOQ8DU72wm5dEEIMKEeg
HUNxTsZke7E5o9BuK85XwoR0KyoWnbNU3iflT6B+u3WR3c4TZU6xfUpKYaFtBo/U
BhImzpSbOLzJGMLKrIwYmTa03+D0qHFpQwekjYsdaYkeMC5KzaibZGRWi4ptxfbe
ubYsddRIK8te2N3SrQszSpx3UeTZheVHsdNMRJWXtEF98wtzZubnFdtyh9qLrpQi
cpMthBSZzu0eL5aFZHAf28UviSGFOXaR4WKxrV055aCRKbUEIx0lqB3hxS+KYRm2
XFFMV04xOGUIYaT6H1kF28EIcSjKybjC+iONTCmFUCV7I8bwFdcU3GRMKY0q0iSK
Siak03QKbKJyNi4nb2L+OCYzrbJIG5SWlpoGvz3zM+2DbVPsXFSKfDSTclNq3hab
x0hdy01dcOqSO28uVBylxDjqUh5Z0ContwWlKilVUanLT+EyvdCWV5QrDW3DJF4k
ti9rwXuRJRV7l74U0nPys2yuPF5WYneTBxU/OUX5EbZLLGvnlBy61JTMSSVFxfZM
WA61Zygd1OVUEM7ReJdBp1g9SNmzkzTiJEQmqMceZh0bm+hgrSokUFrMX/J6INbm
K7wiOOfQKVpWeBGRDsodt9Ys6oRoi5Z1bHx8Va4Boij6idqJmY/dqTlT7HlYNLoy
KoA3GXSK1YOUPTvRAk+M1aoHCTGOlanq1gOX4exKKX+XjKmYrJrjNGd+eJ7N3Th2
hRSPhxw6RetBzp6daEPU7r6r+EitLSfngewKrArOWXSKlxXf1TRWFxRkanZnV0Tp
u8ucitFLPXd1k1JKWr8R9HUbLxGZTYvFHGXxdrmseEaBqkxdCsdJYOnOBaUw6ykN
V17dseopFjWn7hllKrgzp4zRbl2kd5XdQ4NKce1KAKkmvWSmSCnMseXy16znxauq
62VoPPSdb1977jS7yLaNO3tEmepVMY0HEZsqzI9rPLhmRsWPMNheYud+3EEdT5B1
lnSQHZfX3CaZPm1LyL3KYbgowigEgi9KIQecAh+cYvEtlkzWckLuI3uq8UtyKs+t
I4wLdAwYMGDAgIGLDwzMK6UxHniXTPNjGgkd5wGZNGDAh/CzJkr6von4y9s/KaJI
YxXljBBp5+XAnDy7rVAotGeZSSjp7KRtog4HOF0zeTUDTZrJCC0/iYQRyJ1urz1D
fZRvJZ1ld2fAl5ZC31Xx3U0KG0ropRxBhPcl7hAs3Cr6alGBEHrjOvmyzzXK3Ajo
LvFC8/sLYTwyG/hCb4l8M77FSZIUQwihEqhO6NWhNcWnlvjUFh/Iuw7BvmFC6olP
ffFpID4NxaeR+KDGNxGfa8Snqfg0I/Tq0WTShtDUaEsBgbBUWvhl5WKV0ki3TSjJ
lRpGUUlucZEqPPxJpZVGBDYrVLc6q5QftCtVIAXBfPKobldWmrx2ADa/9DoA6AoF
AMcVCsCqmdcBULYVCsCmy14HQK1xEyBU0AqAKuYcoLpUpG4CoD5WKAAqb4UCoKZX
KACaRYUCoA1VKAAaQ4UCoHVWKACacoUCoN1XKAAaeoUCoEepUAB0PxUKgL6qQgHQ
sVUoAHrBCgVAl1mhAOhfKxQAnXGFAqDndhOgN+kbKNVOv1P7RqucDRgwcDkDDZ6p
PHogUxUTOpggNzE78+GIaKtnmuF4Mvulsf4+W69fqdsTkUkk2cj20q/0sM5T1s0U
+/M9CLNHCnm/NI0k5AHyoBzXREIV3nIZP4kFg4cBap0gPunZOUWCLc+WO6NINIj/
2+cXFmTb8uyZ7YUIIae4SMi0FduEYtuEXLuQbSsSJtjteUKmPddebM80p2fbC+0T
8wvtwoz8EiHDlpeXXyxkiMGz7GKkM4T8iUJxNlGYWlFKVQaTyFoTE+ems0hdKCs1
veIFRjmBjOz8nAx7kbmmUFNKmSXGfdwsplFkmyZalRTl5GUJaYU5RVOEBHO0OVII
j46O6mAW0vOFiTnTpYgLCvNFxqYImYX5BZJFT5r2FHteSWekll9kF1KRgxQkMFNK
KRM+85jrzdk5GdlyBovzKSMz7eYIaYQ3yYtUJkk7DSEHzeLgSw6Llccs6XqYbkwW
/04RH3w74h5pQloRrLC+VIrfl6w/SzGqB+/x4nO/9UFloH9c0s1YzbbID1z/j8wi
fEENPuh0jZBhufkFXrw58xb23Nf/Hpf2QfiO7qjgSAQJA5wFJK9mYXQE3nUXZtgL
imWbC4I9d/zOLe/0zX5eZsGkwQKkqGZhlN4s1Emq+2ife7/ZRlnw02CBSQIsYC6k
e0GUx5Lhr8wsZQVR3ZUF1Aw1C7oXRKP066xL39vKCkKDBcyV1SzoXhC0p6X9vlgQ
Giygh2cs4Ff3gvi84bI5Q15+kxWEyZUFdPxqFnQviP/78Z8nFw7e+7pcEBosiPMD
BxZ0L4in560WOmWFbpcLQoMFrDkwFtBAdS+Ixz+3tOjzwAesIPxcWcAqhpoF3Qvi
6PrsO0aYDrIWocECWoGaBd0L4oXUuHEPrjidLBeEBgsYyxgLWBNJtWcV2u1FGK17
i4bMfAxnlYedbVSxygVRy5UFrN2oWRgqFE0tsRXaoa7pAHvuCP+koJe+/V2WgkmD
BSSrZmFYyRRIYJjER5HsvfIQpbB5Xtn+MQ9dJxeEBgtYX3JgYYZ5uuxJD9hzy2o8
OS8z9DW5OvprsECX5OkiDqB7o8xo8VundSvelVhAIq4sYA1MzYLujfL46WfOJaW9
JLOgpS9ARVazoHujXJ7+4fWLjn63jbKgpS9gnY6x4BN94flr29/2/Zy5rCA0Rko2
NjAWdC+ImXUbXLtrJK2ODTT1BSStZkH3gkDSTF9ooKkvYHWSsYBf3Qti9cpnm+SN
foMVhMZIifVONQu6F8SRlzbPbdltv6QvNNDUF7CCqmZB94L47ZG3ljTeFibpCw00
9QWsyTIWfKIvtF8b3v3zfVRfaKCpL9A5IGdB94IoaDr/9hYnvmctQoMFrBurWdC9
IJI2L1ub0eNcslwQGixgJZqx4HN9oYGmvtCcOLKgu76w9bt2gct2UX2hgaa+gBey
ahb01xei5xw9OH2dpC800NQXWhInFvTWFxrdU/5HvUjWNWnpCwKhLKCXBHRvlG3a
Tq0+tP42iQUk4spCK+LIgu6N8uDo13u83GWDzIKWvtCaOLKge6NcfXfGI4P+/nIb
ZUFLX7iWcBZ8oi+cfuHMzv6WYlYQGiMlXkKpWdC9IP557fTbD964iRWEBgttiSML
uhcEkmb6QkNNfaEd4SzgV/eCiDu103zr41R9FRPRGCnbE0cWdC+IR9LGvPx2s52S
vtBQU18IJ44s6F4Q4VFHxw7ZVE3SFxpq6gsdCGfBJ/pCyP+q/1kvhS70NNTUFzoS
RxZ0L4gdr399LO2hz1iL0GChE3FkQfeC2Jn9ld+Rdf8kywWhwQLWwBkLPtcXGmrq
CxHEkQXd9YVzJ+8d3eAHqi801NQXzMSRBf31hb5d0o++O1fSFxpq6gtdiBMLeusL
gSPL3jjw/ma5OnJ94X/Kpj64MP/OLIA1Bu9CqN+OeBcCYmDwLoTBFeBdCIMrwLsQ
BleAdyEMrgDvQhhcAd6FMLgCvAthcAV4F8LgCvAuhMEV4F2Ii81Vonw4KoCESC+k
Bufn5ebkCRNzijF16Z8yIIq4P/eEV4m9phfk59nzinNsuUJBrq3YbisZaLcVFcvT
ryJE1Tu/ULAVC7mSvehbKLAV2qbYxUlqZ3m7FzaBsQ1ZE3PyMgWbMMFeVBwBPhzT
roqArF3PPWEvTIBYoOV4xMJwf+7JHboqmzhqEJx9wpILO8fBTvvArIWnpdTYIQ71
2SBnnwz8pBQob0LojeukpTV/kkg4kuRfuKeqzGtINqGVH9VZHYL5UEMdixbUMWuB
n9BCabBUsdfJ+WQWgDL23QktBUiSUJ7VnYCVdiLaR7rwiwACs5MCgKF0qf2Jjd7D
ma4wIiAyRCAnLkcAKfQsKZymPtSFUFISjUk4pOVdKAXBvCPzmDsFwcZBLQUej40Y
B7VkeAxgHNSS4TGAcVBLhscA6MDdBKAHtUirg8Q4qGXAwJUL9cEgUzXaSYzTcFMD
1vSeAA50I+hM0H1gXgEzBddAiXWZlYcQUdrV+tCDwP+SHeydIfqjcbkesHL3y4K6
s6dgB7+IVW2rBkKhgyyXD15J3aNsz36dAXslzyLeIrVCoU3UICbSrNoc8oVfjKQU
AjQ+Go5yh3kZp6hUGeXvQAU4UIEOFDswR6lqDlSwAxXiQIU6UNXdcObKtUEZlEEZ
lEEZVEWpUgfqdg8+q+7YWMOBqulA1XKgajtQYQ5UHQeqrgNVz4Gq70A1cKAaOlCN
HKjGDlQTB+oaB6qpA9XMgWruQLVwoFo6UIIDFe5AtXagrnWg2jhQbR2odg5Uew8p
dHCgOjpQnRyozg5UhANldqC6OFAWByrSgYpyoKIdqD6lWAln2iSbgncQKxnsUglf
Qaahysv7lj4u2wKSlrk9+vTvfVjY48ksNhdI/pirB38SsK4GwJ+bCQAgxak2q/3O
kNZs/BH+kfdnzy6nfyUf5e9J25YlNxYUeZFNSizlRWLdkY3lyG1pMv11pD+U3j9w
W4Be46Bl109ahxl93ehBQkT46EERoy0dOtqnF4RHTO44vUPNUNIvDKvpnv2kSSte
Gm+YSFoY1pHcuW4hjyDeQUnCINv0nCklU4SC/IIS+skyIbzINsUulOThqgNbkTBa
TGi0JUkYVmwrxOd6z+N1cpJQKCYiZOTnFRXb8oqF8Jw8fPtYWjnHfQSjhOIcFkj0
XzN0VJKQLtqIqSQJaUrcZEvYOpHHqs/ns7TlPBvGDnaT56SZK6rZB1jbUtraWQfq
evIcWwWr0vkzYMDAheBKW9caSru5YdKq/ehBZLQFN76AY5GQfiySFjGZpHu8QXaz
Mr4DeC3wtnSGxx+hS5OlHhRJMWMbGCV55b1PujKPAF07k0bt92WNQmVlQ9SSlSJs
4S5yVL0sVvEIjN7XgIHLAJe09wV07n3ZLwvqzp7i4rxVMGCgKsDzaoJnICz6BszR
DOgK1mVcIE459W2eodSFAkK+EEPeFXYXs60if94VduFHBrcH1BthLi8X7AN1t9Ga
gofHZkGGixGir1W9ckl3HRsrl8bKpb5zNmPl0pXpS5E/GV72WwYMGHDElTZ3NlYu
ycVeudTsY43e14CB8+FK633ZLwvqzp7CWLk0cPVAGQwrAYQ1Vi59AtZlXCCMlUug
qrtU7ZXLEaU4x4wRnp7lH+lxhjLKo+to+aT+1hbzf70+uI9VEYNod92wHVn+m19O
foIIxLNujlCecsKh7pkut3hHyJLHOi69JUEPyW/q893M+p+PdJD8I6/ffz9pst2Q
vAwmeT9R8qmSjR6SvzNl/A+7do9ykHztw9Nj/DJfMiQvY4S1j3WPZKKfdAuTP+mG
OwLwSTcWF+D8STekiHaisXqv/703zp90A7NHVS9cOouUJis1XXipeWHMTLPlltg7
CxNKiiVvJXnMY4YtNwNrInbRd0b+lAJ8Jw6rKxNzMu15GXZBuotWDG0WpO+/OUYo
FGXnl+RmirbUX0EhvjIn3JxTnC1GXIKFFrOAvBTmCVPyC+3mmhFSYfsplQK/9Pts
/uQgkYtOXs73l6oP+97ay0SQBddLlIq0PpRtzy2gVgauQlhR/klDe/UZp2pBEexV
3NUB1iYYtL5KCLj/KmEcoTdowJVfRAzAhl3MNHqQbNALL8c9HT2m9hDrwACaiOtd
yGDQgQV8O1FPvJ1079mzG44kUxa0vhoAKapZwJcjdUXybT9ljP/3/2QWtL4agIex
gMvKdS+IMw8O/q7fU31YQXR0ZQHJO7Cgd0G83PWIre2u6tvlgtBgAa+A1SzoXhAv
rjV3mPX2MlYQGixg2ZKxgCvbdS+IL+p8bs3MGs8KopMrC5hxObCgd0GMGjy9PPbh
ejILJg0WMDKrWdC9IErufvGbG15/jhWEBgvQ6hgLuHdK58vqGYJZQWhc0+7Mgs6X
1RMyLyvkz6MHfmddkxcspGROKimC8qUXL9+Y7CkH32MsaF1W78yCzvflE9K89OzC
3asaygWh9XEbFxZU12Tqgp3P5jy9+e+/ZCkEeMHC0EHDerHQumBq2voT1/v/IbMQ
6AULKf16ZrDQuuCDM58vS93Nxoig87AAc78ioXeuLSvLnpmsxKIL5EZZfn4WBpdM
mWAvRI3MEacm0oxBj0rZhvWOGizg1Q1YYNdV6j5G1O7X6lTN9BskFpCIKwtYkXBg
Qe8xIm7IessPqb9J1TFJU2vC/YRqFnQfI+4/3XHftddtkVnQ0pqw/4Gx4BOtae2/
u68fUncUKwgNfQF3KDqwoHdBpBcNnrHxxQaS1pSkqTWhL1CzoHtBHHxv8Fd1M55g
BaHBAu55ZCz4RmuK/XXcsfup1pSkqTVhOuTAgt4FMT782/yBLZrLLGhpTbiLUs2C
7gUR3au8yQ8HtrKC0GCB9Y5gwedaU5JHrYmxoJemoiCv6X01I3+nKkuSR62JsaC7
1lRz7qnJ/x1iLHjSmhgLumtNPx1vvvJ+ewe5IDxpTQoLemtN5blBm+aUEJkFT1qT
Uhf01pp2dh2zb9Hs03JBeNKalLqgt9ZUuPDp295L7i9LwZPWBBZg9qnWlORRa2Is
+EhrEljvqMEC1sbBQqrsovsYsXxH2xPvPpMpsYBEXFnAVb4OLOg9RpQvXR3dPOPA
NsqCltaENTk1C7qPEaX13p/z04Y1UotI1dSacN0wY8EnWlPRhvi6980ZzQpCQ1/A
kRIHFvQuiCbvBO585d4OktaUqqk14UpkNQu6FwSaGTaUyQWhwQJeFDIWfKI1ObKg
pTU1IU4s6F0Qq3KT79gf316uC1pa0zXEkQXdC+Lu7Zbl1xY/y1qEBgusdwQLPtea
Uj1qTYwFvTQVBY2ezB7f6m2qsqR61JoYC7prTbcUbloTv4qx4ElrYizorjW1rnOo
x6d/9JULwpPWpLCgt9b0TM6wE58NCZNZ8KQ1KXVBb63p1Rlbu3TsFSKz4ElrUuqC
3lrTpOt+fvCJMYNlFjxpTWABZp9qTaketSbGgo+0ptasd1RY0N4swVhgNN884m0I
9ftC70JADAzehTC4ArwLYXAFeBfC4ArwLoTBFeBdCIMrwLsQBleAdyEMrgDvQhhc
Ad6FMLgCvAtxsbli3+kMJiHSGle/oQMq9KlOvEHS2Cfssk34wnYJO6ZdFQFxa3+q
M5jo86nO5sT5U53YmN9SNmvB8VOdzLfgIYTjpzq9CaE32Kc65xKOefIv3OerzI6f
6lSHYD7UUMeiBXXMWjA+1SmlbHyqE0VdoQD01EAFAhif6pThMYDxqU4ZHgMYn+qU
4TGA8alOAwYM+BiX9GqaUv0/acB+WVB39hQX52oaz59lgpbPZgssBuOzTEyOatq4
3FTPa92My01dmb4U+TNgwMCF4ErTYYzLTcnFvtzUgAEDlcIl7X0BnXtf9suCurOn
uDgzSAMGqgI8ryZ4BsKib8AczYCuYF3GBaLyl5sipHG5KYWvXar25abGZ5mYrNS0
sXKp55zNWLl0ZfpS5E+Gl/2WAQMGHHGlzZ2NlUtysVcuNftYo/c1YOB8uNJ6X/bL
grqzpzBWLg1cPVAGw0oAYY2VS5+AdRkXCGPlEqjqLlV75ZJ/lmmu9KvHJ2oGTwgb
lTgw3aqIQbRb2OGf709sMD7LxKD+LNM8yUYPyX87ZMkDeev6OUh+uIkEd2ix1ZC8
DPVnmehZQz0kXx9fxIq50UHyuf2Dq33551uG5GU4f5apjvxZJhzvwmeZ+Gqw8Vkm
47NMBq5QGJ9lIj79LBNaIVXmpAVoffGif/S+ze3oBwaQiOvVd2DQgQW9Lwada25/
eEfnE9JlkHOJ1lW5kKKaBd0vBh3xxqkN8WvpvfZzidZVuXgYCz65KjfnnsERy2YM
ZwWhcUksaoYDC3oXxIl/n1tb1pR+YEAsCA0W8ApYzYLuBdGl87/3Nnj7PlYQGixg
2ZKx4JOrcq1rll6b/ctEVhAal8SyOykUFvQuiOhuyw89fJR+YEAsCA0WkLyaBd0L
YuTm79bHvUqvyp3r9qpcxoLPr8qd6/aqXDULel1Pq6DX9KmRZUfoPbVz3V6Vq2ZB
96ty32v+2v/12sdYcHdVrpoF3a/KffaD5W3tqR3lgnB3Va4DC3pflXu0a/T9TV6j
HxiY6/aqXIe6oPdVuU9NmPxW4W/0AwNz3V6V61AX9L4q94MvRg/432j6gYG5bq/K
ZSzA7NOrcsVE3FyVq2YBN2T54Kpc+lmmuZofGMCrG7AwT3bRfYxoN2pezTdJusQC
EnFlASsSDizoPUY0+S7wucK7fpGq4zxNrQl30ahZ0H2MaPDqJ83mzlwns6ClNWH/
A2PBJ1pTeOC8B223DWQFoaEv4L4cBxb0Loiy+unWm36mH7Ocp6k1oS9Qs6B7Qeyq
tzsukZSygtBgAXf6MBZ8ojUd7/pXLzKggBWEhr6A6ZADC3oXREJWt3ODbqovs6Cl
NWFhSs2C7gVxZFbrr4pOPMMKQoMF1juCBZ9rTfM8ak2MBb00FQWf/pvz11b5m0jz
PGpNjAXdtaYtA2/47cAuxoInrYmxoLvW9GV04KjI2MZyQXjSmhQW9Naa/n3n1L5H
X/pbloInrUmpC3prTbn7FzYa9hD9mOU8j1qTUhf01pqGH7x93yNB9EsP8zxqTWAB
Zp9qTfM8ak2MBZ9qTfM0tSasjYMFdmGj7mPE8ib221cT+uk+JOLKAq5tc2BB7zFi
6gM7g8pm1ZFZ0NKasCanZkH3MeKJpT/PfGTAZqlFzNfUmnC1HGPBJ1rTlh+6dw5u
Qtea5mtqTThS4sCC3gWR8l3XiNnbkiStab6m1oTr79Qs6F4QaGbYUCYXhAYLeFHI
WPCJ1uTIgpbWhCv6HFjQuyDKhCW33dkzhbUIDRZwREfNgu4F8dDyQbPu2PgJaxEa
LLDeESz4XGua71FrYizopakoGFA87cif39Dv7M73qDUxFnTXmsIbFXRe0Yyx4Elr
YizorjU9/3X5wRPvTpULwpPWpLCgt9Z0dP4fA7JmXCuz4ElrUuqC3lrTzTm/rBjT
qYXMgietSakLemtNryxc8OUb718vs+BJawILMPtUa5rvUWtiLPhUa5pvfJaJeBvC
4ArwLoTBFeBdCIMrwLsQBleAdyEMrgDvQhhcAd6FMLgCvAthcAV4F8LgCvAuhJqr
RGtwKWIIJCHSpwYG5uTZbYVCoT3LnJRum1CSKxH0Iy3040zOG5fBgDq1qxkQg/oD
VtWJRS6eGqoHwhtkos/1xHiq8lNM6PY2mJ2BiXY4DGKDE9byY0eoAJ3Fv38Qvp8c
di+YTOQWPz+ljeMXDxZ2GVA3lpJRsu1+2RaxoOYAaGvAOfGhR5scew0GcAd/7Os1
DDUcjnsgXzfKPqyzsTuAueIX8cIWgA/qClssw2q7gleskDq71i7tRnheWd4DCT0a
UYfIPZmJ5lQtF0F+Qmg+w8gC6RdWJlJK7pU8regHy4HiYzGlSWbpXJqJ2sO8QjYj
u+MDCvpJwWQgnkzxNy1wPI8niMdT6r/Cxf+v4m/jgIOK/+Mh3P/4QJ7uqUDXsOC5
LIj6Qbrh1Uolc6r4pNW2uvhPEB0DAsL6ww+6+LS6YUrYghAaFvk6WK9AMr8tPtmh
B13iQXGXNXSNH8vYaY2IFPY58fmp+i7JXF/8c2NQYyldnGz5qeZxyf6w+ORWI/1P
kjJ/WmmxmwEDiCA/iJXhMEYkGQKhhcvgazdPEIj+fHqCQPRPTyDu3TxBIPrz4gkC
0T89gVTOzRME4p5PTxCI+3ACcc+LQPR3q0NwacUZ8enhcCyqiNQ2mQQRw3LzC+wk
hBKjI6QzUhn2gmLmPsrVKrJLkRSousk0rDjTLPQqLMwvJKHnjy8xtq3Qk5/b6ief
2yoijc8fVoOXPvn5mXn2IvqqK0fxxd74kBpyrHgJEmwy9SsSJL6FopysvJyJORm2
vOLcGUJefl7ETHthfjIRqP/eJJAaUnvndRb/ZLKI0qjokG/J2T4thx7ymliYP0Wg
cYg5YWe/kGaqrdhGAqh/6N10AX4UK4OG1IVdAJen+BgtatoFuSKLxaKv1tRXen6x
LVflR47jGufYp+QUFeGOONm9mcm016gERiVYRtIIVWDZx/NMhFYKAAqXbHQAUzXd
oUwOeTeZJ/4Kkl098V9N0VyPRItPb2mDJSHDSS2SIdoXSDtZsD25GVkt0k+J9DbZ
brf4+4OoP/wlp2sytSFtTSHEbAoj3U21xWkS9ApCckzUvcQUTGaZriEPmNqR10wt
yFcmgbxArCaqdjIgbuQNv9jyCo4FmYa+Ei2b0W32JnRDKI7SDCf0/SFkliGHhSqN
A53wD5V7LqG6DjYUr5b9gLenZD+gt8lmxLtbNkNH+kH+hcL7lxxO4tVEb0TDdpu2
JrplG/tezCbqHxtQuptofChLTB7BAxTxHBONB8flSkyUX7jNkmXSXHweEM3tCP2u
7Gsm+ttSfL4yUbmgste2UiWdTQEgPzxMSceGKMgR8btX0uG7YEZkioOirgYs0yUT
VbZhPiibkfx2k0Uyx4hPgZ/goKyqwcKG+fN4jotmR18c8PO2+GT7UaX9Q/Hp6/+T
oqhbAhwVdTUYP2UhgpKWJdRzWlDUw6pTRR1Fu6Y6VbARj1CDxgOlfXsN58kITmOL
CrZ/QH+1vRrwgyIobbmmLzMLAjdvV5nHt1rTV1tR9wSBuFcwBKK/W2UhEPdxCsS9
W2UhEPdxCqRybpWFQNzHKRD3bpWFQNzHKRD93TxBIJUL5wkCcR+nQPR3qyNNsMPE
J8ocHxdpj7BY4qBORZqj4uMUKsJijomLiiLVTKZo8TcymgRJXqIS4CWeBoiJj1cC
RJmjoqMlCjcpRJujEhKpm6ijRMSaLQkWxTHeHBcdRR2biI7R5miLBfaR5jiLBXqV
xZyYGBdJU4yP5izGWmLNcdCXIjsLUVB0LGaLJcoCj8O4lgWNabRwncCz13GU0ElQ
5a+5yRQjDn6mSPyRTBb82StqL+JAZEjGRTLS0BrgTrVDXcLw7Em189RStFQ7oJb0
r5mo8rSXVCCKSNEuWVKXKAaJPnJEdWOBrNoBD4r+H1X52SyqCC+LPL4p2n8oq4lf
kVaK+3+iAmEyBYriChRlFCiqdqcIVYtYfhAXuMQvHoxqTB1D1toTqqZBNpGyH8gk
WTbDHzauIgzkkUOoigS1bQHhqhpuSUE8UNUelcOCj82Eq2cvExo31LM3Zf8oD+gW
yBvUs6/EB/lDev8Rqk4hPah8MEMVC5LNUMmqy2bUBKaSIR4AMsDDVDLw6rVKNsFQ
yYihknnvVlkIxH2cAnHvVlkIxH2cAqmcW2UhEPdxCsS9W2UhEPdxCkR/N08QSOXC
eYJA3McpEP3d1CpZXGKMSvGItci6AlU8YuMskZLiER8ZFZ1I1YCYWCmArHjEx/AA
UWZLnKSUyIpHdKRK8YgzWyLpoA/HRLMlWk4XikeMOTIhnioeCYmRTPGIiUKKYqyq
NKJjos0xLoqHxJqm4sGyJyseSv7cKB5qlcyQjJNKNsFQya4GlQw1galkbLURMsDD
VDLwc36VDFIpmBFlaGTE0Mi8d6ssBOI+ToG4d6ssBOI+ToFUzq2yEIj7OAXi3q2y
EIj7OAWiv5snCKRy4TxBIO7jFIj+blwjE8f5WHlJRhzU480JFq5UYCkIC0Ci3hEb
nZgQmYDBPd4cGyUtriTAi6g+xKgXhmKj6LAOFSLKHMnWXaB3RJsjI/k6UYw5Ll6l
d0SZE+PkpaCY+HhlKSieajqWOLqGhDTiLHHmeGe9IzLOjd7BsyfpHar8udE79pKm
olQaGZJxkQxGVn9PChnsDIXs8lfIUBFqW++kewcJv0s02Er3NQeJXIA39b5mmImx
mfl8gBjcb2ZGBUFBQngPyw92FxpP1X0GEs+bmTNhEFuQejMzw/UaXaXaDiY82IOA
FrR9Ku6fZ5uZWdfLwLpH2ANsMzNqlWs6tMaxOFgYwNvNzOhWENY6jdLwwTczSx2N
pisqPL3/3tGVzgCRV4DlHftHMANEp4eOCA/LEfPLECLFPUrsRBG/+8HoxmU9up8k
FkJ9oMvFIzdEzRAMe6UOGJ3kKAyJfCxEBsAOCwwvYFUrMrDvzVjIJsUQNOAsEvT9
oBMILXy1SOzy47B1ZEQQPMEaXlPFZ/zOLe/0zX4em2Ak+tPfW3ybGPu6Qq9d1OvW
Bre/pdBjHj4TvPTIDoWu+8zm+4IGf6jQE7+LXp48ZpdCv/nL0n23LNmt0C3+/Ln5
1u17FHrm2dTMP09+rtCfB63ZYGm/X6Gjw84czx3zlUIvazIi/n9LvlHoo603z/ph
+7cK3aZh0Pdh/x5U6N0PRQc+Xe97hS5taQsfFHFIoc2PLR3wa+/DCv11+Kt5d47/
QaEXbfx5efuZPyp0YlSj59+554hCH3kh9YuMjT8p9H1dC8+Ydvys0D23r26x5uAv
Cn0i9aOU7v/+qtBr3v838+t6xxR68ODwhTMjflPo/3YPf7Jxn98Veu+TKVk3WI4r
dOe8L6Z3fI3Tcy35i073+0OhvzwRuOq9zzkd+fyqjQ9knFDohTdHb5t4nNMHE3fu
ip11UqHj/hv/fUDonwq99PV/Tn52P6cPly4NfPTavxS6W8+2jQqf4fQ9ga+Gp1z3
t0L/smNoUthOTqcs+nnAtyP+UegVA0tv2nSI07/XapQ/q+CUQvf+dGPpwLOcfvie
1LubLjqt0H8N/+rRXxr+q9ADGxc+/9KjnF73ZfCOhZYzCv3vqtVfjHyN09ePi/ul
Xf//FPqJVh+d+etzTp87lFHznYyzCj3i8X9b3Huc0xuzl1syZp1T6IBO4T2iQssV
esyx14eZHuD0l/s2RP1Uh0hf8Jb8J057ZcgoTlseSkl98RFO33imxkctfuD0HTd+
MXxBJ5NCP/vaoweOTeX0gRb5WcO3cjq0NOn4q+c4Hftd4Iw2vfwU2tbjU9Ndizm9
5NFVi05+yumtAdn1bmjsr9CH7NGr3hzL6do7zrXpuJ7TXcN3blz+K6cn3nlf3OnI
AIVe/sv4beOnc/r1AZ37vvc6p39+6p9dXQIDFbp+rbdGPzCA09b8pd+fW87p3F2j
J0/8gtMPRLb986MWQQr95t3Hb421c/q3k68EPvwkp68ZfsfSgBOc7vXC0Ea5CdUU
uqBRizWf3cbpVdN/Du/6Dqd37H9u87rqwQp9Mqk0KXQop1uuGvDW1BWc7n+24cD9
Bzg9bez3e6xtQxR63baNNz0xmdMfCjN+rL2F06dvT82/+RSn2x6qfepA91CFHpL6
VWnv+Zy+Zf3jIZs+4PT/BRXe3aBudYXenXVd01mjOH3uveDHDj/C6Q4d93Qe+AOn
hy9e/fyznWoknyTjgxxHU4wyAHyqYdAGbdAGbdAGXVF6rzRnlU4OuGzYc56AwRfM
zvEBmCxVZAKGuSzA4mMTMCy4gfZqAoaNYq4TsOOnnzmXlPaSohDufua3OlEnt3OF
8vC8x3p3f0ehFzZuGn/Dne8r9ISBm9/P3/ORQrfYfq35zdqfKnSNL/NuHhj7mUKf
PvnS9s/H7FXoH2sGhtpK9yn0Z+3Thv26nk/AtqesXFXyAZ+Abbzhxx/Kj/MJ2Mcv
r2jUqzqfcL3dp3u30BbfKfQrew6N/8TCJ2CbbXfOv7cnn4A98Zt5w+gRfAK2+pY9
H7fI4ROw+4Jnnjx0C5+A3XVfy8b/W8onYHNav9Mtby2fgM14epIt+jk+AcvvFrbg
1Lt8Ajbx/ec3vLafT8DGjrjhkzlHjyp0+iHyZ59yPiEbUPB445p1+QRszbn1LXLq
8glXs3dOPfPBSk4/sHhAT3NbPuGqO/SRvWWbOL2k8R9ZJ+P5hCvk257/Dn+D0/PX
33/X1v58AkZyf27RdA+nb4nqtnnWTXwC9veppT0P/sjpwm3f7e1RwCdgx+bHZK8/
zensgXf8W20un4AdqvvlXZNq8AnXuP2dW350H6e/XD17c5eWfMI1fOLunnc/weld
ndt+/mckn4ANOnlz9shXOL3jpZ3/vpTKJ2A9SpsvafYxp7f1Lmg5eySfgCXVfGvz
dwc5/fxnDVJTJ/EJWJeHsj9//CSnnxr/SnbILD4Ba9++1pnJQXwCtu7Y+CUfL+N0
8+eebRnZhE/AHpwZtOWedZxetKZz6zMN+ATrPf8Rk58aw+mgrNnP3bSa0z12PnG2
1mFOl0bs7r09nE+wXi87s2zqFE7/d7LN/tZbOJ00cnDrPX9zetrLN0+e35VPuF5o
vva5uFJOnyjdefbI25y2HD7Z+8EQPsHK69O8rP9gTj+1off+M3dz+peaBa037uN0
u6kPTh7bjE+4Mve8+VxtG6fXxR89u309pw8+1KBP4S+cbnGue9m1XfiE60Zb9v49
RZxe8fby1gu2cvrz9q9Mjj+rmtAtPvzcTyl8wjX0t5rnHlzA6bLr4/sM+IDTHz43
vuy/2nzCFdp40f6N6Zzue8uzrcc9yOkFB76eHHaA02+nBD3/Rms+4SLru5wrzOJ0
9+DRfdo8xenbJs8p23uc0y9//OT+BbF8wnUqcm/rhJmcjrvv3OSfX+d04an2zz/k
zydcW264/tyAvpw+/vrMPmfv4nTn1o+VbfqU05Pmf7R/XEM+4Xr8p79b17mB0z8O
EHLfXF3dmIAZtEEbtEEbtA9phwmY0/ZcX07A6Os8Hh+bgLGXjZ4nYEiIbgvl8y9M
ynLF5+Do13u83GWDov/13hu2rKx8i0KvmvXmfz2PbFXok22LJ/3zMX9B1uZI3dzh
N7yp0Gmv/Nq6yxA+X7tl2dv7g3u+p9CPZzxc9n3cBwr9afy0Pq92/Fihz81vX95/
GX+BVv/4PV/Gh/AXaB3GkBfazOXzueS3c5fXOctfqA037889N42/UJu0olffX4/z
+d1svy3XfjGJz+/uy21R/vbhLxV6w+eLvtw89muF3m795/lHvuDzvb0bMpYvHspf
uE0LzY7rNpHP/0qTWzwWdS2f/y0u3lOnw0FO3/+/RbNbPszng2sPWI81GMPng0/W
+2dMjUZ8Pvhi343v+e3h9BuzMuJOl/H54Ydbmjz2+yA+P/z8yCd1fgzl88Pvmi2Y
/fUOTh+9vtux3fP4fPGfBSfGvJ/C54t+rz7x3rZznK7xx9i4F17h88fG7Ro89tR0
Pn9sfcMHdR6N5fPHiLLbZz94gtPx78QfW/Y0n0/2+PfYmAW5/AXfoC6PvXdrBz6/
HJU5Jq7oR05vGRi8+7nr+fwyLutQsOUZTr96++vJT9bi88seqx6c1m4Kp3e8ULxx
7QecHvjpkMPNOvL55u5fOzZdsZDTI4OChtY7wumvhe8WLu3F55+2rq9uC3mM0z8N
f+DveX58/jmloDCC2Dh9YtGgzFu2cfrm9eEr/27O56Nnt/nvnnorp+d8eSD42Jec
rvbXS8nZiXy+uqT2fdMOPcDpuh0LNo79m9MrUgcc3p/O56/Nx7VrOvxZTj86wzR0
Vx0+fw2/9+uFA1QvGDduenHbux9zOvr9u/9OieDz2a2HpkS8tpjT153rm5nwC6ff
bNxm5bN9+fy2X3T5p+b/4/THg74M3hDI57fDsp9PbpvJ6f1zyqateZPTYx+evLFp
Kz7fPfRi78P3z+Z09u5WTese4PRvR/+7fkk3Ph8uqvbFwuCVnD7V6tltc09z+rZu
S/8+N1L1wnJkTsTMFzh959TUzL/q8/lxrbtariwo4vS9j//76a+fcvqug5PmRTfm
8+FPpnzRcmofTtc90+uVTdM4nb7w2RFH13N6RYNWJzrs5fSX65YuyQrg8+Nmlv/C
10dzevxrOW9/P4HT6/rvGyfczenD+1LP3PQGp8PtW+5feZzTk060jNrfks+nn5q9
5KOGQzh9vMaZ7PTbOB31UHbA3Rs5Xdz+89WffO3nYf6FkUYNhDRogzZogzZog64I
vVfaO4jZlstmfOfpF+xgdo4O8H765X4TeA35zVb/lAFR8sZvFxgbvxVADO43fqNA
2MbvOfKTLT9jiOumY+O59M/5Nn6HwyC2Gmz8ZgWPMn5V/NvGVF3TjoE1XKxroAVZ
p/ZQbfyOJ/QYKPPFNn4zmm38ZisiWkCszD97XDd+45HSL1Bv/E4k1L/1FivzLLvC
NsmtKyo8dGbJdYbiSOgaD3IFwBVpol1Ah4ZZaiomfvQXclFDucUaC0MUJyUlXH3u
FOD9JZJDNGoB0V7PFUjWE/jhJdZLviBVAQDpsGUsxrZWFmGH0KzQvM6ies4BeM4i
zFpZZHXIHZxX5FAHAHdZQfbdZwUDR2TB6MgLyg6kpVd2UGmBC8oOVhirRnbQyoDK
ZQecRBWMvqDcoOFdeG7cqx+1RT7biL+D8/Nyc/IE3MSbP1GAMoJPbOTaQRnf2PAW
EIN77YQ9EN4NJvrMIfTBN1FxPMh4qtZTTGi7hNkZztqJGu0Jvnjj2Gqd7Vi77qvY
qL+xAdsjKhc2eKKtAfp8YwP5UrQTh2NpuNEC8bp+RQO2/d26osIP0HClPSrLK1zR
F4E7vIHCOySpqZi4dsL84swuHmXo/luxxq32j0nU1n4woyltlb+3ESs+a/zoTSQw
p/lTsxneA3B7R6kk4DS/U4qfsiDu31qN+z9ejfpH/H0DaPzrxedgwBeSGVnYGlgm
me+EnyDwQ0hP8SG18O2NUmITjbtq0W9gIM7ttR1vRoGfxeKvJXiN5Adp7Qp+RjI/
JT6lIQf7nSRWP0dtDFJgoRmc56Se3Tj0cBPIxU0PuPjpcbi6lSpmVzcOZzdPqGyc
7tzqkDTRaaD49JpekJ9nzyvOseUKBbm2YruthNQzmdzcyi+MHoSbGqjRohgn42YE
6Rb9fkJ4QWH+xBxRb8jNmWzPzcnOz8/sQJqeP7ibW/MFjY+HN5Kd+Ie0a8k2Th+4
rsescdV+iMnUMz+vqLjQlpMn6jLybfk0cX5LfUG+5Bomu17rcC9+XcV2tGwl2PJs
uTNmiiw0xo0XhlT1lypXjTEcYCARBSxJGaAKriu8n2liAYD2oY3Ef/VIR1FpixUf
q6ju9ictSY5oLhaf2SJ9p+i+ijQlL5K65H3R90FxuDwmDmH/yap4kKk+ucbUkFhM
zcSZ61FCr6JgYLvc8cuuRu1I6DFm9OgYc9gVGFZC1XtpZZDQayUwicBVF2zpEqoJ
zBjoMc7CP05VY/xhXwNYRehGDvh7kdBb8iGb9wnlA1dmHJR/cT3GMUKHZDz/ERpH
HUKvt4CUEP4aEz0yjTQsJvkuKrE2sEkTG9SQV+SFDfE2QvMMft0P8aopLR/m3QFR
QKsSh0NlWC0j9GIuiNNisrhczAVWjhM6VEPrLpU/vYXhtrHfMy7+ITqhOr2MC/Ef
DKTxI93SIJouzGHVwlzCwn6Nk70aLP7xYTR+aeWqDi77cjfMVxaIncHbYQLw5OYJ
nsJV1s0TPIXzhZsnVDacJ3iK051bHbJc/LtEfOKizJFRuNHIYo6PTpRuMrKYLTFx
CdLNSzHx5uhY6Wak6EhzFPr9iGjckUQvUUq0xNDLkiyRsbGRsBONCZGWaPTc0dKt
RrhHSbpDPNYcFxst3Zxkjo6XDJOF7oIFhjj4lP7slS7mua+qsSV1Og478dQDDqSI
jsvTgONcLmpoDTgMIeK/ULE7pevWLcRO1iJSPaVOlpDRYpc4VnTPFn1NlTp4QmbK
v8Bc0X0hwT1LjxH+ORkAftCH4BcdOdhDp410MJhgNyA6dOTVIrshj5i0IG2EGU3o
IIQwY2U75DWb0HiR3lTZjI5+pmxGvHPlsIh3oWwG2ECBgQ2APMEbGyjweD1QYLHQ
GCiMgcJbeArnCzdPqGw4T/AUpzs3PlBEWhLNUgcpdp4xsdIlxGK3Gh8ZFYseOTHO
HJVIe+Qoc7zUI8eaY6hVvDkqQf70hCUmPi5a7pET4yNjHXrkeHrpshhe6n+jzJZY
6a49jR6ZDxRVii2p0zEGCnLxBooBMg15gjc2UOQQbwYKhKCvYSo+TkhrgkS1Jqgx
TmCx9hQpVcaJ6fI4AQ7D/Mpc/ENCpaF8nChTjRMW1TixPUh7nEjzYpzYXpuPExgz
jHECcHbzBE/hfOHmCZUN5wme4nTnVofcRWgLjYyLNceiW8QFrvExCeiGxW41OipW
6pEjLWIHiq42OTkZ36mMQMdKu+hIc5x0Hb7oIvfF8bGJiei0lb44SrqTNSbRnJCI
JGJELwlu+uK95B6C16dVhyP0NA4bytSDA0QHO18NDtVFOzo4tBQbehexQ+0hdbDY
5xIodtGhJEP0lSsPCiWqweE20R0DhOfBAXGDPaTMBgcsTaFTQb66ED449CC0c8dA
AG7Z4ICBgg0OGYQPDngDxAaHEtmM8LfJYREvGygAT2+1w8TQuLlV4612z5LCacYN
q+cHxOD+VTYKEoUI4bEbVtWvTY2n6j0DiedX2UdQmGJLcn6VDdyo0V2p7WDC04fQ
FrT9NucbVhWvhG9cgT3g7Q2rWKFmYQBvX2Uj54jX9Q5V2A5iruh1HFxR4Qcz1yLu
SrVS5BWAKzogdILQ+f6QaTwsR8wvg/Iqux2BB3fjAeD/1ndNIiyrkit70SrrGx23
OIMhdTj40oqHjibu4bxjCqIGnIWCnh524YQWv7ZQVIv/GFooQ9pbpvgRWteFO+cM
whfMWhkEM94MuSyDqC2AcwazZDuvMsh2uHmdQacJpy8ziAoPOGdwkmznOYMIwfe8
ec4f6hZy46IyOWcPdheePS114Y1S2NUx1IULBcTgXl1AIRnqwuX1VERdULcChHtY
bHBadgysMQ8h8nBdpKUu4Bdwpy6wXsgZTF1AjCwM4K26gG4I8boqBLBFGG1XVPih
Gq60X0VeAbiiA8JrdfSrJ1R2LEfML4PDpnWaZXedqvZwjwjVomIF4AwmandwHiyQ
BuCcKWyShp16sHDNlI7DvTqDeo6G7FSKcwazZTuvMqjHcO+rDKLCAs4ZnCzbec6g
bsO9Onu+Gu7fkFcHmsuM9xs6QB7ZXeBndei/rmZADFxGVg8j+xz5QdvAYyOup72M
59I/bGSH2RnoWtDk2cjOgMabLv59VSp193as3aIeoAU5nri7XQrBwYYbFup8IzuA
WJl/9nh74g7rh/DveqYOtvPcuqLCz2euM7gr7UKRKwCuSBPX3GIAhFlqKib+egpy
UcPtcTQIDb/NZFveXSI5RKMWEO30XMELRht8QZl1kvzEHdJhowRjWyuLsFMrL15n
EUmrhwjPWYRZK4sVVVlQBwB3WUH23WfFSWWhqGh2IC29soNKC1xQdip24s6X2UEr
AyqXHUd1hKKiuUHDu/DcuGof7N1EC5HP9kTSPjTWG4xDdxUGxOB+6YE9EJ760N2d
xDh0V1WfYuJ56UFLQQHQrLw9dLdAsVEfuoPtEZULGz/R1gBfH7q7g9B4XY/VwXah
W1dUeNRoZ1faqbK8whUcYj8P5nj4sKXUVExcQWF++f4ZKZ/GoTu1QsbevHs+mFWq
mF3dOPRwE8jFTQ+4+OlxuLqVKmZXNw5nN0+obJzu3IxDd744HmYcuvOFVLl2jOEA
A4koYOPQHam6h+6gOADIq3qI/5rQPMPO/RCvmtVWfI8szGWq/bKCxh5ZsPKT6iwF
2yOL4TbMzVkKojpLsUu1R7ZAtUeWuDlLUebFHlmr6izFQWOPrAxnN0/wFM4Xbp5Q
2XCe4ClOd251xLZApH2ykZYEcxw2h0aaI6MlA84gJERKw0VCrDlR2o8amRBtjpbP
LETRw23xZtGXfGYhKjIqju1KjbckOp5ZkA63RUaL0ctnFhKl03Qau1L3khUiR/dW
Ma5cX+WphxvIEN2Wp+HGuVTU0BpuGLBZNkTsWOn2puaiiW6WpScpRokd4k1iN5wl
+imQundCZsi/wBzR/Y7zbpbFA/bQfSMdDCVYzmInKZw3y7KTFJiHokNGmJtkO+Q1
i9A4kV6BbMaQgRvgYEa86E8RFvFiSIAZYMMEZpAA5KkeJr4hFRgmLv6RO4yujf22
uviXunHVMHFcNUyUqYYJwc0w8YwXw0SpapgQjCN3MpzdPMFTOF+4eUJlw3mCpzjd
udURuyUsOhGSIHaikbQfTohSDkFHx4ndqtgjx8aJXSq62qg4i3y2LVrsiCWrWLFr
ZT2yJT4hkh1ui4uLsmDGwE9BxyLWOLMlVuqJI80xUVJPrNEl7yUPiTzdX+X4ct0U
oR4qIEdfDhVah+6gyeNW2UAyTnTPEX0VykPELaqhYp7ofud5hwp08WDP20N3SBth
cKctGyrGyXbIaw7hQ0WhbMZQcYtsRrzz5LCIF/2r81ABOwDyVA8VB4g3QwVyU9lD
d95MKDBI/qQ6dJctjxSQAvFb6OJf6r1Vh+7Gq0YKohopMGooAQnnzXkEUYPFP151
6I4YEwoZzm6e4CmcL9w8obLhPMFTnO7c6kgtEe9FI6MSzFK3GMOusUCnGh8bJ6nu
oqXU+7IDblFx5njp+ozoGHNstMMBt6iY+FhSk3fEcTFS9x4lxhGDaBPN8dHuTj/v
5fObqsCOy2Yy9bAAocHOV8OCegYRRiLErtQqLdzg7U4gGSF2x+NFPxgaADY8ALeI
7qXnHRbwgD3nGQS6E+QrgvBhwUroohGGALxbYsPCCNkOeR1P+LCQI5sxLLAhAulg
iGDDQqlsBjy90m4phkb3pv1K29hC7x0gBvfvsVGWKEcIz9hCf3k8A4nn99h6nLhb
RGgLqlon7hYTGq/2iTuMHpKr5hb6JczV5cQd8grAFfLDAj1U0pOE9pN4WI6YX4ZL
fuIODKnDwZdWPHRAcQ/nHVMQNeAslIOyXTjhO6ZchaJa+cfoQhnS3jJ1vi346gzC
F8xaGQQz3oy6LIOoLYBzBr+T7bzKoB5b8H2VQVR4wDmD38t2njOIhHTZgq/OHuwu
PHtaGgM9cScYGoMOgBjcawwoJzyGxnD5PBXRGNStAOG8PXSHxTL4q1qH7pYRGq+r
TgDbMreuqPDLNVxp14q8AnCF/ARCu9Y/ZTv0SyxHzC/DBR+6Q4RqUbECcAYTtTs4
jxcQFeCcqcOynXq8cM2UjiO+OoN6DogobcA5gz/Idl5lUI8R31cZRIUFnDP4o2zn
OYO6jfjq7PlqxH/DmlJG7XqEtSaURVbhq0mrDxTgi6JnGA1bl6TKpiDSS8pRSlqK
pD3gfamXccl8iHHJJjEu6TfFWleKK1CuMarv7y0XfSb5U1FATGwSJIW7ygExMJUD
cqknzZFeDMoOPFN3VA02KE0nUbJ/k9TCksSiypRp4BFJj8VyFZMxly/qtDtwtydU
trBH4bJ4MsXUWfrAdqtsUJWgYyr1JS5RHfCLutZQ2gEWpHyfC2AftwJSVWYMtAyD
VObBKvMa8h6hKSBldawA45xBnZKWuzp1LXc1R1ruai613NWca7kvl5R31vtoPQ0U
H1g2bSA+1xD6DgQLmHiX1IigJ2SQ6kVpV6vKSkR3FZ2KoiHjJJ9TSYrYBcgxLF0d
3TzjwLY7U8b/sGv3KFUIEdsnKHQNclwq9PFSDIVi15DqxAPFaKt7+hmpD4mVYuhF
epM+ZL1UE9gi6fmw5qMRz/4z21WecOMxSRn1Ep5j8gTnkM6An42l4EU9JPyPdCZU
bWJ+zocniED4yok7eBevWlM6f7zwvdHqmAf8epeWOtfnT8v7eNXrO+ePF76d8wD/
3qWljvn8aXkfr7qGnj9e+FbngeXDu7TUOH9agHfxXlhdYo93aVXNuoTH+zKvmnWJ
+fUuLTXOnxbgXbwXVpfg1/syr5p1CX69L/OqVJfali4g9GpqNbpbU7Y2PdNi+dxk
UNA9sLBBt4c2btyY2KUtkxRtrIpRhp9Gumfd8I3UGW6WcgjMlyY4bpHMXBfIKd0h
/y6UfzeSToTqANjtogmqAj+TQj20lQWRovIBOKpDwdWw5Uj93ihKmrhSuBeEutK6
Q6UEobh6IQjUHC3Ql28WJ0H0kCiOq1YQ2B2ggqhSnxgdv6L16uelpgGl2n3T6GdV
jDJMXomAolKC0KNpUEE4N42eKh+AY414JqBiNYIJwhtxVEoQvqsRqRLFcdUKgi4l
cYy2DpdAmwadLXovCJ/3ERVpGs4CYNAWRG+J4riwGuFzQfiuRvSRKI6rUBCNJaUQ
tmwZurW0CAS1VxwfpLdINENlKddKy0Jq9ZkvfMO9lRKHanmXCKVYQAolHwVkBfxQ
f0vNPwIWB7xRf2lNugx5Uw0cIpknZ+Arsk7yyxVH/CJ+5+e45N/XYFJjNN6rATSn
YQ7u9cl0h7dnztBWill+tCBYqeyCRdnF1KCyG1WDym5UDSo7SyVkh0Vg30MtGwCy
g+LOaxH0D8qRuhZ1lPIzVa6H0FbgD7/Uh9XqKzn7kXOhnWs+V2tOrdbV02qW1Rpb
K6l6ds3ptXrXwgEoWc7jKyBnExkvJeBTOMsZGCc+kUq3QiWpBpOEuh4zt/qki5TT
WiaLFEN3E0oDL75iZB+dSrH3FIu7JsihlIXsLEklPWeKXQifkpPXIUIqCZOyfE/L
ELpnCDk+HGWEkg2W+xm8szLLnAaQTDHUZILjAj+RPPG3U6VKHSFpWq7grat+YFbA
waBbayQELg54VWxZ6Jnw63eZtS7o/t61rsJL0rpIwJNBIwIbVG8T8ElQVOAfod0C
jgRdE7hfZC+StS6r93KONBErGGmA8Vn8fVKsZiMC+S/s24j2f4TS309E+6hA/gv7
bqI90sfvEdH+mkD+C3tXOcM8HqlLMpjnX9nWlXmOtq7ic+gV0bry5ZC0dY0naF01
HFoXRuobCuwFxTmZ9puEkkGXR/vyIwOqE/+sWhsD8qu38e9Z686AO6p38+9Ua6oY
WZS/XO7h3pd7lD+9Usq3cC53AC/6LrRXDS2n5d6wnJW7Y6+aJJW76GM7C9lZ8o83
3o7lbSICkU4CzIKMkfbFKW+alit4ecc03hO0qUnL0FGNTwUtanImpKBxWLXCJodC
eHkHVKi8A8I3NSFkj5ht/LYUA8U05r+wXyTan5J/z4jpjGrMf2FfKNqHVaO/4KOg
Mf+FvXZ54zgbLe+7QtXlTXtW7fJmbqy81xFa3i8TNorOCFa3c7yeNEH/3i5HJsod
DI2OTM8pzrVHSO/GJQ/SL24qCSHTc7SKPEhi89IVfC1yT1BMja/EgRTqKZ7VQdYa
nwQViP2Wn1/FB1I/GsDHcC54DKSYvdBiAx4mCYTOaOKJ88EiR4BrFCoQPnS5FPfD
ArptmpWyFISujPw94cqTP5qTs/xhB/ljd4I7qOU/cnlbDfkjtCF/NbTkDxk6yx92
kD/US09AFwcsv6GOi/xJCkL7Sv4hovwfqdapLuT/ZrVqdSH/DdVa1i2o0fgyU+SR
m/DSMkL33gwm9ASMLEWw5gzsxZF31mSt/HTPoimjrAsJXhrBc0C1QHL9uumk+o0R
0i97oDejNKaLY4RJWlDxIyms+ERpKkYVOii1YhVJFCPHh3iY/EQ2JHOq7ANqihaz
HMi0UxEzXdYdsLgFOJwyIFyMNFOSXuSSAQjAGWyTDyAKqlwUTDn8iY9kZg9olBIz
E2JNoc92q/ik0Bis2ynNzOpf8Mha9FhruFWeXVefF8B0yjPllWkaapE7Q9003peb
xjG5aey9LJsGNqTRpgHTIO+axpD1lh9Sf0v+ZfOABvY5I1VN46vg5qTzok2klvVG
h19fNQ22VbDKNQ1k3BnqpiEKqlwUTDn8iQ8zK78oJWbWr2mMVppG9UqNGmqRO0Pd
NKqH0qbRJZQ2jUahl2PTwH5N2jRgGuhV09iedO/ZsxuOJA+oFvpqzRW9VU3jaFYz
MmzCI6R27Rsdfn3VNNgu2yrXNJBxZ6ibhiioclEw5fAnPsys/KKUmFm/ptHIjzWN
4Eo3DeeNzQzqprFYHjWelkeNBy7LUQNqJ20aMKV61TSYkW9VDpXrWYh/CPnlvl8d
fqtVq6Zb02BTGNY0WG5o05CWJd2ggk0DUbGm4eyPJeypaSDjzlA3DdG9XBRQOfwt
b7yMmctFYUm/yBfs4KZf03hAGTUqN9dQi9wZ6qbxstw0DshN493LsmlgRkybBkxY
fvS+aWzq893M+p+PtPKmsfqlfPLagfmSmf3uqSNITcNfh6YRprjq1DQwILCI1BFe
aNPQgrppiIIqFwUkpTVyeVtmLheFJf2CDdjBTb+mkX2RmoZJVqjaygpVzctSocJi
HW0aMCVWqGlsbTH/1+uD+1h50wgKqUFmrd3r8Hts0jVS0/DToWnwLRc6NQ1kk0Wk
jvBCmwYy7gx10xDdy0UBlcNf+NDlzFwuCkv6BRuwg5t+TaOVolD5omk0tpaWItWF
ptulLqcjSg5RQJhziBDEI8CCvvPjzp49g4f2hh/JH+oWut5vni4gB6bdKmko6xfv
kZR3zG2x9LPqhSypDl4O/rCQjsVcLCgub9wCigQZ0mm5pJdjOorVmvAbgy8bfxX1
X9X9VbQ8rxR/FZVTVfdXUf9V3V9F/Vd1f0dLMV5gEDlGrP5cAcH+AYw63tZbw5/h
z/C3R2xFuLCCzTIAtCJ3vr2N1fBn+DP8Xb7++NiKkZaNrd6O0YY/w5/hb7mqFWGx
w9BQDX+Gv4r7460IMz9jLDL8Gf4q7o+3Iry0MFqR4c/wV3F/vBXhlZ/Rigx/hr+K
++OtCAe6jFZk+DP8VdzfUWupda6yWYPfXv2otJuCr+g/Jm2ExgqE8zZFSltTuA9s
UmHbQgC6aWW7dWjw/aLzmGm23AXi75vtCJk+9tiKbfmfWevvePrPPuH1d2/4L3j9
fePDe4R/2Lehf07PTo8F9Z+bHnZf6/ZTh7347qZm1eu26d2w4b23NwiYTfyb+tfr
Wm9g3/9M1vIFBSO/2rF41kuPdMmZurxTrxe6nHv9n9/OHGifc+P0p655K3ht7QfC
dubnfFTv1H+fn5iwae2+AYlfjVg549aepm29jzf9OWVeYcnZDt3XNBv1bat9t5fU
/fOawrmD/01ZPGbQ9c02fpfe+a0tZ3f5nzrW6r+dmVHH5kwccfLXl/stvW7em7PP
NOwYFhVJ/vqoNG3D9AWhzfo9EX3q8R9Oz5+/e93GvPzw/jOenDjiwU+/PBZ3Yvhj
ZMj6kQ8UD6sefXPzlz5u0WpHge1QQf7akrSDHe7e+cyq4d/sH/VC8We24w83Lyha
XvTFN0+N9L+z9r4dr5bcbcnuv+rPD8/MnNVy+sp3f31n5emuPwza+P28Ka/N+vS+
ZfVeenHwu8d3lnZdEP3eyjmJH2yaNO3TnGuueWTNN9V/DG41W9h8alWXsbtqvnXP
pkPDHg/7+EBMz60bk5ZOXHnLpE+in/vrx0e3vDP4g6ceuOuV9rHHO4x7r3TUl9f9
26Hp3uu21gz554m/13x9aNbDfV/Z8VTvt18bO7F2u+vC/3nimdW/tX32jpkFy0Yv
WXjL+0dLnmw3dciu63IKb5lau92SubeMy/wmY8S137eo37vk93G3/pbS6vTs/Hdm
Fg65ucaUfk93XT/n5WPfDvk6V9j3UYfk22cXNb/lfyNe6P9hjYJHRvU/Eb1g46uv
7v7lp9zd341/7Y7X3npy4/6zvz7zZ3th/27bL5avs79O+npmwuasO9pXu6fW4ptP
NX799fLSbteE/P33s31Cv6nzUr/rf0y/5eNJWx+JerTluFf6P/rZkR6b7s/oPmL+
7HGvbFhk/35Jwk0vRt97zeMhQ27uH/vVC1+c/u31yWmf/vbW2m3rNs1a8NCzD18z
dvHazuMf/+qmfR/OuP/+jHZZUdnvBtzz8XORbx4+vOT5vId/WLFs+JYVtyYn1Wte
b9T68Hb7G/1ut9y+5YkVBR8eHhj00Yrxux+M673isc9u6vpBZMsnMyNP37Ry6dKQ
p4bWv2fC6edrtEtr2KDe0gdXvb+mSb2BSZ+9G3zPiB/tL35c+GHL5s3ueydgwKMZ
fr3Wrfjv1r8GBNULX7wopPOwZvekd3x+9grh8y/OLlthtZVHrh0S/ObDP6zssvj9
lctGFA8MO26tf8+Q5Ec+GO9nvz7ydvuijBMl3/eYE9Jpyl2Wtcv6vyUynByV1G5x
yP29dwQsSo2c8fffKykbox5PaNd15bDcgX77ZpPUXffax9jzMuvKt8IHE3rNfr+h
A4hxKfx5YIUY3F8KHyrLyflS+LHkcrkUHufCWhJ+Kfxcla95KjPdnEyxWGW+S2Vm
H3sCHC+FV8cKMM4Z1ClpuatT13JXc6TlruZSy13NuZZ7RS6Fx11hXQjdiRtJcA0a
IdGkspfC2ySfRWQSmewUQ33sJ4+50aqyIlqXwk+QYigmuWRKJS+Fv0GKIY/kkwIv
L2BnEHYZl8Jrw7t41fuQzx8vfDtfqI5f79JS5/r8aXkfL9vcDJw/Xvh2zgP8e5eW
Oubzp+V9vOoaev544dv5MnLAu7TUOH9agHfxXlhdYo93aVXNuoTH+zKvmnWJ+fUu
LTXOnxbgXbwXVpfg1/syr5p1CX69L/OqVJfoZa7yB2gVXLWXwk9S+QCu2rvQJ0sU
x1UriGKJUrD9qr0UPlflA7iwC58v47vQp0gUx1UrCFxsp8ZVeyk8rh9V48JqhM8F
4bsaUSBRHFehIOil8FBy2Xl741J4DiY1RhuXwnsPtWwAyA6Ku3fXVhfJ9RDaCvzh
l/rw5bXVV8ql8DZy4dcXn+9SeCzuGpfCa5S65N/XcC51tC7o/t61ruJL0rqulEvh
JyB1SQa+uxQeLz6ulEvhX65O/E/X3BhwoHob/7017wz4u3o3/9dqXn6Xwo8lF96r
nu9S+LFSuYsluZ2F7CyVa7+hA4w74S/unfA3EN/fCY+3k8ad8JoFf+nuxMYVS853
YsPuduJhFYpQrj3fCY/QlZG/J1x58ocG4yx/2EH+2JzgDmr5YzOhq/wR2pC/Glry
Ry/jLH/YQf6etFtwzW4Aw0ZOZ/mTFIT2lfxxGV3Tap3q3iDKPrlatbrxovzbV2tZ
d8hldxkdNtzQy+hgWkJcL6NrxbxTlHa1FjywM6hsVh3rvQM/fupN8w2X8E74+bIP
qCnU3h2QaaciZqosEwsDc2dMVeZ2XwjAGWyPD3Bp7oSvFshUyuhKNQ2YmcidoW4a
H4TQexp/D6H3NO4LuRzvaYQ6RJsGTHdpNA0nYJfad4HPFd71S7J5xl1PfZve7xLe
CT9P9lHlmgYy7gx107g0d8KPVO5pDKl002Aid4a6aRQE06ZxbzBtGrcGX45NA9s1
adOAabFXTaPU3P7wjs4nkgNrJ5avOzfsEt4JP1f2UeWaBjLuDHXTuDR3wm/xZ02j
ZqWbBhO5M9RN49cg2jRqyxdf/xN0OTYNpEybBkzzvWoazMh3Kl+sO+GhalPQpsFy
Q5uGtCrpBhVsGoiKMcX8MTB/npqG1p3w6qZxae6Ej1cUqsrNNdQScoa6abwlK1RH
ZIXqk8tSocKMmDYNmOZVqGl8O2TJA3nr+ll50/D1nfBYBaDQqWlgQGARqSO80Kah
BXXTuDR3wo/z6cXXvGnYZIVqvqxQTbksFSos1tGmAdPcCjWNwRPCRiUOTLfypuHr
O+HxUOjUNJBNFpE6wgttGlp3wqubxqW5E/4NRaHyRdMw7oSvtD93J8O9PUFe1fxV
1H9V91fR8rxS/FVUTlXdX0X9V3V/FfVf1f0Zd8Ib/gx/+vkz7oQ3/Bn+DH+O/ow7
4Q1/hr8L9WfcCW/4M/xdqD/jTnjDn+HvQv0Zd8Ib/gx/F+rPuBPe8Gf4u1B/xp3w
hj/D34X6M+6EN+6EN+6EN+6Er2tNkDZVoT3jvqG0wvxJ9oxiISdvYr4QSej18Gqw
/Vnu9mldZbBCDGoZ0SPpkA17AUJhlu918pdPktPz4PdI++Aqgk7WKdK5dMifnmgH
CvutbrLXNAVvYyXkSan1ml5gL8yZYs8rFlJtxXaST7BrsH9JXoQlOiLKEplIaAhw
middbq8K0S9V9C9ljHpCVvKkCAbnF9sn5OdPdvGCQSBP6vblauTojCeP1HRIxl7o
6AfrC3nS2CJGUZyfkZ/r6I6ZUx61kO0XkTaEZqFtkCn52q9Od9//ZM3ucHEGH+US
5FpvMmp9pWDU+qpV60sOeVfr/UutaqdKwmT9fwAAAP//AwBXlcQD</Template></GraphPadPrismFile>
