# Supplementary material for: Structure guided studies of the interaction between PTP1B and JAK
Source: Commun Biol. 2023 Jun 14;6:641. doi: 10.1038/s42003-023-05020-9 (PMC10267100; doi:10.1038/s42003-023-05020-9)
Supplement: Supplementary file 8 — Supplementary Data 5 [file 42003_2023_5020_MOESM8_ESM.xml]

<?xml version="1.0" encoding="UTF-8"?><GraphPadPrismFile PrismXMLVersion="5.00">
<Created>
<OriginalVersion CreatedByProgram="GraphPad Prism" CreatedByVersion="9.4.1.458" Login="morris.r" DateTime="2022-11-23T07:26:23+11:00"></OriginalVersion>
</Created>
<InfoSequence>
<Ref ID="Info0" Selected="1"></Ref>
<Ref ID="Info1"></Ref>
</InfoSequence>
<Info ID="Info0">
<Title>Project info 1</Title>
<Notes></Notes>
<Constant><Name>Experiment Date</Name><Value>2016-07-19</Value></Constant>
<Constant><Name>Experiment ID</Name><Value></Value></Constant>
<Constant><Name>Notebook ID</Name><Value></Value></Constant>
<Constant><Name>Project</Name><Value></Value></Constant>
<Constant><Name>Experimenter</Name><Value></Value></Constant>
<Constant><Name>Protocol</Name><Value></Value></Constant>
</Info>

<Info ID="Info1">
<Title>Project info 1</Title>
<Notes></Notes>
<Constant><Name>Experiment Date</Name><Value>2016-07-19</Value></Constant>
<Constant><Name>Experiment ID</Name><Value></Value></Constant>
<Constant><Name>Notebook ID</Name><Value></Value></Constant>
<Constant><Name>Project</Name><Value></Value></Constant>
<Constant><Name>Experimenter</Name><Value></Value></Constant>
<Constant><Name>Protocol</Name><Value></Value></Constant>
</Info>

<TableSequence Selected="1">
<Ref ID="Table8" Selected="1"></Ref>
</TableSequence>
<Table ID="Table8" XFormat="numbers" YFormat="replicates" Replicates="1" TableType="XY" EVFormat="AsteriskAfterNumber">
<Title>Phosphatase M1 assay</Title>
<RowTitlesColumn Width="84">
<Subcolumn></Subcolumn>
</RowTitlesColumn>
<XColumn Width="130" Subcolumns="1" Decimals="14">
<Title>IL6 dose (ng/ml)</Title>
<Subcolumn>
<d>100</d>
<d>50</d>
<d>25</d>
<d>12.5</d>
<d>6.25</d>
<d>3.125</d>
<d>1.5625</d>
<d>0.78125</d>
<d>0.390625</d>
<d>0.1953125</d>
<d>0.09765625</d>
<d>0.04882812</d>
</Subcolumn>
</XColumn>
<XAdvancedColumn Version="1" Width="130" Decimals="14" Subcolumns="1">
<Title>IL6 dose (ng/ml)</Title>
<Subcolumn>
<d>100</d>
<d>50</d>
<d>25</d>
<d>12.5</d>
<d>6.25</d>
<d>3.125</d>
<d>1.5625</d>
<d>0.78125</d>
<d>0.390625</d>
<d>0.1953125</d>
<d>0.09765625</d>
<d>0.04882812</d>
</Subcolumn>
</XAdvancedColumn>
<YColumn Width="77" Decimals="6" Subcolumns="1">
<Title><TextAlign align="Left">M1 WT</TextAlign></Title>
<Subcolumn>
<d>100</d>
<d>100</d>
<d>100</d>
<d>100</d>
<d>100</d>
<d>83.33334</d>
<d>51.85185</d>
<d>22.3301</d>
<d>1.449275</d>
<d>0</d>
<d>0</d>
<d>0</d>
</Subcolumn>
</YColumn>
<YColumn Width="77" Decimals="6" Subcolumns="1">
<Title>628</Title>
<Subcolumn>
<d>100</d>
<d>100</d>
<d>100</d>
<d>100</d>
<d>100</d>
<d>75</d>
<d>45.45454</d>
<d>16.36364</d>
<d>5.660378</d>
<d>0</d>
<d>0</d>
<d>0</d>
</Subcolumn>
</YColumn>
<YColumn Width="70" Decimals="5" Subcolumns="1">
<Title>629</Title>
<Subcolumn>
<d>100</d>
<d>100</d>
<d>100</d>
<d>100</d>
<d>100</d>
<d>40</d>
<d>28.57143</d>
<d>10.97561</d>
<d>2.5</d>
<d>0</d>
<d>0</d>
<d>0</d>
</Subcolumn>
</YColumn>
<YColumn Width="77" Decimals="6" Subcolumns="1">
<Title>627</Title>
<Subcolumn>
<d>100</d>
<d>100</d>
<d>85.71429</d>
<d>44.44444</d>
<d>17.02128</d>
<d>10.56911</d>
<d>2.702703</d>
<d>0.8695652</d>
<d>0</d>
<d>0</d>
<d>0</d>
<d>0</d>
</Subcolumn>
</YColumn>
<YColumn Width="70" Decimals="5" Subcolumns="1">
<Title>631</Title>
<Subcolumn>
<d>100</d>
<d>100</d>
<d>100</d>
<d>100</d>
<d>100</d>
<d>100</d>
<d>48.93617</d>
<d>24.1206</d>
<d>6.21118</d>
<d>0</d>
<d>0</d>
<d>0</d>
</Subcolumn>
</YColumn>
<YColumn Width="77" Decimals="6" Subcolumns="1">
<Title>630</Title>
<Subcolumn>
<d>100</d>
<d>100</d>
<d>100</d>
<d>100</d>
<d>100</d>
<d>78.26087</d>
<d>41.32232</d>
<d>18.69436</d>
<d>2.097902</d>
<d>0</d>
<d>0</d>
<d>0</d>
</Subcolumn>
</YColumn>
<YColumn Width="77" Decimals="6" Subcolumns="1">
<Title>632</Title>
<Subcolumn>
<d>100</d>
<d>100</d>
<d>100</d>
<d>100</d>
<d>100</d>
<d>58.33333</d>
<d>50.50505</d>
<d>24.46352</d>
<d>3.685504</d>
<d>0</d>
<d>0</d>
<d>0</d>
</Subcolumn>
</YColumn>
</Table>

<!--Analyses, graphs and layouts as compressed binary. Don&apos;t edit this part of the file.-->

<Template dt:dt="bin.base64" xmlns:dt="urn:schemas-microsoft-com:datatypes">eF7sXQdgFFX6f7upG5KAFMGCLr1Iluym07KhlwChg0pZkgWiyW7MJgg2gh1BwYJg
x7M35CyIZ0PlVOzlEM8KtjvvLKjcX7Hl/37z5u2+mZ2d7CazmuD8YDKvz/e+733v
+96bsmWjxo4dN70k19KQTgjZYNlgsdKjgsy13kyW0ZS5VqLA+QmEJNKzhR4v0j9W
GvcSn7KQDkrILHWSBGtDWT9CxhDWspceSfQ4SCOpyJWPRgqURhl+SLUJK6dGpKuZ
MGHChAkTJlonVI6HCRMmTJgwYaINwrTnJkyYMGHChAkTJkyYMGHCROsAv59uwoQJ
EyZMmGi7SCAj6d8hCYRcnhg6Rw88b3eAegUp7dnTdUsT8ZhdshTrnsBiqe15k0nM
f0gkH3eXU5rA9WRs9+73M7fj2nY5qRW4FBkvxccT49yRjgQPN4roPnZY8YrqKvty
b22g0u8b3tPpyO5p9/rK/RWVvqXDe86aOTarsGfxiLRhPUZPHTVzXtkYe01VZaDO
XjZrZOmEUfaeWYMHl9TUVHkHDx49c7S9rHTCjJl22sbgwWOm9LT3XFZXVzNk8ODT
Tz/d4UEpR7m/GgUDg8tq/TXe2rqVpbSxLFrBUVFX0ZNehrWuIIemVlSW141Isw07
1btyBG1CbqymttJX5yjzLPWO9ddWe+oc7FRHKS9Dlrd22GDUoBXlBrRbqKssP9Vb
5yiv9Xrq/ME6tmGBOpq9VCh+in8xKztssJzXRJOVdd7qktpaz8pQox5EEQoRFaGN
aDqGujIps+eUTZ8wZaZrYdn0SWUL8+Zk50xa6BIJjXAZmdRAnafOO7bKs1RsGtda
6q0dkT1sMA9KlA8O8nMw708wTfMiQl/KJo/311ae4ffVeaqmewOHi4gidAs1KdFV
IwqoLKRA5NZ+f0lMra30UoLrqK4dPnLQ6JTIQaeSg9oN/v6imFHuqaJsOnzEoOoQ
6kjj39kK9WA2NUWV5YfZfKTRqaAQWuVsxAk+7FQhQseC0mglKhGoXzyTXafGQ52z
hZW+Jf6FnGdasiibXFY2ugxlR/krvFM81d4Qq4L80bxUBKlFKzbdRsPlJgpOlFyT
vRAoKslV+lK6JGjJKaKgBEkJohLlF6RyZq3HF6iSTNsMiRaJ7DbN+Ci6JJD3x0th
ZqV/qSecxjbF9gh9EOipDPizPH8wr9VXUkypJRWn1AfqvBVInO4tD05QbUkQ6mai
66CqVR0u62dJFqfQWSjaHp6cl1ekSBaEhJgW8X/4OKCj+TAfCOoeqprlwstyKpy7
ULKmqAtzsrWS8woKWvMIoKyYQL0TR8h2j66s9vqwaXR4DIBoOqhqVYfL+llM4EV5
WuOgMFc5mFrvOAgzZ4eL/MM6JhDZOu10iPhZPk8kO3aYiEenh6pmdfisn8UUUXv6
buWWWptPakN2GA4FdRdV7XLx/ZlsdU1NheZ0dlhIP1LnBEL/6LVrhCuVlE2YzW63
hSQik5md7XBlR7tdVreyRpBpmHBUDJupFlSQWL1rhNMaiVS9VkRKIxPKXXA1pZzQ
YYOle5Uj0pIb8EpXAkmRbjIzlNRWeqpCt1mbxOPCW2GsHfZZl1jb2SDcKmbtsIbH
e6uWe2n3PaFsXYjtJLvPlj51g5vg50ihN/oQclXwQzMuwmOohFIsxj9Uw2IJihhv
b60UGt9IyEbyjxT28RqkN59aJcwP35gwYcKECRO/P2CYr5NsPPAcWW5lngAAOw/I
URMm4giru0jy063ERo6kZ9cUv6+q0mdfUlln9y+xj/bUeexOkkYGqXxJjNBEK/Nm
p/q89gBdM9qzsuwzarzllUsqy+2LK314VtJ+emXdMvv4yqoqe6DKX+Mt9XoCdfbA
afWeWm8AV1E222YBheU8gl4PIR2kcBLlkIU04qAavYMMkvOjxdDgCgLnYaQ//Wsj
jP84p8lhLdwvXY2X4KXb6dRItZ9Fc4+LoYbRGE5mE6zRSkkIk+Uz8qcI4alCuEwI
TxPC04XwFvJvwkYsXVIprsBLiAhdlbWtzueUhOcwiNRpgVPMoc7nvYiUz3sWKf8/
hMsSo4etxdlnU5MJ4wBGFGQMYExyWeNp6Ax6ZNKjPT0wko8geE6akE706EyPLvTA
fNGVHt3ocRQ9jqbHMfQ4lh54xLuY9Cahz8FKyiEvjkEfm3UY3BIdY+isgAcehIoo
IFVM7BxcRtt5mlQRhM30LK7yYrqic0p9VV1AdWVJ3zoQO19581U4awDcGFVfu9yr
RW830p+v0JuuFURqaCXPawBu1qZ2BQgmpgqgIKYKEHlMFfiuQ9QV+MSkUSHNrlWB
z01ihXZ2nQp8Koq6AsZyTBUw8GOqAC2JqQJUKqYK0L+YKkAnYqoAzY6pAqaBmCpg
zoipAiaYmCpgNoqpAqaumCpgnoupAibFmCpgBo2pAqbbmCpgbo6pAibyCBXGkvGY
tXrsIz/unSdkmzBh4nDCvxMETyqFnRcKeVpAMnwUEZhGMJmwMJtYGEKeKHGvdw88
1T2gsfHOYpYwz33tNcBdcjyEYR+n7xHLsfOBVbGdOSKm8+u6xVQRfIKkp1U4xHR+
VgPpwT5TPEsy0+BNpFNOH5tyLnnHmis5hYA03cqtfCO1jvVkKMa4ymMJiliiIpak
iCUrYimKWKoiZlPE0hSxdhEoC6fajJkxM2bGzJgZizXWoIit1inZem1juiKWoYhl
KmLtFbEOitgRilhHRayTItZZEeuiiB2piHVVxLopYkcpYkcrYscoYscqYt0VseMU
seMVMbsi1l8R66mI9VLEeitifRSxvopYP50rDFDEBipiJyhigxSxLEXMoYgNVsSy
FTGnIuZSxHIUsXEN2MFnflRo93EAHWRIww4w38lmtRobxzfcTsR7ifTPzpxD34zj
dQ8U89bCIJXjkabKYbcF0CkHiG2GhVdKezYJoPbG3atWNYp/X6Byl/N4cfQlLBSg
Y4cBvaezRDE7K+MvS/dNQqnAAVXJUNoEaR9m3vCR1Z4VA+cuWDa4/6SKBcvsJ9hp
eEBGGpnQAbvq+mXK6OiI7c4YKevgJBhUMVZ7gOygIpg7xD7K7yv3+upqpT10aTfc
U1Hpr6pc6vFVZKTNGxLWlCMjDeQPsU/2rKisrq8OXqLSZ69bRknwVHvt9b7KuoDd
E7DPy0ibVDHEPkErb25G2rIhAlEO+4Ql9mXDnYNo2cqAnf7311bSpj21K4MX8cq7
/XJZV6jsEn9tsBTthsdeUVntraXUZqSVBAL11d6AvdoTCGR5yqWe8qKeOrRZWVW5
uLayvnoQY5THHqj2ULKW1MqlaYOMJfbF/npfxSB7wC91aEmt12svV7NQLkqJWu6l
tJdX+QNeex2roSy80l9v91RUeCt4dl39Yq8dlWkZby1Nr/TJOXNp1ar6ah/tEXmg
w+NUeqYE264EHyQzqcrO9Nvr0TAYwPkySGqyuj5QZ1/mWU6bqqr1eipW2gP1i+vQ
Gdqifwnljm+l3ef3BdSyJQ92mIuW49T6Q8Gt3pewzxvEr1IM8yCs0DTykFwsHjSY
4zP+49OEiWhwuO3xTmd+8wzSg/6FlSTLyKQKdqNdisIlXiZ1gSbPlO7uRcJfw74Q
t4uuRNB/K1xMyWVFKg8eGQzad5OhvCDA9pIl33W33JSQZJfdajFpHflS3CaOvYHD
fAYm5gxs4rDAHzsDUxg8AyvPHBHT+XXdYqoI9KCld9lMmGgN0N01awLiozgmDAWf
MlqIH1Vzmz6CY6GGndZ1WMdTW8mf5+yv4yQjlA6Io7Ft5eD5aELuCj6THy78UH3s
s3P8HjXGu8WdfPb2gLmTb+7km/vArXWVZ+7kt3UJmjv5zafBHJ/xH58mTESDw20f
ydzJN3fyzRnYRNvB4TYDK88cEdP5dd1iqgj0ANNoo7mTb6KNQ3fXrAmI+5MmDAWf
MloIcycfaO05rXsnf3YD8xwTCPtmyxzdFcpc3dx5wS+6SDE3D2H3fuePe0858PSP
xXcSO9GfW1BLrychiPtJba3d2TLnLZTz7Gs78eL8Q0vbzZl1wSGT8zI4562U86VS
Srw4/2Xj6IOjC8wxz8E5j/tt7AtW8eL8me/Nf+mGd34xOS+Dcz6Rcp59uytenJ/W
7/aJDR/9ZnJeBud8EuU8+ypbvDh/NzAwwx2vnrS1djnnkynn2ffu4sX5DRP2Hloz
f5DJeRmz3ePc/5BCVzegdSvZRK6RzoQskc8DqRu6OoEQ7C6PDtZkV8QzD7E8nNDs
73aCKGBzA/vImIVevlh+GAQYRGOxkZIRRktGlvR9MUuQz+hhGvk0EW/lsu9wJpBT
6d9qevjocaXE71iw2f1oA86Pur+QWhQluogeV7uvkeQH3C5Tw3AlwefymHTvIGcT
/kwPa6NUDkv3MYyDN9B13eCXR+TMc5cmsovgwkCIBBAokrBMPhsEb+CabVcu2/G4
RSbBokECG7khEnBXx0B4A09b92c2fPpDMSPBqkECFI6TgK8LGi6ISw586L6n/huZ
BNKuaRIMF8QJ96+98NWLdsokWKIgwXBBjH/mzf9t638HF4QGCXw8gAQMTcMF8deD
T57+xa1zuUZYwkmAiookGC6IJ7Oq/a+//BsXhAYJuKcpkmC4IKoXvm4pL/k/LggN
EnATgpOAs+GCOLvXFvtVTwenJms4Cdg/EUkwXBAzXqy5JrVTIp+aNEiAsRVJMFwQ
XW7/9pgbLjrEBaFBgqiU+MroaO/SWi+1eP4l9rE0UOGHOWs+vAF27skFkdk0CdNl
s2sQM7yBl0YW7bn0ez47WqIggf/wp90YWryBU5595KXdBzgJ1ihImFFfDSHMYB4I
b6nZ8AYmTcrrlu4cKQsiIRoSVjqMVcpb5/R+5IkuRCYhMQoSpk+eMYbXNwDeQK9F
93Yfe9SvsiCSoiChZMKocl7fAHgDd0+e9cK05KEyF5KbIAHhCQE7fo9sqbcCTl6L
ERpOslI2Nk3ClPrqxd5ajEjqQbMHHFoyKDkJvfnsqEECbsSCBP6RdMNtxPYNd7hH
Tmc2AhcJJ4HtL4ZIMNxG/DCwy43/3MI0YrKm+wpPSSTBcBsxIL3khj0f/yxpxGRd
9xUkxMV9LRw9Z0rJWd/JJOi5r5wEwwUx+7JvnrziU+a+TtZ1XzkJhgui4YETf3ny
3vu5IDRISCehsRAX9/XuzfP3/Ho3c18na7qvGURJguGCWP3AW1fuPeMXLggNEjAp
iyQYLoiq+62XXncb85oma7qv+Lw6JwFnwwXxzMXf3nPhoeDUpOG48Q0CToLhgth6
lrt2XGICn5o0SMAn4EUSDBfE58tW3dfezpYyk3XdV5AQd/d1sq77ykkwxmUMgi5l
xi0+tp/sO07WdV85CYa7r2cdt+Kqm7/kJOi5r5wEw93Xuz7I7vDeG2NlQei5r0ES
jHZf518xde6nCVaZBD33NTgWjHZfe9/2ya/XT+L+gp77GhwLRruvX/9Y8vEtTw6X
SdBzX0ECwnF1Xyfruq+chLi6r5M13VdsRYOEKXKO4TZijO9S97hHmI3ARcJJwC9o
iCQYbiPeKa5a++4mtvs6RdN9xS61SILhNqJ3n2kj+r6QIpOg576ChLi4r0tXdx6a
2PsILggNx01NguGCyKsu+vXqYz6SJugpuu4rJ8FwQdQ8f2fZoey3ZRK03Ff83Aon
IS7u69JBO47fP3EOF4SG44YXHkQSDBfEsyWZSb9s+pYLQoME/CSMSILhgpial97+
ydVcKbXcV9wg5STgbLggem1b7Lmv18lcEBqOG362RiTBcEG8umBa50fK0/jUpEEC
bk+KJBguiEOdr66+LDOTC0KDBFEpM0mc3dcpuu4rJ8EYlzEIb2D7ezee7ZjKfMcp
uu4rJ8Fw93XaOV3P/qQfJ0HPfeUkGO6+Fld7u//gbZAFoee+Bkkw2n09v5f17dS1
x8kk6LmvwbFgtPs6aMHJuRu3HCOToOe+BseC0e7r5E3fXFR74WSZBD33FSQgHFf3
dYqu+8pJiJP7OpDPjhok4Fe/QAL/iUnDbcSSFxsHrrSdKJGAi4STgN8RE0kw3EZ0
+Gh4yZejmaWcqum+didKEgy3EaWbHyl88xMmiKm67itIiIv7WtljVVZdIJkLQsNx
U5NguCCefurYwdN7vyhN0FN13VdOguGCqHnkicvSOv5LJkHLfcWDY5yEuLivWzvU
Jg4KsN3XqZru6/FESYLhgrh0R9dP6vuwmwFTNd1XO1GSYLggXkn635cvbenHNUKD
hB4kRALOhgviuPMvnfbcTSdxQWg4bj2JkgTDBfHu/m82dP+BPTwwVdN97UWUJBgu
iJcGnnH+O30dXBAaJIhKCWMdV/d1qq77ykkwxmUMwhuYmNppy/4Pme84Vdd95SQY
7r7e/9XTl1ywl5Og575yEgx3X49ff0/vtzNmyILQc1+DJBjtvh6f36PDa+PYRs9U
Xfc1OBaMdl8X3JO88Z+ZSTIJeu5rcCwY7b5ecseACT9/VyKToOe+ggSE4+q+TtV1
XzkJcXJf+/PZUYOE3oTNivwX0A23EdsvfubKz5ax3VdcJJyEPkRJguE2Irlo+f7v
1jAbUabpvvYlShIMtxFLjt87YfdW9qRfma77ChLi4r5m7Jq79PMb2V2ZMl33lZNg
uCDeTOs/9KqO/5S5oOe+chIMF8TQWypWb7xkBxeEBgn9SGgsxMV9/fDdt5/5oitz
X8s03df+REmC4YK4+41jTjzw2U9cEBokDCBKEgwXRKrvsbwL87/ngtAgYSAJkYCz
4YK4LH9rxf5H2cq6TNN9PYEoSTBcEAVrPtz41ZZ2fGrSIGEQUZJguCB2vf7d/PR+
fCzoua8gIe7ua5mu+8pJMMZlDMIbqL/H4pv5MPMdy3TdV06C4e7rhjcCFz5+KydB
z33lJBjuvo71jz0p/ddTZUHoua9BEox2X+c+9MqTl33fSSZBz30NjgWj3dfpK6vu
+1+7jjIJeu5rcCwY7b66n7jp/NGnjJdJ0HNfQQLCcXVfy3TdV05CXN3XMk33NYuw
WZG95BsHG/HjkrNGEfnZV1wknAQHUZJguI14a/KYpZvlhwemabqvg4mSBMNtxOlL
z1t62kj2sOE0XfcVJMTFfZ3Q+Erf/bcxf2GarvvKSTBcEHOyu1b/ZfuzMgl67isn
wXBB7NpzferR27ZxQWiQkE1CYyEu7usH352xM38Lc1+nabqv+OC2SILhguiX2+nt
ftezlxOmabqvLqIkwXhBrN37tO9z9uzrNE33NYeESMDZcEF0eu/s53YnMPd1mqb7
mkuUJBguiCstqz851sNW1tM03dc8oiTBcEEMHDU4o+5G9uzrNF33FSTE3X2dpuu+
chKMcRmD8AYq92f+9tFXzHecpuu+chIMd18fvdmx/50vOAl67isnwXD3ddzcyTtX
b5goC0LPfQ2SYLT7unLTgHlf+9nT4NN03dfgWDDaff34vO29Pr+K+wt67mtwLBjt
vp7x8r5+1ZcXyyToua8gAeG4uq/TdN1XTkKc3Ne+fHbUICGfsFmRfYssDjbi9KMe
dtVuYu4rLhJOQgFRkmC4jbhzww1dLq5klhJfjw4noZAoSTDcRkx+5OGMvDnMX5iu
676ChLi4r89ftnfgHe9mcEFoOG5qEgwXxEJf6hEDdr/OBREFCYYL4oDvyEn3vP0y
F4QGCUUkNBbi4r7+nP/fXiecyZ59na7pvg4hShIMF8T2l9/pcsvbzFJO13Rf8XFz
kQTDBbFz1t2vXD/4f1wQGiQMIyEScDZcEN//fE7Jow+yhwema7qvw4mSBMMFccb8
fmUfBZilnK7pvo4gShIMF0T1un23L3mK3ZWZruu+goS4u6/Tdd1XToIxLmMQ3sAx
pSfecN7KoEZEQYLh7uuJDzz7/paTOAl67isnwXD39Y1D1z7mn3u6LAg99zVIgtHu
68iTzir5fNdRMgl67mtwLBjtvt7wc7fHj5vaVSZBz30NjgWj3dfl1VmrZ5w1SSZB
z30FCQjH1X2druu+chLi6r5OF9xX7Q+kcRJ4HGaLI7oa6AxHdDXABo7oaphUAdHV
MKkCoqthUgVEV8OkCoiuhkkVEF0NkyoguhomVUB0NUyqgOhqmFQB0dX4vakqcqc2
oIVUYpNeMS9b5g/ULPPUeQJe+2Sn3RMIeFaSNDJIpIvD6lZc5k8MO9gQ4pGbtCPZ
slzSCfsSGvvmPyGvygc+roFjrOrMw+bxxx6lhH3lFGE1Ugl7HBeaZr859Fsyv9Fh
MJOq8M2CUmqlYaDgmESYcrppIbR5GZlL/04k7JeIOfivGvJaaJGPKFEt0RLXR5yx
C8Lr4EhXfNud91O6fg2+TcZz0XOUdy9388JyLlIxPlluMFPORf+m8Nx6dS7GPl5p
0K6LKQtPjGnXxTd3+UMb4XWTCdvv0M6FdNBHdW77Bmxmg9cAclEKUvDKYUleFqbB
yIe0RNgY9zsIPwr4vfRlMXQVZ7yCC6yXugZCcDk0I1WUgcuIcS5GXBYfSI+EDXLN
KyTmAduDH6DHddq7WRc52VpdRBpq86EU3sUj6N8Jpfn2CvxSZ3/f0sHVVQM0ugxS
cMYBRO4y//K6VpdBRjRd5l3DSAUidQ3xyF1DH6iJmzOzRf3BhzaN6g90C2hef3Ch
fFdhi3qDNKN6g7kAaElvilpNbzB3AS3pTUGr6Q2uAbSgNznOVtMb2AagJb3JbjW9
gS0DWtIbVyvozRophB8Y4cVT5cWGjf7rR8+uKX5fVaUPvxCCWxSj6bLD7hwy07O4
yot4rTdQX1UXkJcf+FlexU/zWhlRQsqfFmCDuERTLj/4AebVWNjB3T/zaJ0Hfr4H
aoiwGpgA+iNA9UpcfgBQq0sVihuexlVbXGSgFbb8QOovQg5GDsAnAL78ALQmCFDH
9ZKnAeHLD/6MnXuVuPyYRVi7SAVQIrT8mB0xFwN+TsRcjH30TjsXE9S8iLlYfpwY
MTeZHidp5LLJnPMYuWzqYz//NEOOI4MvMHhZfGcPR3CBkSmdkWQhDWS5FHNPRPhc
GmqwbJ6ApFH0yE4sk8IOFEmyS2E8bb0lKXsCyoMFZcmLQuVThPKpQvlUVv5WGr4z
cUew/M60UPkN7ULls9NZedBTk8zouQ1NprwjhdHlfSkbpPAalEkNtVnWsWwCEYB2
1tLzBtsWqQzazE7bJoXvpce+tH0TvicrrMqFFrjDa3Oo7ZR+XgjG5TUEw+F5IRiR
Zye/7/WA3/96IajzRKjzjKbzCHIWzVpBj1h+Fo1aaMtIb6AuC+7Ock9VvTdA2lss
dkB6kM4mR5aRZDk0qYKkWCwz6ioc9jG1tf5akhZN+aK8PvZRE+z9PYGV1TV1/rrK
8gGkUzQVx/n9FT5vgD1GVlkXpE7j6bKuclboSatMOUX1BBS/sPRUEr0wNqLZEyk1
/kof9e46yAV6IW0uZ0zHYOo8Ocnu8XmqVp5Br9TNYtljSuAPlkBo9QCzBYNHhSFJ
BGBrgBCQD0S/qXUy4XN6Nv3XiVqKDHrFNGqI29HVUCYJ0HgDjV9C4xtJV2oZMsij
NP4sjb9Ky+8nx1A3piNlSlfSx5IhteSydCZjLUeSky3Hku0k0cK+qsuRTRjNOHci
rA+wT6gLS4P+wvEB+XAH2hHmGmBthr1WOAJ4PgrlwZcGuTwcokvk8jD/Gwn7ji3y
YM9QHnmPymng0bNyGvJwtwD04Br7Cfu4YHvCnLSOhFlAeAhoE9t1fSysHuq4LGzH
DcdYC+Mo+nyyhVlNCJivO+F4AeCB6KpAvoijH5FdFfSe76aF/JVIQAG4pZR6ya4j
vEEI2y0dVD4B8zm2WZjPgXCZNeR/HLBmh5UH7a9bmM+B8CJrKHyAhtXlwW+SuWV8
sP0U1j7oOZASoq0hVUmbCJSBTOwdd0rtILyPhiP7KyL0NEOdJ7FYhlF5ItR5evWa
mydCnadXr7l5ItR5evXikSciljy9NiPlHUFupn9voIczO9tRSJIsFpfD5SxAwOnI
LcpBINtRVJjjhD3KdjhdRXIoOzfPlSOZtEJHXqG9zm93Zuc4smFrnI4iVx5SXI68
7CKWklPklMo48orykVJELFLLRYV5aC8n35EjXz7b6ZQu7yJW/ncPuZvgx1lbOZls
lkvqEcEEgs3817dEgbTEBHJg48xGJxW0D0OQRvrQYzCbusgQmlNKjwXStEMXWdQ8
1dP8VbT8xXId4HI6WW+ix3byOAn9HA+AMpikcMYBMtEWwpjgYXpgotDnPnIYZgHf
GgANiONNGdRBHDdoEEafF8hhmLEawkwnro27faiHiRHLZ1wLZuxiOQzTdTlh14fp
2iSHAW66sCsAgN+i6YJJa9p0oZfsxkl8DBfSt1lYGRgWt2C49kUwXC8IhmuuYLj+
HcFw7csIGS63YLj2CYarJgrDRQTDtdM0XDLUeSLUeXr1mpsnQp2nVy8eeSJiydNr
M1LeEWQL/Xs9gUWgs7Y8JRcUMYtQkCulOB3OvDxmGpw5rmzZIOQ7C/Nlg5BfwA2C
PP0XFGYzg5BTUMBS8rNzmEEoLMxRGgTJwOTmOfJzZXuU51IbhD3kDkrhLa2cSsxw
CZHWbWAx0n4Po2UjvemE75CNVhHNmUSP+bLR8lPDUEfzz6HlLhKM1gY66V/dbKOF
MPrXm4SMFqZKbrTwhik3WrgTxo3WfDkMo+UnIaOF7XlutM4hIaN1kRyG0dpAQkbr
ajkMcKOFzWoA/BaNFoxZtEYL98d/X6OF8D4aVpcH5TsFo1UmGK19EYzWTsFoZQtG
63XBaC2KwmjtOyJktLaYRkuGOk+EOk+vXnPzRKjz9OrFI09ELHl6bUbKO4LcRP9e
R2AOXA7JCrgcziI5UFQgmYNch6tQNge5hfnyKiYnN78AoaIch5NZA6fLIS1QqPXI
lqxBjsNVJNkH2mShtNDJcRTkSfaBW4OCwlw0kufKdUhLpwJHfk6+2hrskdZZf2nd
RGJ+i2iywODf22Sx+56FNGciPU6WTZaPmgU8pXA2LXehYLLW0yl/o+EmC2EchXId
TKQT5TD6jN5wk+UjIZOFrUlusvDWJjdZF8phmKz1JGSysE2pNlm4fQiA36LJgimL
1mThISjTZJkmi0MvT4Q6T69ec/NEqPP06sUjT0QseXptRsoTTVauQ9rxolN3HlvB
5Dhy5VVFYbY0RWc7XNm5LmYNClxOaS1TVOBgyxWnM9uRJy9XiiT7QK2Dyyml0IUL
23fLc2QXKhYw+VIjBfkOl7RuoRaINqtjslotkZjfTJNFWo/JwmM9APgtmiyYsihN
lvSk6+9rssytQaPyRKjz9Oo1N0+EOk+vXnPzRKjz9OrFI09ELHl6bUbKU24NSlO+
y5GXz28WOeX7NzkuKZCNWz6F8qZbUZ686ZbvyJE33fL5pls+m/ypOcnLZSmubPle
UX6OZDKC5iC7CO25XNiwS8JiqahQulbkrcHWSiVmuIhGy9waDBmt32trEI+XAOC3
aLRgzKI1WnihwTRaptHi0MsToc7Tq9fcPBHqPL168cgTEUueXpuR8jTvZ8m7bk5H
QT7bAaPrC9kcOPNyg3eK8pxF/AEHtoaRFkHS5F+YJ03+1LLk8jtFziJmDoqckoEI
moMCybzk5Tic8tVzc8LWMJr3s1odlZjhTKNFWo/RwksQAPgtGi0Ys2iNFt5b+32N
VjSbg/iYZpmVvdVgGi0OdZ4IdZ5evebmiVDn6dVrbp4IdZ5evXjkiYglT6/NSHmi
0aIzMZv88+RVhKMwR0rJcRTkSLti2Q5XviuHmQOXK08KFdHFh4vvu0l7apjkmYHA
LSIXnnOnlsaVy1JychWPNxTm5KOVnIIch3Q3Kt+Rmxv2eINotFovlZjhWpXRErcH
O/1BRivS9iAeYI+f0Yr8enIarY1JVvv15FH1tcu9xHwnuSmADZHfSeaOCpj3gnyM
NY9WfZQSpr8IqwFd/heESZVJ/U4yMFYxo4WnIYQDug4N2llnla7F3knmMyQHm7VC
MyN/JxmjKtLMiTM0naex9OjeScazy2jXLX//GCVC7yQvjJiLAb8oYi7Y5YmYC1oX
R8zFHFgeMTeZHhUaucxRB48B5LL5jrm1sBq4Kg7OSV6WI+IXgfpKFdSmS0TCtSVk
wJZHi78P/hwZJm4c3IhEqgnskTqGKT384qJBRTdBNG8LNdAhrWGBTkZjUPkKB8MA
UDOOX6+/nKbNOAhF/N4Qo0j72xx7pDe4YMQ03jZQdxHFENbqIsiJpYsYy4C6i1wD
9LuIC4U+QaTfQTAfvQl7LlXdPaQZ1b1Fcrq6e1yFo+ke/yZRtN1TPcMUz+555HR1
9xbJadF0j3+kKNruqe53x7N7i+V0dffQ7Si7F/xqUZTdU98ZiWf3MJ8D6u6h29F2
j3/GKNruqfbQ4tk9GCRA3T1uxqLpHv+uUbTdU6224tM9rZXE0w1Ia2euJAwA2BB5
JQE54TBXEm3niGUlIWoB6r1AdU4rjYPr8xLCNMgd0FpJyEoe/JIRjzf1cVW+kgCB
PI2lR7eSWEpYu+E+O1KXRczFgK+MmAtqTuG52BZR5GJWOjViXawkqiLmJhO2/a3O
ZVM6eAwgl813LA2fREAarsw5yctyRFxJ4JKM9ZHm9+hXArgoFyNqIKwl1ugne9Zx
iBFQd5xfT7Rl4R1HD5u9EtDropErAYxFQN1FPoL1u8h8SQNWAmL3jDHXrHtQJkDd
Pa6C0XTPgJVAvLqH2QBQd4/PIdF0z4CVQLy6h+kMUHePT4JRdM+IlUC8uof5GFB3
j8/i0XTPgJVAvLoHgwKou8fNUDTdM2AlYHz3wlcCT7s7NiDNSpr8fYUh1IpfLtfD
ZXG7A2e5pT81wAa+BABfOkl7iOsTXGmb0j7OtMp8WkFc9GCAo+agbK+QYqzqjdJ3
mOB2IM7Fy8qLglcjlHenkIp0iIu3U0GOov9C2OmWA4IExasscHeWqMTwgNOLYXak
9AmUTMmp5e3iq+A8PEUITxXCGNY8zB1PYLoQxhYeD2O/i4cXCWGPEF4shLFG52Fw
lIe3kBcsrAeQiki1FsSeaEHsnRbEHmtB5IIWRM5oQeSWFkQOakHkqhYWNZEvcl8L
okS0IEpJC6LktHA5wewMSTYXXYIt2OnRgx496dGLsJu++GRMX8Lm9wH0GEiPE+gx
iB5ZhN0M7iq1wHBXMTvPc8sJO+VzMJ5OUlOgVUMlzRpMjiXdFS1IsFc8FGyBwX1i
MJ5Otklz7jCphWxyHDk+vAUi0BAW5y30lFqw0173JLeR0YQtraDhTaFs9+wHf1gV
LhsLbVFsSW+OUkLdEtKio0ldUw2Uua8BLYjUaP/wkB7ulEYIM5eREV27mDk5mm4X
pe9zK/uAc3TXEnvd9LWibxeeCkfT7aK0ug8oH921xJabvlb07Yrjqul2UVrsA+9H
dNcS0fS1gOjabdlY4kd012qdYwlH9DJvnWOJl43uWiKavhYQXbstG0soG73MW+dY
QtnoZd6axlKfhgsJ+7CdhJ3y2f3R49eumJ27uNhO+wffA0CvLaRbt250/bFE2oQD
DhTLgZ38bJWvq3d1Dlyd43Sph8AFkj8VEcU890L5GhfJ54vl832SvwUfAL6WDrJL
WIE+MiNwF0uE0h1KTWFvLDFGAM7g3Uzq+rmDQRmcEeKgjYRmMSKYGwUjMHK0wBpQ
M6I7Sw7iT8sILMAFUJd6iYTt0rBnLrFaNTgc7mBQBlzdaNEsRsRPNY5TZqtGxLbE
2EYEZ0Q07GgWI+I3Io5nyUH8aRlhZ8lBzHMfVX/fE1NnPayhGoA+I+I+R8SiGmoG
cLAG1IzowZKDaNmIiDsj4jci1Jf9EzKim+QUojq2g4Ce0i1ZuL3UPki77KxDG0p6
kaPlnBDE/B7BLX7pRQAZ9gZMxWnkEuudtuvb3dd+q/Vl24p2a9qzbeJ/ZVKXjJwv
d+A96UMyaBO0ol1+Vh8HWONxhpJr7EdeAdbTDor8zmSF4mkDNbSdYt4fLdjdjHep
lHdPZjLefZzJePdxJuNddjN4p/IR4gSRNwB4B8edjSK44/A/GEX8Djkh7pKBUn8G
y+MQYOVCfIoXn62kOGlm+3+nzu5QnrSi/a5UV4czkza0vzf1aCrsbIvM50Ux8NlC
FrErxBNqPgNDCSYrPq2EOMnBOSGOY57XmfIePb2TjhO0sJUep0m3QnLlEic04L0f
bO5aUL9BTqZ8R2vqxz+y5IfQMS3hjG1oG9mWDxlBsqnyPIN7eQ6Z0kRSQZKl+6rV
5N/Sx4dOcDdH6qiJqwSLCQhp1yY6M+1ISG7/GJ2ZrqKahZkJZ2sb0y5cOTrtyv5D
tOtby39s31uz2nexZqa9ZrW1z7L2SXvE+i1mMa5d7hj4TLXrWxrIorYG5//Qbn5v
DZ2R3oWebfI5kzb6mnBGehY94/o496HpjwhnpIfzGcBtCKZd5yc0V7sGNjLt6knz
QtqFmky7cOPDghuXDbzmIOk2Zh97ReWSJd5ar6+u0lPnrbCX+6v8vkpvoLWrmZVk
JH+delTqAZszuaPtfykv2yYkD7R9kPIQFZcrQRa/PXrxuxKInV0hntASP1ynlk6u
58riv0whfoCJ3yGJPyW0S0X5jm0tF3tIOUsSg0V61EIpbKt0+d9H5Oxa4QiJfF3G
t+0OZt6SsS2jS/rrmasyXsjISt+RuTQjJPLEmESeaD9Iu/ot9chxvoW2sy4jdEb6
6zS9Szo7r6Jp2zJCZ6TvgLbLZ9DxQkbojHRtkfckXOTr0kSRq+dOUeQ8j4v8b7I9
/Rvh9nR3uqjxuFEJkVt3yo3JIp/nnFlZV+XNIi6C4mxz0yLth9rIPoeWyJMlMv84
waeTlywNqfMTT7N9Y7k1tSix1PYv6+OpPRJzqa7bE2M3qXaubHGFWvAwqVgUtVTX
7bLgSwkXdS9J1HSmbuBlB0nztvQsqXoiDwk6kfiOh79C/wa1mq24EgwQbOgK4QgJ
9svkC1LftNXbOqTclbrVNs2Wmvp06tW2IlGwMdhwKlg3u0I8oSXY3qTlgu0hCxYP
0DDB9pYEm6oQLDR9xvgyp72/M8wXFmU714ay9G8E2U5qsWzn8nsgCoRke5rtgtQ5
6fW2jba7UnPSp9kuTXs69Zj0tifbPqTlsu0py3YK4bLtoytbl65s+5RAb+nfuMkW
VwgHl20mOTXhycwH6RoHOwc4Tk94MfOOhJ+oFbRaY5+QraxCnKElW/CNSQa4Qfo6
BdIm0sPOC2oABENaAOY4tHuDHTKSu1JiJ81b++jh8OM/HtNU8x9p4H8PXlADIv8x
04XzH7VN/ovQ4j9mIjX/kQb+9+QFNSDyH3NFOP9RO178TycLExtSv0yusZ2XeGvq
C8mltjOTHk/dlqxwCNuEbcEc31Lb0kuWIB6cZbalL9F2CMtmljlH6hmW5JE5VKz0
b9wMS/LIULkQDj/FwmeN1IqFNCgWvzWiBVGxIA20q1Qs1G4O//UQUqzXk/rbeqZ2
SzuYVGr7NeWg7cvkCttnKe+3OcXqR1quWL1lCZYRrlj9CBQrUaFYKDFqdG6enl71
HT6fSpX+jZte9R0eKhdCSK59E/rbzk7qljYxodQ2L+mgbWRiha0kqe3JFU+Vt1Su
fWS54k0BJtf+EeRKnXGXnlyfKB9D5Ur/xk2uT4RuEQsIybU4tb/th7RuaeWppba3
0g7aTrJV2B5La3tyHUBaLte+slzxhgeT6wBJrskKuWKTc+aoLGoL9SR7w5AFVLL0
b9wkewN+QzcMh58lhCTVlhBpsIS9eUENgGBuCTF/ol2lJUTt5vBfD4cf//FCopr/
SAP/sbURCSL/Mc+F8x+1Tf6L0OI/PtGp5j/SwH/MP5Eg8h+zUTj/UTte/LeRqxJ7
pT2Wltx+R+I46f3LLYmD0+5P+ykzmbSt29h0siX9GzYQdqetgrDv18lcpKTt/Y2Q
YR+n72lsvLOY1ZrnvvebS0564tp/FI9791KLbd0898UEXEQ/9p65mQxaXSn55uIZ
POhApbFCusIBqf0SLj6Cz7KGY0BwVFxPimjjuCHL+QfyEIYtA1BSSo8IdFolYlSC
2eJs4eD5XCcU3yQiofLoFADi1R1Ax9Xgr7gBlFGNlDGNKIcFpRwOnkEGD7PXaHE0
uPHkF2vBXcIOAOniGTRy6he4+7uZgqWmrE9kTkSeJaFZqoEwZ7kaompkyaoxTVaN
ojapGngdk6kGQuVRqYZt/P7f7vDeUnzC4ykruk0TVaPxqjFk/hknSPtB4hk8aB8H
1YD7DjRbNfBUIWcLB89viWpobZ6LqkEZ1UgZ04hy2MSXw8EzyOBh41TjgqBqNM9q
IMxZroaoGgNk1Zgsq0Zem1QNcICpBkKLo1KNO29d+OG8kVcUP/lF3l3PLxNVY2Tl
FsmGY6taPIMHmXFQDexYAM1WjUwkq8DzW6Ia6LgaompQRjVi0YVyuHcph4NnkMHD
xqnGGgNUg7NcDVE1jpVVwy2rRv82qRp4KJypBkKeqFTjFusn79xeP7K4/Y8v/PDj
A6JqnECdp1tnDZXuooln8MAWB9XALjnQbNXAhTlbOHh+S1RD61EJUTUooxopYxpR
Do9syOHgGWTwsHGqcbUBqsFZroaoGsfIqlEsq0a/NqkaAwlXDYQWRaUaL77o++7c
jmuKL1n2bTd8wyKkGievPIGce9seyXqIZ/AgNQ6qMUUu0WzVAA2cLRw8vyWqgY6r
IaoGZVQjZUwjysGCyOHgGWTwsHGqsckA1eAsV+PwW2sMIFw1EFoYlWpcMaui3Uk7
thb/elblxrfKRNXYUrSQVD3/oLT0Fs/gQUocVAPPZAHNVg3+OTIRPL8lqoGOqyGq
BmVUI2UMlt3SclsOB88gg4eNUw0j1hqc5WqIqpEjq8YcWTWK26Rq9CdcNRBaEJVq
bB/U7cYfh99dfF7G7ZZ7XKJq3DJ7KLn/kWpp6S2ewYPkOKhGqVyi2aqBGzKcLRw8
vyWqgY6rIaoGZVQjZQyW3dJyWw4HzyCDh41TjVUGqAZnuRoh1bgsMV9SjQcST5RU
49rEkW1SNbDFzVQDoelhqvGBhmqwM8c8t5X2kb3ZgCU3NnDVZ/AgXa0awRaiV43g
r3HJqsF7w1SDj1UtaKgGSE5HsgrIQ1N8cKGMCF5OTzXQcTVE1cASGxu4KCeEg2eQ
wcMhNWhKNaA+DNqqsdwA1RDjIg4/1cDdN6YaCE1roWpId/iuGh12Bg/aGaAauOMo
wSjVaIdkFZDXUtVAx9UQVQMPe1DGNKKcEA6dKRk8bKpG/KHuGVSjN+GqgVBZC1UD
Dx9gZak+gwdpBqhG8FEXo1SDC0cE8lqqGui4GqJq4Pk2LLFRTggHzyCDh03ViD/U
PYNq4OlRphoITW2haqjvgot3w5MMUA08MSvBKNXAo168IbHBlqpGU3fDhTvfUdwN
N1Uj3lD3DKrRk3DVQGhKC1VDfRdcvBueaIBq4PFGCUapBhe+COS1VDWauhsu3PmO
4m64qRrxhrpnUI0ehKsGQpNbqBrqu+Di3XA8ttNS1cALZBKMUg1sPvGGxAZbqhpN
3Q0X7nxHcTfcVI14Q90zqIadcNVAqLRZqpEWVA31XXDxbrjVANXowDONUg10kzck
NthS1Wjqbrhw5zuKu+FtQzW6uRsacNWLLaulKWcgJIcmwKhziT051AA+zqE+IqUD
OE+ZPhZlpHIYU5hy4ZHAYcd6Fts92A3FzQLcS8Ot5rZSDsMAsyScCPjYWIJih0bd
RlspF2v51l4uVnkeLuVi5VNrLxdr+dZeLtbyrb3clw2wFzAiXxF3AvONAHwOrJGw
FWg049YsZ5Yzy42mWtQhMbTKAKBFkUpH26pZzixnlmu75UK2FZaW29ZobbRZzixn
lhsjaBE2O0wP1Sxnlou9XEiLsPIzbZFZziwXe7mQFuEJEVOLzHJmudjLhbQItwZN
LTLLmeViLxfSIrw0aGqRWc4sF3u5L90N7vOCT8BcEwzdIj1NYZEPQm6VfvUYOxDq
R1BY3F0SKoG3JfljIQB7e3Kne3rqX2nzJy73VN1Mz/8oI2TFgq+uneR/y93h+flp
G93uy1ds3FRoL3z9w0K79dgrbr/PfenF/df3nPaX3NNO6lSw9dh2V9Se+9rrCV1v
nbjzmoSUKePH208reb/DTee+1uHthx+84d3/7j7jg7fXDNk48Pn1ja9+Wvz92uP/
+8zaB1a633ro+DGTX9p78O0j/u/QlNMGvpd79G33Vm86aeVy9+pf2/+1+7PnXXt1
dbd7qm72Pv1/q74+Y9FjQ/9d/8oxB1csff2os51Xnnbw9hl/LX3p6/ThO5d/s7Sx
V69eX5274P7Pu67722Ol2Z1/fu+vN1tHXWF5d/tRHdL2XDcq6eqvy+54p+Tv3+7e
/eZV8xfMe7Hi81PX/u/umoeWP3Zf/Uyf9ckX75xyTP3wl9/PeiWw/KbH1o0fVDt0
/IHzj3nxoeufv/DBmQ+t+1uvfT/vbej63/4Xf+Yr/vJf+zIH3T3iq2+e/nXL/z1b
9fPLo3/78JfAEx+f/9JvX23t99SnL/76laPvnJRhpY5l52z6fNBjd7+XM+Wlf8y7
yH9v6kkn/5c8u2vpkI8nPJt79hfWn/t3Hpn/arvzT/A+/8ZXZ8z5qmj19jdOvPGR
XZ4LDv2t8KfpV56964LVf+ldu/6mpM7vfzIy6Ycdyx95/9kpp7/4te3By+umPvrD
otc/qF3f7pG3hv9neNbqM5+p6v3BLR92WjLq6wl/23T+yV6a/eTyqZtfmfJYynlX
nPnphwuWf3P60V+f5jn5hzd3LF79THnVZ0/+77vV+zf/9NAbNRMv+G7iv1bsfeX2
zx9dub3TlkDNeSvnbf3HxGdSt900euIPljVz5z214+EHZu5f9OSvC/b/87zymZ7c
j865/8BnVadf+MWx/eZ7Vp+566KHzhz+wvNlXx/9bY8r7p61+f1eP5zxwvCfqq9e
fv/bZz71yhzfa9V3DZpVuNn/1JwfT/WeO3Dd5+990+WcTSvffviZ51Pueua7LiN2
zV5y047BZyee+vMH/S5Y1euHLaV952wPzH7r+5mFQ55K3rq6YMGwrMUjZnx7474R
K+6+ZNbShbvW/DJk1cInPrNM9W38z/bqMc998pdL9y7IH3N5/XFnVte88sV9R9+7
q+zI7Lfu2br08x3j125eU5e8fvzm0Z9eN6LvL9Mm7njg4kOlt10y4cxXioc+93Ti
kgFrd7//nzvT+pYd2bXTrtJbc1aMfqZ3z48OOve/dtWzG8e8vHTgrNLa5844q3TR
1Q9sPnDqNSs2u+edXNoh5/JXt6zd6jt0+3rbTSe3m3Ok86a7ZjqPSuqa9+bmnYO8
zkMHDtwe3uTq4q+/25y9cWDfqSddx0uu/P7b9RolT7+XlfxvwcRvnavnvbh48W+/
3Huu7aq//z3R2emL9OMuz17zQsHZpfu63zOsL+3N7p/HBVs8dNA7L6lT/7VrbYv7
vnnUsJ6ejpf7f9q8c+jslaWbJ3bp1K3s6E79r/h74oiVl60Oa+/HL70yf2zp/S+1
dd69+M0FL92zyOo9zVny8ugh543rXdrzu8nHd/rt6HGqctZv7igPL1fxcTdn8dOD
hqHQK8906nvX4nNLj+31eb/NF1xkuc1587wVz/SeVbphTfmuXxIfPJC9Jbdvbrup
m2+9xOY6bd3mmxYdeVzyVc9V+F99JuXtxoSSe6+rOdHrq+joLpSeN8NUh2+hldX6
T/GW19krfUv8diedJwexKTII/uhapEfY/mRoABtEHlVL73KBO+xntSimVv/k2f+G
pRq3kSX4pGcwx6yo8dZWVnt9dfbRnjov8UsPSU6sr8pyFmW5sp35hNVA4z7pa1xC
jQmjaXnpsqwQZOiTGpjir/Mu9vtPDSsC6+WT7JUsZGU2Dh/JUFzGW6ssg40Rn2QU
aRN1/nJ/lTIfSz4fS5DTL5Fev5P5U4zjlZdfHsGiSoTMc6E8Ji3mmGwWzDEZjzGZ
wB8QxhBr9mFx/z8AAAD//wMAX9LjJQ==</Template></GraphPadPrismFile>
