# Supplementary material for: Structure guided studies of the interaction between PTP1B and JAK
Source: Commun Biol. 2023 Jun 14;6:641. doi: 10.1038/s42003-023-05020-9 (PMC10267100; doi:10.1038/s42003-023-05020-9)
Supplement: Supplementary file 9 — Supplementary Data 6 [file 42003_2023_5020_MOESM9_ESM.xml]

<?xml version="1.0" encoding="UTF-8"?><GraphPadPrismFile PrismXMLVersion="5.00">
<Created>
<OriginalVersion CreatedByProgram="GraphPad Prism" CreatedByVersion="9.4.1.458" Login="morris.r" DateTime="2022-11-23T08:34:22+11:00"></OriginalVersion>
<MostRecentVersion CreatedByProgram="GraphPad Prism" CreatedByVersion="9.4.1.458" Login="morris.r" DateTime="2022-11-23T10:27:22+11:00"></MostRecentVersion>
</Created>
<InfoSequence>
<Ref ID="Info0"></Ref>
<Ref ID="Info1" Selected="1"></Ref>
</InfoSequence>
<Info ID="Info0">
<Title>Project info 1</Title>
<Notes></Notes>
<Constant><Name>Experiment Date</Name><Value>2019-06-21</Value></Constant>
<Constant><Name>Experiment ID</Name><Value></Value></Constant>
<Constant><Name>Notebook ID</Name><Value></Value></Constant>
<Constant><Name>Project</Name><Value></Value></Constant>
<Constant><Name>Experimenter</Name><Value></Value></Constant>
<Constant><Name>Protocol</Name><Value></Value></Constant>
</Info>

<Info ID="Info1">
<Title>Project info 1</Title>
<Notes></Notes>
<Constant><Name>Experiment Date</Name><Value>2019-06-21</Value></Constant>
<Constant><Name>Experiment ID</Name><Value></Value></Constant>
<Constant><Name>Notebook ID</Name><Value></Value></Constant>
<Constant><Name>Project</Name><Value></Value></Constant>
<Constant><Name>Experimenter</Name><Value></Value></Constant>
<Constant><Name>Protocol</Name><Value></Value></Constant>
</Info>

<TableSequence>
<Ref ID="Table12"></Ref>
<Ref ID="Table13"></Ref>
<Ref ID="Table21"></Ref>
<Ref ID="Table16"></Ref>
<Ref ID="Table11"></Ref>
<Ref ID="Table15"></Ref>
<Ref ID="Table22"></Ref>
<Ref ID="Table23"></Ref>
<Ref ID="Table17"></Ref>
<Ref ID="Table18"></Ref>
<Ref ID="Table19"></Ref>
<Ref ID="Table7"></Ref>
<Ref ID="Table20"></Ref>
<Ref ID="Table24" Selected="1"></Ref>
</TableSequence>
<Table ID="Table12" XFormat="numbers" YFormat="replicates" Replicates="1" TableType="XY" EVFormat="AsteriskAfterNumber">
<Title>WT 1 (60 sec injection)</Title>
<RowTitlesColumn Width="84">
<Subcolumn></Subcolumn>
</RowTitlesColumn>
<XColumn Width="210" Subcolumns="1" Decimals="7">
<Title>x</Title>
<Subcolumn>
<d>-27.3</d>
<d>-26.3</d>
<d>-25.3</d>
<d>-24.3</d>
<d>-23.3</d>
<d>-22.3</d>
<d>-21.3</d>
<d>-20.3</d>
<d>-19.3</d>
<d>-18.3</d>
<d>-17.3</d>
<d>-16.3</d>
<d>-15.3</d>
<d>-14.3</d>
<d>-13.3</d>
<d>-12.3</d>
<d>-11.3</d>
<d>-10.3</d>
<d>-9.3</d>
<d>-8.3</d>
<d>-7.3</d>
<d>-6.3</d>
<d>-5.3</d>
<d>-4.3</d>
<d>-3.3</d>
<d>-2.3</d>
<d>-1.3</d>
<d>-0.3</d>
<d>0.7</d>
<d>1.7</d>
<d>2.7</d>
<d>3.7</d>
<d>4.7</d>
<d>5.7</d>
<d>6.7</d>
<d>7.7</d>
<d>8.7</d>
<d>9.7</d>
<d>10.7</d>
<d>11.7</d>
<d>12.7</d>
<d>13.7</d>
<d>14.7</d>
<d>15.7</d>
<d>16.7</d>
<d>17.7</d>
<d>18.7</d>
<d>19.7</d>
<d>20.7</d>
<d>21.7</d>
<d>22.7</d>
<d>23.7</d>
<d>24.7</d>
<d>25.7</d>
<d>26.7</d>
<d>27.7</d>
<d>28.7</d>
<d>29.7</d>
<d>30.7</d>
<d>31.7</d>
<d>32.7</d>
<d>33.7</d>
<d>34.7</d>
<d>35.7</d>
<d>36.7</d>
<d>37.7</d>
<d>38.7</d>
<d>39.7</d>
<d>40.7</d>
<d>41.7</d>
<d>42.7</d>
<d>43.7</d>
<d>44.7</d>
<d>45.7</d>
<d>46.7</d>
<d>47.7</d>
<d>48.7</d>
<d>49.7</d>
<d>50.7</d>
<d>51.7</d>
<d>52.7</d>
<d>53.7</d>
<d>54.7</d>
<d>55.7</d>
<d>56.7</d>
<d>57.7</d>
<d>58.7</d>
<d>59.7</d>
<d>60.7</d>
<d>61.7</d>
<d>62.7</d>
<d>63.7</d>
<d>64.7</d>
<d>65.7</d>
<d>66.7</d>
<d>67.7</d>
<d>68.7</d>
<d>69.7</d>
<d>70.7</d>
<d>71.7</d>
<d>72.7</d>
<d>73.7</d>
<d>74.7</d>
<d>75.7</d>
<d>76.7</d>
<d>77.7</d>
<d>78.7</d>
<d>79.7</d>
<d>80.7</d>
<d>81.7</d>
<d>82.7</d>
<d>83.7</d>
<d>84.7</d>
<d>85.7</d>
<d>86.7</d>
<d>87.7</d>
<d>88.7</d>
<d>89.7</d>
<d>90.7</d>
<d>91.7</d>
<d>92.7</d>
<d>93.7</d>
<d>94.7</d>
<d>95.7</d>
<d>96.7</d>
<d>97.7</d>
<d>98.7</d>
<d>99.7</d>
<d>100.7</d>
<d>101.7</d>
<d>102.7</d>
<d>103.7</d>
<d>104.7</d>
<d>105.7</d>
<d>106.7</d>
<d>107.7</d>
<d>108.7</d>
<d>109.7</d>
<d>110.7</d>
<d>111.7</d>
<d>112.7</d>
<d>113.7</d>
<d>114.7</d>
<d>115.7</d>
<d>116.7</d>
<d>117.7</d>
<d>118.7</d>
<d>119.7</d>
<d>120.7</d>
<d>121.7</d>
<d>122.7</d>
<d>123.7</d>
<d>124.7</d>
<d>125.7</d>
<d>126.7</d>
<d>127.7</d>
<d>128.7</d>
<d>129.7</d>
<d>130.7</d>
<d>131.7</d>
<d>132.7</d>
<d>133.7</d>
<d>134.7</d>
<d>135.7</d>
<d>136.7</d>
<d>137.7</d>
<d>138.7</d>
<d>139.7</d>
<d>140.7</d>
<d>141.7</d>
<d>142.7</d>
<d>143.7</d>
<d>144.7</d>
<d>145.7</d>
<d>146.7</d>
<d>147.7</d>
<d>148.7</d>
<d>149.7</d>
<d>150.7</d>
<d>151.7</d>
<d>152.7</d>
<d>153.7</d>
<d>154.7</d>
<d>155.7</d>
<d>156.7</d>
<d>157.7</d>
<d>158.7</d>
<d>159.7</d>
<d>160.7</d>
<d>161.7</d>
<d>162.7</d>
<d>163.7</d>
<d>164.7</d>
<d>165.7</d>
<d>166.7</d>
<d>167.7</d>
<d>168.7</d>
<d>169.7</d>
<d>170.7</d>
<d>171.7</d>
<d>172.7</d>
<d>173.7</d>
<d>174.7</d>
<d>175.7</d>
<d>176.7</d>
<d>177.7</d>
<d>178.7</d>
<d>179.7</d>
<d>180.7</d>
</Subcolumn>
</XColumn>
<XAdvancedColumn Version="1" Width="210" Decimals="7" Subcolumns="1">
<Title>x</Title>
<Subcolumn>
<d>-27.3</d>
<d>-26.3</d>
<d>-25.3</d>
<d>-24.3</d>
<d>-23.3</d>
<d>-22.3</d>
<d>-21.3</d>
<d>-20.3</d>
<d>-19.3</d>
<d>-18.3</d>
<d>-17.3</d>
<d>-16.3</d>
<d>-15.3</d>
<d>-14.3</d>
<d>-13.3</d>
<d>-12.3</d>
<d>-11.3</d>
<d>-10.3</d>
<d>-9.3</d>
<d>-8.3</d>
<d>-7.3</d>
<d>-6.3</d>
<d>-5.3</d>
<d>-4.3</d>
<d>-3.3</d>
<d>-2.3</d>
<d>-1.3</d>
<d>-0.3</d>
<d>0.7</d>
<d>1.7</d>
<d>2.7</d>
<d>3.7</d>
<d>4.7</d>
<d>5.7</d>
<d>6.7</d>
<d>7.7</d>
<d>8.7</d>
<d>9.7</d>
<d>10.7</d>
<d>11.7</d>
<d>12.7</d>
<d>13.7</d>
<d>14.7</d>
<d>15.7</d>
<d>16.7</d>
<d>17.7</d>
<d>18.7</d>
<d>19.7</d>
<d>20.7</d>
<d>21.7</d>
<d>22.7</d>
<d>23.7</d>
<d>24.7</d>
<d>25.7</d>
<d>26.7</d>
<d>27.7</d>
<d>28.7</d>
<d>29.7</d>
<d>30.7</d>
<d>31.7</d>
<d>32.7</d>
<d>33.7</d>
<d>34.7</d>
<d>35.7</d>
<d>36.7</d>
<d>37.7</d>
<d>38.7</d>
<d>39.7</d>
<d>40.7</d>
<d>41.7</d>
<d>42.7</d>
<d>43.7</d>
<d>44.7</d>
<d>45.7</d>
<d>46.7</d>
<d>47.7</d>
<d>48.7</d>
<d>49.7</d>
<d>50.7</d>
<d>51.7</d>
<d>52.7</d>
<d>53.7</d>
<d>54.7</d>
<d>55.7</d>
<d>56.7</d>
<d>57.7</d>
<d>58.7</d>
<d>59.7</d>
<d>60.7</d>
<d>61.7</d>
<d>62.7</d>
<d>63.7</d>
<d>64.7</d>
<d>65.7</d>
<d>66.7</d>
<d>67.7</d>
<d>68.7</d>
<d>69.7</d>
<d>70.7</d>
<d>71.7</d>
<d>72.7</d>
<d>73.7</d>
<d>74.7</d>
<d>75.7</d>
<d>76.7</d>
<d>77.7</d>
<d>78.7</d>
<d>79.7</d>
<d>80.7</d>
<d>81.7</d>
<d>82.7</d>
<d>83.7</d>
<d>84.7</d>
<d>85.7</d>
<d>86.7</d>
<d>87.7</d>
<d>88.7</d>
<d>89.7</d>
<d>90.7</d>
<d>91.7</d>
<d>92.7</d>
<d>93.7</d>
<d>94.7</d>
<d>95.7</d>
<d>96.7</d>
<d>97.7</d>
<d>98.7</d>
<d>99.7</d>
<d>100.7</d>
<d>101.7</d>
<d>102.7</d>
<d>103.7</d>
<d>104.7</d>
<d>105.7</d>
<d>106.7</d>
<d>107.7</d>
<d>108.7</d>
<d>109.7</d>
<d>110.7</d>
<d>111.7</d>
<d>112.7</d>
<d>113.7</d>
<d>114.7</d>
<d>115.7</d>
<d>116.7</d>
<d>117.7</d>
<d>118.7</d>
<d>119.7</d>
<d>120.7</d>
<d>121.7</d>
<d>122.7</d>
<d>123.7</d>
<d>124.7</d>
<d>125.7</d>
<d>126.7</d>
<d>127.7</d>
<d>128.7</d>
<d>129.7</d>
<d>130.7</d>
<d>131.7</d>
<d>132.7</d>
<d>133.7</d>
<d>134.7</d>
<d>135.7</d>
<d>136.7</d>
<d>137.7</d>
<d>138.7</d>
<d>139.7</d>
<d>140.7</d>
<d>141.7</d>
<d>142.7</d>
<d>143.7</d>
<d>144.7</d>
<d>145.7</d>
<d>146.7</d>
<d>147.7</d>
<d>148.7</d>
<d>149.7</d>
<d>150.7</d>
<d>151.7</d>
<d>152.7</d>
<d>153.7</d>
<d>154.7</d>
<d>155.7</d>
<d>156.7</d>
<d>157.7</d>
<d>158.7</d>
<d>159.7</d>
<d>160.7</d>
<d>161.7</d>
<d>162.7</d>
<d>163.7</d>
<d>164.7</d>
<d>165.7</d>
<d>166.7</d>
<d>167.7</d>
<d>168.7</d>
<d>169.7</d>
<d>170.7</d>
<d>171.7</d>
<d>172.7</d>
<d>173.7</d>
<d>174.7</d>
<d>175.7</d>
<d>176.7</d>
<d>177.7</d>
<d>178.7</d>
<d>179.7</d>
<d>180.7</d>
</Subcolumn>
</XAdvancedColumn>
<YColumn Width="104" Decimals="10" Subcolumns="1">
<Title><TextAlign align="Left">WT </TextAlign></Title>
<Subcolumn>
<d>1.82745</d>
<d>1.88214</d>
<d>1.65167</d>
<d>1.51886</d>
<d>1.33527</d>
<d>1.24152</d>
<d>1.24933</d>
<d>1.19855</d>
<d>1.11652</d>
<d>1.05792</d>
<d>0.968079</d>
<d>0.827454</d>
<d>0.686829</d>
<d>0.561829</d>
<d>0.429016</d>
<d>0.30011</d>
<d>0.26886</d>
<d>0.167297</d>
<d>0.120422</d>
<d>0.0774536</d>
<d>0.0266724</d>
<d>-0.0202026</d>
<d>-0.102234</d>
<d>-0.102234</d>
<d>-0.180359</d>
<d>-0.242859</d>
<d>-0.281921</d>
<d>-39.9811</d>
<d>-66.1725</d>
<d>-35.489</d>
<d>-11.7819</d>
<d>-2.01239</d>
<d>1.26886</d>
<d>2.08136</d>
<d>2.14777</d>
<d>2.31183</d>
<d>2.28839</d>
<d>2.21027</d>
<d>2.13214</d>
<d>2.05792</d>
<d>2.02667</d>
<d>1.9173</d>
<d>1.78839</d>
<d>1.65558</d>
<d>1.58917</d>
<d>1.46808</d>
<d>1.43683</d>
<d>1.3587</d>
<d>1.25714</d>
<d>1.28058</d>
<d>1.31964</d>
<d>1.33917</d>
<d>1.31964</d>
<d>1.33917</d>
<d>1.32745</d>
<d>1.25714</d>
<d>1.32745</d>
<d>1.34698</d>
<d>1.28839</d>
<d>1.21027</d>
<d>1.12042</d>
<d>1.03839</d>
<d>1.03058</d>
<d>0.968079</d>
<d>1.01886</d>
<d>1.0423</d>
<d>1.00714</d>
<d>0.909485</d>
<d>0.929016</d>
<d>0.929016</d>
<d>0.846985</d>
<d>0.788391</d>
<d>0.80011</d>
<d>0.780579</d>
<d>0.70636</d>
<d>0.686829</d>
<d>0.667297</d>
<d>0.639954</d>
<d>0.58136</d>
<d>0.589172</d>
<d>0.585266</d>
<d>0.58136</d>
<d>0.596985</d>
<d>0.698547</d>
<d>0.749329</d>
<d>0.807922</d>
<d>1.05011</d>
<d>2.63995</d>
<d>2.07745</d>
<d>0.448547</d>
<d>-0.488953</d>
<d>-0.961609</d>
<d>-1.3327</d>
<d>-1.66083</d>
<d>-1.8327</d>
<d>-1.96161</d>
<d>-2.05145</d>
<d>-2.17255</d>
<d>-2.19989</d>
<d>-2.23114</d>
<d>-2.24286</d>
<d>-2.16864</d>
<d>-2.21161</d>
<d>-2.19989</d>
<d>-2.21161</d>
<d>-2.21942</d>
<d>-2.24286</d>
<d>-2.3288</d>
<d>-2.34052</d>
<d>-2.34442</d>
<d>-2.34052</d>
<d>-2.35223</d>
<d>-2.29364</d>
<d>-2.25848</d>
<d>-2.21161</d>
<d>-2.25067</d>
<d>-2.28973</d>
<d>-2.36395</d>
<d>-2.3913</d>
<d>-2.43036</d>
<d>-2.43036</d>
<d>-2.36005</d>
<d>-2.3327</d>
<d>-2.34052</d>
<d>-2.36005</d>
<d>-2.3913</d>
<d>-2.39911</d>
<d>-2.46161</d>
<d>-2.48114</d>
<d>-2.46161</d>
<d>-2.42255</d>
<d>-2.44989</d>
<d>-2.44208</d>
<d>-2.48114</d>
<d>-2.49286</d>
<d>-2.4538</d>
<d>-2.5202</d>
<d>-2.55145</d>
<d>-2.55927</d>
<d>-2.53973</d>
<d>-2.55927</d>
<d>-2.57098</d>
<d>-2.55145</d>
<d>-2.50848</d>
<d>-2.50067</d>
<d>-2.50848</d>
<d>-2.53192</d>
<d>-2.53192</d>
<d>-2.5202</d>
<d>-2.52411</d>
<d>-2.46942</d>
<d>-2.4577</d>
<d>-2.44208</d>
<d>-2.3913</d>
<d>-2.28192</d>
<d>-2.25067</d>
<d>-2.25848</d>
<d>-2.37177</d>
<d>-2.4538</d>
<d>-2.51239</d>
<d>-2.59833</d>
<d>-2.65302</d>
<d>-2.61005</d>
<d>-2.55145</d>
<d>-2.44208</d>
<d>-2.32098</d>
<d>-2.26239</d>
<d>-2.25067</d>
<d>-2.27802</d>
<d>-2.25848</d>
<d>-2.25067</d>
<d>-2.27411</d>
<d>-2.2702</d>
<d>-2.2702</d>
<d>-2.2702</d>
<d>-2.25458</d>
<d>-2.26239</d>
<d>-2.23895</d>
<d>-2.26239</d>
<d>-2.25067</d>
<d>-2.2038</d>
<d>-2.16083</d>
<d>-2.14911</d>
<d>-2.21161</d>
<d>-2.28192</d>
<d>-2.28973</d>
<d>-2.35223</d>
<d>-2.42255</d>
<d>-2.44208</d>
<d>-2.41083</d>
<d>-2.43036</d>
<d>-2.44989</d>
<d>-2.41864</d>
<d>-2.38348</d>
<d>-2.36005</d>
<d>-2.37177</d>
<d>-2.30145</d>
<d>-2.30145</d>
<d>-2.31317</d>
<d>-2.3327</d>
<d>-2.24286</d>
<d>-2.26239</d>
<d>-2.26239</d>
<d>-2.23114</d>
<d>-2.21161</d>
<d>-2.19989</d>
<d>-2.26239</d>
<d>-2.21161</d>
<d>-2.14911</d>
</Subcolumn>
</YColumn>
</Table>
<Table ID="Table13" XFormat="numbers" YFormat="replicates" Replicates="1" TableType="XY" EVFormat="AsteriskAfterNumber">
<Title>WT 2 (4 min injection)</Title>
<RowTitlesColumn Width="84">
<Subcolumn></Subcolumn>
</RowTitlesColumn>
<XColumn Width="210" Subcolumns="1" Decimals="7">
<Title>x</Title>
<Subcolumn>
<d>-30.8</d>
<d>-29.8</d>
<d>-28.8</d>
<d>-27.8</d>
<d>-26.8</d>
<d>-25.8</d>
<d>-24.8</d>
<d>-23.8</d>
<d>-22.8</d>
<d>-21.8</d>
<d>-20.8</d>
<d>-19.8</d>
<d>-18.8</d>
<d>-17.8</d>
<d>-16.8</d>
<d>-15.8</d>
<d>-14.8</d>
<d>-13.8</d>
<d>-12.8</d>
<d>-11.8</d>
<d>-10.8</d>
<d>-9.8</d>
<d>-8.8</d>
<d>-7.8</d>
<d>-6.8</d>
<d>-5.8</d>
<d>-4.8</d>
<d>-3.8</d>
<d>-2.8</d>
<d>-1.8</d>
<d>-0.8</d>
<d>0.2</d>
<d>1.2</d>
<d>2.2</d>
<d>3.2</d>
<d>4.2</d>
<d>5.2</d>
<d>6.2</d>
<d>7.2</d>
<d>8.2</d>
<d>9.2</d>
<d>10.2</d>
<d>11.2</d>
<d>12.2</d>
<d>13.2</d>
<d>14.2</d>
<d>15.2</d>
<d>16.2</d>
<d>17.2</d>
<d>18.2</d>
<d>19.2</d>
<d>20.2</d>
<d>21.2</d>
<d>22.2</d>
<d>23.2</d>
<d>24.2</d>
<d>25.2</d>
<d>26.2</d>
<d>27.2</d>
<d>28.2</d>
<d>29.2</d>
<d>30.2</d>
<d>31.2</d>
<d>32.2</d>
<d>33.2</d>
<d>34.2</d>
<d>35.2</d>
<d>36.2</d>
<d>37.2</d>
<d>38.2</d>
<d>39.2</d>
<d>40.2</d>
<d>41.2</d>
<d>42.2</d>
<d>43.2</d>
<d>44.2</d>
<d>45.2</d>
<d>46.2</d>
<d>47.2</d>
<d>48.2</d>
<d>49.2</d>
<d>50.2</d>
<d>51.2</d>
<d>52.2</d>
<d>53.2</d>
<d>54.2</d>
<d>55.2</d>
<d>56.2</d>
<d>57.2</d>
<d>58.2</d>
<d>59.2</d>
<d>60.2</d>
<d>61.2</d>
<d>62.2</d>
<d>63.2</d>
<d>64.2</d>
<d>65.2</d>
<d>66.2</d>
<d>67.2</d>
<d>68.2</d>
<d>69.2</d>
<d>70.2</d>
<d>71.2</d>
<d>72.2</d>
<d>73.2</d>
<d>74.2</d>
<d>75.2</d>
<d>76.2</d>
<d>77.2</d>
<d>78.2</d>
<d>79.2</d>
<d>80.2</d>
<d>81.2</d>
<d>82.2</d>
<d>83.2</d>
<d>84.2</d>
<d>85.2</d>
<d>86.2</d>
<d>87.2</d>
<d>88.2</d>
<d>89.2</d>
<d>90.2</d>
<d>91.2</d>
<d>92.2</d>
<d>93.2</d>
<d>94.2</d>
<d>95.2</d>
<d>96.2</d>
<d>97.2</d>
<d>98.2</d>
<d>99.2</d>
<d>100.2</d>
<d>101.2</d>
<d>102.2</d>
<d>103.2</d>
<d>104.2</d>
<d>105.2</d>
<d>106.2</d>
<d>107.2</d>
<d>108.2</d>
<d>109.2</d>
<d>110.2</d>
<d>111.2</d>
<d>112.2</d>
<d>113.2</d>
<d>114.2</d>
<d>115.2</d>
<d>116.2</d>
<d>117.2</d>
<d>118.2</d>
<d>119.2</d>
<d>120.2</d>
<d>121.2</d>
<d>122.2</d>
<d>123.2</d>
<d>124.2</d>
<d>125.2</d>
<d>126.2</d>
<d>127.2</d>
<d>128.2</d>
<d>129.2</d>
<d>130.2</d>
<d>131.2</d>
<d>132.2</d>
<d>133.2</d>
<d>134.2</d>
<d>135.2</d>
<d>136.2</d>
<d>137.2</d>
<d>138.2</d>
<d>139.2</d>
<d>140.2</d>
<d>141.2</d>
<d>142.2</d>
<d>143.2</d>
<d>144.2</d>
<d>145.2</d>
<d>146.2</d>
<d>147.2</d>
<d>148.2</d>
<d>149.2</d>
<d>150.2</d>
<d>151.2</d>
<d>152.2</d>
<d>153.2</d>
<d>154.2</d>
<d>155.2</d>
<d>156.2</d>
<d>157.2</d>
<d>158.2</d>
<d>159.2</d>
<d>160.2</d>
<d>161.2</d>
<d>162.2</d>
<d>163.2</d>
<d>164.2</d>
<d>165.2</d>
<d>166.2</d>
<d>167.2</d>
<d>168.2</d>
<d>169.2</d>
<d>170.2</d>
<d>171.2</d>
<d>172.2</d>
<d>173.2</d>
<d>174.2</d>
<d>175.2</d>
<d>176.2</d>
<d>177.2</d>
<d>178.2</d>
<d>179.2</d>
<d>180.2</d>
<d>181.2</d>
<d>182.2</d>
<d>183.2</d>
<d>184.2</d>
<d>185.2</d>
<d>186.2</d>
<d>187.2</d>
<d>188.2</d>
<d>189.2</d>
<d>190.2</d>
<d>191.2</d>
<d>192.2</d>
<d>193.2</d>
<d>194.2</d>
<d>195.2</d>
<d>196.2</d>
<d>197.2</d>
<d>198.2</d>
<d>199.2</d>
<d>200.2</d>
<d>201.2</d>
<d>202.2</d>
<d>203.2</d>
<d>204.2</d>
<d>205.2</d>
<d>206.2</d>
<d>207.2</d>
<d>208.2</d>
<d>209.2</d>
<d>210.2</d>
<d>211.2</d>
<d>212.2</d>
<d>213.2</d>
<d>214.2</d>
<d>215.2</d>
<d>216.2</d>
<d>217.2</d>
<d>218.2</d>
<d>219.2</d>
<d>220.2</d>
<d>221.2</d>
<d>222.2</d>
<d>223.2</d>
<d>224.2</d>
<d>225.2</d>
<d>226.2</d>
<d>227.2</d>
<d>228.2</d>
<d>229.2</d>
<d>230.2</d>
<d>231.2</d>
<d>232.2</d>
<d>233.2</d>
<d>234.2</d>
<d>235.2</d>
<d>236.2</d>
<d>237.2</d>
<d>238.2</d>
<d>239.2</d>
<d>240.2</d>
<d>241.2</d>
<d>242.2</d>
<d>243.2</d>
<d>244.2</d>
<d>245.2</d>
<d>246.2</d>
<d>247.2</d>
<d>248.2</d>
<d>249.2</d>
<d>250.2</d>
<d>251.2</d>
<d>252.2</d>
<d>253.2</d>
<d>254.2</d>
<d>255.2</d>
<d>256.2</d>
<d>257.2</d>
<d>258.2</d>
<d>259.2</d>
<d>260.2</d>
<d>261.2</d>
<d>262.2</d>
<d>263.2</d>
<d>264.2</d>
<d>265.2</d>
<d>266.2</d>
<d>267.2</d>
<d>268.2</d>
<d>269.2</d>
<d>270.2</d>
<d>271.2</d>
<d>272.2</d>
<d>273.2</d>
<d>274.2</d>
<d>275.2</d>
<d>276.2</d>
<d>277.2</d>
<d>278.2</d>
<d>279.2</d>
<d>280.2</d>
<d>281.2</d>
<d>282.2</d>
<d>283.2</d>
<d>284.2</d>
<d>285.2</d>
<d>286.2</d>
<d>287.2</d>
<d>288.2</d>
<d>289.2</d>
<d>290.2</d>
<d>291.2</d>
<d>292.2</d>
<d>293.2</d>
<d>294.2</d>
<d>295.2</d>
<d>296.2</d>
<d>297.2</d>
<d>298.2</d>
<d>299.2</d>
<d>300.2</d>
<d>301.2</d>
<d>302.2</d>
<d>303.2</d>
<d>304.2</d>
<d>305.2</d>
<d>306.2</d>
<d>307.2</d>
<d>308.2</d>
<d>309.2</d>
<d>310.2</d>
<d>311.2</d>
<d>312.2</d>
<d>313.2</d>
<d>314.2</d>
<d>315.2</d>
<d>316.2</d>
<d>317.2</d>
<d>318.2</d>
<d>319.2</d>
<d>320.2</d>
<d>321.2</d>
<d>322.2</d>
<d>323.2</d>
<d>324.2</d>
<d>325.2</d>
<d>326.2</d>
<d>327.2</d>
<d>328.2</d>
<d>329.2</d>
<d>330.2</d>
<d>331.2</d>
<d>332.2</d>
<d>333.2</d>
<d>334.2</d>
<d>335.2</d>
<d>336.2</d>
<d>337.2</d>
<d>338.2</d>
<d>339.2</d>
<d>340.2</d>
<d>341.2</d>
<d>342.2</d>
<d>343.2</d>
<d>344.2</d>
<d>345.2</d>
<d>346.2</d>
<d>347.2</d>
<d>348.2</d>
<d>349.2</d>
<d>350.2</d>
<d>351.2</d>
<d>352.2</d>
<d>353.2</d>
<d>354.2</d>
<d>355.2</d>
<d>356.2</d>
<d>357.2</d>
<d>358.2</d>
<d>359.2</d>
<d>360.2</d>
<d>361.2</d>
<d>362.2</d>
<d>363.2</d>
<d>364.2</d>
<d>365.2</d>
<d>366.2</d>
<d>367.2</d>
<d>368.2</d>
<d>369.2</d>
<d>370.2</d>
<d>371.2</d>
<d>372.2</d>
<d>373.2</d>
<d>374.2</d>
<d>375.2</d>
<d>376.2</d>
<d>377.2</d>
<d>378.2</d>
<d>379.2</d>
<d>380.2</d>
<d>381.2</d>
<d>382.2</d>
<d>383.2</d>
<d>384.2</d>
<d>385.2</d>
<d>386.2</d>
<d>387.2</d>
<d>388.2</d>
<d>389.2</d>
<d>390.2</d>
<d>391.2</d>
<d>392.2</d>
<d>393.2</d>
<d>394.2</d>
<d>395.2</d>
<d>396.2</d>
<d>397.2</d>
<d>398.2</d>
<d>399.2</d>
<d>400.2</d>
<d>401.2</d>
<d>402.2</d>
<d>403.2</d>
<d>404.2</d>
<d>405.2</d>
<d>406.2</d>
<d>407.2</d>
<d>408.2</d>
<d>409.2</d>
<d>410.2</d>
<d>411.2</d>
<d>412.2</d>
<d>413.2</d>
<d>414.2</d>
<d>415.2</d>
<d>416.2</d>
<d>417.2</d>
<d>418.2</d>
<d>419.2</d>
<d>420.2</d>
<d>421.2</d>
<d>422.2</d>
<d>423.2</d>
<d>424.2</d>
<d>425.2</d>
<d>426.2</d>
<d>427.2</d>
<d>428.2</d>
<d>429.2</d>
<d>430.2</d>
<d>431.2</d>
<d>432.2</d>
<d>433.2</d>
<d>434.2</d>
<d>435.2</d>
</Subcolumn>
</XColumn>
<XAdvancedColumn Version="1" Width="210" Decimals="7" Subcolumns="1">
<Title>x</Title>
<Subcolumn>
<d>-30.8</d>
<d>-29.8</d>
<d>-28.8</d>
<d>-27.8</d>
<d>-26.8</d>
<d>-25.8</d>
<d>-24.8</d>
<d>-23.8</d>
<d>-22.8</d>
<d>-21.8</d>
<d>-20.8</d>
<d>-19.8</d>
<d>-18.8</d>
<d>-17.8</d>
<d>-16.8</d>
<d>-15.8</d>
<d>-14.8</d>
<d>-13.8</d>
<d>-12.8</d>
<d>-11.8</d>
<d>-10.8</d>
<d>-9.8</d>
<d>-8.8</d>
<d>-7.8</d>
<d>-6.8</d>
<d>-5.8</d>
<d>-4.8</d>
<d>-3.8</d>
<d>-2.8</d>
<d>-1.8</d>
<d>-0.8</d>
<d>0.2</d>
<d>1.2</d>
<d>2.2</d>
<d>3.2</d>
<d>4.2</d>
<d>5.2</d>
<d>6.2</d>
<d>7.2</d>
<d>8.2</d>
<d>9.2</d>
<d>10.2</d>
<d>11.2</d>
<d>12.2</d>
<d>13.2</d>
<d>14.2</d>
<d>15.2</d>
<d>16.2</d>
<d>17.2</d>
<d>18.2</d>
<d>19.2</d>
<d>20.2</d>
<d>21.2</d>
<d>22.2</d>
<d>23.2</d>
<d>24.2</d>
<d>25.2</d>
<d>26.2</d>
<d>27.2</d>
<d>28.2</d>
<d>29.2</d>
<d>30.2</d>
<d>31.2</d>
<d>32.2</d>
<d>33.2</d>
<d>34.2</d>
<d>35.2</d>
<d>36.2</d>
<d>37.2</d>
<d>38.2</d>
<d>39.2</d>
<d>40.2</d>
<d>41.2</d>
<d>42.2</d>
<d>43.2</d>
<d>44.2</d>
<d>45.2</d>
<d>46.2</d>
<d>47.2</d>
<d>48.2</d>
<d>49.2</d>
<d>50.2</d>
<d>51.2</d>
<d>52.2</d>
<d>53.2</d>
<d>54.2</d>
<d>55.2</d>
<d>56.2</d>
<d>57.2</d>
<d>58.2</d>
<d>59.2</d>
<d>60.2</d>
<d>61.2</d>
<d>62.2</d>
<d>63.2</d>
<d>64.2</d>
<d>65.2</d>
<d>66.2</d>
<d>67.2</d>
<d>68.2</d>
<d>69.2</d>
<d>70.2</d>
<d>71.2</d>
<d>72.2</d>
<d>73.2</d>
<d>74.2</d>
<d>75.2</d>
<d>76.2</d>
<d>77.2</d>
<d>78.2</d>
<d>79.2</d>
<d>80.2</d>
<d>81.2</d>
<d>82.2</d>
<d>83.2</d>
<d>84.2</d>
<d>85.2</d>
<d>86.2</d>
<d>87.2</d>
<d>88.2</d>
<d>89.2</d>
<d>90.2</d>
<d>91.2</d>
<d>92.2</d>
<d>93.2</d>
<d>94.2</d>
<d>95.2</d>
<d>96.2</d>
<d>97.2</d>
<d>98.2</d>
<d>99.2</d>
<d>100.2</d>
<d>101.2</d>
<d>102.2</d>
<d>103.2</d>
<d>104.2</d>
<d>105.2</d>
<d>106.2</d>
<d>107.2</d>
<d>108.2</d>
<d>109.2</d>
<d>110.2</d>
<d>111.2</d>
<d>112.2</d>
<d>113.2</d>
<d>114.2</d>
<d>115.2</d>
<d>116.2</d>
<d>117.2</d>
<d>118.2</d>
<d>119.2</d>
<d>120.2</d>
<d>121.2</d>
<d>122.2</d>
<d>123.2</d>
<d>124.2</d>
<d>125.2</d>
<d>126.2</d>
<d>127.2</d>
<d>128.2</d>
<d>129.2</d>
<d>130.2</d>
<d>131.2</d>
<d>132.2</d>
<d>133.2</d>
<d>134.2</d>
<d>135.2</d>
<d>136.2</d>
<d>137.2</d>
<d>138.2</d>
<d>139.2</d>
<d>140.2</d>
<d>141.2</d>
<d>142.2</d>
<d>143.2</d>
<d>144.2</d>
<d>145.2</d>
<d>146.2</d>
<d>147.2</d>
<d>148.2</d>
<d>149.2</d>
<d>150.2</d>
<d>151.2</d>
<d>152.2</d>
<d>153.2</d>
<d>154.2</d>
<d>155.2</d>
<d>156.2</d>
<d>157.2</d>
<d>158.2</d>
<d>159.2</d>
<d>160.2</d>
<d>161.2</d>
<d>162.2</d>
<d>163.2</d>
<d>164.2</d>
<d>165.2</d>
<d>166.2</d>
<d>167.2</d>
<d>168.2</d>
<d>169.2</d>
<d>170.2</d>
<d>171.2</d>
<d>172.2</d>
<d>173.2</d>
<d>174.2</d>
<d>175.2</d>
<d>176.2</d>
<d>177.2</d>
<d>178.2</d>
<d>179.2</d>
<d>180.2</d>
<d>181.2</d>
<d>182.2</d>
<d>183.2</d>
<d>184.2</d>
<d>185.2</d>
<d>186.2</d>
<d>187.2</d>
<d>188.2</d>
<d>189.2</d>
<d>190.2</d>
<d>191.2</d>
<d>192.2</d>
<d>193.2</d>
<d>194.2</d>
<d>195.2</d>
<d>196.2</d>
<d>197.2</d>
<d>198.2</d>
<d>199.2</d>
<d>200.2</d>
<d>201.2</d>
<d>202.2</d>
<d>203.2</d>
<d>204.2</d>
<d>205.2</d>
<d>206.2</d>
<d>207.2</d>
<d>208.2</d>
<d>209.2</d>
<d>210.2</d>
<d>211.2</d>
<d>212.2</d>
<d>213.2</d>
<d>214.2</d>
<d>215.2</d>
<d>216.2</d>
<d>217.2</d>
<d>218.2</d>
<d>219.2</d>
<d>220.2</d>
<d>221.2</d>
<d>222.2</d>
<d>223.2</d>
<d>224.2</d>
<d>225.2</d>
<d>226.2</d>
<d>227.2</d>
<d>228.2</d>
<d>229.2</d>
<d>230.2</d>
<d>231.2</d>
<d>232.2</d>
<d>233.2</d>
<d>234.2</d>
<d>235.2</d>
<d>236.2</d>
<d>237.2</d>
<d>238.2</d>
<d>239.2</d>
<d>240.2</d>
<d>241.2</d>
<d>242.2</d>
<d>243.2</d>
<d>244.2</d>
<d>245.2</d>
<d>246.2</d>
<d>247.2</d>
<d>248.2</d>
<d>249.2</d>
<d>250.2</d>
<d>251.2</d>
<d>252.2</d>
<d>253.2</d>
<d>254.2</d>
<d>255.2</d>
<d>256.2</d>
<d>257.2</d>
<d>258.2</d>
<d>259.2</d>
<d>260.2</d>
<d>261.2</d>
<d>262.2</d>
<d>263.2</d>
<d>264.2</d>
<d>265.2</d>
<d>266.2</d>
<d>267.2</d>
<d>268.2</d>
<d>269.2</d>
<d>270.2</d>
<d>271.2</d>
<d>272.2</d>
<d>273.2</d>
<d>274.2</d>
<d>275.2</d>
<d>276.2</d>
<d>277.2</d>
<d>278.2</d>
<d>279.2</d>
<d>280.2</d>
<d>281.2</d>
<d>282.2</d>
<d>283.2</d>
<d>284.2</d>
<d>285.2</d>
<d>286.2</d>
<d>287.2</d>
<d>288.2</d>
<d>289.2</d>
<d>290.2</d>
<d>291.2</d>
<d>292.2</d>
<d>293.2</d>
<d>294.2</d>
<d>295.2</d>
<d>296.2</d>
<d>297.2</d>
<d>298.2</d>
<d>299.2</d>
<d>300.2</d>
<d>301.2</d>
<d>302.2</d>
<d>303.2</d>
<d>304.2</d>
<d>305.2</d>
<d>306.2</d>
<d>307.2</d>
<d>308.2</d>
<d>309.2</d>
<d>310.2</d>
<d>311.2</d>
<d>312.2</d>
<d>313.2</d>
<d>314.2</d>
<d>315.2</d>
<d>316.2</d>
<d>317.2</d>
<d>318.2</d>
<d>319.2</d>
<d>320.2</d>
<d>321.2</d>
<d>322.2</d>
<d>323.2</d>
<d>324.2</d>
<d>325.2</d>
<d>326.2</d>
<d>327.2</d>
<d>328.2</d>
<d>329.2</d>
<d>330.2</d>
<d>331.2</d>
<d>332.2</d>
<d>333.2</d>
<d>334.2</d>
<d>335.2</d>
<d>336.2</d>
<d>337.2</d>
<d>338.2</d>
<d>339.2</d>
<d>340.2</d>
<d>341.2</d>
<d>342.2</d>
<d>343.2</d>
<d>344.2</d>
<d>345.2</d>
<d>346.2</d>
<d>347.2</d>
<d>348.2</d>
<d>349.2</d>
<d>350.2</d>
<d>351.2</d>
<d>352.2</d>
<d>353.2</d>
<d>354.2</d>
<d>355.2</d>
<d>356.2</d>
<d>357.2</d>
<d>358.2</d>
<d>359.2</d>
<d>360.2</d>
<d>361.2</d>
<d>362.2</d>
<d>363.2</d>
<d>364.2</d>
<d>365.2</d>
<d>366.2</d>
<d>367.2</d>
<d>368.2</d>
<d>369.2</d>
<d>370.2</d>
<d>371.2</d>
<d>372.2</d>
<d>373.2</d>
<d>374.2</d>
<d>375.2</d>
<d>376.2</d>
<d>377.2</d>
<d>378.2</d>
<d>379.2</d>
<d>380.2</d>
<d>381.2</d>
<d>382.2</d>
<d>383.2</d>
<d>384.2</d>
<d>385.2</d>
<d>386.2</d>
<d>387.2</d>
<d>388.2</d>
<d>389.2</d>
<d>390.2</d>
<d>391.2</d>
<d>392.2</d>
<d>393.2</d>
<d>394.2</d>
<d>395.2</d>
<d>396.2</d>
<d>397.2</d>
<d>398.2</d>
<d>399.2</d>
<d>400.2</d>
<d>401.2</d>
<d>402.2</d>
<d>403.2</d>
<d>404.2</d>
<d>405.2</d>
<d>406.2</d>
<d>407.2</d>
<d>408.2</d>
<d>409.2</d>
<d>410.2</d>
<d>411.2</d>
<d>412.2</d>
<d>413.2</d>
<d>414.2</d>
<d>415.2</d>
<d>416.2</d>
<d>417.2</d>
<d>418.2</d>
<d>419.2</d>
<d>420.2</d>
<d>421.2</d>
<d>422.2</d>
<d>423.2</d>
<d>424.2</d>
<d>425.2</d>
<d>426.2</d>
<d>427.2</d>
<d>428.2</d>
<d>429.2</d>
<d>430.2</d>
<d>431.2</d>
<d>432.2</d>
<d>433.2</d>
<d>434.2</d>
<d>435.2</d>
</Subcolumn>
</XAdvancedColumn>
<YColumn Width="107" Decimals="10" Subcolumns="1">
<Title><TextAlign align="Left">WT </TextAlign></Title>
<Subcolumn>
<d>0.182312</d>
<d>-0.16925</d>
<d>-0.372375</d>
<d>-0.341125</d>
<d>-0.286438</d>
<d>-0.180969</d>
<d>-0.0598755</d>
<d>0.0299683</d>
<d>0.0299683</d>
<d>0.0494995</d>
<d>0.0612183</d>
<d>-0.0403442</d>
<d>-0.0598755</d>
<d>-0.138</d>
<d>-0.149719</d>
<d>-0.110657</d>
<d>-0.118469</d>
<d>-0.098938</d>
<d>-0.138</d>
<d>-0.110657</d>
<d>-0.157532</d>
<d>-0.138</d>
<d>-0.141907</d>
<d>-0.0794067</d>
<d>0.010437</d>
<d>0.0494995</d>
<d>0.0612183</d>
<d>0.100281</d>
<d>0.119812</d>
<d>0.0299683</d>
<d>-0.157532</d>
<d>-131.611</d>
<d>-87.5286</d>
<d>-31.1419</d>
<d>2.49091</d>
<d>14.819</d>
<d>18.8112</d>
<d>20.069</d>
<d>20.7526</d>
<d>21.3698</d>
<d>21.7214</d>
<d>22.1706</d>
<d>22.9675</d>
<d>23.319</d>
<d>23.5886</d>
<d>23.8386</d>
<d>24.1003</d>
<d>24.4909</d>
<d>24.8112</d>
<d>25.3503</d>
<d>25.7917</d>
<d>26.112</d>
<d>26.3815</d>
<d>26.569</d>
<d>26.8034</d>
<d>27.1003</d>
<d>27.3893</d>
<d>27.6706</d>
<d>28.0182</d>
<d>28.2487</d>
<d>28.4792</d>
<d>28.6393</d>
<d>28.7917</d>
<d>28.9089</d>
<d>29.069</d>
<d>29.2409</d>
<d>29.3815</d>
<d>29.4792</d>
<d>29.6589</d>
<d>29.7839</d>
<d>30.0495</d>
<d>30.1511</d>
<d>30.2487</d>
<d>30.4206</d>
<d>30.6081</d>
<d>30.8386</d>
<d>31.0417</d>
<d>31.28</d>
<d>31.4128</d>
<d>31.4987</d>
<d>31.6393</d>
<d>31.7604</d>
<d>31.8503</d>
<d>31.9401</d>
<d>32.0417</d>
<d>32.1823</d>
<d>32.3698</d>
<d>32.53</d>
<d>32.569</d>
<d>32.7097</d>
<d>32.7214</d>
<d>32.7722</d>
<d>32.8034</d>
<d>32.9597</d>
<d>33.0612</d>
<d>33.1901</d>
<d>33.319</d>
<d>33.4518</d>
<d>33.5534</d>
<d>33.6784</d>
<d>33.7917</d>
<d>33.9401</d>
<d>34.0729</d>
<d>34.1823</d>
<d>34.2018</d>
<d>34.2917</d>
<d>34.3698</d>
<d>34.4206</d>
<d>34.4206</d>
<d>34.4401</d>
<d>34.5612</d>
<d>34.6901</d>
<d>34.7487</d>
<d>34.8307</d>
<d>34.9284</d>
<d>35.069</d>
<d>35.1003</d>
<d>35.1393</d>
<d>35.1979</d>
<d>35.3307</d>
<d>35.4401</d>
<d>35.4909</d>
<d>35.5417</d>
<d>35.6198</d>
<d>35.7292</d>
<d>35.8229</d>
<d>35.8815</d>
<d>35.9909</d>
<d>36.1589</d>
<d>36.2722</d>
<d>36.3581</d>
<d>36.4206</d>
<d>36.5417</d>
<d>36.6706</d>
<d>36.7214</d>
<d>36.7917</d>
<d>36.8893</d>
<d>36.9987</d>
<d>37.0495</d>
<d>37.0104</d>
<d>37.0886</d>
<d>37.2018</d>
<d>37.2917</d>
<d>37.3893</d>
<d>37.5495</d>
<d>37.7526</d>
<d>37.8893</d>
<d>37.9987</d>
<d>38.1315</d>
<d>38.2604</d>
<d>38.3815</d>
<d>38.4714</d>
<d>38.6003</d>
<d>38.6198</d>
<d>38.6979</d>
<d>38.7604</d>
<d>38.819</d>
<d>38.8386</d>
<d>38.9128</d>
<d>39.0104</d>
<d>39.03</d>
<d>39.0612</d>
<d>39.1198</d>
<d>39.1784</d>
<d>39.2097</d>
<d>39.2917</d>
<d>39.4011</d>
<d>39.4987</d>
<d>39.6393</d>
<d>39.8307</d>
<d>39.9011</d>
<d>39.9206</d>
<d>39.9792</d>
<d>40.0417</d>
<d>40.0886</d>
<d>40.1198</d>
<d>40.1589</d>
<d>40.2722</d>
<d>40.3503</d>
<d>40.4284</d>
<d>40.4597</d>
<d>40.4792</d>
<d>40.6315</d>
<d>40.7097</d>
<d>40.7604</d>
<d>40.8307</d>
<d>40.9714</d>
<d>41.0925</d>
<d>41.2097</d>
<d>41.3307</d>
<d>41.4909</d>
<d>41.612</d>
<d>41.6511</d>
<d>41.737</d>
<d>41.7682</d>
<d>41.7917</d>
<d>41.8698</d>
<d>41.9792</d>
<d>42.1003</d>
<d>42.2292</d>
<d>42.319</d>
<d>42.4284</d>
<d>42.4909</d>
<d>42.5612</d>
<d>42.6979</d>
<d>42.7917</d>
<d>42.9284</d>
<d>43.03</d>
<d>43.1198</d>
<d>43.1979</d>
<d>43.2409</d>
<d>43.3307</d>
<d>43.3698</d>
<d>43.4011</d>
<d>43.5417</d>
<d>43.5807</d>
<d>43.5886</d>
<d>43.5612</d>
<d>43.6393</d>
<d>43.6979</d>
<d>43.6979</d>
<d>43.7917</d>
<d>43.8815</d>
<d>43.9714</d>
<d>43.9987</d>
<d>44.1511</d>
<d>44.2097</d>
<d>44.2604</d>
<d>44.28</d>
<d>44.3229</d>
<d>44.3776</d>
<d>44.4011</d>
<d>44.4206</d>
<d>44.4518</d>
<d>44.5104</d>
<d>44.569</d>
<d>44.6511</d>
<d>44.6315</d>
<d>44.7018</d>
<d>44.8112</d>
<d>44.8698</d>
<d>44.8698</d>
<d>44.8503</d>
<d>44.8893</d>
<d>44.9401</d>
<d>44.9597</d>
<d>45.0222</d>
<d>45.1198</d>
<d>45.2604</d>
<d>45.3503</d>
<d>45.4479</d>
<d>45.4987</d>
<d>45.4987</d>
<d>45.569</d>
<d>45.6003</d>
<d>45.7214</d>
<d>45.7409</d>
<d>45.7214</d>
<d>45.7526</d>
<d>45.7722</d>
<d>45.7995</d>
<d>45.78</d>
<d>45.8503</d>
<d>45.9792</d>
<d>46.1003</d>
<d>46.2175</d>
<d>46.2682</d>
<d>46.2917</d>
<d>46.2917</d>
<d>46.2292</d>
<d>46.0886</d>
<d>48.4987</d>
<d>41.6589</d>
<d>38.9597</d>
<d>37.4909</d>
<d>36.53</d>
<d>35.9206</d>
<d>35.4714</d>
<d>35.1003</d>
<d>34.862</d>
<d>34.7292</d>
<d>34.7175</d>
<d>34.6393</d>
<d>34.5417</d>
<d>34.5222</d>
<d>34.5417</d>
<d>34.5925</d>
<d>34.5886</d>
<d>34.6315</d>
<d>34.7097</d>
<d>34.7409</d>
<d>34.7526</d>
<d>34.7018</d>
<d>34.6706</d>
<d>34.6706</d>
<d>34.6315</d>
<d>34.6198</d>
<d>34.6628</d>
<d>34.7018</d>
<d>34.6823</d>
<d>34.7136</d>
<d>34.6511</d>
<d>34.6315</d>
<d>34.569</d>
<d>34.5612</d>
<d>34.6198</d>
<d>34.5886</d>
<d>34.6315</d>
<d>34.6511</d>
<d>34.6823</d>
<d>34.6393</d>
<d>34.6393</d>
<d>34.7018</d>
<d>34.7487</d>
<d>34.7722</d>
<d>34.7917</d>
<d>34.8503</d>
<d>34.9011</d>
<d>34.8503</d>
<d>34.8112</d>
<d>34.8386</d>
<d>34.8112</d>
<d>34.8425</d>
<d>34.8893</d>
<d>35.0104</d>
<d>35.1784</d>
<d>35.2682</d>
<d>35.4206</d>
<d>35.4714</d>
<d>35.4714</d>
<d>35.5104</d>
<d>35.4909</d>
<d>35.4714</d>
<d>35.3893</d>
<d>35.4284</d>
<d>35.4597</d>
<d>35.4401</d>
<d>35.4011</d>
<d>35.4089</d>
<d>35.4089</d>
<d>35.4011</d>
<d>35.4518</d>
<d>35.4479</d>
<d>35.5495</d>
<d>35.6198</d>
<d>35.6706</d>
<d>35.7175</d>
<d>35.7292</d>
<d>35.7214</d>
<d>35.7604</d>
<d>35.7917</d>
<d>35.9089</d>
<d>35.9597</d>
<d>36.0417</d>
<d>36.2175</d>
<d>36.2878</d>
<d>36.3503</d>
<d>36.3698</d>
<d>36.3698</d>
<d>36.4011</d>
<d>36.3503</d>
<d>36.3503</d>
<d>36.3425</d>
<d>36.3073</d>
<d>36.3503</d>
<d>36.3503</d>
<d>36.2995</d>
<d>36.28</d>
<d>36.2604</d>
<d>36.3112</d>
<d>36.3893</d>
<d>36.4597</d>
<d>36.5222</d>
<d>36.569</d>
<d>36.6706</d>
<d>36.7097</d>
<d>36.6979</d>
<d>36.6511</d>
<d>36.6393</d>
<d>36.7018</d>
<d>36.7292</d>
<d>36.7917</d>
<d>36.819</d>
<d>36.8893</d>
<d>36.9597</d>
<d>36.9831</d>
<d>37.0222</d>
<d>37.0612</d>
<d>37.0886</d>
<d>37.1003</d>
<d>37.0925</d>
<d>37.1003</d>
<d>37.0495</d>
<d>36.9792</d>
<d>36.9597</d>
<d>37.1393</d>
<d>37.7995</d>
<d>37.9284</d>
<d>37.7995</d>
<d>37.8307</d>
<d>38.2097</d>
<d>37.4987</d>
<d>37.3112</d>
<d>37.9011</d>
<d>38.0807</d>
<d>37.78</d>
<d>37.8386</d>
<d>37.6198</d>
<d>37.5222</d>
<d>37.7136</d>
<d>37.9011</d>
<d>37.9011</d>
<d>37.9714</d>
<d>38.0612</d>
<d>38.1589</d>
<d>38.2409</d>
<d>38.2995</d>
<d>38.2604</d>
<d>38.28</d>
<d>38.2682</d>
<d>38.2604</d>
<d>38.2722</d>
<d>38.3307</d>
<d>38.4792</d>
<d>38.6393</d>
<d>38.8112</d>
<d>38.9323</d>
<d>38.9597</d>
<d>39.0026</d>
<d>39.0182</d>
<d>38.9792</d>
<d>38.9792</d>
<d>38.9401</d>
<d>38.9284</d>
<d>39.0182</d>
<d>39.0495</d>
<d>39.1511</d>
<d>39.1823</d>
<d>39.2722</d>
<d>39.4128</d>
<d>39.4714</d>
<d>39.5222</d>
<d>39.6003</d>
<d>39.6511</d>
<d>39.7292</d>
<d>39.7995</d>
<d>39.8425</d>
<d>39.9089</d>
<d>39.9284</d>
<d>39.9597</d>
<d>39.9323</d>
<d>39.9479</d>
<d>39.9675</d>
<d>39.9518</d>
<d>39.9792</d>
<d>40.0222</d>
<d>40.0807</d>
<d>40.0807</d>
<d>40.1511</d>
<d>40.1198</d>
<d>40.1472</d>
<d>40.2097</d>
<d>40.2409</d>
<d>40.2878</d>
<d>40.3112</d>
<d>40.3815</d>
<d>40.4089</d>
</Subcolumn>
</YColumn>
<YColumn Width="92" Decimals="10" Subcolumns="1">
<Title><TextAlign align="Left">WT </TextAlign></Title>
<Subcolumn>
<d>0.182312</d>
<d>-0.16925</d>
<d>-0.372375</d>
<d>-0.341125</d>
<d>-0.286438</d>
<d>-0.180969</d>
<d>-0.0598755</d>
<d>0.0299683</d>
<d>0.0299683</d>
<d>0.0494995</d>
<d>0.0612183</d>
<d>-0.0403442</d>
<d>-0.0598755</d>
<d>-0.138</d>
<d>-0.149719</d>
<d>-0.110657</d>
<d>-0.118469</d>
<d>-0.098938</d>
<d>-0.138</d>
<d>-0.110657</d>
<d>-0.157532</d>
<d>-0.138</d>
<d>-0.141907</d>
<d>-0.0794067</d>
<d>0.010437</d>
<d>0.0494995</d>
<d>0.0612183</d>
<d>0.100281</d>
<d>0.119812</d>
<d>0.0299683</d>
<d>-0.157532</d>
<d>-131.611</d>
<d>-87.5286</d>
<d>-31.1419</d>
<d>2.49091</d>
<d>14.819</d>
<d>18.8112</d>
<d>20.069</d>
<d>20.7526</d>
<d>21.3698</d>
<d>21.7214</d>
<d>22.1706</d>
<d>22.9675</d>
<d>23.319</d>
<d>23.5886</d>
<d>23.8386</d>
<d>24.1003</d>
<d>24.4909</d>
<d>24.8112</d>
<d>25.3503</d>
<d>25.7917</d>
<d>26.112</d>
<d>26.3815</d>
<d>26.569</d>
<d>26.8034</d>
<d>27.1003</d>
<d>27.3893</d>
<d>27.6706</d>
<d>28.0182</d>
<d>28.2487</d>
<d>28.4792</d>
<d>28.6393</d>
<d>28.7917</d>
<d>28.9089</d>
<d>29.069</d>
<d>29.2409</d>
<d>29.3815</d>
<d>29.4792</d>
<d>29.6589</d>
<d>29.7839</d>
<d>30.0495</d>
<d>30.1511</d>
<d>30.2487</d>
<d>30.4206</d>
<d>30.6081</d>
<d>30.8386</d>
<d>31.0417</d>
<d>31.28</d>
<d>31.4128</d>
<d>31.4987</d>
<d>31.6393</d>
<d>31.7604</d>
<d>31.8503</d>
<d>31.9401</d>
<d>32.0417</d>
<d>32.1823</d>
<d>32.3698</d>
<d>32.53</d>
<d>32.569</d>
<d>32.7097</d>
<d>32.7214</d>
<d>32.7722</d>
<d>32.8034</d>
<d>32.9597</d>
<d>33.0612</d>
<d>33.1901</d>
<d>33.319</d>
<d>33.4518</d>
<d>33.5534</d>
<d>33.6784</d>
<d>33.7917</d>
<d>33.9401</d>
<d>34.0729</d>
<d>34.1823</d>
<d>34.2018</d>
<d>34.2917</d>
<d>34.3698</d>
<d>34.4206</d>
<d>34.4206</d>
<d>34.4401</d>
<d>34.5612</d>
<d>34.6901</d>
<d>34.7487</d>
<d>34.8307</d>
<d>34.9284</d>
<d>35.069</d>
<d>35.1003</d>
<d>35.1393</d>
<d>35.1979</d>
<d>35.3307</d>
<d>35.4401</d>
<d>35.4909</d>
<d>35.5417</d>
<d>35.6198</d>
<d>35.7292</d>
<d>35.8229</d>
<d>35.8815</d>
<d>35.9909</d>
<d>36.1589</d>
<d>36.2722</d>
<d>36.3581</d>
<d>36.4206</d>
<d>36.5417</d>
<d>36.6706</d>
<d>36.7214</d>
<d>36.7917</d>
<d>36.8893</d>
<d>36.9987</d>
<d>37.0495</d>
<d>37.0104</d>
<d>37.0886</d>
<d>37.2018</d>
<d>37.2917</d>
<d>37.3893</d>
<d>37.5495</d>
<d>37.7526</d>
<d>37.8893</d>
<d>37.9987</d>
<d>38.1315</d>
<d>38.2604</d>
<d>38.3815</d>
<d>38.4714</d>
<d>38.6003</d>
<d>38.6198</d>
<d>38.6979</d>
<d>38.7604</d>
<d>38.819</d>
<d>38.8386</d>
<d>38.9128</d>
<d>39.0104</d>
<d>39.03</d>
<d>39.0612</d>
<d>39.1198</d>
<d>39.1784</d>
<d>39.2097</d>
<d>39.2917</d>
<d>39.4011</d>
<d>39.4987</d>
<d>39.6393</d>
<d>39.8307</d>
<d>39.9011</d>
<d>39.9206</d>
<d>39.9792</d>
<d>40.0417</d>
<d>40.0886</d>
<d>40.1198</d>
<d>40.1589</d>
<d>40.2722</d>
<d>40.3503</d>
<d>40.4284</d>
<d>40.4597</d>
<d>40.4792</d>
<d>40.6315</d>
<d>40.7097</d>
<d>40.7604</d>
<d>40.8307</d>
<d>40.9714</d>
<d>41.0925</d>
<d>41.2097</d>
<d>41.3307</d>
<d>41.4909</d>
<d>41.612</d>
<d>41.6511</d>
<d>41.737</d>
<d>41.7682</d>
<d>41.7917</d>
<d>41.8698</d>
<d>41.9792</d>
<d>42.1003</d>
<d>42.2292</d>
<d>42.319</d>
<d>42.4284</d>
<d>42.4909</d>
<d>42.5612</d>
<d>42.6979</d>
<d>42.7917</d>
<d>42.9284</d>
<d>43.03</d>
<d>43.1198</d>
<d>43.1979</d>
<d>43.2409</d>
<d>43.3307</d>
<d>43.3698</d>
<d>43.4011</d>
<d>43.5417</d>
<d>43.5807</d>
<d>43.5886</d>
<d>43.5612</d>
<d>43.6393</d>
<d>43.6979</d>
<d>43.6979</d>
<d>43.7917</d>
<d>43.8815</d>
<d>43.9714</d>
<d>43.9987</d>
<d>44.1511</d>
<d>44.2097</d>
<d>44.2604</d>
<d>44.28</d>
<d>44.3229</d>
<d>44.3776</d>
<d>44.4011</d>
<d>44.4206</d>
<d>44.4518</d>
<d>44.5104</d>
<d>44.569</d>
<d>44.6511</d>
<d>44.6315</d>
<d>44.7018</d>
<d>44.8112</d>
<d>44.8698</d>
<d>44.8698</d>
<d>44.8503</d>
<d>44.8893</d>
<d>44.9401</d>
<d>44.9597</d>
<d>45.0222</d>
<d>45.1198</d>
<d>45.2604</d>
<d>45.3503</d>
<d>45.4479</d>
<d>45.4987</d>
<d>45.4987</d>
<d>45.569</d>
<d>45.6003</d>
<d>45.7214</d>
<d>45.7409</d>
<d>45.7214</d>
<d>45.7526</d>
<d>45.7722</d>
<d>45.7995</d>
<d>45.78</d>
<d>45.8503</d>
<d>45.9792</d>
<d>46.1003</d>
<d>46.2175</d>
<d>46.2682</d>
<d>46.2917</d>
<d>46.2917</d>
<d>46.2292</d>
<d>46.0886</d>
<d>48.4987</d>
<d>41.6589</d>
<d>38.9597</d>
<d>37.4909</d>
<d>36.53</d>
<d>35.9206</d>
<d>35.4714</d>
<d>35.1003</d>
<d>34.862</d>
<d>34.7292</d>
<d>34.7175</d>
<d>34.6393</d>
<d>34.5417</d>
<d>34.5222</d>
<d>34.5417</d>
<d>34.5925</d>
<d>34.5886</d>
<d>34.6315</d>
<d>34.7097</d>
<d>34.7409</d>
<d>34.7526</d>
<d>34.7018</d>
<d>34.6706</d>
<d>34.6706</d>
<d>34.6315</d>
<d>34.6198</d>
<d>34.6628</d>
<d>34.7018</d>
<d>34.6823</d>
<d>34.7136</d>
<d>34.6511</d>
<d>34.6315</d>
<d>34.569</d>
<d>34.5612</d>
<d>34.6198</d>
<d>34.5886</d>
<d>34.6315</d>
<d>34.6511</d>
<d>34.6823</d>
<d>34.6393</d>
<d>34.6393</d>
<d>34.7018</d>
<d>34.7487</d>
<d>34.7722</d>
<d>34.7917</d>
<d>34.8503</d>
<d>34.9011</d>
<d>34.8503</d>
<d>34.8112</d>
<d>34.8386</d>
<d>34.8112</d>
<d>34.8425</d>
<d>34.8893</d>
<d>35.0104</d>
<d>35.1784</d>
<d>35.2682</d>
<d>35.4206</d>
<d>35.4714</d>
<d>35.4714</d>
<d>35.5104</d>
<d>35.4909</d>
<d>35.4714</d>
<d>35.3893</d>
<d>35.4284</d>
<d>35.4597</d>
<d>35.4401</d>
<d>35.4011</d>
<d>35.4089</d>
<d>35.4089</d>
<d>35.4011</d>
<d>35.4518</d>
<d>35.4479</d>
<d>35.5495</d>
<d>35.6198</d>
<d>35.6706</d>
<d>35.7175</d>
<d>35.7292</d>
<d>35.7214</d>
<d>35.7604</d>
<d>35.7917</d>
<d>35.9089</d>
<d>35.9597</d>
<d>36.0417</d>
<d>36.2175</d>
<d>36.2878</d>
<d>36.3503</d>
<d>36.3698</d>
<d>36.3698</d>
<d>36.4011</d>
<d>36.3503</d>
<d>36.3503</d>
<d>36.3425</d>
<d>36.3073</d>
<d>36.3503</d>
<d>36.3503</d>
<d>36.2995</d>
<d>36.28</d>
<d>36.2604</d>
<d>36.3112</d>
<d>36.3893</d>
<d>36.4597</d>
<d>36.5222</d>
<d>36.569</d>
<d>36.6706</d>
<d>36.7097</d>
<d>36.6979</d>
<d>36.6511</d>
<d>36.6393</d>
<d>36.7018</d>
<d>36.7292</d>
<d>36.7917</d>
<d>36.819</d>
<d>36.8893</d>
<d>36.9597</d>
<d>36.9831</d>
<d>37.0222</d>
<d>37.0612</d>
<d>37.0886</d>
<d>37.1003</d>
<d>37.0925</d>
<d>37.1003</d>
<d>37.0495</d>
<d>36.9792</d>
<d>36.9597</d>
<d>37.1393</d>
<d>37.7995</d>
<d>37.9284</d>
<d>37.7995</d>
<d>37.8307</d>
<d>38.2097</d>
<d>37.4987</d>
<d>37.3112</d>
<d>37.9011</d>
<d>38.0807</d>
<d>37.78</d>
<d>37.8386</d>
<d>37.6198</d>
<d>37.5222</d>
<d>37.7136</d>
<d>37.9011</d>
<d>37.9011</d>
<d>37.9714</d>
<d>38.0612</d>
<d>38.1589</d>
<d>38.2409</d>
<d>38.2995</d>
<d>38.2604</d>
<d>38.28</d>
<d>38.2682</d>
<d>38.2604</d>
<d>38.2722</d>
<d>38.3307</d>
<d>38.4792</d>
<d>38.6393</d>
<d>38.8112</d>
<d>38.9323</d>
<d>38.9597</d>
<d>39.0026</d>
<d>39.0182</d>
<d>38.9792</d>
<d>38.9792</d>
<d>38.9401</d>
<d>38.9284</d>
<d>39.0182</d>
<d>39.0495</d>
<d>39.1511</d>
<d>39.1823</d>
<d>39.2722</d>
<d>39.4128</d>
<d>39.4714</d>
<d>39.5222</d>
<d>39.6003</d>
<d>39.6511</d>
<d>39.7292</d>
<d>39.7995</d>
<d>39.8425</d>
<d>39.9089</d>
<d>39.9284</d>
<d>39.9597</d>
<d>39.9323</d>
<d>39.9479</d>
<d>39.9675</d>
<d>39.9518</d>
<d>39.9792</d>
<d>40.0222</d>
<d>40.0807</d>
<d>40.0807</d>
<d>40.1511</d>
<d>40.1198</d>
<d>40.1472</d>
<d>40.2097</d>
<d>40.2409</d>
<d>40.2878</d>
<d>40.3112</d>
<d>40.3815</d>
<d>40.4089</d>
</Subcolumn>
</YColumn>
</Table>
<Table ID="Table21" XFormat="numbers" YFormat="replicates" Replicates="1" TableType="XY" EVFormat="AsteriskAfterNumber">
<Title>DQ 2-321 1 (60 sec injection)</Title>
<RowTitlesColumn Width="84">
<Subcolumn></Subcolumn>
</RowTitlesColumn>
<XColumn Width="210" Subcolumns="1" Decimals="7">
<Title>X</Title>
<Subcolumn>
<d>-27.3</d>
<d>-26.3</d>
<d>-25.3</d>
<d>-24.3</d>
<d>-23.3</d>
<d>-22.3</d>
<d>-21.3</d>
<d>-20.3</d>
<d>-19.3</d>
<d>-18.3</d>
<d>-17.3</d>
<d>-16.3</d>
<d>-15.3</d>
<d>-14.3</d>
<d>-13.3</d>
<d>-12.3</d>
<d>-11.3</d>
<d>-10.3</d>
<d>-9.3</d>
<d>-8.3</d>
<d>-7.3</d>
<d>-6.3</d>
<d>-5.3</d>
<d>-4.3</d>
<d>-3.3</d>
<d>-2.3</d>
<d>-1.3</d>
<d>-0.3</d>
<d>0.7</d>
<d>1.7</d>
<d>2.7</d>
<d>3.7</d>
<d>4.7</d>
<d>5.7</d>
<d>6.7</d>
<d>7.7</d>
<d>8.7</d>
<d>9.7</d>
<d>10.7</d>
<d>11.7</d>
<d>12.7</d>
<d>13.7</d>
<d>14.7</d>
<d>15.7</d>
<d>16.7</d>
<d>17.7</d>
<d>18.7</d>
<d>19.7</d>
<d>20.7</d>
<d>21.7</d>
<d>22.7</d>
<d>23.7</d>
<d>24.7</d>
<d>25.7</d>
<d>26.7</d>
<d>27.7</d>
<d>28.7</d>
<d>29.7</d>
<d>30.7</d>
<d>31.7</d>
<d>32.7</d>
<d>33.7</d>
<d>34.7</d>
<d>35.7</d>
<d>36.7</d>
<d>37.7</d>
<d>38.7</d>
<d>39.7</d>
<d>40.7</d>
<d>41.7</d>
<d>42.7</d>
<d>43.7</d>
<d>44.7</d>
<d>45.7</d>
<d>46.7</d>
<d>47.7</d>
<d>48.7</d>
<d>49.7</d>
<d>50.7</d>
<d>51.7</d>
<d>52.7</d>
<d>53.7</d>
<d>54.7</d>
<d>55.7</d>
<d>56.7</d>
<d>57.7</d>
<d>58.7</d>
<d>59.7</d>
<d>60.7</d>
<d>61.7</d>
<d>62.7</d>
<d>63.7</d>
<d>64.7</d>
<d>65.7</d>
<d>66.7</d>
<d>67.7</d>
<d>68.7</d>
<d>69.7</d>
<d>70.7</d>
<d>71.7</d>
<d>72.7</d>
<d>73.7</d>
<d>74.7</d>
<d>75.7</d>
<d>76.7</d>
<d>77.7</d>
<d>78.7</d>
<d>79.7</d>
<d>80.7</d>
<d>81.7</d>
<d>82.7</d>
<d>83.7</d>
<d>84.7</d>
<d>85.7</d>
<d>86.7</d>
<d>87.7</d>
<d>88.7</d>
<d>89.7</d>
<d>90.7</d>
<d>91.7</d>
<d>92.7</d>
<d>93.7</d>
<d>94.7</d>
<d>95.7</d>
<d>96.7</d>
<d>97.7</d>
<d>98.7</d>
<d>99.7</d>
<d>100.7</d>
<d>101.7</d>
<d>102.7</d>
<d>103.7</d>
<d>104.7</d>
<d>105.7</d>
<d>106.7</d>
<d>107.7</d>
<d>108.7</d>
<d>109.7</d>
<d>110.7</d>
<d>111.7</d>
<d>112.7</d>
<d>113.7</d>
<d>114.7</d>
<d>115.7</d>
<d>116.7</d>
<d>117.7</d>
<d>118.7</d>
<d>119.7</d>
<d>120.7</d>
<d>121.7</d>
<d>122.7</d>
<d>123.7</d>
<d>124.7</d>
<d>125.7</d>
<d>126.7</d>
<d>127.7</d>
<d>128.7</d>
<d>129.7</d>
<d>130.7</d>
<d>131.7</d>
<d>132.7</d>
<d>133.7</d>
<d>134.7</d>
<d>135.7</d>
<d>136.7</d>
<d>137.7</d>
<d>138.7</d>
<d>139.7</d>
<d>140.7</d>
<d>141.7</d>
<d>142.7</d>
<d>143.7</d>
<d>144.7</d>
<d>145.7</d>
<d>146.7</d>
<d>147.7</d>
<d>148.7</d>
<d>149.7</d>
<d>150.7</d>
<d>151.7</d>
<d>152.7</d>
<d>153.7</d>
<d>154.7</d>
<d>155.7</d>
<d>156.7</d>
<d>157.7</d>
<d>158.7</d>
<d>159.7</d>
<d>160.7</d>
<d>161.7</d>
<d>162.7</d>
<d>163.7</d>
<d>164.7</d>
<d>165.7</d>
<d>166.7</d>
<d>167.7</d>
<d>168.7</d>
<d>169.7</d>
<d>170.7</d>
<d>171.7</d>
<d>172.7</d>
<d>173.7</d>
<d>174.7</d>
<d>175.7</d>
<d>176.7</d>
<d>177.7</d>
<d>178.7</d>
<d>179.7</d>
<d>180.7</d>
</Subcolumn>
</XColumn>
<XAdvancedColumn Version="1" Width="210" Decimals="7" Subcolumns="1">
<Title>X</Title>
<Subcolumn>
<d>-27.3</d>
<d>-26.3</d>
<d>-25.3</d>
<d>-24.3</d>
<d>-23.3</d>
<d>-22.3</d>
<d>-21.3</d>
<d>-20.3</d>
<d>-19.3</d>
<d>-18.3</d>
<d>-17.3</d>
<d>-16.3</d>
<d>-15.3</d>
<d>-14.3</d>
<d>-13.3</d>
<d>-12.3</d>
<d>-11.3</d>
<d>-10.3</d>
<d>-9.3</d>
<d>-8.3</d>
<d>-7.3</d>
<d>-6.3</d>
<d>-5.3</d>
<d>-4.3</d>
<d>-3.3</d>
<d>-2.3</d>
<d>-1.3</d>
<d>-0.3</d>
<d>0.7</d>
<d>1.7</d>
<d>2.7</d>
<d>3.7</d>
<d>4.7</d>
<d>5.7</d>
<d>6.7</d>
<d>7.7</d>
<d>8.7</d>
<d>9.7</d>
<d>10.7</d>
<d>11.7</d>
<d>12.7</d>
<d>13.7</d>
<d>14.7</d>
<d>15.7</d>
<d>16.7</d>
<d>17.7</d>
<d>18.7</d>
<d>19.7</d>
<d>20.7</d>
<d>21.7</d>
<d>22.7</d>
<d>23.7</d>
<d>24.7</d>
<d>25.7</d>
<d>26.7</d>
<d>27.7</d>
<d>28.7</d>
<d>29.7</d>
<d>30.7</d>
<d>31.7</d>
<d>32.7</d>
<d>33.7</d>
<d>34.7</d>
<d>35.7</d>
<d>36.7</d>
<d>37.7</d>
<d>38.7</d>
<d>39.7</d>
<d>40.7</d>
<d>41.7</d>
<d>42.7</d>
<d>43.7</d>
<d>44.7</d>
<d>45.7</d>
<d>46.7</d>
<d>47.7</d>
<d>48.7</d>
<d>49.7</d>
<d>50.7</d>
<d>51.7</d>
<d>52.7</d>
<d>53.7</d>
<d>54.7</d>
<d>55.7</d>
<d>56.7</d>
<d>57.7</d>
<d>58.7</d>
<d>59.7</d>
<d>60.7</d>
<d>61.7</d>
<d>62.7</d>
<d>63.7</d>
<d>64.7</d>
<d>65.7</d>
<d>66.7</d>
<d>67.7</d>
<d>68.7</d>
<d>69.7</d>
<d>70.7</d>
<d>71.7</d>
<d>72.7</d>
<d>73.7</d>
<d>74.7</d>
<d>75.7</d>
<d>76.7</d>
<d>77.7</d>
<d>78.7</d>
<d>79.7</d>
<d>80.7</d>
<d>81.7</d>
<d>82.7</d>
<d>83.7</d>
<d>84.7</d>
<d>85.7</d>
<d>86.7</d>
<d>87.7</d>
<d>88.7</d>
<d>89.7</d>
<d>90.7</d>
<d>91.7</d>
<d>92.7</d>
<d>93.7</d>
<d>94.7</d>
<d>95.7</d>
<d>96.7</d>
<d>97.7</d>
<d>98.7</d>
<d>99.7</d>
<d>100.7</d>
<d>101.7</d>
<d>102.7</d>
<d>103.7</d>
<d>104.7</d>
<d>105.7</d>
<d>106.7</d>
<d>107.7</d>
<d>108.7</d>
<d>109.7</d>
<d>110.7</d>
<d>111.7</d>
<d>112.7</d>
<d>113.7</d>
<d>114.7</d>
<d>115.7</d>
<d>116.7</d>
<d>117.7</d>
<d>118.7</d>
<d>119.7</d>
<d>120.7</d>
<d>121.7</d>
<d>122.7</d>
<d>123.7</d>
<d>124.7</d>
<d>125.7</d>
<d>126.7</d>
<d>127.7</d>
<d>128.7</d>
<d>129.7</d>
<d>130.7</d>
<d>131.7</d>
<d>132.7</d>
<d>133.7</d>
<d>134.7</d>
<d>135.7</d>
<d>136.7</d>
<d>137.7</d>
<d>138.7</d>
<d>139.7</d>
<d>140.7</d>
<d>141.7</d>
<d>142.7</d>
<d>143.7</d>
<d>144.7</d>
<d>145.7</d>
<d>146.7</d>
<d>147.7</d>
<d>148.7</d>
<d>149.7</d>
<d>150.7</d>
<d>151.7</d>
<d>152.7</d>
<d>153.7</d>
<d>154.7</d>
<d>155.7</d>
<d>156.7</d>
<d>157.7</d>
<d>158.7</d>
<d>159.7</d>
<d>160.7</d>
<d>161.7</d>
<d>162.7</d>
<d>163.7</d>
<d>164.7</d>
<d>165.7</d>
<d>166.7</d>
<d>167.7</d>
<d>168.7</d>
<d>169.7</d>
<d>170.7</d>
<d>171.7</d>
<d>172.7</d>
<d>173.7</d>
<d>174.7</d>
<d>175.7</d>
<d>176.7</d>
<d>177.7</d>
<d>178.7</d>
<d>179.7</d>
<d>180.7</d>
</Subcolumn>
</XAdvancedColumn>
<YColumn Width="104" Decimals="8" Subcolumns="1">
<Title>DQ 2-321</Title>
<Subcolumn>
<d>1.10028</d>
<d>0.901062</d>
<d>0.940125</d>
<d>0.920593</d>
<d>0.932312</d>
<d>0.889343</d>
<d>0.850281</d>
<d>0.819031</d>
<d>0.791687</d>
<d>0.748718</d>
<d>0.670593</d>
<d>0.541687</d>
<d>0.420593</d>
<d>0.2995</d>
<d>0.252625</d>
<d>0.229187</d>
<d>0.233093</d>
<d>0.240906</d>
<d>0.221375</d>
<d>0.158875</d>
<d>0.0494995</d>
<d>-0.0598755</d>
<d>-0.188782</d>
<d>-0.180969</d>
<d>-0.180969</d>
<d>-0.220032</d>
<d>0.0924683</d>
<d>-33.556</d>
<d>-89.0482</d>
<d>-51.181</d>
<d>-18.8685</d>
<d>-1.54034</d>
<d>5.88934</d>
<d>9.60028</d>
<d>11.9479</d>
<d>14.2487</d>
<d>16.1237</d>
<d>18.0534</d>
<d>19.6823</d>
<d>21.3425</d>
<d>23.0612</d>
<d>24.4597</d>
<d>26.2526</d>
<d>27.9987</d>
<d>29.4206</d>
<d>30.9714</d>
<d>32.4792</d>
<d>34.4792</d>
<d>35.8581</d>
<d>37.4323</d>
<d>38.9323</d>
<d>40.4518</d>
<d>41.8425</d>
<d>43.5612</d>
<d>45.6003</d>
<d>47.2018</d>
<d>48.9128</d>
<d>50.3034</d>
<d>51.7487</d>
<d>53.362</d>
<d>54.9909</d>
<d>56.5612</d>
<d>58.3581</d>
<d>59.8972</d>
<d>61.3698</d>
<d>62.6901</d>
<d>64.4792</d>
<d>66.3112</d>
<d>67.7214</d>
<d>69.112</d>
<d>70.612</d>
<d>72.2292</d>
<d>73.7682</d>
<d>75.112</d>
<d>76.6589</d>
<d>78.1628</d>
<d>79.7018</d>
<d>81.2722</d>
<d>82.7097</d>
<d>84.2487</d>
<d>85.5339</d>
<d>87.0729</d>
<d>88.6432</d>
<d>89.9909</d>
<d>91.4479</d>
<d>92.7995</d>
<d>94.0612</d>
<d>90.4714</d>
<d>89.3776</d>
<d>88.4675</d>
<d>87.7097</d>
<d>86.9206</d>
<d>86.1823</d>
<d>85.6198</d>
<d>85.2097</d>
<d>84.819</d>
<d>84.4284</d>
<d>84.0182</d>
<d>83.7018</d>
<d>83.3503</d>
<d>82.9206</d>
<d>82.4987</d>
<d>82.112</d>
<d>81.7487</d>
<d>81.4597</d>
<d>81.1589</d>
<d>80.7409</d>
<d>80.3893</d>
<d>80.1315</d>
<d>79.7409</d>
<d>79.2995</d>
<d>78.9206</d>
<d>78.7018</d>
<d>78.4284</d>
<d>78.069</d>
<d>77.7214</d>
<d>77.4401</d>
<d>77.1276</d>
<d>76.7214</d>
<d>76.3386</d>
<d>75.9597</d>
<d>75.6784</d>
<d>75.2917</d>
<d>74.9206</d>
<d>74.5925</d>
<d>74.2487</d>
<d>73.9401</d>
<d>73.6393</d>
<d>73.4011</d>
<d>73.1198</d>
<d>72.8112</d>
<d>72.4792</d>
<d>72.2682</d>
<d>71.9401</d>
<d>71.569</d>
<d>71.2682</d>
<d>70.9323</d>
<d>70.6511</d>
<d>70.28</d>
<d>70.0026</d>
<d>69.7604</d>
<d>69.4597</d>
<d>69.2175</d>
<d>68.9714</d>
<d>68.7018</d>
<d>68.3815</d>
<d>68.1003</d>
<d>67.8386</d>
<d>67.5612</d>
<d>67.3229</d>
<d>67.0807</d>
<d>66.9518</d>
<d>66.7214</d>
<d>66.4792</d>
<d>66.2292</d>
<d>65.9011</d>
<d>65.612</d>
<d>65.2917</d>
<d>64.9909</d>
<d>64.7604</d>
<d>64.5495</d>
<d>64.3386</d>
<d>64.0886</d>
<d>63.8815</d>
<d>63.6784</d>
<d>63.4011</d>
<d>63.2487</d>
<d>63.1432</d>
<d>63.03</d>
<d>62.8307</d>
<d>62.6198</d>
<d>62.4323</d>
<d>62.112</d>
<d>61.7995</d>
<d>61.5612</d>
<d>61.2682</d>
<d>61.069</d>
<d>60.8698</d>
<d>60.7097</d>
<d>60.5182</d>
<d>60.3034</d>
<d>60.0807</d>
<d>59.8307</d>
<d>59.612</d>
<d>59.3307</d>
<d>59.0222</d>
<d>58.7409</d>
<d>58.4909</d>
<d>58.1706</d>
<d>57.9011</d>
<d>57.6706</d>
<d>57.5612</d>
<d>57.3776</d>
<d>57.1979</d>
<d>57.1198</d>
<d>56.944</d>
<d>56.6628</d>
<d>56.4128</d>
<d>56.1511</d>
<d>55.9206</d>
<d>55.6784</d>
<d>55.4089</d>
<d>55.2292</d>
<d>54.9597</d>
<d>54.7409</d>
<d>54.5534</d>
<d>54.3386</d>
<d>54.1472</d>
<d>54.0104</d>
</Subcolumn>
</YColumn>
</Table>
<Table ID="Table16" XFormat="numbers" YFormat="replicates" Replicates="1" TableType="XY" EVFormat="AsteriskAfterNumber">
<Title>DQ 321 2 (4 min injection)</Title>
<RowTitlesColumn Width="84">
<Subcolumn></Subcolumn>
</RowTitlesColumn>
<XColumn Width="210" Subcolumns="1" Decimals="7">
<Title>x</Title>
<Subcolumn>
<d>-30.8</d>
<d>-29.8</d>
<d>-28.8</d>
<d>-27.8</d>
<d>-26.8</d>
<d>-25.8</d>
<d>-24.8</d>
<d>-23.8</d>
<d>-22.8</d>
<d>-21.8</d>
<d>-20.8</d>
<d>-19.8</d>
<d>-18.8</d>
<d>-17.8</d>
<d>-16.8</d>
<d>-15.8</d>
<d>-14.8</d>
<d>-13.8</d>
<d>-12.8</d>
<d>-11.8</d>
<d>-10.8</d>
<d>-9.8</d>
<d>-8.8</d>
<d>-7.8</d>
<d>-6.8</d>
<d>-5.8</d>
<d>-4.8</d>
<d>-3.8</d>
<d>-2.8</d>
<d>-1.8</d>
<d>-0.8</d>
<d>0.2</d>
<d>1.2</d>
<d>2.2</d>
<d>3.2</d>
<d>4.2</d>
<d>5.2</d>
<d>6.2</d>
<d>7.2</d>
<d>8.2</d>
<d>9.2</d>
<d>10.2</d>
<d>11.2</d>
<d>12.2</d>
<d>13.2</d>
<d>14.2</d>
<d>15.2</d>
<d>16.2</d>
<d>17.2</d>
<d>18.2</d>
<d>19.2</d>
<d>20.2</d>
<d>21.2</d>
<d>22.2</d>
<d>23.2</d>
<d>24.2</d>
<d>25.2</d>
<d>26.2</d>
<d>27.2</d>
<d>28.2</d>
<d>29.2</d>
<d>30.2</d>
<d>31.2</d>
<d>32.2</d>
<d>33.2</d>
<d>34.2</d>
<d>35.2</d>
<d>36.2</d>
<d>37.2</d>
<d>38.2</d>
<d>39.2</d>
<d>40.2</d>
<d>41.2</d>
<d>42.2</d>
<d>43.2</d>
<d>44.2</d>
<d>45.2</d>
<d>46.2</d>
<d>47.2</d>
<d>48.2</d>
<d>49.2</d>
<d>50.2</d>
<d>51.2</d>
<d>52.2</d>
<d>53.2</d>
<d>54.2</d>
<d>55.2</d>
<d>56.2</d>
<d>57.2</d>
<d>58.2</d>
<d>59.2</d>
<d>60.2</d>
<d>61.2</d>
<d>62.2</d>
<d>63.2</d>
<d>64.2</d>
<d>65.2</d>
<d>66.2</d>
<d>67.2</d>
<d>68.2</d>
<d>69.2</d>
<d>70.2</d>
<d>71.2</d>
<d>72.2</d>
<d>73.2</d>
<d>74.2</d>
<d>75.2</d>
<d>76.2</d>
<d>77.2</d>
<d>78.2</d>
<d>79.2</d>
<d>80.2</d>
<d>81.2</d>
<d>82.2</d>
<d>83.2</d>
<d>84.2</d>
<d>85.2</d>
<d>86.2</d>
<d>87.2</d>
<d>88.2</d>
<d>89.2</d>
<d>90.2</d>
<d>91.2</d>
<d>92.2</d>
<d>93.2</d>
<d>94.2</d>
<d>95.2</d>
<d>96.2</d>
<d>97.2</d>
<d>98.2</d>
<d>99.2</d>
<d>100.2</d>
<d>101.2</d>
<d>102.2</d>
<d>103.2</d>
<d>104.2</d>
<d>105.2</d>
<d>106.2</d>
<d>107.2</d>
<d>108.2</d>
<d>109.2</d>
<d>110.2</d>
<d>111.2</d>
<d>112.2</d>
<d>113.2</d>
<d>114.2</d>
<d>115.2</d>
<d>116.2</d>
<d>117.2</d>
<d>118.2</d>
<d>119.2</d>
<d>120.2</d>
<d>121.2</d>
<d>122.2</d>
<d>123.2</d>
<d>124.2</d>
<d>125.2</d>
<d>126.2</d>
<d>127.2</d>
<d>128.2</d>
<d>129.2</d>
<d>130.2</d>
<d>131.2</d>
<d>132.2</d>
<d>133.2</d>
<d>134.2</d>
<d>135.2</d>
<d>136.2</d>
<d>137.2</d>
<d>138.2</d>
<d>139.2</d>
<d>140.2</d>
<d>141.2</d>
<d>142.2</d>
<d>143.2</d>
<d>144.2</d>
<d>145.2</d>
<d>146.2</d>
<d>147.2</d>
<d>148.2</d>
<d>149.2</d>
<d>150.2</d>
<d>151.2</d>
<d>152.2</d>
<d>153.2</d>
<d>154.2</d>
<d>155.2</d>
<d>156.2</d>
<d>157.2</d>
<d>158.2</d>
<d>159.2</d>
<d>160.2</d>
<d>161.2</d>
<d>162.2</d>
<d>163.2</d>
<d>164.2</d>
<d>165.2</d>
<d>166.2</d>
<d>167.2</d>
<d>168.2</d>
<d>169.2</d>
<d>170.2</d>
<d>171.2</d>
<d>172.2</d>
<d>173.2</d>
<d>174.2</d>
<d>175.2</d>
<d>176.2</d>
<d>177.2</d>
<d>178.2</d>
<d>179.2</d>
<d>180.2</d>
<d>181.2</d>
<d>182.2</d>
<d>183.2</d>
<d>184.2</d>
<d>185.2</d>
<d>186.2</d>
<d>187.2</d>
<d>188.2</d>
<d>189.2</d>
<d>190.2</d>
<d>191.2</d>
<d>192.2</d>
<d>193.2</d>
<d>194.2</d>
<d>195.2</d>
<d>196.2</d>
<d>197.2</d>
<d>198.2</d>
<d>199.2</d>
<d>200.2</d>
<d>201.2</d>
<d>202.2</d>
<d>203.2</d>
<d>204.2</d>
<d>205.2</d>
<d>206.2</d>
<d>207.2</d>
<d>208.2</d>
<d>209.2</d>
<d>210.2</d>
<d>211.2</d>
<d>212.2</d>
<d>213.2</d>
<d>214.2</d>
<d>215.2</d>
<d>216.2</d>
<d>217.2</d>
<d>218.2</d>
<d>219.2</d>
<d>220.2</d>
<d>221.2</d>
<d>222.2</d>
<d>223.2</d>
<d>224.2</d>
<d>225.2</d>
<d>226.2</d>
<d>227.2</d>
<d>228.2</d>
<d>229.2</d>
<d>230.2</d>
<d>231.2</d>
<d>232.2</d>
<d>233.2</d>
<d>234.2</d>
<d>235.2</d>
<d>236.2</d>
<d>237.2</d>
<d>238.2</d>
<d>239.2</d>
<d>240.2</d>
<d>241.2</d>
<d>242.2</d>
<d>243.2</d>
<d>244.2</d>
<d>245.2</d>
<d>246.2</d>
<d>247.2</d>
<d>248.2</d>
<d>249.2</d>
<d>250.2</d>
<d>251.2</d>
<d>252.2</d>
<d>253.2</d>
<d>254.2</d>
<d>255.2</d>
<d>256.2</d>
<d>257.2</d>
<d>258.2</d>
<d>259.2</d>
<d>260.2</d>
<d>261.2</d>
<d>262.2</d>
<d>263.2</d>
<d>264.2</d>
<d>265.2</d>
<d>266.2</d>
<d>267.2</d>
<d>268.2</d>
<d>269.2</d>
<d>270.2</d>
<d>271.2</d>
<d>272.2</d>
<d>273.2</d>
<d>274.2</d>
<d>275.2</d>
<d>276.2</d>
<d>277.2</d>
<d>278.2</d>
<d>279.2</d>
<d>280.2</d>
<d>281.2</d>
<d>282.2</d>
<d>283.2</d>
<d>284.2</d>
<d>285.2</d>
<d>286.2</d>
<d>287.2</d>
<d>288.2</d>
<d>289.2</d>
<d>290.2</d>
<d>291.2</d>
<d>292.2</d>
<d>293.2</d>
<d>294.2</d>
<d>295.2</d>
<d>296.2</d>
<d>297.2</d>
<d>298.2</d>
<d>299.2</d>
<d>300.2</d>
<d>301.2</d>
<d>302.2</d>
<d>303.2</d>
<d>304.2</d>
<d>305.2</d>
<d>306.2</d>
<d>307.2</d>
<d>308.2</d>
<d>309.2</d>
<d>310.2</d>
<d>311.2</d>
<d>312.2</d>
<d>313.2</d>
<d>314.2</d>
<d>315.2</d>
<d>316.2</d>
<d>317.2</d>
<d>318.2</d>
<d>319.2</d>
<d>320.2</d>
<d>321.2</d>
<d>322.2</d>
<d>323.2</d>
<d>324.2</d>
<d>325.2</d>
<d>326.2</d>
<d>327.2</d>
<d>328.2</d>
<d>329.2</d>
<d>330.2</d>
<d>331.2</d>
<d>332.2</d>
<d>333.2</d>
<d>334.2</d>
<d>335.2</d>
<d>336.2</d>
<d>337.2</d>
<d>338.2</d>
<d>339.2</d>
<d>340.2</d>
<d>341.2</d>
<d>342.2</d>
<d>343.2</d>
<d>344.2</d>
<d>345.2</d>
<d>346.2</d>
<d>347.2</d>
<d>348.2</d>
<d>349.2</d>
<d>350.2</d>
<d>351.2</d>
<d>352.2</d>
<d>353.2</d>
<d>354.2</d>
<d>355.2</d>
<d>356.2</d>
<d>357.2</d>
<d>358.2</d>
<d>359.2</d>
<d>360.2</d>
<d>361.2</d>
<d>362.2</d>
<d>363.2</d>
<d>364.2</d>
<d>365.2</d>
<d>366.2</d>
<d>367.2</d>
<d>368.2</d>
<d>369.2</d>
<d>370.2</d>
<d>371.2</d>
<d>372.2</d>
<d>373.2</d>
<d>374.2</d>
<d>375.2</d>
<d>376.2</d>
<d>377.2</d>
<d>378.2</d>
<d>379.2</d>
<d>380.2</d>
<d>381.2</d>
<d>382.2</d>
<d>383.2</d>
<d>384.2</d>
<d>385.2</d>
<d>386.2</d>
<d>387.2</d>
<d>388.2</d>
<d>389.2</d>
<d>390.2</d>
<d>391.2</d>
<d>392.2</d>
<d>393.2</d>
<d>394.2</d>
<d>395.2</d>
<d>396.2</d>
<d>397.2</d>
<d>398.2</d>
<d>399.2</d>
<d>400.2</d>
<d>401.2</d>
<d>402.2</d>
<d>403.2</d>
<d>404.2</d>
<d>405.2</d>
<d>406.2</d>
<d>407.2</d>
<d>408.2</d>
<d>409.2</d>
<d>410.2</d>
<d>411.2</d>
<d>412.2</d>
<d>413.2</d>
<d>414.2</d>
<d>415.2</d>
<d>416.2</d>
<d>417.2</d>
<d>418.2</d>
<d>419.2</d>
<d>420.2</d>
<d>421.2</d>
<d>422.2</d>
<d>423.2</d>
<d>424.2</d>
<d>425.2</d>
<d>426.2</d>
<d>427.2</d>
<d>428.2</d>
<d>429.2</d>
<d>430.2</d>
<d>431.2</d>
<d>432.2</d>
<d>433.2</d>
<d>434.2</d>
<d>435.2</d>
<d>436.2</d>
</Subcolumn>
</XColumn>
<XAdvancedColumn Version="1" Width="210" Decimals="7" Subcolumns="1">
<Title>x</Title>
<Subcolumn>
<d>-30.8</d>
<d>-29.8</d>
<d>-28.8</d>
<d>-27.8</d>
<d>-26.8</d>
<d>-25.8</d>
<d>-24.8</d>
<d>-23.8</d>
<d>-22.8</d>
<d>-21.8</d>
<d>-20.8</d>
<d>-19.8</d>
<d>-18.8</d>
<d>-17.8</d>
<d>-16.8</d>
<d>-15.8</d>
<d>-14.8</d>
<d>-13.8</d>
<d>-12.8</d>
<d>-11.8</d>
<d>-10.8</d>
<d>-9.8</d>
<d>-8.8</d>
<d>-7.8</d>
<d>-6.8</d>
<d>-5.8</d>
<d>-4.8</d>
<d>-3.8</d>
<d>-2.8</d>
<d>-1.8</d>
<d>-0.8</d>
<d>0.2</d>
<d>1.2</d>
<d>2.2</d>
<d>3.2</d>
<d>4.2</d>
<d>5.2</d>
<d>6.2</d>
<d>7.2</d>
<d>8.2</d>
<d>9.2</d>
<d>10.2</d>
<d>11.2</d>
<d>12.2</d>
<d>13.2</d>
<d>14.2</d>
<d>15.2</d>
<d>16.2</d>
<d>17.2</d>
<d>18.2</d>
<d>19.2</d>
<d>20.2</d>
<d>21.2</d>
<d>22.2</d>
<d>23.2</d>
<d>24.2</d>
<d>25.2</d>
<d>26.2</d>
<d>27.2</d>
<d>28.2</d>
<d>29.2</d>
<d>30.2</d>
<d>31.2</d>
<d>32.2</d>
<d>33.2</d>
<d>34.2</d>
<d>35.2</d>
<d>36.2</d>
<d>37.2</d>
<d>38.2</d>
<d>39.2</d>
<d>40.2</d>
<d>41.2</d>
<d>42.2</d>
<d>43.2</d>
<d>44.2</d>
<d>45.2</d>
<d>46.2</d>
<d>47.2</d>
<d>48.2</d>
<d>49.2</d>
<d>50.2</d>
<d>51.2</d>
<d>52.2</d>
<d>53.2</d>
<d>54.2</d>
<d>55.2</d>
<d>56.2</d>
<d>57.2</d>
<d>58.2</d>
<d>59.2</d>
<d>60.2</d>
<d>61.2</d>
<d>62.2</d>
<d>63.2</d>
<d>64.2</d>
<d>65.2</d>
<d>66.2</d>
<d>67.2</d>
<d>68.2</d>
<d>69.2</d>
<d>70.2</d>
<d>71.2</d>
<d>72.2</d>
<d>73.2</d>
<d>74.2</d>
<d>75.2</d>
<d>76.2</d>
<d>77.2</d>
<d>78.2</d>
<d>79.2</d>
<d>80.2</d>
<d>81.2</d>
<d>82.2</d>
<d>83.2</d>
<d>84.2</d>
<d>85.2</d>
<d>86.2</d>
<d>87.2</d>
<d>88.2</d>
<d>89.2</d>
<d>90.2</d>
<d>91.2</d>
<d>92.2</d>
<d>93.2</d>
<d>94.2</d>
<d>95.2</d>
<d>96.2</d>
<d>97.2</d>
<d>98.2</d>
<d>99.2</d>
<d>100.2</d>
<d>101.2</d>
<d>102.2</d>
<d>103.2</d>
<d>104.2</d>
<d>105.2</d>
<d>106.2</d>
<d>107.2</d>
<d>108.2</d>
<d>109.2</d>
<d>110.2</d>
<d>111.2</d>
<d>112.2</d>
<d>113.2</d>
<d>114.2</d>
<d>115.2</d>
<d>116.2</d>
<d>117.2</d>
<d>118.2</d>
<d>119.2</d>
<d>120.2</d>
<d>121.2</d>
<d>122.2</d>
<d>123.2</d>
<d>124.2</d>
<d>125.2</d>
<d>126.2</d>
<d>127.2</d>
<d>128.2</d>
<d>129.2</d>
<d>130.2</d>
<d>131.2</d>
<d>132.2</d>
<d>133.2</d>
<d>134.2</d>
<d>135.2</d>
<d>136.2</d>
<d>137.2</d>
<d>138.2</d>
<d>139.2</d>
<d>140.2</d>
<d>141.2</d>
<d>142.2</d>
<d>143.2</d>
<d>144.2</d>
<d>145.2</d>
<d>146.2</d>
<d>147.2</d>
<d>148.2</d>
<d>149.2</d>
<d>150.2</d>
<d>151.2</d>
<d>152.2</d>
<d>153.2</d>
<d>154.2</d>
<d>155.2</d>
<d>156.2</d>
<d>157.2</d>
<d>158.2</d>
<d>159.2</d>
<d>160.2</d>
<d>161.2</d>
<d>162.2</d>
<d>163.2</d>
<d>164.2</d>
<d>165.2</d>
<d>166.2</d>
<d>167.2</d>
<d>168.2</d>
<d>169.2</d>
<d>170.2</d>
<d>171.2</d>
<d>172.2</d>
<d>173.2</d>
<d>174.2</d>
<d>175.2</d>
<d>176.2</d>
<d>177.2</d>
<d>178.2</d>
<d>179.2</d>
<d>180.2</d>
<d>181.2</d>
<d>182.2</d>
<d>183.2</d>
<d>184.2</d>
<d>185.2</d>
<d>186.2</d>
<d>187.2</d>
<d>188.2</d>
<d>189.2</d>
<d>190.2</d>
<d>191.2</d>
<d>192.2</d>
<d>193.2</d>
<d>194.2</d>
<d>195.2</d>
<d>196.2</d>
<d>197.2</d>
<d>198.2</d>
<d>199.2</d>
<d>200.2</d>
<d>201.2</d>
<d>202.2</d>
<d>203.2</d>
<d>204.2</d>
<d>205.2</d>
<d>206.2</d>
<d>207.2</d>
<d>208.2</d>
<d>209.2</d>
<d>210.2</d>
<d>211.2</d>
<d>212.2</d>
<d>213.2</d>
<d>214.2</d>
<d>215.2</d>
<d>216.2</d>
<d>217.2</d>
<d>218.2</d>
<d>219.2</d>
<d>220.2</d>
<d>221.2</d>
<d>222.2</d>
<d>223.2</d>
<d>224.2</d>
<d>225.2</d>
<d>226.2</d>
<d>227.2</d>
<d>228.2</d>
<d>229.2</d>
<d>230.2</d>
<d>231.2</d>
<d>232.2</d>
<d>233.2</d>
<d>234.2</d>
<d>235.2</d>
<d>236.2</d>
<d>237.2</d>
<d>238.2</d>
<d>239.2</d>
<d>240.2</d>
<d>241.2</d>
<d>242.2</d>
<d>243.2</d>
<d>244.2</d>
<d>245.2</d>
<d>246.2</d>
<d>247.2</d>
<d>248.2</d>
<d>249.2</d>
<d>250.2</d>
<d>251.2</d>
<d>252.2</d>
<d>253.2</d>
<d>254.2</d>
<d>255.2</d>
<d>256.2</d>
<d>257.2</d>
<d>258.2</d>
<d>259.2</d>
<d>260.2</d>
<d>261.2</d>
<d>262.2</d>
<d>263.2</d>
<d>264.2</d>
<d>265.2</d>
<d>266.2</d>
<d>267.2</d>
<d>268.2</d>
<d>269.2</d>
<d>270.2</d>
<d>271.2</d>
<d>272.2</d>
<d>273.2</d>
<d>274.2</d>
<d>275.2</d>
<d>276.2</d>
<d>277.2</d>
<d>278.2</d>
<d>279.2</d>
<d>280.2</d>
<d>281.2</d>
<d>282.2</d>
<d>283.2</d>
<d>284.2</d>
<d>285.2</d>
<d>286.2</d>
<d>287.2</d>
<d>288.2</d>
<d>289.2</d>
<d>290.2</d>
<d>291.2</d>
<d>292.2</d>
<d>293.2</d>
<d>294.2</d>
<d>295.2</d>
<d>296.2</d>
<d>297.2</d>
<d>298.2</d>
<d>299.2</d>
<d>300.2</d>
<d>301.2</d>
<d>302.2</d>
<d>303.2</d>
<d>304.2</d>
<d>305.2</d>
<d>306.2</d>
<d>307.2</d>
<d>308.2</d>
<d>309.2</d>
<d>310.2</d>
<d>311.2</d>
<d>312.2</d>
<d>313.2</d>
<d>314.2</d>
<d>315.2</d>
<d>316.2</d>
<d>317.2</d>
<d>318.2</d>
<d>319.2</d>
<d>320.2</d>
<d>321.2</d>
<d>322.2</d>
<d>323.2</d>
<d>324.2</d>
<d>325.2</d>
<d>326.2</d>
<d>327.2</d>
<d>328.2</d>
<d>329.2</d>
<d>330.2</d>
<d>331.2</d>
<d>332.2</d>
<d>333.2</d>
<d>334.2</d>
<d>335.2</d>
<d>336.2</d>
<d>337.2</d>
<d>338.2</d>
<d>339.2</d>
<d>340.2</d>
<d>341.2</d>
<d>342.2</d>
<d>343.2</d>
<d>344.2</d>
<d>345.2</d>
<d>346.2</d>
<d>347.2</d>
<d>348.2</d>
<d>349.2</d>
<d>350.2</d>
<d>351.2</d>
<d>352.2</d>
<d>353.2</d>
<d>354.2</d>
<d>355.2</d>
<d>356.2</d>
<d>357.2</d>
<d>358.2</d>
<d>359.2</d>
<d>360.2</d>
<d>361.2</d>
<d>362.2</d>
<d>363.2</d>
<d>364.2</d>
<d>365.2</d>
<d>366.2</d>
<d>367.2</d>
<d>368.2</d>
<d>369.2</d>
<d>370.2</d>
<d>371.2</d>
<d>372.2</d>
<d>373.2</d>
<d>374.2</d>
<d>375.2</d>
<d>376.2</d>
<d>377.2</d>
<d>378.2</d>
<d>379.2</d>
<d>380.2</d>
<d>381.2</d>
<d>382.2</d>
<d>383.2</d>
<d>384.2</d>
<d>385.2</d>
<d>386.2</d>
<d>387.2</d>
<d>388.2</d>
<d>389.2</d>
<d>390.2</d>
<d>391.2</d>
<d>392.2</d>
<d>393.2</d>
<d>394.2</d>
<d>395.2</d>
<d>396.2</d>
<d>397.2</d>
<d>398.2</d>
<d>399.2</d>
<d>400.2</d>
<d>401.2</d>
<d>402.2</d>
<d>403.2</d>
<d>404.2</d>
<d>405.2</d>
<d>406.2</d>
<d>407.2</d>
<d>408.2</d>
<d>409.2</d>
<d>410.2</d>
<d>411.2</d>
<d>412.2</d>
<d>413.2</d>
<d>414.2</d>
<d>415.2</d>
<d>416.2</d>
<d>417.2</d>
<d>418.2</d>
<d>419.2</d>
<d>420.2</d>
<d>421.2</d>
<d>422.2</d>
<d>423.2</d>
<d>424.2</d>
<d>425.2</d>
<d>426.2</d>
<d>427.2</d>
<d>428.2</d>
<d>429.2</d>
<d>430.2</d>
<d>431.2</d>
<d>432.2</d>
<d>433.2</d>
<d>434.2</d>
<d>435.2</d>
<d>436.2</d>
</Subcolumn>
</XAdvancedColumn>
<YColumn Width="104" Decimals="8" Subcolumns="1">
<Title>321</Title>
<Subcolumn>
<d>-0.414063</d>
<d>-0.203125</d>
<d>-0.203125</d>
<d>-0.183594</d>
<d>-0.253906</d>
<d>-0.230469</d>
<d>-0.222656</d>
<d>-0.171875</d>
<d>-0.203125</d>
<d>-0.152344</d>
<d>-0.101563</d>
<d>-0.0742188</d>
<d>0.0273438</d>
<d>0.0546875</d>
<d>0.105469</d>
<d>0.0664063</d>
<d>0.0078125</d>
<d>-0.00390625</d>
<d>-0.0625</d>
<d>-0.113281</d>
<d>-0.09375</d>
<d>-0.03125</d>
<d>0.0273438</d>
<d>0.0351563</d>
<d>0.015625</d>
<d>-0.0195313</d>
<d>-0.0234375</d>
<d>-0.0351563</d>
<d>-0.0625</d>
<d>0.0273438</d>
<d>0.257813</d>
<d>-394.223</d>
<d>-341.621</d>
<d>-159.094</d>
<d>-36.6719</d>
<d>22.8047</d>
<d>52.2773</d>
<d>70.5664</d>
<d>85.5039</d>
<d>99.0547</d>
<d>111.508</d>
<d>123.418</d>
<d>135.309</d>
<d>146.734</d>
<d>158.074</d>
<d>169.457</d>
<d>180.836</d>
<d>191.996</d>
<d>202.875</d>
<d>213.586</d>
<d>224.277</d>
<d>234.477</d>
<d>244.895</d>
<d>255.445</d>
<d>265.707</d>
<d>275.867</d>
<d>285.477</d>
<d>294.906</d>
<d>304.668</d>
<d>314.156</d>
<d>323.488</d>
<d>332.477</d>
<d>341.418</d>
<d>350.469</d>
<d>359.363</d>
<d>368.188</d>
<d>376.484</d>
<d>384.863</d>
<d>392.957</d>
<d>400.977</d>
<d>409.098</d>
<d>417.008</d>
<d>424.746</d>
<d>432.816</d>
<d>440.266</d>
<d>447.266</d>
<d>454.617</d>
<d>461.676</d>
<d>469.035</d>
<d>476.098</d>
<d>482.996</d>
<d>489.574</d>
<d>496.016</d>
<d>502.809</d>
<d>509.59</d>
<d>516.09</d>
<d>522.34</d>
<d>528.367</d>
<d>534.566</d>
<d>540.41</d>
<d>546.828</d>
<d>552.625</d>
<d>558.297</d>
<d>564.324</d>
<d>569.945</d>
<d>575.277</d>
<d>580.848</d>
<d>586.527</d>
<d>591.836</d>
<d>597.039</d>
<d>602.074</d>
<d>607.445</d>
<d>612.527</d>
<d>617.336</d>
<d>622.574</d>
<d>627.316</d>
<d>632.105</d>
<d>636.855</d>
<d>641.906</d>
<d>646.566</d>
<d>651.379</d>
<d>655.617</d>
<d>660.055</d>
<d>664.285</d>
<d>668.816</d>
<d>673.219</d>
<d>677.277</d>
<d>681.496</d>
<d>685.797</d>
<d>690.016</d>
<d>693.707</d>
<d>697.754</d>
<d>701.328</d>
<d>705.426</d>
<d>709.348</d>
<d>713.094</d>
<d>716.816</d>
<d>720.746</d>
<d>724.309</d>
<d>727.926</d>
<d>731.395</d>
<d>734.996</d>
<d>738.359</d>
<d>741.367</d>
<d>744.656</d>
<d>747.918</d>
<d>751.238</d>
<d>754.215</d>
<d>757.566</d>
<d>760.547</d>
<d>763.398</d>
<d>766.387</d>
<d>769.426</d>
<d>772.656</d>
<d>775.488</d>
<d>778.066</d>
<d>780.645</d>
<d>783.418</d>
<d>786.426</d>
<d>788.957</d>
<d>791.906</d>
<d>794.586</d>
<d>796.926</d>
<d>799.316</d>
<d>802.227</d>
<d>804.605</d>
<d>807.016</d>
<d>809.176</d>
<d>811.918</d>
<d>814.207</d>
<d>816.625</d>
<d>818.766</d>
<d>821.117</d>
<d>823.816</d>
<d>825.836</d>
<d>827.816</d>
<d>829.816</d>
<d>831.965</d>
<d>834.059</d>
<d>836.176</d>
<d>838.484</d>
<d>840.348</d>
<d>842.527</d>
<d>844.574</d>
<d>846.195</d>
<d>847.969</d>
<d>850.406</d>
<d>852.098</d>
<d>853.898</d>
<d>855.797</d>
<d>857.469</d>
<d>859.535</d>
<d>861.289</d>
<d>862.797</d>
<d>864.457</d>
<d>866.047</d>
<d>867.629</d>
<d>869.305</d>
<d>871.195</d>
<d>872.906</d>
<d>874.227</d>
<d>875.625</d>
<d>877.387</d>
<d>878.855</d>
<d>880.355</d>
<d>881.82</d>
<d>883.246</d>
<d>884.566</d>
<d>885.879</d>
<d>887.238</d>
<d>888.766</d>
<d>890.105</d>
<d>891.266</d>
<d>892.648</d>
<d>894.113</d>
<d>895.457</d>
<d>896.75</d>
<d>898.027</d>
<d>899.359</d>
<d>900.656</d>
<d>901.855</d>
<d>903.129</d>
<d>904.516</d>
<d>905.535</d>
<d>906.488</d>
<d>907.516</d>
<d>908.746</d>
<d>909.746</d>
<d>910.785</d>
<d>911.785</d>
<d>912.945</d>
<d>914.027</d>
<d>914.957</d>
<d>915.828</d>
<d>916.727</d>
<d>918.016</d>
<d>919.156</d>
<d>920.066</d>
<d>920.816</d>
<d>921.715</d>
<d>922.586</d>
<d>923.355</d>
<d>924.137</d>
<d>924.766</d>
<d>925.559</d>
<d>926.406</d>
<d>927.305</d>
<d>928.105</d>
<d>928.977</d>
<d>929.844</d>
<d>930.707</d>
<d>931.477</d>
<d>932.176</d>
<d>933.02</d>
<d>933.816</d>
<d>934.617</d>
<d>935.309</d>
<d>935.855</d>
<d>936.539</d>
<d>937.324</d>
<d>938.008</d>
<d>938.695</d>
<d>939.457</d>
<d>940.035</d>
<d>940.566</d>
<d>941.148</d>
<d>941.758</d>
<d>942.426</d>
<d>943.066</d>
<d>943.727</d>
<d>944.387</d>
<d>945.109</d>
<d>945.898</d>
<d>946.406</d>
<d>947.059</d>
<d>947.688</d>
<d>948.328</d>
<d>948.988</d>
<d>949.375</d>
<d>949.977</d>
<d>945.945</d>
<d>951.719</d>
<d>934.945</d>
<d>924.156</d>
<d>914.738</d>
<d>905.898</d>
<d>897.777</d>
<d>889.445</d>
<d>881.355</d>
<d>873.965</d>
<d>866.777</d>
<d>859.727</d>
<d>852.719</d>
<d>846.059</d>
<d>839.445</d>
<d>832.535</d>
<d>826.137</d>
<d>819.598</d>
<d>813.617</d>
<d>807.316</d>
<d>801.055</d>
<d>795.148</d>
<d>788.828</d>
<d>783.016</d>
<d>777.418</d>
<d>771.848</d>
<d>766.426</d>
<d>760.578</d>
<d>755.105</d>
<d>750.004</d>
<d>744.637</d>
<d>739.125</d>
<d>733.879</d>
<d>728.855</d>
<d>723.758</d>
<d>718.949</d>
<d>713.918</d>
<d>709.047</d>
<d>704.086</d>
<d>699.215</d>
<d>694.609</d>
<d>690.309</d>
<d>685.875</d>
<d>681.246</d>
<d>676.617</d>
<d>672.07</d>
<d>667.777</d>
<d>663.207</d>
<d>659.348</d>
<d>655.277</d>
<d>650.828</d>
<d>646.707</d>
<d>642.547</d>
<d>638.566</d>
<d>634.809</d>
<d>630.766</d>
<d>626.816</d>
<d>622.867</d>
<d>619.234</d>
<d>615.469</d>
<d>611.617</d>
<d>607.555</d>
<d>603.969</d>
<d>600.324</d>
<d>596.836</d>
<d>593.43</d>
<d>589.578</d>
<d>586.367</d>
<d>583.117</d>
<d>579.715</d>
<d>576.117</d>
<d>572.578</d>
<d>569.145</d>
<d>566.066</d>
<d>562.656</d>
<d>559.574</d>
<d>556.406</d>
<d>553.379</d>
<d>550.039</d>
<d>546.984</d>
<d>543.93</d>
<d>540.867</d>
<d>537.996</d>
<d>535.426</d>
<d>531.965</d>
<d>529.297</d>
<d>526.188</d>
<d>523.426</d>
<d>520.125</d>
<d>517.566</d>
<d>514.605</d>
<d>512.066</d>
<d>509.137</d>
<d>506.426</d>
<d>503.965</d>
<d>500.777</d>
<d>498.098</d>
<d>495.754</d>
<d>493.164</d>
<d>490.418</d>
<d>487.969</d>
<d>485.457</d>
<d>482.996</d>
<d>480.375</d>
<d>478.039</d>
<d>475.336</d>
<d>473.035</d>
<d>470.555</d>
<d>468.266</d>
<d>465.906</d>
<d>463.367</d>
<d>461.469</d>
<d>458.938</d>
<d>456.438</d>
<d>453.785</d>
<d>451.598</d>
<d>449.379</d>
<d>446.816</d>
<d>444.637</d>
<d>442.648</d>
<d>440.516</d>
<d>438.367</d>
<d>435.926</d>
<d>433.887</d>
<d>431.625</d>
<d>430.02</d>
<d>426.805</d>
<d>423.766</d>
<d>420.488</d>
<d>417.629</d>
<d>414.797</d>
<d>412.719</d>
<d>410.688</d>
<d>408.266</d>
<d>405.578</d>
<d>404.02</d>
<d>402.527</d>
<d>399.41</d>
<d>396.227</d>
<d>394.625</d>
<d>393.145</d>
<d>391.668</d>
<d>390.199</d>
<d>388.406</d>
<d>385.945</d>
<d>383.789</d>
<d>381.855</d>
<d>379.898</d>
<d>377.629</d>
<d>375.734</d>
<d>373.926</d>
<d>371.758</d>
<d>369.766</d>
<d>368.016</d>
<d>366.047</d>
<d>364.137</d>
<d>362.227</d>
<d>360.34</d>
<d>358.438</d>
<d>356.488</d>
<d>355.156</d>
<d>353.496</d>
<d>351.816</d>
<d>350.195</d>
<d>348.137</d>
<d>346.379</d>
<d>344.758</d>
<d>342.918</d>
<d>341.266</d>
<d>339.645</d>
<d>337.926</d>
<d>336.129</d>
<d>334.488</d>
<d>332.867</d>
<d>331.156</d>
<d>329.586</d>
<d>328.02</d>
<d>326.316</d>
<d>324.598</d>
<d>323.059</d>
<d>321.637</d>
<d>320.016</d>
<d>318.379</d>
<d>316.668</d>
<d>314.746</d>
<d>313.195</d>
<d>311.648</d>
<d>310.207</d>
<d>308.746</d>
<d>306.879</d>
<d>304.977</d>
<d>303.527</d>
<d>302.176</d>
<d>300.797</d>
<d>299.586</d>
<d>298.047</d>
<d>296.496</d>
<d>294.914</d>
</Subcolumn>
</YColumn>
</Table>
<Table ID="Table11" XFormat="numbers" YFormat="replicates" Replicates="1" TableType="XY" EVFormat="AsteriskAfterNumber">
<Title>DQ 2-298 1 (60 sec injection)</Title>
<RowTitlesColumn Width="84">
<Subcolumn></Subcolumn>
</RowTitlesColumn>
<XColumn Width="210" Subcolumns="1" Decimals="7">
<Title>x</Title>
<Subcolumn>
<d>-27.3</d>
<d>-26.3</d>
<d>-25.3</d>
<d>-24.3</d>
<d>-23.3</d>
<d>-22.3</d>
<d>-21.3</d>
<d>-20.3</d>
<d>-19.3</d>
<d>-18.3</d>
<d>-17.3</d>
<d>-16.3</d>
<d>-15.3</d>
<d>-14.3</d>
<d>-13.3</d>
<d>-12.3</d>
<d>-11.3</d>
<d>-10.3</d>
<d>-9.3</d>
<d>-8.3</d>
<d>-7.3</d>
<d>-6.3</d>
<d>-5.3</d>
<d>-4.3</d>
<d>-3.3</d>
<d>-2.3</d>
<d>-1.3</d>
<d>-0.3</d>
<d>0.7</d>
<d>1.7</d>
<d>2.7</d>
<d>3.7</d>
<d>4.7</d>
<d>5.7</d>
<d>6.7</d>
<d>7.7</d>
<d>8.7</d>
<d>9.7</d>
<d>10.7</d>
<d>11.7</d>
<d>12.7</d>
<d>13.7</d>
<d>14.7</d>
<d>15.7</d>
<d>16.7</d>
<d>17.7</d>
<d>18.7</d>
<d>19.7</d>
<d>20.7</d>
<d>21.7</d>
<d>22.7</d>
<d>23.7</d>
<d>24.7</d>
<d>25.7</d>
<d>26.7</d>
<d>27.7</d>
<d>28.7</d>
<d>29.7</d>
<d>30.7</d>
<d>31.7</d>
<d>32.7</d>
<d>33.7</d>
<d>34.7</d>
<d>35.7</d>
<d>36.7</d>
<d>37.7</d>
<d>38.7</d>
<d>39.7</d>
<d>40.7</d>
<d>41.7</d>
<d>42.7</d>
<d>43.7</d>
<d>44.7</d>
<d>45.7</d>
<d>46.7</d>
<d>47.7</d>
<d>48.7</d>
<d>49.7</d>
<d>50.7</d>
<d>51.7</d>
<d>52.7</d>
<d>53.7</d>
<d>54.7</d>
<d>55.7</d>
<d>56.7</d>
<d>57.7</d>
<d>58.7</d>
<d>59.7</d>
<d>60.7</d>
<d>61.7</d>
<d>62.7</d>
<d>63.7</d>
<d>64.7</d>
<d>65.7</d>
<d>66.7</d>
<d>67.7</d>
<d>68.7</d>
<d>69.7</d>
<d>70.7</d>
<d>71.7</d>
<d>72.7</d>
<d>73.7</d>
<d>74.7</d>
<d>75.7</d>
<d>76.7</d>
<d>77.7</d>
<d>78.7</d>
<d>79.7</d>
<d>80.7</d>
<d>81.7</d>
<d>82.7</d>
<d>83.7</d>
<d>84.7</d>
<d>85.7</d>
<d>86.7</d>
<d>87.7</d>
<d>88.7</d>
<d>89.7</d>
<d>90.7</d>
<d>91.7</d>
<d>92.7</d>
<d>93.7</d>
<d>94.7</d>
<d>95.7</d>
<d>96.7</d>
<d>97.7</d>
<d>98.7</d>
<d>99.7</d>
<d>100.7</d>
<d>101.7</d>
<d>102.7</d>
<d>103.7</d>
<d>104.7</d>
<d>105.7</d>
<d>106.7</d>
<d>107.7</d>
<d>108.7</d>
<d>109.7</d>
<d>110.7</d>
<d>111.7</d>
<d>112.7</d>
<d>113.7</d>
<d>114.7</d>
<d>115.7</d>
<d>116.7</d>
<d>117.7</d>
<d>118.7</d>
<d>119.7</d>
<d>120.7</d>
<d>121.7</d>
<d>122.7</d>
<d>123.7</d>
<d>124.7</d>
<d>125.7</d>
<d>126.7</d>
<d>127.7</d>
<d>128.7</d>
<d>129.7</d>
<d>130.7</d>
<d>131.7</d>
<d>132.7</d>
<d>133.7</d>
<d>134.7</d>
<d>135.7</d>
<d>136.7</d>
<d>137.7</d>
<d>138.7</d>
<d>139.7</d>
<d>140.7</d>
<d>141.7</d>
<d>142.7</d>
<d>143.7</d>
<d>144.7</d>
<d>145.7</d>
<d>146.7</d>
<d>147.7</d>
<d>148.7</d>
<d>149.7</d>
<d>150.7</d>
<d>151.7</d>
<d>152.7</d>
<d>153.7</d>
<d>154.7</d>
<d>155.7</d>
<d>156.7</d>
<d>157.7</d>
<d>158.7</d>
<d>159.7</d>
<d>160.7</d>
<d>161.7</d>
<d>162.7</d>
<d>163.7</d>
<d>164.7</d>
<d>165.7</d>
<d>166.7</d>
<d>167.7</d>
<d>168.7</d>
<d>169.7</d>
<d>170.7</d>
<d>171.7</d>
<d>172.7</d>
<d>173.7</d>
<d>174.7</d>
<d>175.7</d>
<d>176.7</d>
<d>177.7</d>
<d>178.7</d>
<d>179.7</d>
<d>180.7</d>
</Subcolumn>
</XColumn>
<XAdvancedColumn Version="1" Width="210" Decimals="7" Subcolumns="1">
<Title>x</Title>
<Subcolumn>
<d>-27.3</d>
<d>-26.3</d>
<d>-25.3</d>
<d>-24.3</d>
<d>-23.3</d>
<d>-22.3</d>
<d>-21.3</d>
<d>-20.3</d>
<d>-19.3</d>
<d>-18.3</d>
<d>-17.3</d>
<d>-16.3</d>
<d>-15.3</d>
<d>-14.3</d>
<d>-13.3</d>
<d>-12.3</d>
<d>-11.3</d>
<d>-10.3</d>
<d>-9.3</d>
<d>-8.3</d>
<d>-7.3</d>
<d>-6.3</d>
<d>-5.3</d>
<d>-4.3</d>
<d>-3.3</d>
<d>-2.3</d>
<d>-1.3</d>
<d>-0.3</d>
<d>0.7</d>
<d>1.7</d>
<d>2.7</d>
<d>3.7</d>
<d>4.7</d>
<d>5.7</d>
<d>6.7</d>
<d>7.7</d>
<d>8.7</d>
<d>9.7</d>
<d>10.7</d>
<d>11.7</d>
<d>12.7</d>
<d>13.7</d>
<d>14.7</d>
<d>15.7</d>
<d>16.7</d>
<d>17.7</d>
<d>18.7</d>
<d>19.7</d>
<d>20.7</d>
<d>21.7</d>
<d>22.7</d>
<d>23.7</d>
<d>24.7</d>
<d>25.7</d>
<d>26.7</d>
<d>27.7</d>
<d>28.7</d>
<d>29.7</d>
<d>30.7</d>
<d>31.7</d>
<d>32.7</d>
<d>33.7</d>
<d>34.7</d>
<d>35.7</d>
<d>36.7</d>
<d>37.7</d>
<d>38.7</d>
<d>39.7</d>
<d>40.7</d>
<d>41.7</d>
<d>42.7</d>
<d>43.7</d>
<d>44.7</d>
<d>45.7</d>
<d>46.7</d>
<d>47.7</d>
<d>48.7</d>
<d>49.7</d>
<d>50.7</d>
<d>51.7</d>
<d>52.7</d>
<d>53.7</d>
<d>54.7</d>
<d>55.7</d>
<d>56.7</d>
<d>57.7</d>
<d>58.7</d>
<d>59.7</d>
<d>60.7</d>
<d>61.7</d>
<d>62.7</d>
<d>63.7</d>
<d>64.7</d>
<d>65.7</d>
<d>66.7</d>
<d>67.7</d>
<d>68.7</d>
<d>69.7</d>
<d>70.7</d>
<d>71.7</d>
<d>72.7</d>
<d>73.7</d>
<d>74.7</d>
<d>75.7</d>
<d>76.7</d>
<d>77.7</d>
<d>78.7</d>
<d>79.7</d>
<d>80.7</d>
<d>81.7</d>
<d>82.7</d>
<d>83.7</d>
<d>84.7</d>
<d>85.7</d>
<d>86.7</d>
<d>87.7</d>
<d>88.7</d>
<d>89.7</d>
<d>90.7</d>
<d>91.7</d>
<d>92.7</d>
<d>93.7</d>
<d>94.7</d>
<d>95.7</d>
<d>96.7</d>
<d>97.7</d>
<d>98.7</d>
<d>99.7</d>
<d>100.7</d>
<d>101.7</d>
<d>102.7</d>
<d>103.7</d>
<d>104.7</d>
<d>105.7</d>
<d>106.7</d>
<d>107.7</d>
<d>108.7</d>
<d>109.7</d>
<d>110.7</d>
<d>111.7</d>
<d>112.7</d>
<d>113.7</d>
<d>114.7</d>
<d>115.7</d>
<d>116.7</d>
<d>117.7</d>
<d>118.7</d>
<d>119.7</d>
<d>120.7</d>
<d>121.7</d>
<d>122.7</d>
<d>123.7</d>
<d>124.7</d>
<d>125.7</d>
<d>126.7</d>
<d>127.7</d>
<d>128.7</d>
<d>129.7</d>
<d>130.7</d>
<d>131.7</d>
<d>132.7</d>
<d>133.7</d>
<d>134.7</d>
<d>135.7</d>
<d>136.7</d>
<d>137.7</d>
<d>138.7</d>
<d>139.7</d>
<d>140.7</d>
<d>141.7</d>
<d>142.7</d>
<d>143.7</d>
<d>144.7</d>
<d>145.7</d>
<d>146.7</d>
<d>147.7</d>
<d>148.7</d>
<d>149.7</d>
<d>150.7</d>
<d>151.7</d>
<d>152.7</d>
<d>153.7</d>
<d>154.7</d>
<d>155.7</d>
<d>156.7</d>
<d>157.7</d>
<d>158.7</d>
<d>159.7</d>
<d>160.7</d>
<d>161.7</d>
<d>162.7</d>
<d>163.7</d>
<d>164.7</d>
<d>165.7</d>
<d>166.7</d>
<d>167.7</d>
<d>168.7</d>
<d>169.7</d>
<d>170.7</d>
<d>171.7</d>
<d>172.7</d>
<d>173.7</d>
<d>174.7</d>
<d>175.7</d>
<d>176.7</d>
<d>177.7</d>
<d>178.7</d>
<d>179.7</d>
<d>180.7</d>
</Subcolumn>
</XAdvancedColumn>
<YColumn Width="101" Decimals="10" Subcolumns="1">
<Title>DQ 2-298</Title>
<Subcolumn>
<d>2.33466</d>
<d>1.84637</d>
<d>1.66669</d>
<d>1.487</d>
<d>1.39716</d>
<d>1.41669</d>
<d>1.30731</d>
<d>1.26825</d>
<d>1.14325</d>
<d>1.07684</d>
<d>0.936218</d>
<d>0.795593</d>
<d>0.725281</d>
<d>0.608093</d>
<d>0.45575</d>
<d>0.346375</d>
<d>0.256531</d>
<d>0.1745</d>
<d>0.154968</d>
<d>0.0963745</d>
<d>0.0377808</d>
<d>-0.0325317</d>
<d>-0.102844</d>
<d>-0.153625</d>
<d>-0.274719</d>
<d>-0.313782</d>
<d>-0.384094</d>
<d>-0.884094</d>
<d>-7.73175</d>
<d>-5.54425</d>
<d>-2.00519</d>
<d>0.494812</d>
<d>1.56512</d>
<d>2.26434</d>
<d>2.86591</d>
<d>3.38544</d>
<d>3.82684</d>
<d>4.15497</d>
<d>4.40497</d>
<d>4.70575</d>
<d>4.94403</d>
<d>5.22528</d>
<d>5.44794</d>
<d>5.6745</d>
<d>6.00653</d>
<d>6.30731</d>
<d>6.52606</d>
<d>6.74481</d>
<d>6.97528</d>
<d>7.12762</d>
<d>7.30341</d>
<d>7.52606</d>
<d>7.76825</d>
<d>8.02606</d>
<d>8.237</d>
<d>8.51434</d>
<d>8.75653</d>
<d>8.80731</d>
<d>8.9245</d>
<d>9.03778</d>
<d>9.16669</d>
<d>9.28387</d>
<d>9.38544</d>
<d>9.55341</d>
<d>9.71747</d>
<d>9.84637</d>
<d>9.94403</d>
<d>10.1042</d>
<d>10.1042</d>
<d>10.0964</d>
<d>10.1354</d>
<d>10.1276</d>
<d>10.1745</d>
<d>10.1979</d>
<d>10.3034</d>
<d>10.3932</d>
<d>10.4557</d>
<d>10.5651</d>
<d>10.5651</d>
<d>10.6042</d>
<d>10.5847</d>
<d>10.5651</d>
<d>10.6159</d>
<d>10.655</d>
<d>10.7956</d>
<d>10.9636</d>
<d>11.3073</d>
<d>10.5925</d>
<d>9.26434</d>
<d>8.38544</d>
<d>7.58856</d>
<d>6.81903</d>
<d>5.97528</d>
<d>5.40497</d>
<d>5.00653</d>
<d>4.58466</d>
<d>4.11591</d>
<d>3.69794</d>
<d>3.35419</d>
<d>2.86591</d>
<d>2.37372</d>
<d>1.86591</d>
<d>1.40497</d>
<d>0.987</d>
<d>0.596375</d>
<d>0.295593</d>
<d>0.026062</d>
<d>-0.286438</d>
<d>-0.536438</d>
<d>-0.813782</d>
<d>-1.05597</d>
<d>-1.31378</d>
<d>-1.58331</d>
<d>-1.77081</d>
<d>-1.98566</d>
<d>-2.09503</d>
<d>-2.28253</d>
<d>-2.47394</d>
<d>-2.70441</d>
<d>-2.92316</d>
<d>-3.06378</d>
<d>-3.30597</d>
<d>-3.48566</d>
<d>-3.59503</d>
<d>-3.66534</d>
<d>-3.8255</d>
<d>-4.00519</d>
<d>-4.17316</d>
<d>-4.37238</d>
<d>-4.62628</d>
<d>-4.84503</d>
<d>-5.03253</d>
<d>-5.13409</d>
<d>-5.25128</d>
<d>-5.33331</d>
<d>-5.45441</d>
<d>-5.61456</d>
<d>-5.69659</d>
<d>-5.86456</d>
<d>-6.11456</d>
<d>-6.26691</d>
<d>-6.38409</d>
<d>-6.44659</d>
<d>-6.56378</d>
<d>-6.66534</d>
<d>-6.70441</d>
<d>-6.763</d>
<d>-6.78253</d>
<d>-6.85675</d>
<d>-6.92316</d>
<d>-7.08331</d>
<d>-7.16534</d>
<d>-7.26691</d>
<d>-7.40363</d>
<d>-7.47394</d>
<d>-7.50519</d>
<d>-7.49347</d>
<d>-7.58331</d>
<d>-7.67706</d>
<d>-7.78644</d>
<d>-7.94269</d>
<d>-8.04425</d>
<d>-8.17706</d>
<d>-8.22394</d>
<d>-8.30597</d>
<d>-8.39581</d>
<d>-8.52472</d>
<d>-8.70441</d>
<d>-8.85675</d>
<d>-9.01691</d>
<d>-9.12628</d>
<d>-9.16534</d>
<d>-9.20441</d>
<d>-9.27472</d>
<d>-9.33331</d>
<d>-9.39581</d>
<d>-9.45441</d>
<d>-9.49347</d>
<d>-9.61456</d>
<d>-9.62238</d>
<d>-9.66534</d>
<d>-9.70441</d>
<d>-9.79425</d>
<d>-9.91534</d>
<d>-9.95441</d>
<d>-10.095</d>
<d>-10.1653</d>
<d>-10.2435</d>
<d>-10.3646</d>
<d>-10.4935</d>
<d>-10.5638</d>
<d>-10.513</d>
<d>-10.5755</d>
<d>-10.6458</d>
<d>-10.6849</d>
<d>-10.6849</d>
<d>-10.7825</d>
<d>-10.8841</d>
<d>-10.9739</d>
<d>-10.9857</d>
<d>-11.056</d>
<d>-11.1536</d>
<d>-11.2044</d>
<d>-11.2943</d>
<d>-11.3333</d>
<d>-11.3841</d>
<d>-11.4935</d>
<d>-11.5169</d>
<d>-11.4739</d>
</Subcolumn>
</YColumn>
</Table>
<Table ID="Table15" XFormat="numbers" YFormat="replicates" Replicates="1" TableType="XY" EVFormat="AsteriskAfterNumber">
<Title>DQ 2-298 2 (4 min injection)</Title>
<RowTitlesColumn Width="84">
<Subcolumn></Subcolumn>
</RowTitlesColumn>
<XColumn Width="210" Subcolumns="1" Decimals="7">
<Title>x</Title>
<Subcolumn>
<d>-30.8</d>
<d>-29.8</d>
<d>-28.8</d>
<d>-27.8</d>
<d>-26.8</d>
<d>-25.8</d>
<d>-24.8</d>
<d>-23.8</d>
<d>-22.8</d>
<d>-21.8</d>
<d>-20.8</d>
<d>-19.8</d>
<d>-18.8</d>
<d>-17.8</d>
<d>-16.8</d>
<d>-15.8</d>
<d>-14.8</d>
<d>-13.8</d>
<d>-12.8</d>
<d>-11.8</d>
<d>-10.8</d>
<d>-9.8</d>
<d>-8.8</d>
<d>-7.8</d>
<d>-6.8</d>
<d>-5.8</d>
<d>-4.8</d>
<d>-3.8</d>
<d>-2.8</d>
<d>-1.8</d>
<d>-0.8</d>
<d>0.2</d>
<d>1.2</d>
<d>2.2</d>
<d>3.2</d>
<d>4.2</d>
<d>5.2</d>
<d>6.2</d>
<d>7.2</d>
<d>8.2</d>
<d>9.2</d>
<d>10.2</d>
<d>11.2</d>
<d>12.2</d>
<d>13.2</d>
<d>14.2</d>
<d>15.2</d>
<d>16.2</d>
<d>17.2</d>
<d>18.2</d>
<d>19.2</d>
<d>20.2</d>
<d>21.2</d>
<d>22.2</d>
<d>23.2</d>
<d>24.2</d>
<d>25.2</d>
<d>26.2</d>
<d>27.2</d>
<d>28.2</d>
<d>29.2</d>
<d>30.2</d>
<d>31.2</d>
<d>32.2</d>
<d>33.2</d>
<d>34.2</d>
<d>35.2</d>
<d>36.2</d>
<d>37.2</d>
<d>38.2</d>
<d>39.2</d>
<d>40.2</d>
<d>41.2</d>
<d>42.2</d>
<d>43.2</d>
<d>44.2</d>
<d>45.2</d>
<d>46.2</d>
<d>47.2</d>
<d>48.2</d>
<d>49.2</d>
<d>50.2</d>
<d>51.2</d>
<d>52.2</d>
<d>53.2</d>
<d>54.2</d>
<d>55.2</d>
<d>56.2</d>
<d>57.2</d>
<d>58.2</d>
<d>59.2</d>
<d>60.2</d>
<d>61.2</d>
<d>62.2</d>
<d>63.2</d>
<d>64.2</d>
<d>65.2</d>
<d>66.2</d>
<d>67.2</d>
<d>68.2</d>
<d>69.2</d>
<d>70.2</d>
<d>71.2</d>
<d>72.2</d>
<d>73.2</d>
<d>74.2</d>
<d>75.2</d>
<d>76.2</d>
<d>77.2</d>
<d>78.2</d>
<d>79.2</d>
<d>80.2</d>
<d>81.2</d>
<d>82.2</d>
<d>83.2</d>
<d>84.2</d>
<d>85.2</d>
<d>86.2</d>
<d>87.2</d>
<d>88.2</d>
<d>89.2</d>
<d>90.2</d>
<d>91.2</d>
<d>92.2</d>
<d>93.2</d>
<d>94.2</d>
<d>95.2</d>
<d>96.2</d>
<d>97.2</d>
<d>98.2</d>
<d>99.2</d>
<d>100.2</d>
<d>101.2</d>
<d>102.2</d>
<d>103.2</d>
<d>104.2</d>
<d>105.2</d>
<d>106.2</d>
<d>107.2</d>
<d>108.2</d>
<d>109.2</d>
<d>110.2</d>
<d>111.2</d>
<d>112.2</d>
<d>113.2</d>
<d>114.2</d>
<d>115.2</d>
<d>116.2</d>
<d>117.2</d>
<d>118.2</d>
<d>119.2</d>
<d>120.2</d>
<d>121.2</d>
<d>122.2</d>
<d>123.2</d>
<d>124.2</d>
<d>125.2</d>
<d>126.2</d>
<d>127.2</d>
<d>128.2</d>
<d>129.2</d>
<d>130.2</d>
<d>131.2</d>
<d>132.2</d>
<d>133.2</d>
<d>134.2</d>
<d>135.2</d>
<d>136.2</d>
<d>137.2</d>
<d>138.2</d>
<d>139.2</d>
<d>140.2</d>
<d>141.2</d>
<d>142.2</d>
<d>143.2</d>
<d>144.2</d>
<d>145.2</d>
<d>146.2</d>
<d>147.2</d>
<d>148.2</d>
<d>149.2</d>
<d>150.2</d>
<d>151.2</d>
<d>152.2</d>
<d>153.2</d>
<d>154.2</d>
<d>155.2</d>
<d>156.2</d>
<d>157.2</d>
<d>158.2</d>
<d>159.2</d>
<d>160.2</d>
<d>161.2</d>
<d>162.2</d>
<d>163.2</d>
<d>164.2</d>
<d>165.2</d>
<d>166.2</d>
<d>167.2</d>
<d>168.2</d>
<d>169.2</d>
<d>170.2</d>
<d>171.2</d>
<d>172.2</d>
<d>173.2</d>
<d>174.2</d>
<d>175.2</d>
<d>176.2</d>
<d>177.2</d>
<d>178.2</d>
<d>179.2</d>
<d>180.2</d>
<d>181.2</d>
<d>182.2</d>
<d>183.2</d>
<d>184.2</d>
<d>185.2</d>
<d>186.2</d>
<d>187.2</d>
<d>188.2</d>
<d>189.2</d>
<d>190.2</d>
<d>191.2</d>
<d>192.2</d>
<d>193.2</d>
<d>194.2</d>
<d>195.2</d>
<d>196.2</d>
<d>197.2</d>
<d>198.2</d>
<d>199.2</d>
<d>200.2</d>
<d>201.2</d>
<d>202.2</d>
<d>203.2</d>
<d>204.2</d>
<d>205.2</d>
<d>206.2</d>
<d>207.2</d>
<d>208.2</d>
<d>209.2</d>
<d>210.2</d>
<d>211.2</d>
<d>212.2</d>
<d>213.2</d>
<d>214.2</d>
<d>215.2</d>
<d>216.2</d>
<d>217.2</d>
<d>218.2</d>
<d>219.2</d>
<d>220.2</d>
<d>221.2</d>
<d>222.2</d>
<d>223.2</d>
<d>224.2</d>
<d>225.2</d>
<d>226.2</d>
<d>227.2</d>
<d>228.2</d>
<d>229.2</d>
<d>230.2</d>
<d>231.2</d>
<d>232.2</d>
<d>233.2</d>
<d>234.2</d>
<d>235.2</d>
<d>236.2</d>
<d>237.2</d>
<d>238.2</d>
<d>239.2</d>
<d>240.2</d>
<d>241.2</d>
<d>242.2</d>
<d>243.2</d>
<d>244.2</d>
<d>245.2</d>
<d>246.2</d>
<d>247.2</d>
<d>248.2</d>
<d>249.2</d>
<d>250.2</d>
<d>251.2</d>
<d>252.2</d>
<d>253.2</d>
<d>254.2</d>
<d>255.2</d>
<d>256.2</d>
<d>257.2</d>
<d>258.2</d>
<d>259.2</d>
<d>260.2</d>
<d>261.2</d>
<d>262.2</d>
<d>263.2</d>
<d>264.2</d>
<d>265.2</d>
<d>266.2</d>
<d>267.2</d>
<d>268.2</d>
<d>269.2</d>
<d>270.2</d>
<d>271.2</d>
<d>272.2</d>
<d>273.2</d>
<d>274.2</d>
<d>275.2</d>
<d>276.2</d>
<d>277.2</d>
<d>278.2</d>
<d>279.2</d>
<d>280.2</d>
<d>281.2</d>
<d>282.2</d>
<d>283.2</d>
<d>284.2</d>
<d>285.2</d>
<d>286.2</d>
<d>287.2</d>
<d>288.2</d>
<d>289.2</d>
<d>290.2</d>
<d>291.2</d>
<d>292.2</d>
<d>293.2</d>
<d>294.2</d>
<d>295.2</d>
<d>296.2</d>
<d>297.2</d>
<d>298.2</d>
<d>299.2</d>
<d>300.2</d>
<d>301.2</d>
<d>302.2</d>
<d>303.2</d>
<d>304.2</d>
<d>305.2</d>
<d>306.2</d>
<d>307.2</d>
<d>308.2</d>
<d>309.2</d>
<d>310.2</d>
<d>311.2</d>
<d>312.2</d>
<d>313.2</d>
<d>314.2</d>
<d>315.2</d>
<d>316.2</d>
<d>317.2</d>
<d>318.2</d>
<d>319.2</d>
<d>320.2</d>
<d>321.2</d>
<d>322.2</d>
<d>323.2</d>
<d>324.2</d>
<d>325.2</d>
<d>326.2</d>
<d>327.2</d>
<d>328.2</d>
<d>329.2</d>
<d>330.2</d>
<d>331.2</d>
<d>332.2</d>
<d>333.2</d>
<d>334.2</d>
<d>335.2</d>
<d>336.2</d>
<d>337.2</d>
<d>338.2</d>
<d>339.2</d>
<d>340.2</d>
<d>341.2</d>
<d>342.2</d>
<d>343.2</d>
<d>344.2</d>
<d>345.2</d>
<d>346.2</d>
<d>347.2</d>
<d>348.2</d>
<d>349.2</d>
<d>350.2</d>
<d>351.2</d>
<d>352.2</d>
<d>353.2</d>
<d>354.2</d>
<d>355.2</d>
<d>356.2</d>
<d>357.2</d>
<d>358.2</d>
<d>359.2</d>
<d>360.2</d>
<d>361.2</d>
<d>362.2</d>
<d>363.2</d>
<d>364.2</d>
<d>365.2</d>
<d>366.2</d>
<d>367.2</d>
<d>368.2</d>
<d>369.2</d>
<d>370.2</d>
<d>371.2</d>
<d>372.2</d>
<d>373.2</d>
<d>374.2</d>
<d>375.2</d>
<d>376.2</d>
<d>377.2</d>
<d>378.2</d>
<d>379.2</d>
<d>380.2</d>
<d>381.2</d>
<d>382.2</d>
<d>383.2</d>
<d>384.2</d>
<d>385.2</d>
<d>386.2</d>
<d>387.2</d>
<d>388.2</d>
<d>389.2</d>
<d>390.2</d>
<d>391.2</d>
<d>392.2</d>
<d>393.2</d>
<d>394.2</d>
<d>395.2</d>
<d>396.2</d>
<d>397.2</d>
<d>398.2</d>
<d>399.2</d>
<d>400.2</d>
<d>401.2</d>
<d>402.2</d>
<d>403.2</d>
<d>404.2</d>
<d>405.2</d>
<d>406.2</d>
<d>407.2</d>
<d>408.2</d>
<d>409.2</d>
<d>410.2</d>
<d>411.2</d>
<d>412.2</d>
<d>413.2</d>
<d>414.2</d>
<d>415.2</d>
<d>416.2</d>
<d>417.2</d>
<d>418.2</d>
<d>419.2</d>
<d>420.2</d>
<d>421.2</d>
<d>422.2</d>
<d>423.2</d>
<d>424.2</d>
<d>425.2</d>
<d>426.2</d>
<d>427.2</d>
<d>428.2</d>
<d>429.2</d>
<d>430.2</d>
<d>431.2</d>
<d>432.2</d>
<d>433.2</d>
<d>434.2</d>
<d>435.2</d>
<d>436.2</d>
</Subcolumn>
</XColumn>
<XAdvancedColumn Version="1" Width="210" Decimals="7" Subcolumns="1">
<Title>x</Title>
<Subcolumn>
<d>-30.8</d>
<d>-29.8</d>
<d>-28.8</d>
<d>-27.8</d>
<d>-26.8</d>
<d>-25.8</d>
<d>-24.8</d>
<d>-23.8</d>
<d>-22.8</d>
<d>-21.8</d>
<d>-20.8</d>
<d>-19.8</d>
<d>-18.8</d>
<d>-17.8</d>
<d>-16.8</d>
<d>-15.8</d>
<d>-14.8</d>
<d>-13.8</d>
<d>-12.8</d>
<d>-11.8</d>
<d>-10.8</d>
<d>-9.8</d>
<d>-8.8</d>
<d>-7.8</d>
<d>-6.8</d>
<d>-5.8</d>
<d>-4.8</d>
<d>-3.8</d>
<d>-2.8</d>
<d>-1.8</d>
<d>-0.8</d>
<d>0.2</d>
<d>1.2</d>
<d>2.2</d>
<d>3.2</d>
<d>4.2</d>
<d>5.2</d>
<d>6.2</d>
<d>7.2</d>
<d>8.2</d>
<d>9.2</d>
<d>10.2</d>
<d>11.2</d>
<d>12.2</d>
<d>13.2</d>
<d>14.2</d>
<d>15.2</d>
<d>16.2</d>
<d>17.2</d>
<d>18.2</d>
<d>19.2</d>
<d>20.2</d>
<d>21.2</d>
<d>22.2</d>
<d>23.2</d>
<d>24.2</d>
<d>25.2</d>
<d>26.2</d>
<d>27.2</d>
<d>28.2</d>
<d>29.2</d>
<d>30.2</d>
<d>31.2</d>
<d>32.2</d>
<d>33.2</d>
<d>34.2</d>
<d>35.2</d>
<d>36.2</d>
<d>37.2</d>
<d>38.2</d>
<d>39.2</d>
<d>40.2</d>
<d>41.2</d>
<d>42.2</d>
<d>43.2</d>
<d>44.2</d>
<d>45.2</d>
<d>46.2</d>
<d>47.2</d>
<d>48.2</d>
<d>49.2</d>
<d>50.2</d>
<d>51.2</d>
<d>52.2</d>
<d>53.2</d>
<d>54.2</d>
<d>55.2</d>
<d>56.2</d>
<d>57.2</d>
<d>58.2</d>
<d>59.2</d>
<d>60.2</d>
<d>61.2</d>
<d>62.2</d>
<d>63.2</d>
<d>64.2</d>
<d>65.2</d>
<d>66.2</d>
<d>67.2</d>
<d>68.2</d>
<d>69.2</d>
<d>70.2</d>
<d>71.2</d>
<d>72.2</d>
<d>73.2</d>
<d>74.2</d>
<d>75.2</d>
<d>76.2</d>
<d>77.2</d>
<d>78.2</d>
<d>79.2</d>
<d>80.2</d>
<d>81.2</d>
<d>82.2</d>
<d>83.2</d>
<d>84.2</d>
<d>85.2</d>
<d>86.2</d>
<d>87.2</d>
<d>88.2</d>
<d>89.2</d>
<d>90.2</d>
<d>91.2</d>
<d>92.2</d>
<d>93.2</d>
<d>94.2</d>
<d>95.2</d>
<d>96.2</d>
<d>97.2</d>
<d>98.2</d>
<d>99.2</d>
<d>100.2</d>
<d>101.2</d>
<d>102.2</d>
<d>103.2</d>
<d>104.2</d>
<d>105.2</d>
<d>106.2</d>
<d>107.2</d>
<d>108.2</d>
<d>109.2</d>
<d>110.2</d>
<d>111.2</d>
<d>112.2</d>
<d>113.2</d>
<d>114.2</d>
<d>115.2</d>
<d>116.2</d>
<d>117.2</d>
<d>118.2</d>
<d>119.2</d>
<d>120.2</d>
<d>121.2</d>
<d>122.2</d>
<d>123.2</d>
<d>124.2</d>
<d>125.2</d>
<d>126.2</d>
<d>127.2</d>
<d>128.2</d>
<d>129.2</d>
<d>130.2</d>
<d>131.2</d>
<d>132.2</d>
<d>133.2</d>
<d>134.2</d>
<d>135.2</d>
<d>136.2</d>
<d>137.2</d>
<d>138.2</d>
<d>139.2</d>
<d>140.2</d>
<d>141.2</d>
<d>142.2</d>
<d>143.2</d>
<d>144.2</d>
<d>145.2</d>
<d>146.2</d>
<d>147.2</d>
<d>148.2</d>
<d>149.2</d>
<d>150.2</d>
<d>151.2</d>
<d>152.2</d>
<d>153.2</d>
<d>154.2</d>
<d>155.2</d>
<d>156.2</d>
<d>157.2</d>
<d>158.2</d>
<d>159.2</d>
<d>160.2</d>
<d>161.2</d>
<d>162.2</d>
<d>163.2</d>
<d>164.2</d>
<d>165.2</d>
<d>166.2</d>
<d>167.2</d>
<d>168.2</d>
<d>169.2</d>
<d>170.2</d>
<d>171.2</d>
<d>172.2</d>
<d>173.2</d>
<d>174.2</d>
<d>175.2</d>
<d>176.2</d>
<d>177.2</d>
<d>178.2</d>
<d>179.2</d>
<d>180.2</d>
<d>181.2</d>
<d>182.2</d>
<d>183.2</d>
<d>184.2</d>
<d>185.2</d>
<d>186.2</d>
<d>187.2</d>
<d>188.2</d>
<d>189.2</d>
<d>190.2</d>
<d>191.2</d>
<d>192.2</d>
<d>193.2</d>
<d>194.2</d>
<d>195.2</d>
<d>196.2</d>
<d>197.2</d>
<d>198.2</d>
<d>199.2</d>
<d>200.2</d>
<d>201.2</d>
<d>202.2</d>
<d>203.2</d>
<d>204.2</d>
<d>205.2</d>
<d>206.2</d>
<d>207.2</d>
<d>208.2</d>
<d>209.2</d>
<d>210.2</d>
<d>211.2</d>
<d>212.2</d>
<d>213.2</d>
<d>214.2</d>
<d>215.2</d>
<d>216.2</d>
<d>217.2</d>
<d>218.2</d>
<d>219.2</d>
<d>220.2</d>
<d>221.2</d>
<d>222.2</d>
<d>223.2</d>
<d>224.2</d>
<d>225.2</d>
<d>226.2</d>
<d>227.2</d>
<d>228.2</d>
<d>229.2</d>
<d>230.2</d>
<d>231.2</d>
<d>232.2</d>
<d>233.2</d>
<d>234.2</d>
<d>235.2</d>
<d>236.2</d>
<d>237.2</d>
<d>238.2</d>
<d>239.2</d>
<d>240.2</d>
<d>241.2</d>
<d>242.2</d>
<d>243.2</d>
<d>244.2</d>
<d>245.2</d>
<d>246.2</d>
<d>247.2</d>
<d>248.2</d>
<d>249.2</d>
<d>250.2</d>
<d>251.2</d>
<d>252.2</d>
<d>253.2</d>
<d>254.2</d>
<d>255.2</d>
<d>256.2</d>
<d>257.2</d>
<d>258.2</d>
<d>259.2</d>
<d>260.2</d>
<d>261.2</d>
<d>262.2</d>
<d>263.2</d>
<d>264.2</d>
<d>265.2</d>
<d>266.2</d>
<d>267.2</d>
<d>268.2</d>
<d>269.2</d>
<d>270.2</d>
<d>271.2</d>
<d>272.2</d>
<d>273.2</d>
<d>274.2</d>
<d>275.2</d>
<d>276.2</d>
<d>277.2</d>
<d>278.2</d>
<d>279.2</d>
<d>280.2</d>
<d>281.2</d>
<d>282.2</d>
<d>283.2</d>
<d>284.2</d>
<d>285.2</d>
<d>286.2</d>
<d>287.2</d>
<d>288.2</d>
<d>289.2</d>
<d>290.2</d>
<d>291.2</d>
<d>292.2</d>
<d>293.2</d>
<d>294.2</d>
<d>295.2</d>
<d>296.2</d>
<d>297.2</d>
<d>298.2</d>
<d>299.2</d>
<d>300.2</d>
<d>301.2</d>
<d>302.2</d>
<d>303.2</d>
<d>304.2</d>
<d>305.2</d>
<d>306.2</d>
<d>307.2</d>
<d>308.2</d>
<d>309.2</d>
<d>310.2</d>
<d>311.2</d>
<d>312.2</d>
<d>313.2</d>
<d>314.2</d>
<d>315.2</d>
<d>316.2</d>
<d>317.2</d>
<d>318.2</d>
<d>319.2</d>
<d>320.2</d>
<d>321.2</d>
<d>322.2</d>
<d>323.2</d>
<d>324.2</d>
<d>325.2</d>
<d>326.2</d>
<d>327.2</d>
<d>328.2</d>
<d>329.2</d>
<d>330.2</d>
<d>331.2</d>
<d>332.2</d>
<d>333.2</d>
<d>334.2</d>
<d>335.2</d>
<d>336.2</d>
<d>337.2</d>
<d>338.2</d>
<d>339.2</d>
<d>340.2</d>
<d>341.2</d>
<d>342.2</d>
<d>343.2</d>
<d>344.2</d>
<d>345.2</d>
<d>346.2</d>
<d>347.2</d>
<d>348.2</d>
<d>349.2</d>
<d>350.2</d>
<d>351.2</d>
<d>352.2</d>
<d>353.2</d>
<d>354.2</d>
<d>355.2</d>
<d>356.2</d>
<d>357.2</d>
<d>358.2</d>
<d>359.2</d>
<d>360.2</d>
<d>361.2</d>
<d>362.2</d>
<d>363.2</d>
<d>364.2</d>
<d>365.2</d>
<d>366.2</d>
<d>367.2</d>
<d>368.2</d>
<d>369.2</d>
<d>370.2</d>
<d>371.2</d>
<d>372.2</d>
<d>373.2</d>
<d>374.2</d>
<d>375.2</d>
<d>376.2</d>
<d>377.2</d>
<d>378.2</d>
<d>379.2</d>
<d>380.2</d>
<d>381.2</d>
<d>382.2</d>
<d>383.2</d>
<d>384.2</d>
<d>385.2</d>
<d>386.2</d>
<d>387.2</d>
<d>388.2</d>
<d>389.2</d>
<d>390.2</d>
<d>391.2</d>
<d>392.2</d>
<d>393.2</d>
<d>394.2</d>
<d>395.2</d>
<d>396.2</d>
<d>397.2</d>
<d>398.2</d>
<d>399.2</d>
<d>400.2</d>
<d>401.2</d>
<d>402.2</d>
<d>403.2</d>
<d>404.2</d>
<d>405.2</d>
<d>406.2</d>
<d>407.2</d>
<d>408.2</d>
<d>409.2</d>
<d>410.2</d>
<d>411.2</d>
<d>412.2</d>
<d>413.2</d>
<d>414.2</d>
<d>415.2</d>
<d>416.2</d>
<d>417.2</d>
<d>418.2</d>
<d>419.2</d>
<d>420.2</d>
<d>421.2</d>
<d>422.2</d>
<d>423.2</d>
<d>424.2</d>
<d>425.2</d>
<d>426.2</d>
<d>427.2</d>
<d>428.2</d>
<d>429.2</d>
<d>430.2</d>
<d>431.2</d>
<d>432.2</d>
<d>433.2</d>
<d>434.2</d>
<d>435.2</d>
<d>436.2</d>
</Subcolumn>
</XAdvancedColumn>
<YColumn Width="97" Decimals="10" Subcolumns="1">
<Title><TextAlign align="Left">298</TextAlign></Title>
<Subcolumn>
<d>-0.363922</d>
<d>-0.473297</d>
<d>-0.422516</d>
<d>-0.402985</d>
<d>-0.410797</d>
<d>-0.360016</d>
<d>-0.301422</d>
<d>-0.332672</d>
<d>-0.332672</d>
<d>-0.250641</d>
<d>-0.164703</d>
<d>-0.172516</d>
<d>-0.145172</d>
<d>-0.102203</d>
<d>-0.145172</d>
<d>-0.152985</d>
<d>-0.121735</d>
<d>-0.0748596</d>
<d>-0.133453</d>
<d>-0.0904846</d>
<d>-0.0436096</d>
<d>-0.0631409</d>
<d>-0.0709534</d>
<d>-0.0240784</d>
<d>-0.0436096</d>
<d>-0.0436096</d>
<d>0.0149841</d>
<d>0.167328</d>
<d>0.23764</d>
<d>0.417328</d>
<d>0.475922</d>
<d>-1.28189</d>
<d>4.37827</d>
<d>14.2376</d>
<d>21.9681</d>
<d>27.7181</d>
<d>32.6556</d>
<d>36.9056</d>
<d>40.7962</d>
<d>44.2181</d>
<d>47.1947</d>
<d>50.2181</d>
<d>53.3665</d>
<d>56.058</d>
<d>58.4994</d>
<d>60.7767</d>
<d>63.1165</d>
<d>65.2962</d>
<d>67.3783</d>
<d>69.3861</d>
<d>71.0189</d>
<d>72.7142</d>
<d>74.4173</d>
<d>76.097</d>
<d>77.5462</d>
<d>78.9447</d>
<d>80.308</d>
<d>81.5072</d>
<d>82.8978</d>
<d>84.3197</d>
<d>85.4369</d>
<d>86.4056</d>
<d>87.3392</d>
<d>88.2337</d>
<d>89.2064</d>
<d>90.2259</d>
<d>91.097</d>
<d>91.929</d>
<d>92.6869</d>
<d>93.4251</d>
<d>94.347</d>
<d>95.1478</d>
<d>95.9369</d>
<d>96.5384</d>
<d>97.1283</d>
<d>97.7181</d>
<d>98.2884</d>
<d>98.9251</d>
<d>99.5853</d>
<d>100.136</d>
<d>100.589</d>
<d>101.109</d>
<d>101.546</d>
<d>101.968</d>
<d>102.406</d>
<d>102.988</d>
<d>103.437</d>
<d>103.788</d>
<d>104.097</d>
<d>104.347</d>
<d>104.679</d>
<d>104.999</d>
<d>105.386</d>
<d>105.827</d>
<d>106.187</d>
<d>106.609</d>
<d>106.949</d>
<d>107.238</d>
<d>107.527</d>
<d>107.816</d>
<d>108.105</d>
<d>108.347</d>
<d>108.597</d>
<d>108.906</d>
<d>109.218</d>
<d>109.456</d>
<d>109.706</d>
<d>109.988</d>
<d>110.288</d>
<d>110.507</d>
<d>110.718</d>
<d>110.925</d>
<d>111.167</d>
<d>111.347</d>
<d>111.577</d>
<d>111.839</d>
<d>112.085</d>
<d>112.359</d>
<d>112.546</d>
<d>112.757</d>
<d>112.91</d>
<d>113.035</d>
<d>113.218</d>
<d>113.32</d>
<d>113.425</d>
<d>113.617</d>
<d>113.745</d>
<d>113.976</d>
<d>114.156</d>
<d>114.367</d>
<d>114.55</d>
<d>114.628</d>
<d>114.867</d>
<d>114.976</d>
<d>115.027</d>
<d>115.038</d>
<d>115.238</d>
<d>115.441</d>
<d>115.531</d>
<d>115.609</d>
<d>115.777</d>
<d>115.999</d>
<d>116.187</d>
<d>116.214</d>
<d>116.327</d>
<d>116.437</d>
<d>116.55</d>
<d>116.577</d>
<d>116.597</d>
<d>116.718</d>
<d>116.796</d>
<d>116.816</d>
<d>116.874</d>
<d>116.91</d>
<d>116.945</d>
<d>116.976</d>
<d>117.038</d>
<d>117.175</d>
<d>117.257</d>
<d>117.288</d>
<d>117.456</d>
<d>117.687</d>
<d>117.847</d>
<d>117.91</d>
<d>118.007</d>
<d>118.058</d>
<d>118.124</d>
<d>118.077</d>
<d>118.105</d>
<d>118.175</d>
<d>118.136</d>
<d>118.238</d>
<d>118.339</d>
<d>118.41</d>
<d>118.456</d>
<d>118.507</d>
<d>118.679</d>
<d>118.726</d>
<d>118.757</d>
<d>118.859</d>
<d>118.984</d>
<d>119.038</d>
<d>119.035</d>
<d>119.097</d>
<d>119.156</d>
<d>119.156</d>
<d>119.089</d>
<d>119.175</d>
<d>119.269</d>
<d>119.367</d>
<d>119.488</d>
<d>119.648</d>
<d>119.777</d>
<d>119.788</d>
<d>119.835</d>
<d>119.878</d>
<d>119.867</d>
<d>119.777</d>
<d>119.718</d>
<d>119.718</d>
<d>119.769</d>
<d>119.785</d>
<d>119.867</d>
<d>119.949</d>
<d>120.046</d>
<d>120.148</d>
<d>120.206</d>
<d>120.308</d>
<d>120.339</d>
<d>120.456</d>
<d>120.499</d>
<d>120.527</d>
<d>120.456</d>
<d>120.327</d>
<d>120.339</d>
<d>120.23</d>
<d>120.187</d>
<d>120.128</d>
<d>120.167</d>
<d>120.269</d>
<d>120.218</d>
<d>120.257</d>
<d>120.285</d>
<d>120.32</d>
<d>120.316</d>
<d>120.296</d>
<d>120.378</d>
<d>120.386</d>
<d>120.378</d>
<d>120.386</d>
<d>120.367</d>
<d>120.398</d>
<d>120.367</d>
<d>120.367</d>
<d>120.347</d>
<d>120.316</d>
<d>120.386</d>
<d>120.417</d>
<d>120.398</d>
<d>120.359</d>
<d>120.335</d>
<d>120.394</d>
<d>120.386</d>
<d>120.327</d>
<d>120.386</d>
<d>120.449</d>
<d>120.507</d>
<d>120.519</d>
<d>120.495</d>
<d>120.515</d>
<d>120.507</d>
<d>120.519</d>
<d>120.577</d>
<d>120.577</d>
<d>120.609</d>
<d>120.628</d>
<d>120.679</d>
<d>120.738</d>
<d>120.679</d>
<d>120.667</d>
<d>120.597</d>
<d>120.499</d>
<d>120.417</d>
<d>120.347</d>
<d>120.327</d>
<d>120.417</d>
<d>120.527</d>
<d>120.577</d>
<d>120.55</d>
<d>120.488</d>
<d>119.527</d>
<d>108.406</d>
<d>101.538</d>
<d>96.8001</d>
<d>92.6165</d>
<d>89.4173</d>
<d>86.2455</d>
<d>83.0658</d>
<d>80.1869</d>
<d>77.4369</d>
<d>75.1947</d>
<d>72.9759</d>
<d>70.8978</d>
<d>69.0462</d>
<d>67.0384</d>
<d>65.3275</d>
<d>63.5462</d>
<d>61.765</d>
<d>60.3275</d>
<d>58.9603</d>
<d>57.5189</d>
<d>56.1087</d>
<d>54.847</d>
<d>53.6869</d>
<d>52.5853</d>
<d>51.6087</d>
<d>50.7455</d>
<d>49.8744</d>
<d>48.8665</d>
<d>47.8861</d>
<d>46.9955</d>
<d>46.2767</d>
<d>45.515</d>
<d>44.7142</d>
<d>43.9056</d>
<d>43.097</d>
<d>42.4251</d>
<d>41.7689</d>
<d>41.0775</d>
<d>40.4173</d>
<d>39.9564</d>
<d>39.4759</d>
<d>38.9095</d>
<d>38.4447</d>
<d>37.9994</d>
<d>37.5306</d>
<d>37.0072</d>
<d>36.597</d>
<d>36.1165</d>
<d>35.6869</d>
<d>35.2572</d>
<d>34.8978</d>
<d>34.515</d>
<d>34.2181</d>
<d>33.8861</d>
<d>33.6205</d>
<d>33.308</d>
<d>33.058</d>
<d>32.7572</d>
<d>32.4447</d>
<d>32.1986</d>
<d>31.9447</d>
<d>31.7181</d>
<d>31.4955</d>
<d>31.2259</d>
<d>31.015</d>
<d>30.847</d>
<d>30.7064</d>
<d>30.5072</d>
<d>30.3001</d>
<d>30.1361</d>
<d>29.8587</d>
<d>29.6673</d>
<d>29.347</d>
<d>29.1048</d>
<d>28.9369</d>
<d>28.7572</d>
<d>28.6165</d>
<d>28.3978</d>
<d>28.2572</d>
<d>28.14</d>
<d>27.9173</d>
<d>27.7884</d>
<d>27.6556</d>
<d>27.5267</d>
<d>27.3978</d>
<d>27.2064</d>
<d>27.0853</d>
<d>27.0072</d>
<d>26.8744</d>
<d>26.8275</d>
<d>26.7064</d>
<d>26.6361</d>
<d>26.5775</d>
<d>26.4369</d>
<d>26.3861</d>
<d>26.2376</d>
<d>26.1556</d>
<d>26.0501</d>
<d>25.9798</d>
<d>25.929</d>
<d>25.847</d>
<d>25.7962</d>
<d>25.7494</d>
<d>25.7494</d>
<d>25.6361</d>
<d>25.5775</d>
<d>25.4642</d>
<d>25.3978</d>
<d>25.3665</d>
<d>25.3158</d>
<d>25.3392</d>
<d>25.2884</d>
<d>25.2376</d>
<d>25.179</d>
<d>25.0462</d>
<d>24.9173</d>
<d>24.7884</d>
<d>24.7376</d>
<d>24.7259</d>
<d>24.6986</d>
<d>24.7494</d>
<d>24.8353</d>
<d>24.8158</d>
<d>24.9486</d>
<d>24.347</d>
<d>25.0072</d>
<d>25.2259</d>
<d>25.0072</d>
<d>24.8665</d>
<d>25.1751</d>
<d>24.3783</d>
<d>23.9251</d>
<d>24.1673</d>
<d>23.7689</d>
<d>23.9876</d>
<d>24.6986</d>
<d>24.3783</d>
<d>23.9369</d>
<d>24.0462</d>
<d>23.9603</d>
<d>23.9173</d>
<d>23.89</d>
<d>23.9369</d>
<d>23.9173</d>
<d>24.0189</d>
<d>24.0267</d>
<d>24.0267</d>
<d>23.9056</d>
<d>23.8548</d>
<d>23.8587</d>
<d>23.7767</d>
<d>23.6673</d>
<d>23.6869</d>
<d>23.7181</d>
<d>23.6986</d>
<d>23.6244</d>
<d>23.6478</d>
<d>23.6087</d>
<d>23.6087</d>
<d>23.6165</d>
<d>23.6283</d>
<d>23.5853</d>
<d>23.5853</d>
<d>23.597</d>
<d>23.5189</d>
<d>23.4251</d>
<d>23.3978</d>
<d>23.3978</d>
<d>23.347</d>
<d>23.2884</d>
<d>23.265</d>
<d>23.2455</d>
<d>23.2494</d>
<d>23.2337</d>
<d>23.2572</d>
<d>23.2572</d>
<d>23.2572</d>
<d>23.2572</d>
<d>23.2767</d>
<d>23.2455</d>
<d>23.1869</d>
<d>23.1283</d>
<d>23.0775</d>
<d>23.0775</d>
<d>23.0072</d>
<d>23.0345</d>
<d>23.1048</d>
<d>23.1361</d>
<d>23.1556</d>
<d>23.1361</d>
<d>23.1087</d>
<d>23.0462</d>
<d>22.9681</d>
<d>22.9603</d>
<d>22.9056</d>
<d>22.8861</d>
<d>22.9056</d>
</Subcolumn>
</YColumn>
</Table>
<Table ID="Table22" XFormat="numbers" YFormat="replicates" Replicates="1" TableType="XY" EVFormat="AsteriskAfterNumber">
<Title>DQC (60 sec injection)</Title>
<RowTitlesColumn Width="84">
<Subcolumn></Subcolumn>
</RowTitlesColumn>
<XColumn Width="210" Subcolumns="1" Decimals="7">
<Title>#1: Fc3 DQC_X</Title>
<Subcolumn>
<d>-27.3</d>
<d>-26.3</d>
<d>-25.3</d>
<d>-24.3</d>
<d>-23.3</d>
<d>-22.3</d>
<d>-21.3</d>
<d>-20.3</d>
<d>-19.3</d>
<d>-18.3</d>
<d>-17.3</d>
<d>-16.3</d>
<d>-15.3</d>
<d>-14.3</d>
<d>-13.3</d>
<d>-12.3</d>
<d>-11.3</d>
<d>-10.3</d>
<d>-9.3</d>
<d>-8.3</d>
<d>-7.3</d>
<d>-6.3</d>
<d>-5.3</d>
<d>-4.3</d>
<d>-3.3</d>
<d>-2.3</d>
<d>-1.3</d>
<d>-0.3</d>
<d>0.7</d>
<d>1.7</d>
<d>2.7</d>
<d>3.7</d>
<d>4.7</d>
<d>5.7</d>
<d>6.7</d>
<d>7.7</d>
<d>8.7</d>
<d>9.7</d>
<d>10.7</d>
<d>11.7</d>
<d>12.7</d>
<d>13.7</d>
<d>14.7</d>
<d>15.7</d>
<d>16.7</d>
<d>17.7</d>
<d>18.7</d>
<d>19.7</d>
<d>20.7</d>
<d>21.7</d>
<d>22.7</d>
<d>23.7</d>
<d>24.7</d>
<d>25.7</d>
<d>26.7</d>
<d>27.7</d>
<d>28.7</d>
<d>29.7</d>
<d>30.7</d>
<d>31.7</d>
<d>32.7</d>
<d>33.7</d>
<d>34.7</d>
<d>35.7</d>
<d>36.7</d>
<d>37.7</d>
<d>38.7</d>
<d>39.7</d>
<d>40.7</d>
<d>41.7</d>
<d>42.7</d>
<d>43.7</d>
<d>44.7</d>
<d>45.7</d>
<d>46.7</d>
<d>47.7</d>
<d>48.7</d>
<d>49.7</d>
<d>50.7</d>
<d>51.7</d>
<d>52.7</d>
<d>53.7</d>
<d>54.7</d>
<d>55.7</d>
<d>56.7</d>
<d>57.7</d>
<d>58.7</d>
<d>59.7</d>
<d>60.7</d>
<d>61.7</d>
<d>62.7</d>
<d>63.7</d>
<d>64.7</d>
<d>65.7</d>
<d>66.7</d>
<d>67.7</d>
<d>68.7</d>
<d>69.7</d>
<d>70.7</d>
<d>71.7</d>
<d>72.7</d>
<d>73.7</d>
<d>74.7</d>
<d>75.7</d>
<d>76.7</d>
<d>77.7</d>
<d>78.7</d>
<d>79.7</d>
<d>80.7</d>
<d>81.7</d>
<d>82.7</d>
<d>83.7</d>
<d>84.7</d>
<d>85.7</d>
<d>86.7</d>
<d>87.7</d>
<d>88.7</d>
<d>89.7</d>
<d>90.7</d>
<d>91.7</d>
<d>92.7</d>
<d>93.7</d>
<d>94.7</d>
<d>95.7</d>
<d>96.7</d>
<d>97.7</d>
<d>98.7</d>
<d>99.7</d>
<d>100.7</d>
<d>101.7</d>
<d>102.7</d>
<d>103.7</d>
<d>104.7</d>
<d>105.7</d>
<d>106.7</d>
<d>107.7</d>
<d>108.7</d>
<d>109.7</d>
<d>110.7</d>
<d>111.7</d>
<d>112.7</d>
<d>113.7</d>
<d>114.7</d>
<d>115.7</d>
<d>116.7</d>
<d>117.7</d>
<d>118.7</d>
<d>119.7</d>
<d>120.7</d>
<d>121.7</d>
<d>122.7</d>
<d>123.7</d>
<d>124.7</d>
<d>125.7</d>
<d>126.7</d>
<d>127.7</d>
<d>128.7</d>
<d>129.7</d>
<d>130.7</d>
<d>131.7</d>
<d>132.7</d>
<d>133.7</d>
<d>134.7</d>
<d>135.7</d>
<d>136.7</d>
<d>137.7</d>
<d>138.7</d>
<d>139.7</d>
<d>140.7</d>
<d>141.7</d>
<d>142.7</d>
<d>143.7</d>
<d>144.7</d>
<d>145.7</d>
<d>146.7</d>
<d>147.7</d>
<d>148.7</d>
<d>149.7</d>
<d>150.7</d>
<d>151.7</d>
<d>152.7</d>
<d>153.7</d>
<d>154.7</d>
<d>155.7</d>
<d>156.7</d>
<d>157.7</d>
<d>158.7</d>
<d>159.7</d>
<d>160.7</d>
<d>161.7</d>
<d>162.7</d>
<d>163.7</d>
<d>164.7</d>
<d>165.7</d>
<d>166.7</d>
<d>167.7</d>
<d>168.7</d>
<d>169.7</d>
<d>170.7</d>
<d>171.7</d>
<d>172.7</d>
<d>173.7</d>
<d>174.7</d>
<d>175.7</d>
<d>176.7</d>
<d>177.7</d>
<d>178.7</d>
<d>179.7</d>
<d>180.7</d>
</Subcolumn>
</XColumn>
<XAdvancedColumn Version="1" Width="210" Decimals="7" Subcolumns="1">
<Title>#1: Fc3 DQC_X</Title>
<Subcolumn>
<d>-27.3</d>
<d>-26.3</d>
<d>-25.3</d>
<d>-24.3</d>
<d>-23.3</d>
<d>-22.3</d>
<d>-21.3</d>
<d>-20.3</d>
<d>-19.3</d>
<d>-18.3</d>
<d>-17.3</d>
<d>-16.3</d>
<d>-15.3</d>
<d>-14.3</d>
<d>-13.3</d>
<d>-12.3</d>
<d>-11.3</d>
<d>-10.3</d>
<d>-9.3</d>
<d>-8.3</d>
<d>-7.3</d>
<d>-6.3</d>
<d>-5.3</d>
<d>-4.3</d>
<d>-3.3</d>
<d>-2.3</d>
<d>-1.3</d>
<d>-0.3</d>
<d>0.7</d>
<d>1.7</d>
<d>2.7</d>
<d>3.7</d>
<d>4.7</d>
<d>5.7</d>
<d>6.7</d>
<d>7.7</d>
<d>8.7</d>
<d>9.7</d>
<d>10.7</d>
<d>11.7</d>
<d>12.7</d>
<d>13.7</d>
<d>14.7</d>
<d>15.7</d>
<d>16.7</d>
<d>17.7</d>
<d>18.7</d>
<d>19.7</d>
<d>20.7</d>
<d>21.7</d>
<d>22.7</d>
<d>23.7</d>
<d>24.7</d>
<d>25.7</d>
<d>26.7</d>
<d>27.7</d>
<d>28.7</d>
<d>29.7</d>
<d>30.7</d>
<d>31.7</d>
<d>32.7</d>
<d>33.7</d>
<d>34.7</d>
<d>35.7</d>
<d>36.7</d>
<d>37.7</d>
<d>38.7</d>
<d>39.7</d>
<d>40.7</d>
<d>41.7</d>
<d>42.7</d>
<d>43.7</d>
<d>44.7</d>
<d>45.7</d>
<d>46.7</d>
<d>47.7</d>
<d>48.7</d>
<d>49.7</d>
<d>50.7</d>
<d>51.7</d>
<d>52.7</d>
<d>53.7</d>
<d>54.7</d>
<d>55.7</d>
<d>56.7</d>
<d>57.7</d>
<d>58.7</d>
<d>59.7</d>
<d>60.7</d>
<d>61.7</d>
<d>62.7</d>
<d>63.7</d>
<d>64.7</d>
<d>65.7</d>
<d>66.7</d>
<d>67.7</d>
<d>68.7</d>
<d>69.7</d>
<d>70.7</d>
<d>71.7</d>
<d>72.7</d>
<d>73.7</d>
<d>74.7</d>
<d>75.7</d>
<d>76.7</d>
<d>77.7</d>
<d>78.7</d>
<d>79.7</d>
<d>80.7</d>
<d>81.7</d>
<d>82.7</d>
<d>83.7</d>
<d>84.7</d>
<d>85.7</d>
<d>86.7</d>
<d>87.7</d>
<d>88.7</d>
<d>89.7</d>
<d>90.7</d>
<d>91.7</d>
<d>92.7</d>
<d>93.7</d>
<d>94.7</d>
<d>95.7</d>
<d>96.7</d>
<d>97.7</d>
<d>98.7</d>
<d>99.7</d>
<d>100.7</d>
<d>101.7</d>
<d>102.7</d>
<d>103.7</d>
<d>104.7</d>
<d>105.7</d>
<d>106.7</d>
<d>107.7</d>
<d>108.7</d>
<d>109.7</d>
<d>110.7</d>
<d>111.7</d>
<d>112.7</d>
<d>113.7</d>
<d>114.7</d>
<d>115.7</d>
<d>116.7</d>
<d>117.7</d>
<d>118.7</d>
<d>119.7</d>
<d>120.7</d>
<d>121.7</d>
<d>122.7</d>
<d>123.7</d>
<d>124.7</d>
<d>125.7</d>
<d>126.7</d>
<d>127.7</d>
<d>128.7</d>
<d>129.7</d>
<d>130.7</d>
<d>131.7</d>
<d>132.7</d>
<d>133.7</d>
<d>134.7</d>
<d>135.7</d>
<d>136.7</d>
<d>137.7</d>
<d>138.7</d>
<d>139.7</d>
<d>140.7</d>
<d>141.7</d>
<d>142.7</d>
<d>143.7</d>
<d>144.7</d>
<d>145.7</d>
<d>146.7</d>
<d>147.7</d>
<d>148.7</d>
<d>149.7</d>
<d>150.7</d>
<d>151.7</d>
<d>152.7</d>
<d>153.7</d>
<d>154.7</d>
<d>155.7</d>
<d>156.7</d>
<d>157.7</d>
<d>158.7</d>
<d>159.7</d>
<d>160.7</d>
<d>161.7</d>
<d>162.7</d>
<d>163.7</d>
<d>164.7</d>
<d>165.7</d>
<d>166.7</d>
<d>167.7</d>
<d>168.7</d>
<d>169.7</d>
<d>170.7</d>
<d>171.7</d>
<d>172.7</d>
<d>173.7</d>
<d>174.7</d>
<d>175.7</d>
<d>176.7</d>
<d>177.7</d>
<d>178.7</d>
<d>179.7</d>
<d>180.7</d>
</Subcolumn>
</XAdvancedColumn>
<YColumn Width="104" Decimals="10" Subcolumns="1">
<Title>DQC 1</Title>
<Subcolumn>
<d>-0.0683594</d>
<d>-0.0800781</d>
<d>0.0488281</d>
<d>0.138672</d>
<d>0.263672</d>
<d>0.298828</d>
<d>0.259766</d>
<d>0.240234</d>
<d>0.150391</d>
<d>0.0800781</d>
<d>-0.0214844</d>
<d>-0.0527344</d>
<d>-0.0488281</d>
<d>-0.0488281</d>
<d>-0.00976563</d>
<d>0.0214844</d>
<d>0.0605469</d>
<d>0.0917969</d>
<d>0.0410156</d>
<d>0.00976563</d>
<d>0.00195313</d>
<d>0.00976563</d>
<d>-0.00195313</d>
<d>-0.0175781</d>
<d>-0.00195313</d>
<d>0.00976563</d>
<d>0.00976563</d>
<d>-0.0410156</d>
<d>-4.11914</d>
<d>-0.162109</d>
<d>41.3105</d>
<d>85.7402</d>
<d>128.041</d>
<d>169.389</d>
<d>210.631</d>
<d>251.439</d>
<d>292.029</d>
<d>331.881</d>
<d>371.861</d>
<d>410.818</d>
<d>449.9</d>
<d>488.85</d>
<d>526.951</d>
<d>564.791</d>
<d>601.971</d>
<d>638.35</d>
<d>674.229</d>
<d>709.1</d>
<d>743.232</d>
<d>776.682</d>
<d>809.221</d>
<d>840.592</d>
<d>871.373</d>
<d>901.459</d>
<d>931.111</d>
<d>959.939</d>
<d>987.822</d>
<d>1015.44</d>
<d>1041.77</d>
<d>1068.05</d>
<d>1093.67</d>
<d>1118.37</d>
<d>1142.36</d>
<d>1165.96</d>
<d>1189.01</d>
<d>1211.64</d>
<d>1233.57</d>
<d>1254.83</d>
<d>1275.55</d>
<d>1296.22</d>
<d>1316.06</d>
<d>1335.94</d>
<d>1355.5</d>
<d>1374.59</d>
<d>1392.79</d>
<d>1411.26</d>
<d>1429.31</d>
<d>1446.94</d>
<d>1464.21</d>
<d>1481.54</d>
<d>1497.96</d>
<d>1514.36</d>
<d>1530.53</d>
<d>1546.9</d>
<d>1562.56</d>
<d>1577.99</d>
<d>1593.47</d>
<d>1608.5</d>
<d>1613.7</d>
<d>1601.15</d>
<d>1588.79</d>
<d>1577.86</d>
<d>1568.26</d>
<d>1559.26</d>
<d>1551.05</d>
<d>1544.04</d>
<d>1537.58</d>
<d>1531.4</d>
<d>1525.48</d>
<d>1520.56</d>
<d>1515.42</d>
<d>1511.58</d>
<d>1507.25</d>
<d>1503.55</d>
<d>1500.09</d>
<d>1496.52</d>
<d>1493.19</d>
<d>1490.4</d>
<d>1487.98</d>
<d>1485.17</d>
<d>1482.84</d>
<d>1480.48</d>
<d>1478.54</d>
<d>1476.61</d>
<d>1474.69</d>
<d>1472.88</d>
<d>1471.47</d>
<d>1470.18</d>
<d>1468.7</d>
<d>1467.18</d>
<d>1465.9</d>
<d>1464.61</d>
<d>1463.28</d>
<d>1462.14</d>
<d>1461.17</d>
<d>1460.15</d>
<d>1459.18</d>
<d>1458.25</d>
<d>1457.35</d>
<d>1456.51</d>
<d>1455.71</d>
<d>1455.05</d>
<d>1454.39</d>
<d>1453.68</d>
<d>1452.98</d>
<d>1452.42</d>
<d>1451.85</d>
<d>1451.35</d>
<d>1450.87</d>
<d>1450.41</d>
<d>1450.05</d>
<d>1449.61</d>
<d>1449.18</d>
<d>1448.73</d>
<d>1448.28</d>
<d>1447.9</d>
<d>1447.61</d>
<d>1447.3</d>
<d>1447.01</d>
<d>1446.82</d>
<d>1446.53</d>
<d>1446.24</d>
<d>1445.91</d>
<d>1445.6</d>
<d>1445.31</d>
<d>1445.03</d>
<d>1444.84</d>
<d>1444.69</d>
<d>1444.49</d>
<d>1444.31</d>
<d>1444.13</d>
<d>1443.94</d>
<d>1443.72</d>
<d>1443.49</d>
<d>1443.29</d>
<d>1443.12</d>
<d>1442.89</d>
<d>1442.75</d>
<d>1442.63</d>
<d>1442.45</d>
<d>1442.32</d>
<d>1442.15</d>
<d>1442.06</d>
<d>1441.85</d>
<d>1441.68</d>
<d>1441.65</d>
<d>1441.55</d>
<d>1441.38</d>
<d>1441.24</d>
<d>1441.14</d>
<d>1441.12</d>
<d>1440.96</d>
<d>1440.87</d>
<d>1440.77</d>
<d>1440.74</d>
<d>1440.65</d>
<d>1440.47</d>
<d>1440.39</d>
<d>1440.25</d>
<d>1440.19</d>
<d>1440.17</d>
<d>1440.15</d>
<d>1440.05</d>
<d>1439.96</d>
<d>1439.9</d>
<d>1439.77</d>
<d>1439.58</d>
<d>1439.52</d>
<d>1439.48</d>
<d>1439.39</d>
<d>1439.35</d>
<d>1439.37</d>
<d>1439.42</d>
<d>1439.3</d>
<d>1439.22</d>
<d>1439.13</d>
<d>1439.07</d>
<d>1439</d>
<d>1438.87</d>
</Subcolumn>
</YColumn>
<YColumn Width="92" Decimals="9" Subcolumns="1">
<Title>DQC 2</Title>
<Subcolumn>
<d>0.976563</d>
<d>0.835938</d>
<d>0.882813</d>
<d>0.835938</d>
<d>0.914063</d>
<d>0.917969</d>
<d>0.976563</d>
<d>0.886719</d>
<d>0.796875</d>
<d>0.683594</d>
<d>0.585938</d>
<d>0.40625</d>
<d>0.304688</d>
<d>0.316406</d>
<d>0.253906</d>
<d>0.183594</d>
<d>0.15625</d>
<d>0.144531</d>
<d>0.175781</d>
<d>0.0859375</d>
<d>0.0664063</d>
<d>0.0625</d>
<d>-0.015625</d>
<d>-0.0546875</d>
<d>-0.144531</d>
<d>-0.226563</d>
<d>-0.425781</d>
<d>-8.63672</d>
<d>6.40234</d>
<d>39.2031</d>
<d>72.1445</d>
<d>102.766</d>
<d>132.645</d>
<d>162.477</d>
<d>192.004</d>
<d>221.664</d>
<d>251.176</d>
<d>280.785</d>
<d>310.676</d>
<d>339.996</d>
<d>369.375</d>
<d>398.434</d>
<d>427.406</d>
<d>456.344</d>
<d>484.734</d>
<d>512.645</d>
<d>540.207</d>
<d>567.227</d>
<d>593.773</d>
<d>619.887</d>
<d>645.484</d>
<d>670.355</d>
<d>695.027</d>
<d>719.207</d>
<d>742.773</d>
<d>766.242</d>
<d>789.227</d>
<d>811.176</d>
<d>833.203</d>
<d>854.797</d>
<d>876.063</d>
<d>896.645</d>
<d>916.754</d>
<d>936.754</d>
<d>956.215</d>
<d>975.035</d>
<d>994.164</d>
<d>1012.23</d>
<d>1029.75</d>
<d>1047.68</d>
<d>1065.48</d>
<d>1082.59</d>
<d>1099.39</d>
<d>1116.23</d>
<d>1132.27</d>
<d>1148.31</d>
<d>1164.46</d>
<d>1180.01</d>
<d>1195.54</d>
<d>1210.45</d>
<d>1225.66</d>
<d>1240.61</d>
<d>1255.02</d>
<d>1269.46</d>
<d>1283.63</d>
<d>1297.62</d>
<d>1311.09</d>
<d>1311.02</d>
<d>1301.22</d>
<d>1292.3</d>
<d>1284.14</d>
<d>1276.79</d>
<d>1270.23</d>
<d>1264.36</d>
<d>1258.7</d>
<d>1253.21</d>
<d>1248.54</d>
<d>1244.41</d>
<d>1240.11</d>
<d>1236.14</d>
<d>1232.66</d>
<d>1229.33</d>
<d>1226.3</d>
<d>1223.7</d>
<d>1220.59</d>
<d>1218.01</d>
<d>1215.7</d>
<d>1213.5</d>
<d>1211.63</d>
<d>1209.74</d>
<d>1207.77</d>
<d>1205.97</d>
<d>1204.29</d>
<d>1202.75</d>
<d>1201.34</d>
<d>1199.95</d>
<d>1198.61</d>
<d>1197.32</d>
<d>1196.21</d>
<d>1195.23</d>
<d>1194.02</d>
<d>1192.96</d>
<d>1192</d>
<d>1191.13</d>
<d>1190.27</d>
<d>1189.32</d>
<d>1188.55</d>
<d>1187.86</d>
<d>1187.25</d>
<d>1186.64</d>
<d>1186.06</d>
<d>1185.54</d>
<d>1184.86</d>
<d>1184.22</d>
<d>1183.65</d>
<d>1183.15</d>
<d>1182.6</d>
<d>1182.07</d>
<d>1181.68</d>
<d>1181.26</d>
<d>1180.86</d>
<d>1180.5</d>
<d>1180.13</d>
<d>1179.7</d>
<d>1179.27</d>
<d>1178.95</d>
<d>1178.63</d>
<d>1178.28</d>
<d>1177.95</d>
<d>1177.72</d>
<d>1177.57</d>
<d>1177.34</d>
<d>1177.04</d>
<d>1176.75</d>
<d>1176.46</d>
<d>1176.2</d>
<d>1175.91</d>
<d>1175.64</d>
<d>1175.47</d>
<d>1175.34</d>
<d>1175.24</d>
<d>1175.07</d>
<d>1174.91</d>
<d>1174.8</d>
<d>1174.63</d>
<d>1174.45</d>
<d>1174.23</d>
<d>1174.13</d>
<d>1173.97</d>
<d>1173.77</d>
<d>1173.64</d>
<d>1173.53</d>
<d>1173.46</d>
<d>1173.36</d>
<d>1173.23</d>
<d>1173.16</d>
<d>1173.06</d>
<d>1172.93</d>
<d>1172.82</d>
<d>1172.77</d>
<d>1172.66</d>
<d>1172.54</d>
<d>1172.5</d>
<d>1172.41</d>
<d>1172.31</d>
<d>1172.11</d>
<d>1171.98</d>
<d>1171.84</d>
<d>1171.69</d>
<d>1171.54</d>
<d>1171.41</d>
<d>1171.38</d>
<d>1171.35</d>
<d>1171.31</d>
<d>1171.29</d>
<d>1171.31</d>
<d>1171.23</d>
<d>1171.08</d>
<d>1170.95</d>
<d>1170.91</d>
<d>1170.85</d>
<d>1170.71</d>
<d>1170.7</d>
<d>1170.65</d>
<d>1170.61</d>
<d>1170.55</d>
<d>1170.44</d>
<d>1170.38</d>
<d>1170.23</d>
</Subcolumn>
</YColumn>
</Table>
<Table ID="Table23" XFormat="numbers" YFormat="replicates" Replicates="1" TableType="XY" EVFormat="AsteriskAfterNumber">
<Title>DQC 2 (4 min injection)</Title>
<RowTitlesColumn Width="84">
<Subcolumn></Subcolumn>
</RowTitlesColumn>
<XColumn Width="210" Subcolumns="1" Decimals="7">
<Title>#1: Fc1 DQC_X</Title>
<Subcolumn>
<d>-30.8</d>
<d>-29.8</d>
<d>-28.8</d>
<d>-27.8</d>
<d>-26.8</d>
<d>-25.8</d>
<d>-24.8</d>
<d>-23.8</d>
<d>-22.8</d>
<d>-21.8</d>
<d>-20.8</d>
<d>-19.8</d>
<d>-18.8</d>
<d>-17.8</d>
<d>-16.8</d>
<d>-15.8</d>
<d>-14.8</d>
<d>-13.8</d>
<d>-12.8</d>
<d>-11.8</d>
<d>-10.8</d>
<d>-9.8</d>
<d>-8.8</d>
<d>-7.8</d>
<d>-6.8</d>
<d>-5.8</d>
<d>-4.8</d>
<d>-3.8</d>
<d>-2.8</d>
<d>-1.8</d>
<d>-0.8</d>
<d>0.2</d>
<d>1.2</d>
<d>2.2</d>
<d>3.2</d>
<d>4.2</d>
<d>5.2</d>
<d>6.2</d>
<d>7.2</d>
<d>8.2</d>
<d>9.2</d>
<d>10.2</d>
<d>11.2</d>
<d>12.2</d>
<d>13.2</d>
<d>14.2</d>
<d>15.2</d>
<d>16.2</d>
<d>17.2</d>
<d>18.2</d>
<d>19.2</d>
<d>20.2</d>
<d>21.2</d>
<d>22.2</d>
<d>23.2</d>
<d>24.2</d>
<d>25.2</d>
<d>26.2</d>
<d>27.2</d>
<d>28.2</d>
<d>29.2</d>
<d>30.2</d>
<d>31.2</d>
<d>32.2</d>
<d>33.2</d>
<d>34.2</d>
<d>35.2</d>
<d>36.2</d>
<d>37.2</d>
<d>38.2</d>
<d>39.2</d>
<d>40.2</d>
<d>41.2</d>
<d>42.2</d>
<d>43.2</d>
<d>44.2</d>
<d>45.2</d>
<d>46.2</d>
<d>47.2</d>
<d>48.2</d>
<d>49.2</d>
<d>50.2</d>
<d>51.2</d>
<d>52.2</d>
<d>53.2</d>
<d>54.2</d>
<d>55.2</d>
<d>56.2</d>
<d>57.2</d>
<d>58.2</d>
<d>59.2</d>
<d>60.2</d>
<d>61.2</d>
<d>62.2</d>
<d>63.2</d>
<d>64.2</d>
<d>65.2</d>
<d>66.2</d>
<d>67.2</d>
<d>68.2</d>
<d>69.2</d>
<d>70.2</d>
<d>71.2</d>
<d>72.2</d>
<d>73.2</d>
<d>74.2</d>
<d>75.2</d>
<d>76.2</d>
<d>77.2</d>
<d>78.2</d>
<d>79.2</d>
<d>80.2</d>
<d>81.2</d>
<d>82.2</d>
<d>83.2</d>
<d>84.2</d>
<d>85.2</d>
<d>86.2</d>
<d>87.2</d>
<d>88.2</d>
<d>89.2</d>
<d>90.2</d>
<d>91.2</d>
<d>92.2</d>
<d>93.2</d>
<d>94.2</d>
<d>95.2</d>
<d>96.2</d>
<d>97.2</d>
<d>98.2</d>
<d>99.2</d>
<d>100.2</d>
<d>101.2</d>
<d>102.2</d>
<d>103.2</d>
<d>104.2</d>
<d>105.2</d>
<d>106.2</d>
<d>107.2</d>
<d>108.2</d>
<d>109.2</d>
<d>110.2</d>
<d>111.2</d>
<d>112.2</d>
<d>113.2</d>
<d>114.2</d>
<d>115.2</d>
<d>116.2</d>
<d>117.2</d>
<d>118.2</d>
<d>119.2</d>
<d>120.2</d>
<d>121.2</d>
<d>122.2</d>
<d>123.2</d>
<d>124.2</d>
<d>125.2</d>
<d>126.2</d>
<d>127.2</d>
<d>128.2</d>
<d>129.2</d>
<d>130.2</d>
<d>131.2</d>
<d>132.2</d>
<d>133.2</d>
<d>134.2</d>
<d>135.2</d>
<d>136.2</d>
<d>137.2</d>
<d>138.2</d>
<d>139.2</d>
<d>140.2</d>
<d>141.2</d>
<d>142.2</d>
<d>143.2</d>
<d>144.2</d>
<d>145.2</d>
<d>146.2</d>
<d>147.2</d>
<d>148.2</d>
<d>149.2</d>
<d>150.2</d>
<d>151.2</d>
<d>152.2</d>
<d>153.2</d>
<d>154.2</d>
<d>155.2</d>
<d>156.2</d>
<d>157.2</d>
<d>158.2</d>
<d>159.2</d>
<d>160.2</d>
<d>161.2</d>
<d>162.2</d>
<d>163.2</d>
<d>164.2</d>
<d>165.2</d>
<d>166.2</d>
<d>167.2</d>
<d>168.2</d>
<d>169.2</d>
<d>170.2</d>
<d>171.2</d>
<d>172.2</d>
<d>173.2</d>
<d>174.2</d>
<d>175.2</d>
<d>176.2</d>
<d>177.2</d>
<d>178.2</d>
<d>179.2</d>
<d>180.2</d>
<d>181.2</d>
<d>182.2</d>
<d>183.2</d>
<d>184.2</d>
<d>185.2</d>
<d>186.2</d>
<d>187.2</d>
<d>188.2</d>
<d>189.2</d>
<d>190.2</d>
<d>191.2</d>
<d>192.2</d>
<d>193.2</d>
<d>194.2</d>
<d>195.2</d>
<d>196.2</d>
<d>197.2</d>
<d>198.2</d>
<d>199.2</d>
<d>200.2</d>
<d>201.2</d>
<d>202.2</d>
<d>203.2</d>
<d>204.2</d>
<d>205.2</d>
<d>206.2</d>
<d>207.2</d>
<d>208.2</d>
<d>209.2</d>
<d>210.2</d>
<d>211.2</d>
<d>212.2</d>
<d>213.2</d>
<d>214.2</d>
<d>215.2</d>
<d>216.2</d>
<d>217.2</d>
<d>218.2</d>
<d>219.2</d>
<d>220.2</d>
<d>221.2</d>
<d>222.2</d>
<d>223.2</d>
<d>224.2</d>
<d>225.2</d>
<d>226.2</d>
<d>227.2</d>
<d>228.2</d>
<d>229.2</d>
<d>230.2</d>
<d>231.2</d>
<d>232.2</d>
<d>233.2</d>
<d>234.2</d>
<d>235.2</d>
<d>236.2</d>
<d>237.2</d>
<d>238.2</d>
<d>239.2</d>
<d>240.2</d>
<d>241.2</d>
<d>242.2</d>
<d>243.2</d>
<d>244.2</d>
<d>245.2</d>
<d>246.2</d>
<d>247.2</d>
<d>248.2</d>
<d>249.2</d>
<d>250.2</d>
<d>251.2</d>
<d>252.2</d>
<d>253.2</d>
<d>254.2</d>
<d>255.2</d>
<d>256.2</d>
<d>257.2</d>
<d>258.2</d>
<d>259.2</d>
<d>260.2</d>
<d>261.2</d>
<d>262.2</d>
<d>263.2</d>
<d>264.2</d>
<d>265.2</d>
<d>266.2</d>
<d>267.2</d>
<d>268.2</d>
<d>269.2</d>
<d>270.2</d>
<d>271.2</d>
<d>272.2</d>
<d>273.2</d>
<d>274.2</d>
<d>275.2</d>
<d>276.2</d>
<d>277.2</d>
<d>278.2</d>
<d>279.2</d>
<d>280.2</d>
<d>281.2</d>
<d>282.2</d>
<d>283.2</d>
<d>284.2</d>
<d>285.2</d>
<d>286.2</d>
<d>287.2</d>
<d>288.2</d>
<d>289.2</d>
<d>290.2</d>
<d>291.2</d>
<d>292.2</d>
<d>293.2</d>
<d>294.2</d>
<d>295.2</d>
<d>296.2</d>
<d>297.2</d>
<d>298.2</d>
<d>299.2</d>
<d>300.2</d>
<d>301.2</d>
<d>302.2</d>
<d>303.2</d>
<d>304.2</d>
<d>305.2</d>
<d>306.2</d>
<d>307.2</d>
<d>308.2</d>
<d>309.2</d>
<d>310.2</d>
<d>311.2</d>
<d>312.2</d>
<d>313.2</d>
<d>314.2</d>
<d>315.2</d>
<d>316.2</d>
<d>317.2</d>
<d>318.2</d>
<d>319.2</d>
<d>320.2</d>
<d>321.2</d>
<d>322.2</d>
<d>323.2</d>
<d>324.2</d>
<d>325.2</d>
<d>326.2</d>
<d>327.2</d>
<d>328.2</d>
<d>329.2</d>
<d>330.2</d>
<d>331.2</d>
<d>332.2</d>
<d>333.2</d>
<d>334.2</d>
<d>335.2</d>
<d>336.2</d>
<d>337.2</d>
<d>338.2</d>
<d>339.2</d>
<d>340.2</d>
<d>341.2</d>
<d>342.2</d>
<d>343.2</d>
<d>344.2</d>
<d>345.2</d>
<d>346.2</d>
<d>347.2</d>
<d>348.2</d>
<d>349.2</d>
<d>350.2</d>
<d>351.2</d>
<d>352.2</d>
<d>353.2</d>
<d>354.2</d>
<d>355.2</d>
<d>356.2</d>
<d>357.2</d>
<d>358.2</d>
<d>359.2</d>
<d>360.2</d>
<d>361.2</d>
<d>362.2</d>
<d>363.2</d>
<d>364.2</d>
<d>365.2</d>
<d>366.2</d>
<d>367.2</d>
<d>368.2</d>
<d>369.2</d>
<d>370.2</d>
<d>371.2</d>
<d>372.2</d>
<d>373.2</d>
<d>374.2</d>
<d>375.2</d>
<d>376.2</d>
<d>377.2</d>
<d>378.2</d>
<d>379.2</d>
<d>380.2</d>
<d>381.2</d>
<d>382.2</d>
<d>383.2</d>
<d>384.2</d>
<d>385.2</d>
<d>386.2</d>
<d>387.2</d>
<d>388.2</d>
<d>389.2</d>
<d>390.2</d>
<d>391.2</d>
<d>392.2</d>
<d>393.2</d>
<d>394.2</d>
<d>395.2</d>
<d>396.2</d>
<d>397.2</d>
<d>398.2</d>
<d>399.2</d>
<d>400.2</d>
<d>401.2</d>
<d>402.2</d>
<d>403.2</d>
<d>404.2</d>
<d>405.2</d>
<d>406.2</d>
<d>407.2</d>
<d>408.2</d>
<d>409.2</d>
<d>410.2</d>
<d>411.2</d>
<d>412.2</d>
<d>413.2</d>
<d>414.2</d>
<d>415.2</d>
<d>416.2</d>
<d>417.2</d>
<d>418.2</d>
<d>419.2</d>
<d>420.2</d>
<d>421.2</d>
<d>422.2</d>
<d>423.2</d>
<d>424.2</d>
<d>425.2</d>
<d>426.2</d>
<d>427.2</d>
<d>428.2</d>
<d>429.2</d>
<d>430.2</d>
<d>431.2</d>
<d>432.2</d>
<d>433.2</d>
<d>434.2</d>
<d>435.2</d>
</Subcolumn>
</XColumn>
<XAdvancedColumn Version="1" Width="210" Decimals="7" Subcolumns="1">
<Title>#1: Fc1 DQC_X</Title>
<Subcolumn>
<d>-30.8</d>
<d>-29.8</d>
<d>-28.8</d>
<d>-27.8</d>
<d>-26.8</d>
<d>-25.8</d>
<d>-24.8</d>
<d>-23.8</d>
<d>-22.8</d>
<d>-21.8</d>
<d>-20.8</d>
<d>-19.8</d>
<d>-18.8</d>
<d>-17.8</d>
<d>-16.8</d>
<d>-15.8</d>
<d>-14.8</d>
<d>-13.8</d>
<d>-12.8</d>
<d>-11.8</d>
<d>-10.8</d>
<d>-9.8</d>
<d>-8.8</d>
<d>-7.8</d>
<d>-6.8</d>
<d>-5.8</d>
<d>-4.8</d>
<d>-3.8</d>
<d>-2.8</d>
<d>-1.8</d>
<d>-0.8</d>
<d>0.2</d>
<d>1.2</d>
<d>2.2</d>
<d>3.2</d>
<d>4.2</d>
<d>5.2</d>
<d>6.2</d>
<d>7.2</d>
<d>8.2</d>
<d>9.2</d>
<d>10.2</d>
<d>11.2</d>
<d>12.2</d>
<d>13.2</d>
<d>14.2</d>
<d>15.2</d>
<d>16.2</d>
<d>17.2</d>
<d>18.2</d>
<d>19.2</d>
<d>20.2</d>
<d>21.2</d>
<d>22.2</d>
<d>23.2</d>
<d>24.2</d>
<d>25.2</d>
<d>26.2</d>
<d>27.2</d>
<d>28.2</d>
<d>29.2</d>
<d>30.2</d>
<d>31.2</d>
<d>32.2</d>
<d>33.2</d>
<d>34.2</d>
<d>35.2</d>
<d>36.2</d>
<d>37.2</d>
<d>38.2</d>
<d>39.2</d>
<d>40.2</d>
<d>41.2</d>
<d>42.2</d>
<d>43.2</d>
<d>44.2</d>
<d>45.2</d>
<d>46.2</d>
<d>47.2</d>
<d>48.2</d>
<d>49.2</d>
<d>50.2</d>
<d>51.2</d>
<d>52.2</d>
<d>53.2</d>
<d>54.2</d>
<d>55.2</d>
<d>56.2</d>
<d>57.2</d>
<d>58.2</d>
<d>59.2</d>
<d>60.2</d>
<d>61.2</d>
<d>62.2</d>
<d>63.2</d>
<d>64.2</d>
<d>65.2</d>
<d>66.2</d>
<d>67.2</d>
<d>68.2</d>
<d>69.2</d>
<d>70.2</d>
<d>71.2</d>
<d>72.2</d>
<d>73.2</d>
<d>74.2</d>
<d>75.2</d>
<d>76.2</d>
<d>77.2</d>
<d>78.2</d>
<d>79.2</d>
<d>80.2</d>
<d>81.2</d>
<d>82.2</d>
<d>83.2</d>
<d>84.2</d>
<d>85.2</d>
<d>86.2</d>
<d>87.2</d>
<d>88.2</d>
<d>89.2</d>
<d>90.2</d>
<d>91.2</d>
<d>92.2</d>
<d>93.2</d>
<d>94.2</d>
<d>95.2</d>
<d>96.2</d>
<d>97.2</d>
<d>98.2</d>
<d>99.2</d>
<d>100.2</d>
<d>101.2</d>
<d>102.2</d>
<d>103.2</d>
<d>104.2</d>
<d>105.2</d>
<d>106.2</d>
<d>107.2</d>
<d>108.2</d>
<d>109.2</d>
<d>110.2</d>
<d>111.2</d>
<d>112.2</d>
<d>113.2</d>
<d>114.2</d>
<d>115.2</d>
<d>116.2</d>
<d>117.2</d>
<d>118.2</d>
<d>119.2</d>
<d>120.2</d>
<d>121.2</d>
<d>122.2</d>
<d>123.2</d>
<d>124.2</d>
<d>125.2</d>
<d>126.2</d>
<d>127.2</d>
<d>128.2</d>
<d>129.2</d>
<d>130.2</d>
<d>131.2</d>
<d>132.2</d>
<d>133.2</d>
<d>134.2</d>
<d>135.2</d>
<d>136.2</d>
<d>137.2</d>
<d>138.2</d>
<d>139.2</d>
<d>140.2</d>
<d>141.2</d>
<d>142.2</d>
<d>143.2</d>
<d>144.2</d>
<d>145.2</d>
<d>146.2</d>
<d>147.2</d>
<d>148.2</d>
<d>149.2</d>
<d>150.2</d>
<d>151.2</d>
<d>152.2</d>
<d>153.2</d>
<d>154.2</d>
<d>155.2</d>
<d>156.2</d>
<d>157.2</d>
<d>158.2</d>
<d>159.2</d>
<d>160.2</d>
<d>161.2</d>
<d>162.2</d>
<d>163.2</d>
<d>164.2</d>
<d>165.2</d>
<d>166.2</d>
<d>167.2</d>
<d>168.2</d>
<d>169.2</d>
<d>170.2</d>
<d>171.2</d>
<d>172.2</d>
<d>173.2</d>
<d>174.2</d>
<d>175.2</d>
<d>176.2</d>
<d>177.2</d>
<d>178.2</d>
<d>179.2</d>
<d>180.2</d>
<d>181.2</d>
<d>182.2</d>
<d>183.2</d>
<d>184.2</d>
<d>185.2</d>
<d>186.2</d>
<d>187.2</d>
<d>188.2</d>
<d>189.2</d>
<d>190.2</d>
<d>191.2</d>
<d>192.2</d>
<d>193.2</d>
<d>194.2</d>
<d>195.2</d>
<d>196.2</d>
<d>197.2</d>
<d>198.2</d>
<d>199.2</d>
<d>200.2</d>
<d>201.2</d>
<d>202.2</d>
<d>203.2</d>
<d>204.2</d>
<d>205.2</d>
<d>206.2</d>
<d>207.2</d>
<d>208.2</d>
<d>209.2</d>
<d>210.2</d>
<d>211.2</d>
<d>212.2</d>
<d>213.2</d>
<d>214.2</d>
<d>215.2</d>
<d>216.2</d>
<d>217.2</d>
<d>218.2</d>
<d>219.2</d>
<d>220.2</d>
<d>221.2</d>
<d>222.2</d>
<d>223.2</d>
<d>224.2</d>
<d>225.2</d>
<d>226.2</d>
<d>227.2</d>
<d>228.2</d>
<d>229.2</d>
<d>230.2</d>
<d>231.2</d>
<d>232.2</d>
<d>233.2</d>
<d>234.2</d>
<d>235.2</d>
<d>236.2</d>
<d>237.2</d>
<d>238.2</d>
<d>239.2</d>
<d>240.2</d>
<d>241.2</d>
<d>242.2</d>
<d>243.2</d>
<d>244.2</d>
<d>245.2</d>
<d>246.2</d>
<d>247.2</d>
<d>248.2</d>
<d>249.2</d>
<d>250.2</d>
<d>251.2</d>
<d>252.2</d>
<d>253.2</d>
<d>254.2</d>
<d>255.2</d>
<d>256.2</d>
<d>257.2</d>
<d>258.2</d>
<d>259.2</d>
<d>260.2</d>
<d>261.2</d>
<d>262.2</d>
<d>263.2</d>
<d>264.2</d>
<d>265.2</d>
<d>266.2</d>
<d>267.2</d>
<d>268.2</d>
<d>269.2</d>
<d>270.2</d>
<d>271.2</d>
<d>272.2</d>
<d>273.2</d>
<d>274.2</d>
<d>275.2</d>
<d>276.2</d>
<d>277.2</d>
<d>278.2</d>
<d>279.2</d>
<d>280.2</d>
<d>281.2</d>
<d>282.2</d>
<d>283.2</d>
<d>284.2</d>
<d>285.2</d>
<d>286.2</d>
<d>287.2</d>
<d>288.2</d>
<d>289.2</d>
<d>290.2</d>
<d>291.2</d>
<d>292.2</d>
<d>293.2</d>
<d>294.2</d>
<d>295.2</d>
<d>296.2</d>
<d>297.2</d>
<d>298.2</d>
<d>299.2</d>
<d>300.2</d>
<d>301.2</d>
<d>302.2</d>
<d>303.2</d>
<d>304.2</d>
<d>305.2</d>
<d>306.2</d>
<d>307.2</d>
<d>308.2</d>
<d>309.2</d>
<d>310.2</d>
<d>311.2</d>
<d>312.2</d>
<d>313.2</d>
<d>314.2</d>
<d>315.2</d>
<d>316.2</d>
<d>317.2</d>
<d>318.2</d>
<d>319.2</d>
<d>320.2</d>
<d>321.2</d>
<d>322.2</d>
<d>323.2</d>
<d>324.2</d>
<d>325.2</d>
<d>326.2</d>
<d>327.2</d>
<d>328.2</d>
<d>329.2</d>
<d>330.2</d>
<d>331.2</d>
<d>332.2</d>
<d>333.2</d>
<d>334.2</d>
<d>335.2</d>
<d>336.2</d>
<d>337.2</d>
<d>338.2</d>
<d>339.2</d>
<d>340.2</d>
<d>341.2</d>
<d>342.2</d>
<d>343.2</d>
<d>344.2</d>
<d>345.2</d>
<d>346.2</d>
<d>347.2</d>
<d>348.2</d>
<d>349.2</d>
<d>350.2</d>
<d>351.2</d>
<d>352.2</d>
<d>353.2</d>
<d>354.2</d>
<d>355.2</d>
<d>356.2</d>
<d>357.2</d>
<d>358.2</d>
<d>359.2</d>
<d>360.2</d>
<d>361.2</d>
<d>362.2</d>
<d>363.2</d>
<d>364.2</d>
<d>365.2</d>
<d>366.2</d>
<d>367.2</d>
<d>368.2</d>
<d>369.2</d>
<d>370.2</d>
<d>371.2</d>
<d>372.2</d>
<d>373.2</d>
<d>374.2</d>
<d>375.2</d>
<d>376.2</d>
<d>377.2</d>
<d>378.2</d>
<d>379.2</d>
<d>380.2</d>
<d>381.2</d>
<d>382.2</d>
<d>383.2</d>
<d>384.2</d>
<d>385.2</d>
<d>386.2</d>
<d>387.2</d>
<d>388.2</d>
<d>389.2</d>
<d>390.2</d>
<d>391.2</d>
<d>392.2</d>
<d>393.2</d>
<d>394.2</d>
<d>395.2</d>
<d>396.2</d>
<d>397.2</d>
<d>398.2</d>
<d>399.2</d>
<d>400.2</d>
<d>401.2</d>
<d>402.2</d>
<d>403.2</d>
<d>404.2</d>
<d>405.2</d>
<d>406.2</d>
<d>407.2</d>
<d>408.2</d>
<d>409.2</d>
<d>410.2</d>
<d>411.2</d>
<d>412.2</d>
<d>413.2</d>
<d>414.2</d>
<d>415.2</d>
<d>416.2</d>
<d>417.2</d>
<d>418.2</d>
<d>419.2</d>
<d>420.2</d>
<d>421.2</d>
<d>422.2</d>
<d>423.2</d>
<d>424.2</d>
<d>425.2</d>
<d>426.2</d>
<d>427.2</d>
<d>428.2</d>
<d>429.2</d>
<d>430.2</d>
<d>431.2</d>
<d>432.2</d>
<d>433.2</d>
<d>434.2</d>
<d>435.2</d>
</Subcolumn>
</XAdvancedColumn>
<YColumn Width="104" Decimals="10" Subcolumns="1">
<Title><TextAlign align="Left">DQC1 </TextAlign></Title>
<Subcolumn>
<d>-0.619141</d>
<d>-0.501953</d>
<d>-0.451172</d>
<d>-0.291016</d>
<d>-0.220703</d>
<d>-0.177734</d>
<d>-0.138672</d>
<d>-0.119141</d>
<d>-0.138672</d>
<d>-0.189453</d>
<d>-0.212891</d>
<d>-0.271484</d>
<d>-0.310547</d>
<d>-0.279297</d>
<d>-0.310547</d>
<d>-0.330078</d>
<d>-0.279297</d>
<d>-0.208984</d>
<d>-0.189453</d>
<d>-0.158203</d>
<d>-0.0878906</d>
<d>-0.0800781</d>
<d>-0.0800781</d>
<d>-0.0996094</d>
<d>-0.0371094</d>
<d>-0.0527344</d>
<d>0.0292969</d>
<d>0.0917969</d>
<d>0.0683594</d>
<d>0.119141</d>
<d>0.119141</d>
<d>-0.169922</d>
<d>-8.82227</d>
<d>25.3809</d>
<d>72.7598</d>
<d>120.119</d>
<d>164.799</d>
<d>207.447</d>
<d>248.709</d>
<d>288.373</d>
<d>326.311</d>
<d>363.111</d>
<d>398.877</d>
<d>433.002</d>
<d>465.889</d>
<d>498.197</d>
<d>529.49</d>
<d>559.631</d>
<d>588.74</d>
<d>617.221</d>
<d>644.838</d>
<d>671.748</d>
<d>698.209</d>
<d>723.752</d>
<d>748.822</d>
<d>773.201</d>
<d>797.01</d>
<d>820.791</d>
<d>843.631</d>
<d>866.061</d>
<d>887.76</d>
<d>909.119</d>
<d>930.1</d>
<d>950.51</d>
<d>970.631</d>
<d>990.729</d>
<d>1010.3</d>
<d>1029.12</d>
<d>1047.92</d>
<d>1066.59</d>
<d>1084.61</d>
<d>1102.17</d>
<d>1119.96</d>
<d>1137.11</d>
<d>1153.92</d>
<d>1171.23</d>
<d>1187.73</d>
<d>1203.99</d>
<d>1219.98</d>
<d>1235.93</d>
<d>1251.88</d>
<d>1267.34</d>
<d>1282.8</d>
<d>1298.04</d>
<d>1313.11</d>
<d>1327.35</d>
<d>1342.32</d>
<d>1356.71</d>
<d>1370.96</d>
<d>1384.98</d>
<d>1398.78</d>
<d>1412.69</d>
<d>1426.82</d>
<d>1440.33</d>
<d>1453.92</d>
<d>1467.32</d>
<d>1480.37</d>
<d>1493.34</d>
<d>1506.35</d>
<d>1518.95</d>
<d>1531.69</d>
<d>1543.86</d>
<d>1556.39</d>
<d>1568.75</d>
<d>1581.2</d>
<d>1593.13</d>
<d>1605.19</d>
<d>1616.69</d>
<d>1628.6</d>
<d>1640.61</d>
<d>1652.26</d>
<d>1663.94</d>
<d>1675.32</d>
<d>1686.34</d>
<d>1697.63</d>
<d>1709.21</d>
<d>1720.32</d>
<d>1731.14</d>
<d>1741.98</d>
<d>1752.92</d>
<d>1763.49</d>
<d>1774.21</d>
<d>1785.13</d>
<d>1795.13</d>
<d>1805.65</d>
<d>1815.9</d>
<d>1826.45</d>
<d>1836.9</d>
<d>1847.04</d>
<d>1856.96</d>
<d>1866.93</d>
<d>1876.78</d>
<d>1886.88</d>
<d>1896.85</d>
<d>1906.4</d>
<d>1915.95</d>
<d>1925.41</d>
<d>1934.76</d>
<d>1944.34</d>
<d>1953.76</d>
<d>1963.16</d>
<d>1972.45</d>
<d>1981.42</d>
<d>1990.38</d>
<d>1999.75</d>
<d>2008.64</d>
<d>2017.52</d>
<d>2026.32</d>
<d>2035.38</d>
<d>2043.98</d>
<d>2052.26</d>
<d>2060.64</d>
<d>2069.7</d>
<d>2078.52</d>
<d>2086.72</d>
<d>2094.86</d>
<d>2103.15</d>
<d>2111.62</d>
<d>2119.78</d>
<d>2128.05</d>
<d>2136.26</d>
<d>2144.14</d>
<d>2151.93</d>
<d>2159.98</d>
<d>2167.76</d>
<d>2175.54</d>
<d>2183.57</d>
<d>2191.24</d>
<d>2198.88</d>
<d>2206.37</d>
<d>2214.15</d>
<d>2221.82</d>
<d>2229.31</d>
<d>2236.62</d>
<d>2244.52</d>
<d>2251.31</d>
<d>2258.56</d>
<d>2266.1</d>
<d>2273.34</d>
<d>2280.4</d>
<d>2287.64</d>
<d>2295.16</d>
<d>2301.66</d>
<d>2308.37</d>
<d>2315.7</d>
<d>2322.82</d>
<d>2329.5</d>
<d>2336.44</d>
<d>2343.29</d>
<d>2350.21</d>
<d>2356.51</d>
<d>2363.65</d>
<d>2370.34</d>
<d>2376.78</d>
<d>2383.51</d>
<d>2389.91</d>
<d>2396.03</d>
<d>2402.83</d>
<d>2409.37</d>
<d>2415.64</d>
<d>2422.01</d>
<d>2428.45</d>
<d>2434.62</d>
<d>2440.68</d>
<d>2447.11</d>
<d>2453.21</d>
<d>2459.2</d>
<d>2465.45</d>
<d>2471.78</d>
<d>2477.64</d>
<d>2483.58</d>
<d>2489.64</d>
<d>2495.44</d>
<d>2501.24</d>
<d>2506.94</d>
<d>2513.08</d>
<d>2518.94</d>
<d>2524.58</d>
<d>2530.59</d>
<d>2536.04</d>
<d>2541.78</d>
<d>2547.23</d>
<d>2552.69</d>
<d>2558.28</d>
<d>2563.73</d>
<d>2569.21</d>
<d>2574.95</d>
<d>2580.28</d>
<d>2585.83</d>
<d>2590.96</d>
<d>2596.63</d>
<d>2602.09</d>
<d>2607.22</d>
<d>2612.48</d>
<d>2617.83</d>
<d>2623.05</d>
<d>2628.27</d>
<d>2633.49</d>
<d>2638.52</d>
<d>2643.81</d>
<d>2648.85</d>
<d>2653.96</d>
<d>2659.13</d>
<d>2664.17</d>
<d>2669.31</d>
<d>2674.44</d>
<d>2679.48</d>
<d>2684.42</d>
<d>2689.3</d>
<d>2694.08</d>
<d>2699.01</d>
<d>2703.69</d>
<d>2708.77</d>
<d>2713.58</d>
<d>2718.28</d>
<d>2723.04</d>
<d>2728</d>
<d>2732.65</d>
<d>2737.2</d>
<d>2741.96</d>
<d>2746.74</d>
<d>2751.38</d>
<d>2756.01</d>
<d>2760.51</d>
<d>2765.19</d>
<d>2769.78</d>
<d>2774.51</d>
<d>2778.99</d>
<d>2783.66</d>
<d>2787.96</d>
<d>2792.7</d>
<d>2796.36</d>
<d>2791.46</d>
<d>2782.44</d>
<d>2776.5</d>
<d>2772.76</d>
<d>2769.15</d>
<d>2766.33</d>
<d>2763.93</d>
<d>2761.76</d>
<d>2759.65</d>
<d>2758.42</d>
<d>2756.96</d>
<d>2755.78</d>
<d>2754.77</d>
<d>2753.88</d>
<d>2753.02</d>
<d>2752.36</d>
<d>2751.73</d>
<d>2751.13</d>
<d>2750.64</d>
<d>2750.16</d>
<d>2749.76</d>
<d>2749.4</d>
<d>2749.08</d>
<d>2748.75</d>
<d>2748.48</d>
<d>2748.18</d>
<d>2747.99</d>
<d>2747.8</d>
<d>2747.62</d>
<d>2747.51</d>
<d>2747.32</d>
<d>2747.16</d>
<d>2746.99</d>
<d>2746.83</d>
<d>2746.62</d>
<d>2746.37</d>
<d>2746.23</d>
<d>2746.06</d>
<d>2745.95</d>
<d>2745.84</d>
<d>2745.71</d>
<d>2745.61</d>
<d>2745.42</d>
<d>2745.28</d>
<d>2745.12</d>
<d>2745</d>
<d>2744.9</d>
<d>2744.77</d>
<d>2744.74</d>
<d>2744.73</d>
<d>2744.72</d>
<d>2744.58</d>
<d>2744.44</d>
<d>2744.34</d>
<d>2744.26</d>
<d>2744.15</d>
<d>2744.03</d>
<d>2743.96</d>
<d>2743.95</d>
<d>2743.94</d>
<d>2743.85</d>
<d>2743.8</d>
<d>2743.77</d>
<d>2743.76</d>
<d>2743.65</d>
<d>2743.48</d>
<d>2743.4</d>
<d>2743.22</d>
<d>2743.02</d>
<d>2742.85</d>
<d>2742.77</d>
<d>2742.73</d>
<d>2742.63</d>
<d>2742.56</d>
<d>2742.47</d>
<d>2742.4</d>
<d>2742.32</d>
<d>2742.25</d>
<d>2742.15</d>
<d>2742.1</d>
<d>2742.11</d>
<d>2742.06</d>
<d>2741.94</d>
<d>2741.9</d>
<d>2741.87</d>
<d>2741.82</d>
<d>2741.69</d>
<d>2741.6</d>
<d>2741.57</d>
<d>2741.48</d>
<d>2741.36</d>
<d>2741.23</d>
<d>2741.16</d>
<d>2741.06</d>
<d>2740.97</d>
<d>2740.85</d>
<d>2740.75</d>
<d>2740.69</d>
<d>2740.72</d>
<d>2740.7</d>
<d>2740.6</d>
<d>2740.54</d>
<d>2740.48</d>
<d>2740.39</d>
<d>2740.22</d>
<d>2740.07</d>
<d>2740.02</d>
<d>2739.96</d>
<d>2739.89</d>
<d>2739.86</d>
<d>2739.81</d>
<d>2739.75</d>
<d>2739.63</d>
<d>2739.48</d>
<d>2739.38</d>
<d>2739.27</d>
<d>2739.21</d>
<d>2739.14</d>
<d>2739.15</d>
<d>2739.2</d>
<d>2739.16</d>
<d>2739.13</d>
<d>2739.2</d>
<d>2739.08</d>
<d>2738.69</d>
<d>2738.93</d>
<d>2738.84</d>
<d>2739.14</d>
<d>2739.02</d>
<d>2738.37</d>
<d>2739.47</d>
<d>2738.91</d>
<d>2738.51</d>
<d>2738.93</d>
<d>2738.81</d>
<d>2738.73</d>
<d>2738.62</d>
<d>2738.52</d>
<d>2738.69</d>
<d>2738.63</d>
<d>2738.42</d>
<d>2738.32</d>
<d>2738.22</d>
<d>2738.12</d>
<d>2738.07</d>
<d>2738.04</d>
<d>2738.04</d>
<d>2737.98</d>
<d>2737.95</d>
<d>2737.88</d>
<d>2737.84</d>
<d>2737.84</d>
<d>2737.88</d>
<d>2737.87</d>
<d>2737.82</d>
<d>2737.87</d>
<d>2737.83</d>
<d>2737.77</d>
<d>2737.68</d>
<d>2737.59</d>
<d>2737.62</d>
<d>2737.65</d>
<d>2737.61</d>
<d>2737.56</d>
<d>2737.45</d>
<d>2737.42</d>
<d>2737.3</d>
<d>2737.15</d>
<d>2737.08</d>
<d>2737</d>
<d>2736.97</d>
<d>2736.84</d>
<d>2736.81</d>
<d>2736.75</d>
<d>2736.84</d>
<d>2736.92</d>
<d>2736.95</d>
<d>2736.9</d>
<d>2736.85</d>
<d>2736.84</d>
<d>2736.79</d>
<d>2736.67</d>
<d>2736.63</d>
<d>2736.65</d>
<d>2736.6</d>
<d>2736.5</d>
<d>2736.4</d>
<d>2736.47</d>
<d>2736.44</d>
<d>2736.33</d>
<d>2736.25</d>
<d>2736.23</d>
<d>2736.18</d>
<d>2736.06</d>
<d>2735.98</d>
</Subcolumn>
</YColumn>
<YColumn Width="92" Decimals="9" Subcolumns="1">
<Title><TextAlign align="Left">DQC 2</TextAlign></Title>
<Subcolumn>
<d>-0.111328</d>
<d>-0.486328</d>
<d>-0.525391</d>
<d>-0.482422</d>
<d>-0.396484</d>
<d>-0.353516</d>
<d>-0.333984</d>
<d>-0.314453</d>
<d>-0.283203</d>
<d>-0.283203</d>
<d>-0.251953</d>
<d>-0.287109</d>
<d>-0.212891</d>
<d>-0.115234</d>
<d>-0.0917969</d>
<d>-0.0839844</d>
<d>-0.103516</d>
<d>-0.0839844</d>
<d>-0.103516</d>
<d>-0.115234</d>
<d>-0.130859</d>
<d>-0.134766</d>
<d>-0.103516</d>
<d>-0.0644531</d>
<d>-0.0722656</d>
<d>-0.0449219</d>
<d>-0.00195313</d>
<d>0.0175781</d>
<d>0.0371094</d>
<d>0.0644531</d>
<d>-2.06445</d>
<d>-11.8105</d>
<d>27.3066</d>
<d>75.9238</d>
<d>122.357</d>
<d>165.654</d>
<d>206.846</d>
<d>246.639</d>
<d>284.775</d>
<d>320.943</d>
<d>355.736</d>
<d>389.447</d>
<d>422.025</d>
<d>453.494</d>
<d>484.389</d>
<d>514.158</d>
<d>542.818</d>
<d>570.658</d>
<d>598.068</d>
<d>624.775</d>
<d>650.775</d>
<d>675.736</d>
<d>700.24</d>
<d>724.365</d>
<d>747.584</d>
<d>770.557</d>
<d>793.217</d>
<d>814.787</d>
<d>836.096</d>
<d>857.178</d>
<d>877.545</d>
<d>897.506</d>
<d>917.068</d>
<d>936.615</d>
<d>955.256</d>
<d>973.975</d>
<d>992.346</d>
<d>1010.33</d>
<d>1027.6</d>
<d>1044.77</d>
<d>1061.85</d>
<d>1078.56</d>
<d>1094.97</d>
<d>1111.2</d>
<d>1127.05</d>
<d>1142.9</d>
<d>1158.35</d>
<d>1173.61</d>
<d>1188.87</d>
<d>1203.67</d>
<d>1218.78</d>
<d>1233.35</d>
<d>1247.61</d>
<d>1262</d>
<d>1275.85</d>
<d>1289.52</d>
<d>1303.25</d>
<d>1317.3</d>
<d>1330.74</d>
<d>1344.25</d>
<d>1357.31</d>
<d>1370.33</d>
<d>1383.18</d>
<d>1396.14</d>
<d>1408.74</d>
<d>1421.21</d>
<d>1433.43</d>
<d>1445.85</d>
<d>1457.98</d>
<d>1470.51</d>
<d>1482.87</d>
<d>1494.2</d>
<d>1506.37</d>
<d>1518.54</d>
<d>1529.64</d>
<d>1541.27</d>
<d>1552.88</d>
<d>1564.15</d>
<d>1575.11</d>
<d>1586.26</d>
<d>1597.38</d>
<d>1608.27</d>
<d>1619.3</d>
<d>1630.33</d>
<d>1641.44</d>
<d>1651.75</d>
<d>1662.33</d>
<d>1672.93</d>
<d>1683.65</d>
<d>1693.68</d>
<d>1704.09</d>
<d>1714.6</d>
<d>1724.74</d>
<d>1734.85</d>
<d>1744.61</d>
<d>1754.65</d>
<d>1764.81</d>
<d>1774.86</d>
<d>1784.33</d>
<d>1793.82</d>
<d>1803.56</d>
<d>1813.17</d>
<d>1822.89</d>
<d>1832.02</d>
<d>1841.25</d>
<d>1850.52</d>
<d>1859.92</d>
<d>1869.18</d>
<d>1878.21</d>
<d>1887.53</d>
<d>1896.7</d>
<d>1905.44</d>
<d>1914.42</d>
<d>1923.13</d>
<d>1931.9</d>
<d>1941.01</d>
<d>1949.63</d>
<d>1957.76</d>
<d>1966.49</d>
<d>1975.24</d>
<d>1983.59</d>
<d>1991.78</d>
<d>2000.17</d>
<d>2008.43</d>
<d>2016.77</d>
<d>2024.85</d>
<d>2032.74</d>
<d>2040.79</d>
<d>2049.11</d>
<d>2057.19</d>
<d>2064.76</d>
<d>2072.73</d>
<d>2080.41</d>
<d>2088.23</d>
<d>2095.92</d>
<d>2103.66</d>
<d>2111.42</d>
<d>2118.88</d>
<d>2126.58</d>
<d>2134.1</d>
<d>2141.02</d>
<d>2148.86</d>
<d>2156.19</d>
<d>2163.35</d>
<d>2170.66</d>
<d>2178.15</d>
<d>2184.58</d>
<d>2191.93</d>
<d>2199.4</d>
<d>2206.44</d>
<d>2213.74</d>
<d>2220.68</d>
<d>2227.46</d>
<d>2234.72</d>
<d>2241.4</d>
<d>2247.95</d>
<d>2254.71</d>
<d>2261.49</d>
<d>2267.84</d>
<d>2274.93</d>
<d>2281.53</d>
<d>2288.13</d>
<d>2294.68</d>
<d>2301.18</d>
<d>2308.02</d>
<d>2314.51</d>
<d>2320.68</d>
<d>2326.79</d>
<d>2333.31</d>
<d>2339.22</d>
<d>2345.86</d>
<d>2352.25</d>
<d>2358.52</d>
<d>2364.88</d>
<d>2370.77</d>
<d>2376.74</d>
<d>2382.81</d>
<d>2388.78</d>
<d>2394.63</d>
<d>2400.65</d>
<d>2406.89</d>
<d>2412.53</d>
<d>2418.33</d>
<d>2424.17</d>
<d>2430.12</d>
<d>2435.97</d>
<d>2441.53</d>
<d>2446.93</d>
<d>2452.58</d>
<d>2458.88</d>
<d>2464.23</d>
<d>2469.56</d>
<d>2475.19</d>
<d>2480.99</d>
<d>2486.17</d>
<d>2491.65</d>
<d>2497.22</d>
<d>2502.6</d>
<d>2508.06</d>
<d>2513.11</d>
<d>2518.25</d>
<d>2523.98</d>
<d>2529.47</d>
<d>2534.68</d>
<d>2539.56</d>
<d>2544.71</d>
<d>2549.83</d>
<d>2554.9</d>
<d>2559.96</d>
<d>2565.01</d>
<d>2570.15</d>
<d>2575.15</d>
<d>2580.26</d>
<d>2585.19</d>
<d>2590.22</d>
<d>2595.13</d>
<d>2599.86</d>
<d>2604.87</d>
<d>2610.09</d>
<d>2614.85</d>
<d>2619.38</d>
<d>2624.56</d>
<d>2629.34</d>
<d>2634.03</d>
<d>2638.99</d>
<d>2643.65</d>
<d>2647.97</d>
<d>2652.43</d>
<d>2657.23</d>
<d>2662.09</d>
<d>2666.81</d>
<d>2670.88</d>
<d>2675.63</d>
<d>2680.74</d>
<d>2685.24</d>
<d>2689.74</d>
<d>2694.35</d>
<d>2698.48</d>
<d>2703.22</d>
<d>2707.87</d>
<d>2710.92</d>
<d>2705.38</d>
<d>2698.29</d>
<d>2692.69</d>
<d>2688.15</d>
<d>2684.54</d>
<d>2681.63</d>
<d>2679.31</d>
<d>2676.93</d>
<d>2675</d>
<d>2673.67</d>
<d>2672.53</d>
<d>2671.38</d>
<d>2670.24</d>
<d>2669.33</d>
<d>2668.64</d>
<d>2668.11</d>
<d>2667.42</d>
<d>2666.8</d>
<d>2666.29</d>
<d>2665.76</d>
<d>2665.43</d>
<d>2665.06</d>
<d>2664.76</d>
<d>2664.45</d>
<d>2664.18</d>
<d>2663.96</d>
<d>2663.67</d>
<d>2663.44</d>
<d>2663.27</d>
<d>2663.08</d>
<d>2662.92</d>
<d>2662.78</d>
<d>2662.59</d>
<d>2662.49</d>
<d>2662.33</d>
<d>2662.15</d>
<d>2661.96</d>
<d>2661.69</d>
<d>2661.61</d>
<d>2661.43</d>
<d>2661.31</d>
<d>2661.18</d>
<d>2661.12</d>
<d>2661.02</d>
<d>2660.9</d>
<d>2660.84</d>
<d>2660.7</d>
<d>2660.64</d>
<d>2660.57</d>
<d>2660.56</d>
<d>2660.47</d>
<d>2660.38</d>
<d>2660.36</d>
<d>2660.24</d>
<d>2660.13</d>
<d>2660.01</d>
<d>2659.91</d>
<d>2659.77</d>
<d>2659.65</d>
<d>2659.58</d>
<d>2659.42</d>
<d>2659.29</d>
<d>2659.17</d>
<d>2659.12</d>
<d>2659.04</d>
<d>2658.92</d>
<d>2658.85</d>
<d>2658.77</d>
<d>2658.75</d>
<d>2658.72</d>
<d>2658.63</d>
<d>2658.67</d>
<d>2658.6</d>
<d>2658.59</d>
<d>2658.4</d>
<d>2658.31</d>
<d>2658.21</d>
<d>2658.06</d>
<d>2658</d>
<d>2657.93</d>
<d>2657.92</d>
<d>2657.87</d>
<d>2657.79</d>
<d>2657.69</d>
<d>2657.57</d>
<d>2657.45</d>
<d>2657.4</d>
<d>2657.34</d>
<d>2657.31</d>
<d>2657.29</d>
<d>2657.28</d>
<d>2657.22</d>
<d>2657.12</d>
<d>2657.03</d>
<d>2657.01</d>
<d>2656.94</d>
<d>2656.83</d>
<d>2656.77</d>
<d>2656.69</d>
<d>2656.58</d>
<d>2656.42</d>
<d>2656.35</d>
<d>2656.29</d>
<d>2656.28</d>
<d>2656.22</d>
<d>2656.18</d>
<d>2656.13</d>
<d>2656.07</d>
<d>2656.04</d>
<d>2655.92</d>
<d>2655.88</d>
<d>2655.87</d>
<d>2655.8</d>
<d>2655.71</d>
<d>2655.58</d>
<d>2655.49</d>
<d>2655.4</d>
<d>2655.3</d>
<d>2655.24</d>
<d>2655.2</d>
<d>2655.18</d>
<d>2655.15</d>
<d>2655.16</d>
<d>2655.1</d>
<d>2654.99</d>
<d>2655.1</d>
<d>2655.28</d>
<d>2655.33</d>
<d>2655.21</d>
<d>2655.1</d>
<d>2655</d>
<d>2654.75</d>
<d>2654.92</d>
<d>2654.69</d>
<d>2654.56</d>
<d>2654.67</d>
<d>2654.33</d>
<d>2654.22</d>
<d>2654.54</d>
<d>2654.74</d>
<d>2654.67</d>
<d>2654.52</d>
<d>2654.46</d>
<d>2654.37</d>
<d>2654.29</d>
<d>2654.22</d>
<d>2654.2</d>
<d>2654.21</d>
<d>2654.19</d>
<d>2654.11</d>
<d>2654.03</d>
<d>2654.02</d>
<d>2653.92</d>
<d>2653.83</d>
<d>2653.79</d>
<d>2653.82</d>
<d>2653.72</d>
<d>2653.64</d>
<d>2653.6</d>
<d>2653.56</d>
<d>2653.43</d>
<d>2653.37</d>
<d>2653.4</d>
<d>2653.35</d>
<d>2653.35</d>
<d>2653.33</d>
<d>2653.35</d>
<d>2653.29</d>
<d>2653.28</d>
<d>2653.24</d>
<d>2653.21</d>
<d>2653.09</d>
<d>2653.04</d>
<d>2652.97</d>
<d>2652.89</d>
<d>2652.85</d>
<d>2652.83</d>
<d>2652.83</d>
<d>2652.74</d>
<d>2652.71</d>
<d>2652.69</d>
<d>2652.72</d>
<d>2652.63</d>
<d>2652.58</d>
<d>2652.5</d>
<d>2652.44</d>
<d>2652.42</d>
<d>2652.28</d>
<d>2652.29</d>
<d>2652.33</d>
<d>2652.33</d>
<d>2652.33</d>
<d>2652.22</d>
<d>2652.21</d>
<d>2652.04</d>
<d>2651.96</d>
</Subcolumn>
</YColumn>
</Table>
<Table ID="Table17" XFormat="numbers" YFormat="replicates" Replicates="1" TableType="XY" EVFormat="AsteriskAfterNumber">
<Title>WT</Title>
<RowTitlesColumn Width="38">
<Subcolumn></Subcolumn>
</RowTitlesColumn>
<XColumn Width="210" Subcolumns="1" Decimals="7">
<Title>#2: Fc1:5 - 4 -/WT 0.03<Font Face="Times New Roman">µ</Font>M_X</Title>
<Subcolumn>
<d>-33.4</d>
<d>-32.4</d>
<d>-31.4</d>
<d>-30.4</d>
<d>-29.4</d>
<d>-28.4</d>
<d>-27.4</d>
<d>-26.4</d>
<d>-25.4</d>
<d>-24.4</d>
<d>-23.4</d>
<d>-22.4</d>
<d>-21.4</d>
<d>-20.4</d>
<d>-19.4</d>
<d>-18.4</d>
<d>-17.4</d>
<d>-16.4</d>
<d>-15.4</d>
<d>-14.4</d>
<d>-13.4</d>
<d>-12.4</d>
<d>-11.4</d>
<d>-10.4</d>
<d>-9.4</d>
<d>-8.4</d>
<d>-7.4</d>
<d>-6.4</d>
<d>-5.4</d>
<d>-4.4</d>
<d>-3.4</d>
<d>-2.4</d>
<d>-1.4</d>
<d>-0.400002</d>
<d>0.599998</d>
<d>1.6</d>
<d>2.6</d>
<d>3.6</d>
<d>4.6</d>
<d>5.6</d>
<d>6.6</d>
<d>7.6</d>
<d>8.6</d>
<d>9.6</d>
<d>10.6</d>
<d>11.6</d>
<d>12.6</d>
<d>13.6</d>
<d>14.6</d>
<d>15.6</d>
<d>16.6</d>
<d>17.6</d>
<d>18.6</d>
<d>19.6</d>
<d>20.6</d>
<d>21.6</d>
<d>22.6</d>
<d>23.6</d>
<d>24.6</d>
<d>25.6</d>
<d>26.6</d>
<d>27.6</d>
<d>28.6</d>
<d>29.6</d>
<d>30.6</d>
<d>31.6</d>
<d>32.6</d>
<d>33.6</d>
<d>34.6</d>
<d>35.6</d>
<d>36.6</d>
<d>37.6</d>
<d>38.6</d>
<d>39.6</d>
<d>40.6</d>
<d>41.6</d>
<d>42.6</d>
<d>43.6</d>
<d>44.6</d>
<d>45.6</d>
<d>46.6</d>
<d>47.6</d>
<d>48.6</d>
<d>49.6</d>
<d>50.6</d>
<d>51.6</d>
<d>52.6</d>
<d>53.6</d>
<d>54.6</d>
<d>55.6</d>
<d>56.6</d>
<d>57.6</d>
<d>58.6</d>
<d>59.6</d>
<d>60.6</d>
<d>61.6</d>
<d>62.6</d>
<d>63.6</d>
<d>64.6</d>
<d>65.6</d>
<d>66.6</d>
<d>67.6</d>
<d>68.6</d>
<d>69.6</d>
<d>70.6</d>
<d>71.6</d>
<d>72.6</d>
<d>73.6</d>
<d>74.6</d>
<d>75.6</d>
<d>76.6</d>
<d>77.6</d>
<d>78.6</d>
<d>79.6</d>
<d>80.6</d>
<d>81.6</d>
<d>82.6</d>
<d>83.6</d>
<d>84.6</d>
<d>85.6</d>
<d>86.6</d>
<d>87.6</d>
<d>88.6</d>
<d>89.6</d>
<d>90.6</d>
<d>91.6</d>
<d>92.6</d>
<d>93.6</d>
<d>94.6</d>
<d>95.6</d>
<d>96.6</d>
<d>97.6</d>
<d>98.6</d>
<d>99.6</d>
<d>100.6</d>
<d>101.6</d>
<d>102.6</d>
<d>103.6</d>
<d>104.6</d>
<d>105.6</d>
<d>106.6</d>
<d>107.6</d>
<d>108.6</d>
<d>109.6</d>
<d>110.6</d>
<d>111.6</d>
<d>112.6</d>
<d>113.6</d>
<d>114.6</d>
<d>115.6</d>
<d>116.6</d>
<d>117.6</d>
<d>118.6</d>
<d>119.6</d>
<d>120.6</d>
<d>121.6</d>
<d>122.6</d>
<d>123.6</d>
<d>124.6</d>
<d>125.6</d>
<d>126.6</d>
<d>127.6</d>
<d>128.6</d>
<d>129.6</d>
<d>130.6</d>
<d>131.6</d>
<d>132.6</d>
<d>133.6</d>
<d>134.6</d>
<d>135.6</d>
<d>136.6</d>
<d>137.6</d>
<d>138.6</d>
<d>139.6</d>
<d>140.6</d>
<d>141.6</d>
<d>142.6</d>
<d>143.6</d>
<d>144.6</d>
<d>145.6</d>
<d>146.6</d>
<d>147.6</d>
<d>148.6</d>
<d>149.6</d>
<d>150.6</d>
<d>151.6</d>
<d>152.6</d>
<d>153.6</d>
<d>154.6</d>
<d>155.6</d>
<d>156.6</d>
<d>157.6</d>
<d>158.6</d>
<d>159.6</d>
<d>160.6</d>
<d>161.6</d>
<d>162.6</d>
<d>163.6</d>
<d>164.6</d>
<d>165.6</d>
<d>166.6</d>
<d>167.6</d>
<d>168.6</d>
<d>169.6</d>
<d>170.6</d>
<d>171.6</d>
<d>172.6</d>
<d>173.6</d>
<d>174.6</d>
<d>175.6</d>
<d>176.6</d>
<d>177.6</d>
<d>178.6</d>
<d>179.6</d>
<d>180.6</d>
<d>181.6</d>
<d>182.6</d>
<d>183.6</d>
<d>184.6</d>
<d>185.6</d>
<d>186.6</d>
<d>187.6</d>
<d>188.6</d>
<d>189.6</d>
<d>190.6</d>
<d>191.6</d>
<d>192.6</d>
<d>193.6</d>
<d>194.6</d>
<d>195.6</d>
<d>196.6</d>
<d>197.6</d>
<d>198.6</d>
<d>199.6</d>
<d>200.6</d>
<d>201.6</d>
<d>202.6</d>
<d>203.6</d>
<d>204.6</d>
<d>205.6</d>
<d>206.6</d>
<d>207.6</d>
<d>208.6</d>
<d>209.6</d>
<d>210.6</d>
<d>211.6</d>
<d>212.6</d>
<d>213.6</d>
<d>214.6</d>
<d>215.6</d>
<d>216.6</d>
<d>217.6</d>
<d>218.6</d>
<d>219.6</d>
<d>220.6</d>
<d>221.6</d>
<d>222.6</d>
<d>223.6</d>
<d>224.6</d>
<d>225.6</d>
<d>226.6</d>
<d>227.6</d>
<d>228.6</d>
<d>229.6</d>
<d>230.6</d>
<d>231.6</d>
<d>232.6</d>
<d>233.6</d>
<d>234.6</d>
<d>235.6</d>
<d>236.6</d>
<d>237.6</d>
<d>238.6</d>
<d>239.6</d>
<d>240.6</d>
<d>241.6</d>
<d>242.6</d>
<d>243.6</d>
<d>244.6</d>
<d>245.6</d>
<d>246.6</d>
<d>247.6</d>
<d>248.6</d>
<d>249.6</d>
<d>250.6</d>
<d>251.6</d>
<d>252.6</d>
<d>253.6</d>
<d>254.6</d>
<d>255.6</d>
<d>256.6</d>
<d>257.6</d>
<d>258.6</d>
<d>259.6</d>
<d>260.6</d>
<d>261.6</d>
<d>262.6</d>
<d>263.6</d>
<d>264.6</d>
<d>265.6</d>
<d>266.6</d>
<d>267.6</d>
<d>268.6</d>
<d>269.6</d>
<d>270.6</d>
<d>271.6</d>
<d>272.6</d>
<d>273.6</d>
<d>274.6</d>
<d>275.6</d>
<d>276.6</d>
<d>277.6</d>
<d>278.6</d>
<d>279.6</d>
<d>280.6</d>
<d>281.6</d>
<d>282.6</d>
<d>283.6</d>
<d>284.6</d>
<d>285.6</d>
<d>286.6</d>
<d>287.6</d>
<d>288.6</d>
<d>289.6</d>
<d>290.6</d>
<d>291.6</d>
<d>292.6</d>
<d>293.6</d>
<d>294.6</d>
<d>295.6</d>
<d>296.6</d>
<d>297.6</d>
<d>298.6</d>
<d>299.6</d>
<d>300.6</d>
<d>301.6</d>
<d>302.6</d>
<d>303.6</d>
<d>304.6</d>
<d>305.6</d>
<d>306.6</d>
<d>307.6</d>
<d>308.6</d>
<d>309.6</d>
<d>310.6</d>
<d>311.6</d>
<d>312.6</d>
<d>313.6</d>
<d>314.6</d>
<d>315.6</d>
<d>316.6</d>
<d>317.6</d>
<d>318.6</d>
<d>319.6</d>
<d>320.6</d>
<d>321.6</d>
<d>322.6</d>
<d>323.6</d>
<d>324.6</d>
<d>325.6</d>
<d>326.6</d>
<d>327.6</d>
<d>328.6</d>
<d>329.6</d>
<d>330.6</d>
<d>331.6</d>
<d>332.6</d>
<d>333.6</d>
<d>334.6</d>
<d>335.6</d>
<d>336.6</d>
<d>337.6</d>
<d>338.6</d>
<d>339.6</d>
<d>340.6</d>
<d>341.6</d>
<d>342.6</d>
<d>343.6</d>
<d>344.6</d>
<d>345.6</d>
<d>346.6</d>
<d>347.6</d>
<d>348.6</d>
<d>349.6</d>
<d>350.6</d>
<d>351.6</d>
<d>352.6</d>
<d>353.6</d>
<d>354.6</d>
<d>355.6</d>
<d>356.6</d>
<d>357.6</d>
<d>358.6</d>
<d>359.6</d>
<d>360.6</d>
<d>361.6</d>
<d>362.6</d>
<d>363.6</d>
<d>364.6</d>
<d>365.6</d>
<d>366.6</d>
<d>367.6</d>
<d>368.6</d>
<d>369.6</d>
<d>370.6</d>
<d>371.6</d>
<d>372.6</d>
<d>373.6</d>
<d>374.6</d>
<d>375.6</d>
<d>376.6</d>
<d>377.6</d>
<d>378.6</d>
<d>379.6</d>
<d>380.6</d>
<d>381.6</d>
<d>382.6</d>
<d>383.6</d>
<d>384.6</d>
<d>385.6</d>
<d>386.6</d>
<d>387.6</d>
<d>388.6</d>
<d>389.6</d>
<d>390.6</d>
<d>391.6</d>
<d>392.6</d>
<d>393.6</d>
<d>394.6</d>
<d>395.6</d>
<d>396.6</d>
<d>397.6</d>
<d>398.6</d>
<d>399.6</d>
<d>400.6</d>
<d>401.6</d>
<d>402.6</d>
<d>403.6</d>
<d>404.6</d>
<d>405.6</d>
<d>406.6</d>
<d>407.6</d>
<d>408.6</d>
<d>409.6</d>
<d>410.6</d>
<d>411.6</d>
<d>412.6</d>
<d>413.6</d>
<d>414.6</d>
<d>415.6</d>
<d>416.6</d>
<d>417.6</d>
<d>418.6</d>
<d>419.6</d>
<d>420.6</d>
<d>421.6</d>
<d>422.6</d>
<d>423.6</d>
<d>424.6</d>
<d>425.6</d>
<d>426.6</d>
<d>427.6</d>
<d>428.6</d>
<d>429.6</d>
<d>430.6</d>
<d>431.6</d>
<d>432.6</d>
<d>433.6</d>
<d>434.6</d>
<d>435.6</d>
<d>436.6</d>
<d>437.6</d>
<d>438.6</d>
<d>439.6</d>
<d>440.6</d>
<d>441.6</d>
<d>442.6</d>
<d>443.6</d>
<d>444.6</d>
<d>445.6</d>
<d>446.6</d>
<d>447.6</d>
<d>448.6</d>
<d>449.6</d>
<d>450.6</d>
<d>451.6</d>
<d>452.6</d>
<d>453.6</d>
<d>454.6</d>
<d>455.6</d>
<d>456.6</d>
<d>457.6</d>
<d>458.6</d>
<d>459.6</d>
<d>460.6</d>
<d>461.6</d>
<d>462.6</d>
<d>463.6</d>
<d>464.6</d>
<d>465.6</d>
<d>466.6</d>
<d>467.6</d>
<d>468.6</d>
<d>469.6</d>
<d>470.6</d>
<d>471.6</d>
<d>472.6</d>
<d>473.6</d>
<d>474.6</d>
<d>475.6</d>
<d>476.6</d>
<d>477.6</d>
<d>478.6</d>
<d>479.6</d>
<d>480.6</d>
<d>481.6</d>
<d>482.6</d>
<d>483.6</d>
<d>484.6</d>
<d>485.6</d>
<d>486.6</d>
<d>487.6</d>
<d>488.6</d>
<d>489.6</d>
<d>490.6</d>
<d>491.6</d>
<d>492.6</d>
<d>493.6</d>
<d>494.6</d>
<d>495.6</d>
<d>496.6</d>
<d>497.6</d>
<d>498.6</d>
<d>499.6</d>
<d>500.6</d>
<d>501.6</d>
<d>502.6</d>
<d>503.6</d>
<d>504.6</d>
<d>505.6</d>
<d>506.6</d>
<d>507.6</d>
<d>508.6</d>
<d>509.6</d>
<d>510.6</d>
<d>511.6</d>
<d>512.6</d>
<d>513.6</d>
<d>514.6</d>
<d>515.6</d>
<d>516.6</d>
<d>517.6</d>
<d>518.6</d>
<d>519.6</d>
<d>520.6</d>
<d>521.6</d>
<d>522.6</d>
<d>523.6</d>
<d>524.6</d>
<d>525.6</d>
<d>526.6</d>
<d>527.6</d>
<d>528.6</d>
<d>529.6</d>
<d>530.6</d>
<d>531.6</d>
<d>532.6</d>
<d>533.6</d>
<d>534.6</d>
<d>535.6</d>
<d>536.6</d>
<d>537.6</d>
<d>538.6</d>
<d>539.6</d>
<d>540.6</d>
<d>541.6</d>
<d>542.6</d>
<d>543.6</d>
<d>544.6</d>
<d>545.6</d>
<d>546.6</d>
<d>547.6</d>
<d>548.6</d>
<d>549.6</d>
<d>550.6</d>
<d>551.6</d>
<d>552.6</d>
<d>553.6</d>
<d>554.6</d>
<d>555.6</d>
<d>556.6</d>
<d>557.6</d>
<d>558.6</d>
<d>559.6</d>
<d>560.6</d>
<d>561.6</d>
<d>562.6</d>
<d>563.6</d>
<d>564.6</d>
<d>565.6</d>
<d>566.6</d>
<d>567.6</d>
<d>568.6</d>
<d>569.6</d>
<d>570.6</d>
<d>571.6</d>
<d>572.6</d>
<d>573.6</d>
<d>574.6</d>
<d>575.6</d>
<d>576.6</d>
<d>577.6</d>
<d>578.6</d>
<d>579.6</d>
<d>580.6</d>
<d>581.6</d>
<d>582.6</d>
<d>583.6</d>
<d>584.6</d>
<d>585.6</d>
<d>586.6</d>
<d>587.6</d>
<d>588.6</d>
<d>589.6</d>
<d>590.6</d>
<d>591.6</d>
<d>592.6</d>
<d>593.6</d>
<d>594.6</d>
<d>595.6</d>
<d>596.6</d>
<d>597.6</d>
<d>598.6</d>
<d>599.6</d>
<d>600.6</d>
<d>601.6</d>
<d>602.6</d>
<d>603.6</d>
<d>604.6</d>
<d>605.6</d>
<d>606.6</d>
<d>607.6</d>
<d>608.6</d>
<d>609.6</d>
<d>610.6</d>
</Subcolumn>
</XColumn>
<XAdvancedColumn Version="1" Width="210" Decimals="7" Subcolumns="1">
<Title>#2: Fc1:5 - 4 -/WT 0.03<Font Face="Times New Roman">µ</Font>M_X</Title>
<Subcolumn>
<d>-33.4</d>
<d>-32.4</d>
<d>-31.4</d>
<d>-30.4</d>
<d>-29.4</d>
<d>-28.4</d>
<d>-27.4</d>
<d>-26.4</d>
<d>-25.4</d>
<d>-24.4</d>
<d>-23.4</d>
<d>-22.4</d>
<d>-21.4</d>
<d>-20.4</d>
<d>-19.4</d>
<d>-18.4</d>
<d>-17.4</d>
<d>-16.4</d>
<d>-15.4</d>
<d>-14.4</d>
<d>-13.4</d>
<d>-12.4</d>
<d>-11.4</d>
<d>-10.4</d>
<d>-9.4</d>
<d>-8.4</d>
<d>-7.4</d>
<d>-6.4</d>
<d>-5.4</d>
<d>-4.4</d>
<d>-3.4</d>
<d>-2.4</d>
<d>-1.4</d>
<d>-0.400002</d>
<d>0.599998</d>
<d>1.6</d>
<d>2.6</d>
<d>3.6</d>
<d>4.6</d>
<d>5.6</d>
<d>6.6</d>
<d>7.6</d>
<d>8.6</d>
<d>9.6</d>
<d>10.6</d>
<d>11.6</d>
<d>12.6</d>
<d>13.6</d>
<d>14.6</d>
<d>15.6</d>
<d>16.6</d>
<d>17.6</d>
<d>18.6</d>
<d>19.6</d>
<d>20.6</d>
<d>21.6</d>
<d>22.6</d>
<d>23.6</d>
<d>24.6</d>
<d>25.6</d>
<d>26.6</d>
<d>27.6</d>
<d>28.6</d>
<d>29.6</d>
<d>30.6</d>
<d>31.6</d>
<d>32.6</d>
<d>33.6</d>
<d>34.6</d>
<d>35.6</d>
<d>36.6</d>
<d>37.6</d>
<d>38.6</d>
<d>39.6</d>
<d>40.6</d>
<d>41.6</d>
<d>42.6</d>
<d>43.6</d>
<d>44.6</d>
<d>45.6</d>
<d>46.6</d>
<d>47.6</d>
<d>48.6</d>
<d>49.6</d>
<d>50.6</d>
<d>51.6</d>
<d>52.6</d>
<d>53.6</d>
<d>54.6</d>
<d>55.6</d>
<d>56.6</d>
<d>57.6</d>
<d>58.6</d>
<d>59.6</d>
<d>60.6</d>
<d>61.6</d>
<d>62.6</d>
<d>63.6</d>
<d>64.6</d>
<d>65.6</d>
<d>66.6</d>
<d>67.6</d>
<d>68.6</d>
<d>69.6</d>
<d>70.6</d>
<d>71.6</d>
<d>72.6</d>
<d>73.6</d>
<d>74.6</d>
<d>75.6</d>
<d>76.6</d>
<d>77.6</d>
<d>78.6</d>
<d>79.6</d>
<d>80.6</d>
<d>81.6</d>
<d>82.6</d>
<d>83.6</d>
<d>84.6</d>
<d>85.6</d>
<d>86.6</d>
<d>87.6</d>
<d>88.6</d>
<d>89.6</d>
<d>90.6</d>
<d>91.6</d>
<d>92.6</d>
<d>93.6</d>
<d>94.6</d>
<d>95.6</d>
<d>96.6</d>
<d>97.6</d>
<d>98.6</d>
<d>99.6</d>
<d>100.6</d>
<d>101.6</d>
<d>102.6</d>
<d>103.6</d>
<d>104.6</d>
<d>105.6</d>
<d>106.6</d>
<d>107.6</d>
<d>108.6</d>
<d>109.6</d>
<d>110.6</d>
<d>111.6</d>
<d>112.6</d>
<d>113.6</d>
<d>114.6</d>
<d>115.6</d>
<d>116.6</d>
<d>117.6</d>
<d>118.6</d>
<d>119.6</d>
<d>120.6</d>
<d>121.6</d>
<d>122.6</d>
<d>123.6</d>
<d>124.6</d>
<d>125.6</d>
<d>126.6</d>
<d>127.6</d>
<d>128.6</d>
<d>129.6</d>
<d>130.6</d>
<d>131.6</d>
<d>132.6</d>
<d>133.6</d>
<d>134.6</d>
<d>135.6</d>
<d>136.6</d>
<d>137.6</d>
<d>138.6</d>
<d>139.6</d>
<d>140.6</d>
<d>141.6</d>
<d>142.6</d>
<d>143.6</d>
<d>144.6</d>
<d>145.6</d>
<d>146.6</d>
<d>147.6</d>
<d>148.6</d>
<d>149.6</d>
<d>150.6</d>
<d>151.6</d>
<d>152.6</d>
<d>153.6</d>
<d>154.6</d>
<d>155.6</d>
<d>156.6</d>
<d>157.6</d>
<d>158.6</d>
<d>159.6</d>
<d>160.6</d>
<d>161.6</d>
<d>162.6</d>
<d>163.6</d>
<d>164.6</d>
<d>165.6</d>
<d>166.6</d>
<d>167.6</d>
<d>168.6</d>
<d>169.6</d>
<d>170.6</d>
<d>171.6</d>
<d>172.6</d>
<d>173.6</d>
<d>174.6</d>
<d>175.6</d>
<d>176.6</d>
<d>177.6</d>
<d>178.6</d>
<d>179.6</d>
<d>180.6</d>
<d>181.6</d>
<d>182.6</d>
<d>183.6</d>
<d>184.6</d>
<d>185.6</d>
<d>186.6</d>
<d>187.6</d>
<d>188.6</d>
<d>189.6</d>
<d>190.6</d>
<d>191.6</d>
<d>192.6</d>
<d>193.6</d>
<d>194.6</d>
<d>195.6</d>
<d>196.6</d>
<d>197.6</d>
<d>198.6</d>
<d>199.6</d>
<d>200.6</d>
<d>201.6</d>
<d>202.6</d>
<d>203.6</d>
<d>204.6</d>
<d>205.6</d>
<d>206.6</d>
<d>207.6</d>
<d>208.6</d>
<d>209.6</d>
<d>210.6</d>
<d>211.6</d>
<d>212.6</d>
<d>213.6</d>
<d>214.6</d>
<d>215.6</d>
<d>216.6</d>
<d>217.6</d>
<d>218.6</d>
<d>219.6</d>
<d>220.6</d>
<d>221.6</d>
<d>222.6</d>
<d>223.6</d>
<d>224.6</d>
<d>225.6</d>
<d>226.6</d>
<d>227.6</d>
<d>228.6</d>
<d>229.6</d>
<d>230.6</d>
<d>231.6</d>
<d>232.6</d>
<d>233.6</d>
<d>234.6</d>
<d>235.6</d>
<d>236.6</d>
<d>237.6</d>
<d>238.6</d>
<d>239.6</d>
<d>240.6</d>
<d>241.6</d>
<d>242.6</d>
<d>243.6</d>
<d>244.6</d>
<d>245.6</d>
<d>246.6</d>
<d>247.6</d>
<d>248.6</d>
<d>249.6</d>
<d>250.6</d>
<d>251.6</d>
<d>252.6</d>
<d>253.6</d>
<d>254.6</d>
<d>255.6</d>
<d>256.6</d>
<d>257.6</d>
<d>258.6</d>
<d>259.6</d>
<d>260.6</d>
<d>261.6</d>
<d>262.6</d>
<d>263.6</d>
<d>264.6</d>
<d>265.6</d>
<d>266.6</d>
<d>267.6</d>
<d>268.6</d>
<d>269.6</d>
<d>270.6</d>
<d>271.6</d>
<d>272.6</d>
<d>273.6</d>
<d>274.6</d>
<d>275.6</d>
<d>276.6</d>
<d>277.6</d>
<d>278.6</d>
<d>279.6</d>
<d>280.6</d>
<d>281.6</d>
<d>282.6</d>
<d>283.6</d>
<d>284.6</d>
<d>285.6</d>
<d>286.6</d>
<d>287.6</d>
<d>288.6</d>
<d>289.6</d>
<d>290.6</d>
<d>291.6</d>
<d>292.6</d>
<d>293.6</d>
<d>294.6</d>
<d>295.6</d>
<d>296.6</d>
<d>297.6</d>
<d>298.6</d>
<d>299.6</d>
<d>300.6</d>
<d>301.6</d>
<d>302.6</d>
<d>303.6</d>
<d>304.6</d>
<d>305.6</d>
<d>306.6</d>
<d>307.6</d>
<d>308.6</d>
<d>309.6</d>
<d>310.6</d>
<d>311.6</d>
<d>312.6</d>
<d>313.6</d>
<d>314.6</d>
<d>315.6</d>
<d>316.6</d>
<d>317.6</d>
<d>318.6</d>
<d>319.6</d>
<d>320.6</d>
<d>321.6</d>
<d>322.6</d>
<d>323.6</d>
<d>324.6</d>
<d>325.6</d>
<d>326.6</d>
<d>327.6</d>
<d>328.6</d>
<d>329.6</d>
<d>330.6</d>
<d>331.6</d>
<d>332.6</d>
<d>333.6</d>
<d>334.6</d>
<d>335.6</d>
<d>336.6</d>
<d>337.6</d>
<d>338.6</d>
<d>339.6</d>
<d>340.6</d>
<d>341.6</d>
<d>342.6</d>
<d>343.6</d>
<d>344.6</d>
<d>345.6</d>
<d>346.6</d>
<d>347.6</d>
<d>348.6</d>
<d>349.6</d>
<d>350.6</d>
<d>351.6</d>
<d>352.6</d>
<d>353.6</d>
<d>354.6</d>
<d>355.6</d>
<d>356.6</d>
<d>357.6</d>
<d>358.6</d>
<d>359.6</d>
<d>360.6</d>
<d>361.6</d>
<d>362.6</d>
<d>363.6</d>
<d>364.6</d>
<d>365.6</d>
<d>366.6</d>
<d>367.6</d>
<d>368.6</d>
<d>369.6</d>
<d>370.6</d>
<d>371.6</d>
<d>372.6</d>
<d>373.6</d>
<d>374.6</d>
<d>375.6</d>
<d>376.6</d>
<d>377.6</d>
<d>378.6</d>
<d>379.6</d>
<d>380.6</d>
<d>381.6</d>
<d>382.6</d>
<d>383.6</d>
<d>384.6</d>
<d>385.6</d>
<d>386.6</d>
<d>387.6</d>
<d>388.6</d>
<d>389.6</d>
<d>390.6</d>
<d>391.6</d>
<d>392.6</d>
<d>393.6</d>
<d>394.6</d>
<d>395.6</d>
<d>396.6</d>
<d>397.6</d>
<d>398.6</d>
<d>399.6</d>
<d>400.6</d>
<d>401.6</d>
<d>402.6</d>
<d>403.6</d>
<d>404.6</d>
<d>405.6</d>
<d>406.6</d>
<d>407.6</d>
<d>408.6</d>
<d>409.6</d>
<d>410.6</d>
<d>411.6</d>
<d>412.6</d>
<d>413.6</d>
<d>414.6</d>
<d>415.6</d>
<d>416.6</d>
<d>417.6</d>
<d>418.6</d>
<d>419.6</d>
<d>420.6</d>
<d>421.6</d>
<d>422.6</d>
<d>423.6</d>
<d>424.6</d>
<d>425.6</d>
<d>426.6</d>
<d>427.6</d>
<d>428.6</d>
<d>429.6</d>
<d>430.6</d>
<d>431.6</d>
<d>432.6</d>
<d>433.6</d>
<d>434.6</d>
<d>435.6</d>
<d>436.6</d>
<d>437.6</d>
<d>438.6</d>
<d>439.6</d>
<d>440.6</d>
<d>441.6</d>
<d>442.6</d>
<d>443.6</d>
<d>444.6</d>
<d>445.6</d>
<d>446.6</d>
<d>447.6</d>
<d>448.6</d>
<d>449.6</d>
<d>450.6</d>
<d>451.6</d>
<d>452.6</d>
<d>453.6</d>
<d>454.6</d>
<d>455.6</d>
<d>456.6</d>
<d>457.6</d>
<d>458.6</d>
<d>459.6</d>
<d>460.6</d>
<d>461.6</d>
<d>462.6</d>
<d>463.6</d>
<d>464.6</d>
<d>465.6</d>
<d>466.6</d>
<d>467.6</d>
<d>468.6</d>
<d>469.6</d>
<d>470.6</d>
<d>471.6</d>
<d>472.6</d>
<d>473.6</d>
<d>474.6</d>
<d>475.6</d>
<d>476.6</d>
<d>477.6</d>
<d>478.6</d>
<d>479.6</d>
<d>480.6</d>
<d>481.6</d>
<d>482.6</d>
<d>483.6</d>
<d>484.6</d>
<d>485.6</d>
<d>486.6</d>
<d>487.6</d>
<d>488.6</d>
<d>489.6</d>
<d>490.6</d>
<d>491.6</d>
<d>492.6</d>
<d>493.6</d>
<d>494.6</d>
<d>495.6</d>
<d>496.6</d>
<d>497.6</d>
<d>498.6</d>
<d>499.6</d>
<d>500.6</d>
<d>501.6</d>
<d>502.6</d>
<d>503.6</d>
<d>504.6</d>
<d>505.6</d>
<d>506.6</d>
<d>507.6</d>
<d>508.6</d>
<d>509.6</d>
<d>510.6</d>
<d>511.6</d>
<d>512.6</d>
<d>513.6</d>
<d>514.6</d>
<d>515.6</d>
<d>516.6</d>
<d>517.6</d>
<d>518.6</d>
<d>519.6</d>
<d>520.6</d>
<d>521.6</d>
<d>522.6</d>
<d>523.6</d>
<d>524.6</d>
<d>525.6</d>
<d>526.6</d>
<d>527.6</d>
<d>528.6</d>
<d>529.6</d>
<d>530.6</d>
<d>531.6</d>
<d>532.6</d>
<d>533.6</d>
<d>534.6</d>
<d>535.6</d>
<d>536.6</d>
<d>537.6</d>
<d>538.6</d>
<d>539.6</d>
<d>540.6</d>
<d>541.6</d>
<d>542.6</d>
<d>543.6</d>
<d>544.6</d>
<d>545.6</d>
<d>546.6</d>
<d>547.6</d>
<d>548.6</d>
<d>549.6</d>
<d>550.6</d>
<d>551.6</d>
<d>552.6</d>
<d>553.6</d>
<d>554.6</d>
<d>555.6</d>
<d>556.6</d>
<d>557.6</d>
<d>558.6</d>
<d>559.6</d>
<d>560.6</d>
<d>561.6</d>
<d>562.6</d>
<d>563.6</d>
<d>564.6</d>
<d>565.6</d>
<d>566.6</d>
<d>567.6</d>
<d>568.6</d>
<d>569.6</d>
<d>570.6</d>
<d>571.6</d>
<d>572.6</d>
<d>573.6</d>
<d>574.6</d>
<d>575.6</d>
<d>576.6</d>
<d>577.6</d>
<d>578.6</d>
<d>579.6</d>
<d>580.6</d>
<d>581.6</d>
<d>582.6</d>
<d>583.6</d>
<d>584.6</d>
<d>585.6</d>
<d>586.6</d>
<d>587.6</d>
<d>588.6</d>
<d>589.6</d>
<d>590.6</d>
<d>591.6</d>
<d>592.6</d>
<d>593.6</d>
<d>594.6</d>
<d>595.6</d>
<d>596.6</d>
<d>597.6</d>
<d>598.6</d>
<d>599.6</d>
<d>600.6</d>
<d>601.6</d>
<d>602.6</d>
<d>603.6</d>
<d>604.6</d>
<d>605.6</d>
<d>606.6</d>
<d>607.6</d>
<d>608.6</d>
<d>609.6</d>
<d>610.6</d>
</Subcolumn>
</XAdvancedColumn>
<YColumn Width="172" Decimals="10" Subcolumns="1">
<Title>#2: Fc1:5 - 4 -/WT 0.03<Font Face="Times New Roman">µ</Font>M_Y</Title>
<Subcolumn>
<d>-0.189575</d>
<d>-0.104431</d>
<d>-0.0723877</d>
<d>0.00805664</d>
<d>0.0502319</d>
<d>0.0494385</d>
<d>0.0643311</d>
<d>0.0440063</d>
<d>-0.0513306</d>
<d>-0.124756</d>
<d>-0.0599365</d>
<d>-0.113831</d>
<d>-0.0606689</d>
<d>-0.0114746</d>
<d>0.0682373</d>
<d>0.121338</d>
<d>0.150269</d>
<d>0.258057</d>
<d>0.273682</d>
<d>0.174438</d>
<d>0.0861816</d>
<d>-0.0020752</d>
<d>-0.00524902</d>
<d>-0.0630493</d>
<d>-0.0888062</d>
<d>-0.0474243</d>
<d>-0.0161743</d>
<d>-0.00286865</d>
<d>-0.0349121</d>
<d>-0.00598145</d>
<d>0.0721436</d>
<d>0.0845947</d>
<d>0.0526123</d>
<d>-0.135681</d>
<d></d>
<d></d>
<d></d>
<d>1.10419</d>
<d>1.06354</d>
<d>0.0799561</d>
<d>-0.498962</d>
<d>-0.680237</d>
<d>-0.770874</d>
<d>-0.687256</d>
<d>-0.602905</d>
<d>-0.535706</d>
<d>-0.699768</d>
<d>-0.689575</d>
<d>-0.773193</d>
<d>-0.877075</d>
<d>-0.915405</d>
<d>-0.857544</d>
<d>-0.902893</d>
<d>-0.960693</d>
<d>-0.939575</d>
<d>-0.843506</d>
<d>-0.817749</d>
<d>-0.896606</d>
<d>-0.958374</d>
<d>-0.83728</d>
<d>-0.8302</d>
<d>-0.781006</d>
<d>-0.724731</d>
<d>-0.638062</d>
<d>-0.523987</d>
<d>-0.61853</d>
<d>-0.664612</d>
<d>-0.684143</d>
<d>-0.757568</d>
<d>-0.722412</d>
<d>-0.761475</d>
<d>-0.727905</d>
<d>-0.748169</d>
<d>-0.815369</d>
<d>-0.773987</d>
<d>-0.790405</d>
<d>-0.709106</d>
<d>-0.661499</d>
<d>-0.599731</d>
<d>-0.516174</d>
<d>-0.544312</d>
<d>-0.544312</d>
<d>-0.601318</d>
<d>-0.674744</d>
<d>-0.747437</d>
<d>-0.720825</d>
<d>-0.710693</d>
<d>-0.695068</d>
<d>-0.656006</d>
<d>-0.606812</d>
<d>-0.523193</d>
<d>-0.543518</d>
<d>-0.429443</d>
<d>-0.362244</d>
<d>-0.259888</d>
<d>-0.202881</d>
<d>-0.154419</d>
<d>-0.148193</d>
<d>-0.1521</d>
<d>-0.136475</d>
<d>-0.196655</d>
<d>-0.191162</d>
<d>-0.181763</d>
<d>-0.0856934</d>
<d>-0.153687</d>
<d>-0.208374</d>
<d>-0.168518</d>
<d>-0.182556</d>
<d>-0.23645</d>
<d>-0.348999</d>
<d>-0.363037</d>
<d>-0.326294</d>
<d>-0.318481</d>
<d>-0.266968</d>
<d>-0.210693</d>
<d>-0.181763</d>
<d>-0.109131</d>
<d>-0.0794678</d>
<d>-0.0872803</d>
<d>-0.0528564</d>
<d>-0.0927124</d>
<d>0.00183105</d>
<d>0.0643311</d>
<d>0.0627441</d>
<d>0.108032</d>
<d>0.0627441</d>
<d>0.0963135</d>
<d>0.0666504</d>
<d>0.0408936</d>
<d>0.0588379</d>
<d>0.0666504</d>
<d>0.0877686</d>
<d>0.101807</d>
<d>0.0955811</d>
<d>0.13385</d>
<d>0.151794</d>
<d>0.149475</d>
<d>0.172119</d>
<d>0.164307</d>
<d>0.179932</d>
<d>0.207275</d>
<d>0.154907</d>
<d>0.226807</d>
<d>0.251831</d>
<d>0.211182</d>
<d>0.215088</d>
<d>0.186157</d>
<d>0.257263</d>
<d>0.318237</d>
<d>0.274475</d>
<d>0.324463</d>
<d>0.433838</d>
<d>0.467407</d>
<d>0.499451</d>
<d>0.468994</d>
<d>0.50647</d>
<d>0.580688</d>
<d>0.552612</d>
<d>0.5354</d>
<d>0.476807</d>
<d>0.434631</d>
<d>0.462769</d>
<d>0.369751</d>
<d>0.473694</d>
<d>0.533813</d>
<d>0.578369</d>
<d>0.619751</d>
<d>0.636169</d>
<d>0.679932</d>
<d>0.563538</d>
<d>0.561157</d>
<d>0.622925</d>
<d>0.583069</d>
<d>0.604919</d>
<d>0.644775</d>
<d>0.713501</d>
<d>0.734619</d>
<d>0.7854</d>
<d>0.839294</d>
<d>0.7901</d>
<d>0.717407</d>
<d>0.758057</d>
<d>0.755737</d>
<d>0.7854</d>
<d>0.751831</d>
<d>0.773682</d>
<d>0.849487</d>
<d>0.911194</d>
<d>0.861206</d>
<d>0.804932</d>
<d>0.851807</d>
<d>0.933838</d>
<d>0.922119</d>
<d>0.924438</d>
<d>0.939331</d>
<d>0.976807</d>
<d>0.942444</d>
<d>0.896362</d>
<d>0.878357</d>
<d>0.765076</d>
<d>0.827576</d>
<d>0.883057</d>
<d>0.937744</d>
<d>0.940063</d>
<d>1.02917</d>
<d>1.14246</d>
<d>1.15649</d>
<d>1.15259</d>
<d>1.18616</d>
<d>1.13855</d>
<d>1.10803</d>
<d>1.0354</d>
<d>1.05725</d>
<d>1.01978</d>
<d>0.992432</d>
<d>1.09558</d>
<d>1.151</d>
<d>1.18933</d>
<d>1.12524</d>
<d>1.08228</d>
<d>1.04401</d>
<d>1.06042</d>
<d>1.00494</d>
<d>0.966675</d>
<d>0.984619</d>
<d>1.03851</d>
<d>1.0979</d>
<d>1.12524</d>
<d>1.15881</d>
<d>1.25574</d>
<d>1.27209</d>
<d>1.24011</d>
<d>1.27759</d>
<d>1.24011</d>
<d>1.15881</d>
<d>1.07678</d>
<d>1.04944</d>
<d>1.13928</d>
<d>1.22058</d>
<d>1.22992</d>
<d>1.28772</d>
<d>1.43542</d>
<d>1.50574</d>
<d>1.5354</d>
<d>1.48071</d>
<d>1.47913</d>
<d>1.57056</d>
<d>1.49402</d>
<d>1.49084</d>
<d>1.43933</d>
<d>1.43463</d>
<d>1.43774</d>
<d>1.39246</d>
<d>1.42603</d>
<d>1.43774</d>
<d>1.48694</d>
<d>1.53699</d>
<d>1.51428</d>
<d>1.56195</d>
<d>1.57837</d>
<d>1.63074</d>
<d>1.70728</d>
<d>1.69946</d>
<d>1.68463</d>
<d>1.64868</d>
<d>1.65417</d>
<d>1.63696</d>
<d>1.59241</d>
<d>1.56897</d>
<d>1.51978</d>
<d>1.56433</d>
<d>1.51117</d>
<d>1.55725</d>
<d>1.5354</d>
<d>1.47058</d>
<d>1.56274</d>
<d>1.57288</d>
<d>1.55884</d>
<d>1.50024</d>
<d>1.54321</d>
<d>1.67444</d>
<d>1.70258</d>
<d>1.72522</d>
<d>1.72058</d>
<d>1.74866</d>
<d>1.74243</d>
<d>1.71588</d>
<d>1.69867</d>
<d>1.70959</d>
<d>1.81274</d>
<d>1.87134</d>
<d>1.95886</d>
<d>1.96118</d>
<d>2.01196</d>
<d>1.98462</d>
<d>1.96509</d>
<d>1.97913</d>
<d>1.85962</d>
<d>1.84241</d>
<d>1.83228</d>
<d>1.87134</d>
<d>1.88306</d>
<d>1.84558</d>
<d>1.91663</d>
<d>1.84631</d>
<d>1.7854</d>
<d>1.78931</d>
<d>1.82446</d>
<d>1.86902</d>
<d>1.82288</d>
<d>1.87445</d>
<d>1.90881</d>
<d>1.87292</d>
<d>1.90491</d>
<d>1.87756</d>
<d>1.89636</d>
<d>1.88928</d>
<d>1.85339</d>
<d>1.89868</d>
<d>1.87604</d>
<d>1.87292</d>
<d>1.87292</d>
<d>1.90808</d>
<d>1.94946</d>
<d>2.02917</d>
<d>2.02991</d>
<d>2.02136</d>
<d>2.0885</d>
<d>2.0885</d>
<d>2.11511</d>
<d>2.06506</d>
<d>2.12366</d>
<d>2.05493</d>
<d>1.98853</d>
<d>1.93225</d>
<d>1.85962</d>
<d>1.87524</d>
<d>1.82056</d>
<d>1.8385</d>
<d>1.86664</d>
<d>1.90417</d>
<d>1.93854</d>
<d>1.93152</d>
<d>1.96277</d>
<d>1.97449</d>
<d>2.026</d>
<d>2.02991</d>
<d>2.00964</d>
<d>2.05261</d>
<d>2.10413</d>
<d>2.11511</d>
<d>2.11743</d>
<d>2.13928</d>
<d>2.17603</d>
<d>2.20959</d>
<d>2.17371</d>
<d>2.15649</d>
<d>2.2135</d>
<d>2.24243</d>
<d>2.18774</d>
<d>2.04553</d>
<d>1.97913</d>
<d>1.99323</d>
<d>1.94165</d>
<d>1.89557</d>
<d>1.99792</d>
<d>2.18616</d>
<d>2.26117</d>
<d>2.2948</d>
<d>2.30884</d>
<d>2.35413</d>
<d>2.36121</d>
<d>2.37292</d>
<d>2.33386</d>
<d>2.2901</d>
<d>2.23462</d>
<d>2.151</d>
<d>2.15491</d>
<d>2.07056</d>
<d>2.10022</d>
<d>2.15808</d>
<d>2.14008</d>
<d>2.17682</d>
<d>2.17993</d>
<d>2.13306</d>
<d>2.12134</d>
<d>2.04242</d>
<d>2.0885</d>
<d>2.17914</d>
<d>2.21039</d>
<d>2.2807</d>
<d>2.30334</d>
<d>2.42212</d>
<d>2.44397</d>
<d>2.41663</d>
<d>2.43542</d>
<d>2.43152</d>
<d>2.39636</d>
<d>2.26978</d>
<d>2.26038</d>
<d>2.28699</d>
<d>2.23303</d>
<d>2.24084</d>
<d>2.24402</d>
<d>2.25806</d>
<d>2.29163</d>
<d>2.20886</d>
<d>2.16119</d>
<d>2.13696</d>
<d>2.11511</d>
<d>2.14166</d>
<d>2.18542</d>
<d>2.28308</d>
<d>2.39789</d>
<d>2.40729</d>
<d>2.44086</d>
<d>2.44714</d>
<d>2.37054</d>
<d>2.33777</d>
<d>2.28851</d>
<d>2.37756</d>
<d>2.39087</d>
<d>2.39557</d>
<d>2.43933</d>
<d>2.52368</d>
<d>2.57446</d>
<d>2.48071</d>
<d>2.44324</d>
<d>2.42682</d>
<d>2.40417</d>
<d>2.31824</d>
<d>2.33069</d>
<d>2.37915</d>
<d>2.37915</d>
<d>2.36511</d>
<d>2.36432</d>
<d>2.43304</d>
<d>2.43225</d>
<d>2.44086</d>
<d>2.40259</d>
<d>2.43854</d>
<d>2.41199</d>
<d>2.33698</d>
<d>2.32056</d>
<d>2.23932</d>
<d>2.24084</d>
<d>2.31586</d>
<d>2.35022</d>
<d>2.38226</d>
<d>2.41431</d>
<d>2.47058</d>
<d>2.56274</d>
<d>2.64398</d>
<d>2.81433</d>
<d></d>
<d></d>
<d>2.75885</d>
<d>3.02679</d>
<d>3.04089</d>
<d>3.13306</d>
<d>3.13928</d>
<d>3.18152</d>
<d>3.25806</d>
<d>3.21667</d>
<d>3.19397</d>
<d>3.19006</d>
<d>3.22058</d>
<d>3.14636</d>
<d>3.13696</d>
<d>3.19006</d>
<d>3.23694</d>
<d>3.19788</d>
<d>3.13855</d>
<d>3.11975</d>
<d>3.13226</d>
<d>3.11041</d>
<d>3.01038</d>
<d>3.02527</d>
<d>3.01587</d>
<d>2.99243</d>
<d>2.95337</d>
<d>2.88696</d>
<d>2.93463</d>
<d>2.88306</d>
<d>2.85339</d>
<d>2.8479</d>
<d>2.92133</d>
<d>2.92682</d>
<d>2.89246</d>
<d>2.95886</d>
<d>3.04321</d>
<d>3.04871</d>
<d>2.99475</d>
<d>3.04089</d>
<d>3.09399</d>
<d>3.00494</d>
<d>2.96509</d>
<d>3.01587</d>
<d>3.05804</d>
<d>2.99084</d>
<d>2.98303</d>
<d>3.07214</d>
<d>3.0448</d>
<d>3.03931</d>
<d>3.02289</d>
<d>3.0885</d>
<d>3.07446</d>
<d>3.04553</d>
<d>3.11743</d>
<d>3.08777</d>
<d>3.02759</d>
<d>3.03381</d>
<d>2.98853</d>
<d>2.98694</d>
<d>2.85339</d>
<d>2.84009</d>
<d>2.86432</d>
<d>2.77209</d>
<d>2.70886</d>
<d>2.62213</d>
<d>2.70886</d>
<d>2.73383</d>
<d>2.74634</d>
<d>2.70959</d>
<d>2.69556</d>
<d>2.73383</d>
<d>2.69635</d>
<d>2.65808</d>
<d>2.71741</d>
<d>2.65649</d>
<d>2.70178</d>
<d>2.71899</d>
<d>2.66272</d>
<d>2.69867</d>
<d>2.67993</d>
<d>2.70026</d>
<d>2.74402</d>
<d>2.84167</d>
<d>2.86743</d>
<d>2.90491</d>
<d>2.98541</d>
<d>3.02759</d>
<d>3.00964</d>
<d>2.94397</d>
<d>2.92682</d>
<d>2.90808</d>
<d>2.81744</d>
<d>2.80414</d>
<d>2.8385</d>
<d>2.7854</d>
<d>2.75964</d>
<d>2.77289</d>
<d>2.75024</d>
<d>2.70959</d>
<d>2.7229</d>
<d>2.77136</d>
<d>2.87524</d>
<d>2.85571</d>
<d>2.86975</d>
<d>2.92761</d>
<d>2.92603</d>
<d>2.88147</d>
<d>2.85022</d>
<d>2.84949</d>
<d>2.89478</d>
<d>2.87683</d>
<d>2.96899</d>
<d>2.96899</d>
<d>3.02527</d>
<d>3.06274</d>
<d>3.07446</d>
<d>3.12366</d>
<d>3.04712</d>
<d>3.0354</d>
<d>2.97449</d>
<d>2.83148</d>
<d>2.77368</d>
<d>2.76508</d>
<d>2.72369</d>
<d>2.66351</d>
<d>2.7135</d>
<d>2.82214</d>
<d>2.81116</d>
<d>2.776</d>
<d>2.82996</d>
<d>2.88855</d>
<d>2.83307</d>
<d>2.75024</d>
<d>2.75256</d>
<d>2.77838</d>
<d>2.73932</d>
<d>2.69788</d>
<d>2.75806</d>
<d>2.88074</d>
<d>2.92371</d>
<d>2.94788</d>
<d>2.9198</d>
<d>2.90881</d>
<d>2.85803</d>
<d>2.74554</d>
<d>2.66663</d>
<d>2.58386</d>
<d>2.54163</d>
<d>2.51819</d>
<d>2.58777</d>
<d>2.6604</d>
<d>2.67761</d>
<d>2.72681</d>
<d>2.75415</d>
<d>2.73462</d>
<d>2.72913</d>
<d>2.71039</d>
<d>2.7135</d>
<d>2.68225</d>
<d>2.64478</d>
<d>2.63855</d>
<d>2.62134</d>
<d>2.64087</d>
<d>2.66589</d>
<d>2.71899</d>
<d>2.82996</d>
<d>2.90259</d>
<d>2.93774</d>
<d>2.92371</d>
<d>2.83307</d>
<d>2.82446</d>
<d>2.81665</d>
<d>2.75104</d>
<d>2.69556</d>
<d>2.61975</d>
<d>2.65881</d>
<d>2.62445</d>
<d>2.59088</d>
<d>2.68463</d>
<d>2.71899</d>
<d>2.81433</d>
<d>2.86194</d>
<d>2.88464</d>
<d>2.87915</d>
<d>2.77838</d>
<d>2.69086</d>
<d>2.56586</d>
<d>2.44946</d>
<d>2.48462</d>
<d>2.47522</d>
</Subcolumn>
</YColumn>
<YColumn Width="192" Decimals="7" Subcolumns="1">

<Subcolumn></Subcolumn>
</YColumn>
<YColumn Width="192" Decimals="8" Subcolumns="1">
<Title>#3: Fc1:5 - 4 -/WT 0.06125<Font Face="Times New Roman">µ</Font>M_Y</Title>
<Subcolumn>
<d>-0.298035</d>
<d>-0.0206909</d>
<d>0.127747</d>
<d>0.0964966</d>
<d>0.0105591</d>
<d>-0.0714722</d>
<d>-0.12616</d>
<d>-0.173035</d>
<d>-0.18866</d>
<d>-0.0949097</d>
<d>0.0144653</d>
<d>0.0886841</d>
<d>0.178528</d>
<d>0.198059</d>
<d>0.21759</d>
<d>0.209778</d>
<d>0.100403</d>
<d>0.100403</d>
<d>0.0418091</d>
<d>0.0261841</d>
<d>-0.0206909</d>
<d>-0.0480347</d>
<d>0.00665283</d>
<d>0.0379028</d>
<d>-0.00506592</d>
<d>-0.00115967</d>
<d>0.0418091</d>
<d>0.0144653</d>
<d>-0.0519409</d>
<d>-0.0910034</d>
<d>-0.0285034</d>
<d>-0.0753784</d>
<d>-0.161316</d>
<d>-0.321472</d>
<d></d>
<d></d>
<d></d>
<d>-5.27069</d>
<d>-1.13397</d>
<d>-0.53241</d>
<d>-0.255066</d>
<d>-0.450378</d>
<d>-0.704285</d>
<d>-0.540222</d>
<d>-0.399597</d>
<d>-0.31366</d>
<d>-0.380066</d>
<d>-0.387878</d>
<d>-0.403503</d>
<d>-0.442566</d>
<d>-0.294128</d>
<d>-0.153503</d>
<d>-0.0402222</d>
<d>0.0496216</d>
<d>0.0886841</d>
<d>0.158997</d>
<d>0.15509</d>
<d>0.151184</d>
<d>0.119934</d>
<d>0.198059</d>
<d>0.24884</d>
<d>0.346497</d>
<d>0.389465</d>
<d>0.397278</d>
<d>0.549622</d>
<d>0.537903</d>
<d>0.502747</d>
<d>0.549622</d>
<d>0.619934</d>
<d>0.71759</d>
<d>0.729309</d>
<d>0.744934</d>
<d>0.787903</d>
<d>0.756653</d>
<d>0.830872</d>
<d>0.90509</d>
<d>0.99884</d>
<d>1.0379</d>
<d>1.1004</d>
<d>1.19415</d>
<d>1.19806</d>
<d>1.11603</d>
<d>1.159</d>
<d>1.15509</d>
<d>1.08868</d>
<d>1.10822</d>
<d>1.18243</d>
<d>1.31915</d>
<d>1.36212</d>
<d>1.38947</d>
<d>1.49493</d>
<d>1.54962</d>
<d>1.58087</d>
<d>1.56525</d>
<d>1.5965</d>
<d>1.59259</d>
<d>1.65509</d>
<d>1.69806</d>
<d>1.77618</d>
<d>1.784</d>
<d>1.73712</d>
<d>1.8465</d>
<d>1.87775</d>
<d>1.89728</d>
<d>1.83868</d>
<d>1.81525</d>
<d>1.90118</d>
<d>1.79572</d>
<d>1.7879</d>
<d>1.7879</d>
<d>1.77618</d>
<d>1.83868</d>
<d>1.95197</d>
<d>2.05353</d>
<d>2.15509</d>
<d>2.20978</d>
<d>2.27618</d>
<d>2.24884</d>
<d>2.24884</d>
<d>2.30743</d>
<d>2.32697</d>
<d>2.37775</d>
<d>2.43634</d>
<d>2.51837</d>
<d>2.4754</d>
<d>2.46759</d>
<d>2.40509</d>
<d>2.37775</d>
<d>2.409</d>
<d>2.44806</d>
<d>2.57697</d>
<d>2.58868</d>
<d>2.70587</d>
<d>2.70978</d>
<d>2.67462</d>
<d>2.68243</d>
<d>2.62384</d>
<d>2.69806</d>
<d>2.69415</d>
<d>2.72931</d>
<d>2.76837</d>
<d>2.72931</d>
<d>2.85822</d>
<d>2.7879</d>
<d>2.74884</d>
<d>2.88556</d>
<d>2.92462</d>
<d>2.93634</d>
<d>2.94806</d>
<d>2.92853</d>
<d>2.99884</d>
<d>2.98712</d>
<d>2.9754</d>
<d>3.10822</d>
<d>3.08868</d>
<d>3.11993</d>
<d>3.13556</d>
<d>3.14728</d>
<d>3.16681</d>
<d>3.06134</d>
<d>3.13556</d>
<d>3.21759</d>
<d>3.29572</d>
<d>3.409</d>
<d>3.44806</d>
<d>3.57697</d>
<d>3.51447</d>
<d>3.49103</d>
<d>3.40118</d>
<d>3.2879</d>
<d>3.2879</d>
<d>3.26837</d>
<d>3.31525</d>
<d>3.32697</d>
<d>3.42072</d>
<d>3.50665</d>
<d>3.48712</d>
<d>3.57697</d>
<d>3.57697</d>
<d>3.56525</d>
<d>3.49493</d>
<d>3.48712</d>
<d>3.52618</d>
<d>3.54572</d>
<d>3.54181</d>
<d>3.6004</d>
<d>3.76056</d>
<d>3.83478</d>
<d>3.83087</d>
<d>3.81915</d>
<d>3.79962</d>
<d>3.80743</d>
<d>3.70978</d>
<d>3.73712</d>
<d>3.78009</d>
<d>3.79962</d>
<d>3.84259</d>
<d>3.909</d>
<d>3.99103</d>
<d>3.97931</d>
<d>4.08087</d>
<d>4.0965</d>
<d>4.17853</d>
<d>4.10431</d>
<d>4.21759</d>
<d>4.26837</d>
<d>4.24103</d>
<d>4.27618</d>
<d>4.27618</d>
<d>4.30743</d>
<d>4.25665</d>
<d>4.26056</d>
<d>4.16681</d>
<d>4.08868</d>
<d>4.05743</d>
<d>4.11993</d>
<d>4.12775</d>
<d>4.13165</d>
<d>4.12775</d>
<d>4.24103</d>
<d>4.23712</d>
<d>4.17853</d>
<d>4.11603</d>
<d>4.13947</d>
<d>4.17462</d>
<d>4.10822</d>
<d>4.0965</d>
<d>4.06915</d>
<d>4.18634</d>
<d>4.21759</d>
<d>4.26837</d>
<d>4.38947</d>
<d>4.46759</d>
<d>4.47931</d>
<d>4.44025</d>
<d>4.44806</d>
<d>4.41681</d>
<d>4.42462</d>
<d>4.5379</d>
<d>4.58868</d>
<d>4.61993</d>
<d>4.67853</d>
<d>4.72931</d>
<d>4.76056</d>
<d>4.7215</d>
<d>4.79572</d>
<d>4.91681</d>
<d>4.83868</d>
<d>4.80743</d>
<d>4.72931</d>
<d>4.70197</d>
<d>4.64728</d>
<d>4.54181</d>
<d>4.5379</d>
<d>4.58868</d>
<d>4.66681</d>
<d>4.659</d>
<d>4.69806</d>
<d>4.72931</d>
<d>4.83868</d>
<d>4.90509</d>
<d>4.92853</d>
<d>4.94806</d>
<d>4.93634</d>
<d>4.99884</d>
<d>4.99884</d>
<d>5.01837</d>
<d>4.97931</d>
<d>4.98712</d>
<d>4.98712</d>
<d>5.04572</d>
<d>5.03009</d>
<d>5.05743</d>
<d>5.04572</d>
<d>5.10822</d>
<d>5.19025</d>
<d>5.14728</d>
<d>5.07697</d>
<d>5.04962</d>
<d>5.07697</d>
<d>5.13165</d>
<d>5.13947</d>
<d>5.0965</d>
<d>5.14728</d>
<d>5.14728</d>
<d>5.17072</d>
<d>5.08478</d>
<d>5.06915</d>
<d>5.11603</d>
<d>5.17462</d>
<d>5.24493</d>
<d>5.25665</d>
<d>5.26447</d>
<d>5.29572</d>
<d>5.24493</d>
<d>5.159</d>
<d>5.07697</d>
<d>5.08868</d>
<d>5.11993</d>
<d>5.07697</d>
<d>5.07697</d>
<d>5.14728</d>
<d>5.20978</d>
<d>5.18634</d>
<d>5.13947</d>
<d>5.13947</d>
<d>5.15509</d>
<d>5.18634</d>
<d>5.14728</d>
<d>5.08478</d>
<d>5.08087</d>
<d>5.06525</d>
<d>5.08087</d>
<d>5.10822</d>
<d>5.08868</d>
<d>5.17853</d>
<d>5.21759</d>
<d>5.29962</d>
<d>5.35822</d>
<d>5.35431</d>
<d>5.40509</d>
<d>5.39728</d>
<d>5.44806</d>
<d>5.47931</d>
<d>5.49884</d>
<d>5.54572</d>
<d>5.55743</d>
<d>5.58868</d>
<d>5.51447</d>
<d>5.49884</d>
<d>5.49884</d>
<d>5.48322</d>
<d>5.38947</d>
<d>5.3504</d>
<d>5.33868</d>
<d>5.30743</d>
<d>5.35822</d>
<d>5.2879</d>
<d>5.31525</d>
<d>5.33868</d>
<d>5.38947</d>
<d>5.40509</d>
<d>5.44806</d>
<d>5.47931</d>
<d>5.5379</d>
<d>5.65509</d>
<d>5.58868</d>
<d>5.64728</d>
<d>5.63165</d>
<d>5.63947</d>
<d>5.62775</d>
<d>5.54962</d>
<d>5.67853</d>
<d>5.7254</d>
<d>5.70587</d>
<d>5.71759</d>
<d>5.71759</d>
<d>5.7879</d>
<d>5.73712</d>
<d>5.71759</d>
<d>5.63556</d>
<d>5.63556</d>
<d>5.67853</d>
<d>5.69025</d>
<d>5.66681</d>
<d>5.72931</d>
<d>5.76447</d>
<d>5.82697</d>
<d>5.7879</d>
<d>5.83087</d>
<d>5.90509</d>
<d>5.95978</d>
<d>6.04962</d>
<d>6.10822</d>
<d>6.14728</d>
<d>6.08868</d>
<d>6.00665</d>
<d>5.89728</d>
<d>5.8465</d>
<d>5.73712</d>
<d>5.67853</d>
<d>5.67462</d>
<d>5.70978</d>
<d>5.69806</d>
<d>5.72931</d>
<d>5.76056</d>
<d>5.83087</d>
<d>5.91681</d>
<d>5.92072</d>
<d>5.9754</d>
<d>5.99884</d>
<d>5.92853</d>
<d>5.95978</d>
<d>5.9754</d>
<d>5.92853</d>
<d>5.95587</d>
<d>5.96759</d>
<d>6.00275</d>
<d>5.94025</d>
<d>5.9754</d>
<d>5.9715</d>
<d>5.99884</d>
<d>6.04572</d>
<d>6.0379</d>
<d>6.0379</d>
<d>5.96759</d>
<d>5.95197</d>
<d>5.93634</d>
<d>5.87775</d>
<d>5.90118</d>
<d>5.83478</d>
<d>5.82697</d>
<d>5.91681</d>
<d>5.88947</d>
<d>5.89728</d>
<d>5.94025</d>
<d>6.07697</d>
<d>6.12384</d>
<d>6.12775</d>
<d>6.11993</d>
<d>6.13165</d>
<d>6.05743</d>
<d>5.93634</d>
<d>5.95587</d>
<d>5.99884</d>
<d>6.07697</d>
<d>6.0965</d>
<d>6.11993</d>
<d>6.14337</d>
<d>6.12775</d>
<d>5.99884</d>
<d>5.98712</d>
<d>6.03009</d>
<d>6.07697</d>
<d>6.11993</d>
<d>6.07697</d>
<d>6.15118</d>
<d>6.14728</d>
<d>6.17853</d>
<d>6.1629</d>
<d>6.19806</d>
<d>6.1629</d>
<d>6.08478</d>
<d>6.01837</d>
<d>5.91681</d>
<d>5.87775</d>
<d>5.92072</d>
<d>5.9754</d>
<d>6.05743</d>
<d>6.19025</d>
<d>6.30743</d>
<d>6.39728</d>
<d>6.4715</d>
<d>6.55743</d>
<d></d>
<d></d>
<d>6.909</d>
<d>6.62775</d>
<d>6.67072</d>
<d>6.77618</d>
<d>6.76056</d>
<d>6.83087</d>
<d>6.92462</d>
<d>6.9715</d>
<d>7.06525</d>
<d>7.13556</d>
<d>7.23322</d>
<d>7.24103</d>
<d>7.21759</d>
<d>7.24884</d>
<d>7.14337</d>
<d>7.06525</d>
<d>7.02618</d>
<d>6.88556</d>
<d>6.88165</d>
<d>6.81525</d>
<d>6.72931</d>
<d>6.75665</d>
<d>6.70978</d>
<d>6.7215</d>
<d>6.65118</d>
<d>6.58868</d>
<d>6.60431</d>
<d>6.4754</d>
<d>6.45587</d>
<d>6.47931</d>
<d>6.56915</d>
<d>6.60431</d>
<d>6.6004</d>
<d>6.83087</d>
<d>6.80353</d>
<d>6.79962</d>
<d>6.75665</d>
<d>6.74884</d>
<d>6.80743</d>
<d>6.69806</d>
<d>6.659</d>
<d>6.70587</d>
<d>6.72931</d>
<d>6.67853</d>
<d>6.67462</d>
<d>6.69806</d>
<d>6.7254</d>
<d>6.7254</d>
<d>6.76837</d>
<d>6.8504</d>
<d>6.88947</d>
<d>6.85822</d>
<d>6.89728</d>
<d>6.89728</d>
<d>6.8504</d>
<d>6.79962</d>
<d>6.74103</d>
<d>6.71759</d>
<d>6.65118</d>
<d>6.64337</d>
<d>6.61993</d>
<d>6.64728</d>
<d>6.6004</d>
<d>6.51447</d>
<d>6.60822</d>
<d>6.63947</d>
<d>6.66681</d>
<d>6.55743</d>
<d>6.51837</d>
<d>6.54962</d>
<d>6.534</d>
<d>6.49103</d>
<d>6.44806</d>
<d>6.49884</d>
<d>6.58478</d>
<d>6.5379</d>
<d>6.38556</d>
<d>6.46759</d>
<d>6.49103</d>
<d>6.38556</d>
<d>6.3465</d>
<d>6.45197</d>
<d>6.57697</d>
<d>6.54572</d>
<d>6.56134</d>
<d>6.659</d>
<d>6.70978</d>
<d>6.74493</d>
<d>6.65509</d>
<d>6.60822</d>
<d>6.60431</d>
<d>6.56915</d>
<d>6.55743</d>
<d>6.44025</d>
<d>6.49103</d>
<d>6.56915</d>
<d>6.58087</d>
<d>6.6004</d>
<d>6.61993</d>
<d>6.69025</d>
<d>6.7879</d>
<d>6.76837</d>
<d>6.73712</d>
<d>6.79572</d>
<d>6.76837</d>
<d>6.69415</d>
<d>6.67462</d>
<d>6.69415</d>
<d>6.67462</d>
<d>6.67072</d>
<d>6.71759</d>
<d>6.7879</d>
<d>6.8465</d>
<d>6.89728</d>
<d>6.909</d>
<d>6.88556</d>
<d>6.82697</d>
<d>6.81915</d>
<d>6.7879</d>
<d>6.659</d>
<d>6.65509</d>
<d>6.69025</d>
<d>6.67462</d>
<d>6.61212</d>
<d>6.62775</d>
<d>6.69025</d>
<d>6.65118</d>
<d>6.61603</d>
<d>6.61993</d>
<d>6.67853</d>
<d>6.60431</d>
<d>6.4754</d>
<d>6.534</d>
<d>6.56134</d>
<d>6.54962</d>
<d>6.50665</d>
<d>6.46759</d>
<d>6.56525</d>
<d>6.55743</d>
<d>6.56525</d>
<d>6.57697</d>
<d>6.56134</d>
<d>6.67072</d>
<d>6.58478</d>
<d>6.54572</d>
<d>6.44806</d>
<d>6.46759</d>
<d>6.46368</d>
<d>6.41681</d>
<d>6.44806</d>
<d>6.56915</d>
<d>6.62775</d>
<d>6.57697</d>
<d>6.51837</d>
<d>6.5379</d>
<d>6.61993</d>
<d>6.56915</d>
<d>6.5965</d>
<d>6.5965</d>
<d>6.659</d>
<d>6.63165</d>
<d>6.64728</d>
<d>6.67853</d>
<d>6.61212</d>
<d>6.66681</d>
<d>6.71759</d>
<d>6.79962</d>
<d>6.72931</d>
<d>6.62775</d>
<d>6.58087</d>
<d>6.54962</d>
<d>6.44806</d>
<d>6.42462</d>
<d>6.41681</d>
<d>6.32697</d>
<d>6.38165</d>
<d>6.39337</d>
<d>6.44806</d>
<d>6.43243</d>
<d>6.42853</d>
<d>6.57697</d>
<d>6.57697</d>
<d>6.51837</d>
<d>6.56525</d>
<d>6.73712</d>
<d>6.62775</d>
<d>6.54962</d>
<d>6.33868</d>
<d>6.5965</d>
</Subcolumn>
</YColumn>
<YColumn Width="179" Decimals="7" Subcolumns="1">

<Subcolumn></Subcolumn>
</YColumn>
<YColumn Width="179" Decimals="9" Subcolumns="1">
<Title>#4: Fc1:5 - 4 -/WT 0.125<Font Face="Times New Roman">µ</Font>M_Y</Title>
<Subcolumn>
<d>0.0447998</d>
<d>0.0628052</d>
<d>0.116699</d>
<d>0.0987549</d>
<d>0.0807495</d>
<d>-0.0153198</d>
<d>-0.0177002</d>
<d>-0.0731201</d>
<d>-0.0161133</d>
<d>-0.0286255</d>
<d>-0.0106201</d>
<d>0.0120239</d>
<d>-0.000488281</d>
<d>-0.0309448</d>
<d>0.0581055</d>
<d>0.0393677</d>
<d>0.00732422</d>
<d>-0.0356445</d>
<d>-0.020813</d>
<d>-0.043457</d>
<d>-0.14032</d>
<d>-0.0715942</d>
<d>0.0284424</d>
<d>0.0330811</d>
<d>0.0753174</d>
<d>0.0870361</d>
<d>0.0487061</d>
<d>0.00341797</d>
<d>-0.0465698</d>
<d>-0.0582886</d>
<d>-0.102844</d>
<d>-0.112976</d>
<d>-0.248169</d>
<d></d>
<d></d>
<d></d>
<d>-2.55212</d>
<d>1.24792</d>
<d>1.31671</d>
<d>0.615112</d>
<d>0.567505</d>
<d>0.553406</d>
<d>0.331543</d>
<d>0.557312</d>
<d>0.778442</d>
<d>0.907349</d>
<d>0.887024</d>
<d>0.933105</d>
<d>0.95343</d>
<d>0.998718</d>
<d>1.09406</d>
<d>1.16516</d>
<d>1.31982</d>
<d>1.39484</d>
<d>1.48779</d>
<d>1.64716</d>
<d>1.72296</d>
<d>1.77216</d>
<d>1.81122</d>
<d>1.87531</d>
<d>1.94092</d>
<d>1.99249</d>
<d>2.12762</d>
<d>2.1925</d>
<d>2.22137</d>
<d>2.17688</d>
<d>2.1925</d>
<d>2.21045</d>
<d>2.23389</d>
<d>2.3042</d>
<d>2.35028</d>
<d>2.45343</d>
<d>2.52527</d>
<d>2.58704</d>
<d>2.70575</d>
<d>2.75421</d>
<d>2.88544</d>
<d>3.01593</d>
<d>3.04797</d>
<d>3.06903</d>
<d>3.10809</d>
<d>3.14404</d>
<d>3.08777</d>
<d>3.06122</d>
<d>3.10968</d>
<d>3.16748</d>
<d>3.15186</d>
<d>3.16357</d>
<d>3.22528</d>
<d>3.31201</d>
<d>3.38391</d>
<d>3.43701</d>
<d>3.47839</d>
<d>3.50812</d>
<d>3.63623</d>
<d>3.75031</d>
<d>3.80811</d>
<d>3.83936</d>
<d>3.92139</d>
<d>3.99091</d>
<d>3.99951</d>
<d>4.07843</d>
<d>4.16748</d>
<d>4.28387</d>
<d>4.28778</d>
<d>4.28235</d>
<d>4.34558</d>
<d>4.31671</d>
<d>4.362</d>
<d>4.32764</d>
<d>4.39093</d>
<d>4.47296</d>
<d>4.51044</d>
<d>4.55811</d>
<d>4.51984</d>
<d>4.52295</d>
<d>4.60028</d>
<d>4.63934</d>
<d>4.69171</d>
<d>4.72449</d>
<d>4.75031</d>
<d>4.83234</d>
<d>4.83154</d>
<d>4.81903</d>
<d>4.83545</d>
<d>4.7995</d>
<d>4.82373</d>
<d>4.81281</d>
<d>4.90186</d>
<d>5.03467</d>
<d>5.06281</d>
<d>5.14014</d>
<d>5.19952</d>
<d>5.28308</d>
<d>5.33313</d>
<d>5.31433</d>
<d>5.33936</d>
<d>5.37451</d>
<d>5.36279</d>
<d>5.37451</d>
<d>5.36981</d>
<d>5.46826</d>
<d>5.54718</d>
<d>5.58545</d>
<d>5.57373</d>
<d>5.64325</d>
<d>5.6261</d>
<d>5.60968</d>
<d>5.63855</d>
<d>5.63623</d>
<d>5.78857</d>
<d>5.80731</d>
<d>5.84094</d>
<d>5.81592</d>
<d>5.80341</d>
<d>5.81512</d>
<d>5.80109</d>
<d>5.80029</d>
<d>5.81982</d>
<d>5.84167</d>
<d>5.81671</d>
<d>5.88153</d>
<d>5.95496</d>
<d>6.03778</d>
<d>6.13623</d>
<d>6.15497</d>
<d>6.23157</d>
<d>6.24561</d>
<d>6.26746</d>
<d>6.29169</d>
<d>6.30499</d>
<d>6.36121</d>
<d>6.41907</d>
<d>6.51123</d>
<d>6.56903</d>
<d>6.56982</d>
<d>6.53076</d>
<d>6.55579</d>
<d>6.55652</d>
<d>6.47528</d>
<d>6.43701</d>
<d>6.48077</d>
<d>6.57764</d>
<d>6.60187</d>
<d>6.65186</d>
<d>6.75031</d>
<d>6.86511</d>
<d>6.87921</d>
<d>6.87451</d>
<d>6.89014</d>
<d>6.88623</d>
<d>6.91748</d>
<d>6.92841</d>
<d>7.00421</d>
<d>7.00732</d>
<d>7.07996</d>
<d>7.08624</d>
<d>7.09875</d>
<d>7.05579</d>
<d>7.005</d>
<d>7.00732</d>
<d>6.94482</d>
<d>6.97919</d>
<d>7.00031</d>
<d>7.03937</d>
<d>7.10107</d>
<d>7.13623</d>
<d>7.21747</d>
<d>7.2464</d>
<d>7.20966</d>
<d>7.2417</d>
<d>7.22919</d>
<d>7.22607</d>
<d>7.19873</d>
<d>7.28156</d>
<d>7.32684</d>
<d>7.36359</d>
<d>7.42529</d>
<d>7.4917</d>
<d>7.51746</d>
<d>7.49249</d>
<d>7.51355</d>
<d>7.44171</d>
<d>7.47607</d>
<d>7.52454</d>
<d>7.56982</d>
<d>7.67139</d>
<d>7.72919</d>
<d>7.82452</d>
<d>7.78387</d>
<d>7.76984</d>
<d>7.84717</d>
<d>7.82062</d>
<d>7.76434</d>
<d>7.7995</d>
<d>7.84637</d>
<d>7.85419</d>
<d>7.81671</d>
<d>7.9425</d>
<d>8.02216</d>
<d>8.06671</d>
<d>8.09015</d>
<d>8.08936</d>
<d>8.15576</d>
<d>8.09247</d>
<d>8.08545</d>
<d>8.14093</d>
<d>8.15497</d>
<d>8.17609</d>
<d>8.11511</d>
<d>8.08936</d>
<d>8.17218</d>
<d>8.16357</d>
<d>8.17529</d>
<d>8.28387</d>
<d>8.35187</d>
<d>8.51044</d>
<d>8.54797</d>
<d>8.52686</d>
<d>8.58234</d>
<d>8.55811</d>
<d>8.5542</d>
<d>8.48621</d>
<d>8.43311</d>
<d>8.44562</d>
<d>8.45264</d>
<d>8.49872</d>
<d>8.56512</d>
<d>8.56592</d>
<d>8.61749</d>
<d>8.65344</d>
<d>8.72919</d>
<d>8.84326</d>
<d>8.84406</d>
<d>8.85498</d>
<d>8.89716</d>
<d>8.92139</d>
<d>8.89014</d>
<d>8.77295</d>
<d>8.78778</d>
<d>8.85657</d>
<d>8.85809</d>
<d>8.84796</d>
<d>8.81512</d>
<d>8.85889</d>
<d>8.86902</d>
<d>8.86438</d>
<d>8.93622</d>
<d>8.97607</d>
<d>9.07764</d>
<d>9.14093</d>
<d>9.11279</d>
<d>9.15576</d>
<d>9.12842</d>
<d>9.10498</d>
<d>9.08075</d>
<d>9.07373</d>
<d>9.17841</d>
<d>9.20654</d>
<d>9.18701</d>
<d>9.21826</d>
<d>9.27765</d>
<d>9.21747</d>
<d>9.10419</d>
<d>9.02295</d>
<d>9.01514</d>
<d>9.06982</d>
<d>9.01202</d>
<d>9.09637</d>
<d>9.1261</d>
<d>9.16669</d>
<d>9.21906</d>
<d>9.23309</d>
<d>9.26044</d>
<d>9.27765</d>
<d>9.30731</d>
<d>9.36359</d>
<d>9.40186</d>
<d>9.38464</d>
<d>9.40265</d>
<d>9.39093</d>
<d>9.44952</d>
<d>9.51123</d>
<d>9.52374</d>
<d>9.55341</d>
<d>9.57452</d>
<d>9.60419</d>
<d>9.5495</d>
<d>9.55499</d>
<d>9.5495</d>
<d>9.49481</d>
<d>9.53076</d>
<d>9.48389</d>
<d>9.51044</d>
<d>9.47217</d>
<d>9.49561</d>
<d>9.57764</d>
<d>9.58075</d>
<d>9.61047</d>
<d>9.60577</d>
<d>9.61121</d>
<d>9.56671</d>
<d>9.59406</d>
<d>9.51984</d>
<d>9.58075</d>
<d>9.64325</d>
<d>9.62531</d>
<d>9.71124</d>
<d>9.76434</d>
<d>9.88312</d>
<d>9.89404</d>
<d>9.81903</d>
<d>9.88623</d>
<d>9.85028</d>
<d>9.77374</d>
<d>9.76904</d>
<d>9.70575</d>
<d>9.78076</d>
<d>9.80811</d>
<d>9.83075</d>
<d>9.85028</d>
<d>9.78308</d>
<d>9.78857</d>
<d>9.83386</d>
<d>9.92218</d>
<d>9.93622</d>
<d>9.99719</d>
<d>10.0276</d>
<d>10.0776</d>
<d>10.1042</d>
<d>10.0745</d>
<d>10.1214</d>
<d>10.2034</d>
<d>10.2753</d>
<d>10.2339</d>
<d>10.2604</d>
<d>10.28</d>
<d>10.2651</d>
<d>10.155</d>
<d>10.1253</d>
<d>10.1886</d>
<d>10.1815</d>
<d>10.1519</d>
<d>10.1909</d>
<d>10.2456</d>
<d>10.3019</d>
<d>10.3698</d>
<d>10.3995</d>
<d>10.38</d>
<d>10.3605</d>
<d>10.3307</d>
<d>10.2886</d>
<d>10.2175</d>
<d>10.1784</d>
<d>10.1956</d>
<d>10.2659</d>
<d>10.2347</d>
<d>10.2534</d>
<d>10.2331</d>
<d>10.3167</d>
<d>10.3698</d>
<d>10.3854</d>
<d>10.3753</d>
<d>10.3237</d>
<d>10.28</d>
<d>10.2191</d>
<d>10.1073</d>
<d>10.0112</d>
<d>10.0472</d>
<d>10.0917</d>
<d>10.0901</d>
<d>10.1761</d>
<d>10.2863</d>
<d>10.3417</d>
<d>10.3683</d>
<d>10.4261</d>
<d>10.5675</d>
<d>10.6136</d>
<d>10.6105</d>
<d>10.6472</d>
<d>10.6714</d>
<d>10.5878</d>
<d>10.512</d>
<d>10.5425</d>
<d>10.5659</d>
<d>10.5581</d>
<d>10.5276</d>
<d>10.5292</d>
<d>10.5823</d>
<d>10.5042</d>
<d>10.4206</d>
<d>10.4292</d>
<d>10.4526</d>
<d>10.4925</d>
<d>10.4667</d>
<d>10.4386</d>
<d>10.4831</d>
<d>10.5675</d>
<d>10.6167</d>
<d>10.6307</d>
<d>10.6292</d>
<d>10.5526</d>
<d>10.5034</d>
<d>10.33</d>
<d>10.2643</d>
<d>10.2863</d>
<d>10.3503</d>
<d>10.4581</d>
<d>10.5112</d>
<d>10.6526</d>
<d>10.7144</d>
<d>10.7667</d>
<d>10.9026</d>
<d></d>
<d></d>
<d></d>
<d>10.8214</d>
<d>10.6175</d>
<d>10.7222</d>
<d>10.7487</d>
<d>10.7698</d>
<d>10.8237</d>
<d>10.8362</d>
<d>10.7526</d>
<d>10.7956</d>
<d>10.8011</d>
<d>10.8245</d>
<d>10.8315</d>
<d>10.8815</d>
<d>10.8972</d>
<d>10.8932</d>
<d>10.9183</d>
<d>10.8386</d>
<d>10.7511</d>
<d>10.6893</d>
<d>10.6315</d>
<d>10.6566</d>
<d>10.6245</d>
<d>10.6206</d>
<d>10.644</d>
<d>10.6401</d>
<d>10.6893</d>
<d>10.5854</d>
<d>10.5081</d>
<d>10.48</d>
<d>10.5245</d>
<d>10.5487</d>
<d>10.5276</d>
<d>10.5042</d>
<d>10.5854</d>
<d>10.6448</d>
<d>10.6003</d>
<d>10.5394</d>
<d>10.4487</d>
<d>10.537</d>
<d>10.4956</d>
<d>10.4292</d>
<d>10.4503</d>
<d>10.487</d>
<d>10.5222</d>
<d>10.5472</d>
<d>10.5706</d>
<d>10.6011</d>
<d>10.6456</d>
<d>10.6745</d>
<d>10.6636</d>
<d>10.6159</d>
<d>10.5972</d>
<d>10.6058</d>
<d>10.6011</d>
<d>10.6159</d>
<d>10.6245</d>
<d>10.6159</d>
<d>10.5667</d>
<d>10.4292</d>
<d>10.3495</d>
<d>10.2565</d>
<d>10.2464</d>
<d>10.2089</d>
<d>10.2269</d>
<d>10.2941</d>
<d>10.4136</d>
<d>10.4714</d>
<d>10.4604</d>
<d>10.4464</d>
<d>10.4901</d>
<d>10.5316</d>
<d>10.4597</d>
<d>10.4058</d>
<d>10.3698</d>
<d>10.4019</d>
<d>10.3307</d>
<d>10.2667</d>
<d>10.2964</d>
<d>10.244</d>
<d>10.2269</d>
<d>10.2464</d>
<d>10.3628</d>
<d>10.4167</d>
<d>10.4354</d>
<d>10.5815</d>
<d>10.6683</d>
<d>10.6472</d>
<d>10.5565</d>
<d>10.4691</d>
<d>10.4315</d>
<d>10.3097</d>
<d>10.3347</d>
<d>10.3979</d>
<d>10.4691</d>
<d>10.5558</d>
<d>10.6128</d>
<d>10.6393</d>
<d>10.5894</d>
<d>10.5901</d>
<d>10.5894</d>
<d>10.5542</d>
<d>10.5182</d>
<d>10.5706</d>
<d>10.6479</d>
<d>10.6198</d>
<d>10.569</d>
<d>10.6019</d>
<d>10.5659</d>
<d>10.555</d>
<d>10.5386</d>
<d>10.5698</d>
<d>10.6566</d>
<d>10.6831</d>
<d>10.7222</d>
<d>10.7097</d>
<d>10.6284</d>
<d>10.5151</d>
<d>10.4144</d>
<d>10.3253</d>
<d>10.3159</d>
<d>10.3566</d>
<d>10.3925</d>
<d>10.3761</d>
<d>10.4323</d>
<d>10.512</d>
<d>10.53</d>
<d>10.5182</d>
<d>10.5003</d>
<d>10.5941</d>
<d>10.5995</d>
<d>10.4565</d>
<d>10.319</d>
<d>10.3026</d>
<d>10.3143</d>
<d>10.28</d>
<d>10.2886</d>
<d>10.3401</d>
<d>10.43</d>
<d>10.4245</d>
<d>10.3948</d>
<d>10.3698</d>
<d>10.3698</d>
<d>10.3488</d>
<d>10.3229</d>
<d>10.2776</d>
<d>10.1979</d>
<d>10.2175</d>
<d>10.2737</d>
<d>10.3472</d>
<d>10.4183</d>
<d>10.5073</d>
<d>10.562</d>
<d>10.4917</d>
<d>10.3893</d>
<d>10.3019</d>
<d>10.2565</d>
<d>10.2175</d>
<d>10.1519</d>
<d>10.1956</d>
<d>10.2534</d>
<d>10.3511</d>
<d>10.4066</d>
<d>10.4917</d>
<d>10.5901</d>
<d>10.6597</d>
<d>10.6987</d>
<d>10.6995</d>
<d>10.6307</d>
<d>10.5737</d>
<d>10.5698</d>
<d>10.5175</d>
<d>10.4136</d>
<d>10.3893</d>
<d>10.2878</d>
<d>10.2316</d>
<d>10.1776</d>
<d>10.1659</d>
<d>10.2261</d>
<d>10.2034</d>
<d>10.3347</d>
<d>10.3558</d>
<d>10.4253</d>
<d>10.3182</d>
<d>10.5011</d>
<d>10.6886</d>
<d>10.4956</d>
<d>10.3589</d>
<d>10.3932</d>
<d>10.3394</d>
</Subcolumn>
</YColumn>
<YColumn Width="172" Decimals="7" Subcolumns="1">

<Subcolumn></Subcolumn>
</YColumn>
<YColumn Width="172" Decimals="8" Subcolumns="1">
<Title>#5: Fc1:5 - 4 -/WT 0.25<Font Face="Times New Roman">µ</Font>M_Y</Title>
<Subcolumn>
<d>-0.332153</d>
<d>-0.122742</d>
<d>-0.0727539</d>
<d>0.0499268</d>
<d>0.0123901</d>
<d>0.0608521</d>
<d>0.0272217</d>
<d>-0.055542</d>
<d>-0.0532227</d>
<d>0.0436401</d>
<d>-0.00866699</d>
<d>0.0335083</d>
<d>0.00146484</d>
<d>-0.0055542</d>
<d>0.0405273</d>
<d>0.0647583</d>
<d>-0.00634766</d>
<d>-0.00244141</d>
<d>0.0514526</d>
<d>0.0131836</d>
<d>-0.0797729</d>
<d>-0.0774536</d>
<d>-0.0516357</d>
<d>-0.0352783</d>
<d>-0.00476074</d>
<d>0.0499268</d>
<d>0.0819092</d>
<d>0.0522461</d>
<d>0.111633</d>
<d>0.103821</d>
<d>0.0514526</d>
<d>0.0178833</d>
<d>-0.152466</d>
<d></d>
<d></d>
<d></d>
<d>-5.08142</d>
<d>2.35925</d>
<d>2.79132</d>
<d>2.46863</d>
<d>2.61243</d>
<d>2.93817</d>
<d>2.90381</d>
<d>2.85223</d>
<d>3.19055</d>
<d>3.37024</d>
<d>3.51788</d>
<d>3.66553</d>
<d>3.80695</d>
<d>4.01239</d>
<d>4.2796</d>
<d>4.52649</d>
<d>4.67334</d>
<d>4.75616</d>
<d>4.93896</d>
<d>5.05927</d>
<d>5.05695</d>
<d>5.17645</d>
<d>5.28583</d>
<d>5.43585</d>
<d>5.5249</d>
<d>5.62726</d>
<d>5.75848</d>
<d>5.9054</d>
<d>6.05536</d>
<d>6.10461</d>
<d>6.07336</d>
<d>6.19678</d>
<d>6.31787</d>
<d>6.34521</d>
<d>6.3952</d>
<d>6.45929</d>
<d>6.5741</d>
<d>6.5929</d>
<d>6.72723</d>
<d>6.94757</d>
<d>7.06708</d>
<d>7.19757</d>
<d>7.35071</d>
<d>7.40302</d>
<d>7.40302</d>
<d>7.40771</d>
<d>7.35925</d>
<d>7.36786</d>
<d>7.50226</d>
<d>7.60303</d>
<d>7.65381</d>
<d>7.72803</d>
<d>7.86786</d>
<d>7.98584</d>
<d>8.05383</d>
<d>8.09912</d>
<d>8.21472</d>
<d>8.29132</d>
<d>8.38037</d>
<d>8.45538</d>
<d>8.53271</d>
<d>8.61475</d>
<d>8.67334</d>
<d>8.74677</d>
<d>8.81006</d>
<d>8.86945</d>
<d>8.95068</d>
<d>9.04755</d>
<d>9.10614</d>
<d>9.08899</d>
<d>9.23816</d>
<d>9.20929</d>
<d>9.24286</d>
<d>9.23975</d>
<d>9.32257</d>
<d>9.44757</d>
<d>9.55536</d>
<d>9.68896</d>
<d>9.75226</d>
<d>9.71631</d>
<d>9.69208</d>
<d>9.65302</d>
<d>9.58038</d>
<d>9.61707</d>
<d>9.67413</d>
<d>9.78351</d>
<d>9.85303</d>
<d>9.86005</d>
<d>9.92725</d>
<d>9.91083</d>
<d>9.90771</d>
<d>10.0179</d>
<d>10.1616</d>
<d>10.2866</d>
<d>10.4476</d>
<d>10.5913</d>
<d>10.7327</d>
<d>10.7382</d>
<d>10.7335</d>
<d>10.7694</d>
<d>10.7632</d>
<d>10.7944</d>
<d>10.8257</d>
<d>10.8452</d>
<d>10.8444</d>
<d>10.9429</d>
<d>11.0687</d>
<d>11.0601</d>
<d>11.0757</d>
<d>11.2546</d>
<d>11.3702</d>
<d>11.3734</d>
<d>11.3436</d>
<d>11.3335</d>
<d>11.4624</d>
<d>11.5007</d>
<d>11.4796</d>
<d>11.5171</d>
<d>11.5671</d>
<d>11.6061</d>
<d>11.6429</d>
<d>11.5718</d>
<d>11.6147</d>
<d>11.6249</d>
<d>11.639</d>
<d>11.7624</d>
<d>11.7889</d>
<d>11.8093</d>
<d>11.8491</d>
<d>12.0163</d>
<d>12.0656</d>
<d>12.0796</d>
<d>12.1093</d>
<d>12.1804</d>
<d>12.2874</d>
<d>12.2264</d>
<d>12.2843</d>
<d>12.2944</d>
<d>12.3327</d>
<d>12.4038</d>
<d>12.4507</d>
<d>12.589</d>
<d>12.6249</d>
<d>12.6686</d>
<d>12.646</d>
<d>12.7015</d>
<d>12.7319</d>
<d>12.8148</d>
<d>12.8452</d>
<d>12.8812</d>
<d>13.0389</d>
<d>13.0999</d>
<d>13.1343</d>
<d>13.1265</d>
<d>13.0991</d>
<d>13.1304</d>
<d>13.1686</d>
<d>13.2679</d>
<d>13.2437</d>
<d>13.2655</d>
<d>13.3499</d>
<d>13.4523</d>
<d>13.4991</d>
<d>13.4679</d>
<d>13.5171</d>
<d>13.5483</d>
<d>13.571</d>
<d>13.5804</d>
<d>13.6116</d>
<d>13.6968</d>
<d>13.7788</d>
<d>13.8835</d>
<d>13.9007</d>
<d>13.9225</d>
<d>13.9468</d>
<d>13.9694</d>
<d>13.9858</d>
<d>13.9819</d>
<d>14.0569</d>
<d>14.0788</d>
<d>14.0296</d>
<d>14.0757</d>
<d>14.064</d>
<d>14.0311</d>
<d>13.9671</d>
<d>14.0272</d>
<d>14.1546</d>
<d>14.2397</d>
<d>14.2335</d>
<d>14.2515</d>
<d>14.2749</d>
<d>14.3015</d>
<d>14.3773</d>
<d>14.3913</d>
<d>14.4319</d>
<d>14.5718</d>
<d>14.6429</d>
<d>14.61</d>
<d>14.571</d>
<d>14.5124</d>
<d>14.5085</d>
<d>14.5335</d>
<d>14.6046</d>
<d>14.6569</d>
<d>14.7132</d>
<d>14.7952</d>
<d>14.8413</d>
<d>14.8687</d>
<d>14.8952</d>
<d>14.9897</d>
<d>15.0609</d>
<d>15.1179</d>
<d>15.139</d>
<d>15.1053</d>
<d>15.0366</d>
<d>15.014</d>
<d>14.978</d>
<d>14.9585</d>
<d>15.0046</d>
<d>15.0882</d>
<d>15.2468</d>
<d>15.3195</d>
<d>15.3804</d>
<d>15.4359</d>
<d>15.4937</d>
<d>15.478</d>
<d>15.4296</d>
<d>15.396</d>
<d>15.4398</d>
<d>15.4546</d>
<d>15.4499</d>
<d>15.4694</d>
<d>15.5015</d>
<d>15.5609</d>
<d>15.6007</d>
<d>15.6725</d>
<d>15.7476</d>
<d>15.8382</d>
<d>15.8765</d>
<d>15.9382</d>
<d>15.939</d>
<d>15.9233</d>
<d>15.939</d>
<d>16.0007</d>
<d>16.0812</d>
<d>16.071</d>
<d>16.0569</d>
<d>16.0671</d>
<d>16.0835</d>
<d>16.0897</d>
<d>16.1046</d>
<d>16.1804</d>
<d>16.2085</d>
<d>16.2163</d>
<d>16.2249</d>
<d>16.2319</d>
<d>16.228</d>
<d>16.1733</d>
<d>16.2202</d>
<d>16.2702</d>
<d>16.3257</d>
<d>16.3015</d>
<d>16.2788</d>
<d>16.2671</d>
<d>16.3218</d>
<d>16.3304</d>
<d>16.364</d>
<d>16.4186</d>
<d>16.4272</d>
<d>16.4897</d>
<d>16.4819</d>
<d>16.4632</d>
<d>16.4499</d>
<d>16.4288</d>
<d>16.4694</d>
<d>16.5374</d>
<d>16.5944</d>
<d>16.653</d>
<d>16.6234</d>
<d>16.6452</d>
<d>16.6859</d>
<d>16.6382</d>
<d>16.6366</d>
<d>16.6038</d>
<d>16.7054</d>
<d>16.7523</d>
<d>16.7827</d>
<d>16.8343</d>
<d>16.8757</d>
<d>16.9788</d>
<d>16.9968</d>
<d>17.0007</d>
<d>16.9202</d>
<d>16.9304</d>
<d>16.9069</d>
<d>16.8726</d>
<d>16.8452</d>
<d>16.8444</d>
<d>16.8804</d>
<d>16.9194</d>
<d>16.9858</d>
<d>16.985</d>
<d>17.0148</d>
<d>16.9671</d>
<d>16.9725</d>
<d>16.9905</d>
<d>16.9984</d>
<d>16.9905</d>
<d>17.0124</d>
<d>17.0319</d>
<d>17.0257</d>
<d>17.014</d>
<d>17.0085</d>
<d>17.0452</d>
<d>17.1069</d>
<d>17.1647</d>
<d>17.2319</d>
<d>17.2624</d>
<d>17.2484</d>
<d>17.2437</d>
<d>17.1999</d>
<d>17.2632</d>
<d>17.3101</d>
<d>17.3249</d>
<d>17.3132</d>
<d>17.3827</d>
<d>17.4858</d>
<d>17.4882</d>
<d>17.5452</d>
<d>17.5983</d>
<d>17.6671</d>
<d>17.678</d>
<d>17.7046</d>
<d>17.7858</d>
<d>17.8265</d>
<d>17.9046</d>
<d>17.9241</d>
<d>17.9374</d>
<d>17.939</d>
<d>17.8522</d>
<d>17.7546</d>
<d>17.6772</d>
<d>17.6882</d>
<d>17.6702</d>
<d>17.6085</d>
<d>17.5546</d>
<d>17.6147</d>
<d>17.6147</d>
<d>17.6577</d>
<d>17.7023</d>
<d>17.8054</d>
<d>17.964</d>
<d>18.0421</d>
<d>18.0343</d>
<d>18.0124</d>
<d>17.9546</d>
<d>17.8913</d>
<d>17.8327</d>
<d>17.8694</d>
<d>18.0023</d>
<d>18.0101</d>
<d>18.0366</d>
<d>18.0749</d>
<d>18.053</d>
<d>17.9499</d>
<d>17.8796</d>
<d>17.9007</d>
<d>17.8882</d>
<d>17.8835</d>
<d>17.9202</d>
<d>17.8788</d>
<d>17.8647</d>
<d>17.8421</d>
<d>17.8944</d>
<d>17.8616</d>
<d>17.928</d>
<d>18.1124</d>
<d>18.2225</d>
<d>18.296</d>
<d>18.3343</d>
<d>18.3702</d>
<d>18.3734</d>
<d>18.3741</d>
<d>18.3796</d>
<d>18.3647</d>
<d>18.3514</d>
<d>18.3694</d>
<d>18.3765</d>
<d>18.4194</d>
<d>18.4702</d>
<d>18.5101</d>
<d>18.5116</d>
<d>18.5765</d>
<d>18.596</d>
<d>18.5554</d>
<d>18.5327</d>
<d>18.4624</d>
<d>18.4866</d>
<d>18.4569</d>
<d>18.4093</d>
<d>18.446</d>
<d>18.4718</d>
<d>18.4897</d>
<d>18.5155</d>
<d>18.5257</d>
<d>18.5155</d>
<d>18.5015</d>
<d>18.4647</d>
<d>18.446</d>
<d>18.5109</d>
<d>18.5046</d>
<d>18.5343</d>
<d>18.6069</d>
<d>18.7015</d>
<d>18.7476</d>
<d>18.8702</d>
<d>19.0491</d>
<d></d>
<d></d>
<d></d>
<d>17.8898</d>
<d>17.7796</d>
<d>17.7944</d>
<d>17.8952</d>
<d>17.8343</d>
<d>17.8062</d>
<d>17.7523</d>
<d>17.6686</d>
<d>17.6179</d>
<d>17.5609</d>
<d>17.6038</d>
<d>17.5757</d>
<d>17.6843</d>
<d>17.7311</d>
<d>17.6452</d>
<d>17.6194</d>
<d>17.5319</d>
<d>17.5148</d>
<d>17.4257</d>
<d>17.3249</d>
<d>17.3109</d>
<d>17.3374</d>
<d>17.3179</d>
<d>17.2944</d>
<d>17.2944</d>
<d>17.3593</d>
<d>17.3062</d>
<d>17.2718</d>
<d>17.2515</d>
<d>17.257</d>
<d>17.3319</d>
<d>17.3187</d>
<d>17.4163</d>
<d>17.478</d>
<d>17.5491</d>
<d>17.5905</d>
<d>17.471</d>
<d>17.4116</d>
<d>17.3514</d>
<d>17.2905</d>
<d>17.2515</d>
<d>17.2296</d>
<d>17.2507</d>
<d>17.2858</d>
<d>17.3109</d>
<d>17.3655</d>
<d>17.396</d>
<d>17.4991</d>
<d>17.5671</d>
<d>17.5952</d>
<d>17.5632</d>
<d>17.5093</d>
<d>17.5218</d>
<d>17.4663</d>
<d>17.4694</d>
<d>17.4468</d>
<d>17.4265</d>
<d>17.4163</d>
<d>17.3726</d>
<d>17.3319</d>
<d>17.2624</d>
<d>17.2132</d>
<d>17.2616</d>
<d>17.3069</d>
<d>17.3468</d>
<d>17.4663</d>
<d>17.4499</d>
<d>17.4038</d>
<d>17.3702</d>
<d>17.3358</d>
<d>17.2952</d>
<d>17.1608</d>
<d>17.1577</d>
<d>17.2233</d>
<d>17.2866</d>
<d>17.2624</d>
<d>17.257</d>
<d>17.3374</d>
<d>17.2968</d>
<d>17.1898</d>
<d>17.1624</d>
<d>17.1772</d>
<d>17.1804</d>
<d>17.1678</d>
<d>17.2163</d>
<d>17.3069</d>
<d>17.3093</d>
<d>17.3085</d>
<d>17.2796</d>
<d>17.2264</d>
<d>17.2726</d>
<d>17.2468</d>
<d>17.2593</d>
<d>17.2718</d>
<d>17.2999</d>
<d>17.3647</d>
<d>17.2936</d>
<d>17.2827</d>
<d>17.2523</d>
<d>17.271</d>
<d>17.314</d>
<d>17.2546</d>
<d>17.2991</d>
<d>17.4194</d>
<d>17.4343</d>
<d>17.403</d>
<d>17.3773</d>
<d>17.439</d>
<d>17.4398</d>
<d>17.4116</d>
<d>17.4624</d>
<d>17.5023</d>
<d>17.5874</d>
<d>17.5835</d>
<d>17.5241</d>
<d>17.5015</d>
<d>17.4468</d>
<d>17.428</d>
<d>17.3702</d>
<d>17.3179</d>
<d>17.3702</d>
<d>17.3085</d>
<d>17.2765</d>
<d>17.2546</d>
<d>17.2952</d>
<d>17.2858</d>
<d>17.2507</d>
<d>17.2523</d>
<d>17.3265</d>
<d>17.3202</d>
<d>17.2788</d>
<d>17.2233</d>
<d>17.2264</d>
<d>17.2108</d>
<d>17.1608</d>
<d>17.1499</d>
<d>17.1507</d>
<d>17.1859</d>
<d>17.2272</d>
<d>17.2484</d>
<d>17.2819</d>
<d>17.278</d>
<d>17.3038</d>
<d>17.235</d>
<d>17.2054</d>
<d>17.1804</d>
<d>17.1921</d>
<d>17.2366</d>
<d>17.2593</d>
<d>17.3343</d>
<d>17.3726</d>
<d>17.3452</d>
<d>17.2749</d>
<d>17.1999</d>
<d>17.214</d>
<d>17.1608</d>
<d>17.0983</d>
<d>17.0952</d>
<d>17.1273</d>
<d>17.1733</d>
<d>17.1733</d>
<d>17.2093</d>
<d>17.2944</d>
<d>17.3929</d>
<d>17.4116</d>
<d>17.4233</d>
<d>17.4007</d>
<d>17.4139</d>
<d>17.3647</d>
<d>17.2632</d>
<d>17.2694</d>
<d>17.2554</d>
<d>17.2233</d>
<d>17.1725</d>
<d>17.0656</d>
<d>17.121</d>
<d>17.121</d>
<d>17.1694</d>
<d>17.1351</d>
<d>17.2116</d>
<d>17.3304</d>
<d>17.2983</d>
<d>17.3319</d>
<d>17.0812</d>
<d>17.1007</d>
<d>17.4624</d>
<d>17.4937</d>
<d>17.114</d>
<d>17.103</d>
</Subcolumn>
</YColumn>
<YColumn Width="166" Decimals="7" Subcolumns="1">

<Subcolumn></Subcolumn>
</YColumn>
<YColumn Width="166" Decimals="10" Subcolumns="1">
<Title>#6: Fc1:5 - 4 -/WT 0.5<Font Face="Times New Roman">µ</Font>M_Y</Title>
<Subcolumn>
<d>-0.114197</d>
<d>0.0701904</d>
<d>0.0373535</d>
<d>0.110779</d>
<d>0.109985</d>
<d>0.105347</d>
<d>0.135803</d>
<d>0.13031</d>
<d>0.16626</d>
<d>0.133423</d>
<d>0.169373</d>
<d>0.120972</d>
<d>0.107666</d>
<d>0.128784</d>
<d>0.127197</d>
<d>0.0584717</d>
<d>0.0490723</d>
<d>0.0529785</d>
<d>-0.0228271</d>
<d>-0.064209</d>
<d>-0.0587158</d>
<d>-0.0032959</d>
<d>-0.0415649</d>
<d>-0.0673218</d>
<d>0.00531006</d>
<d>0.0639038</d>
<d>0.100647</d>
<d>0.0881348</d>
<d>0.160034</d>
<d>0.203003</d>
<d>0.137329</d>
<d>0.0740967</d>
<d>-0.00482178</d>
<d></d>
<d></d>
<d></d>
<d>-5.05402</d>
<d>4.75299</d>
<d>6.33191</d>
<d>6.87799</d>
<d>7.23187</d>
<d>7.60999</d>
<d>7.64282</d>
<d>7.73108</d>
<d>8.07562</d>
<d>8.27875</d>
<d>8.60144</d>
<d>8.79907</d>
<d>8.99988</d>
<d>9.10999</d>
<d>9.34363</d>
<d>9.685</d>
<d>9.8772</d>
<d>10.1405</d>
<d>10.3967</d>
<d>10.5358</d>
<d>10.6561</d>
<d>10.6647</d>
<d>10.8209</d>
<d>10.9608</d>
<d>11.1584</d>
<d>11.3593</d>
<d>11.6061</d>
<d>11.8178</d>
<d>11.9225</d>
<d>11.9194</d>
<d>11.9858</d>
<d>12.0725</d>
<d>12.2522</d>
<d>12.3499</d>
<d>12.3951</d>
<d>12.5311</d>
<d>12.5967</d>
<d>12.6811</d>
<d>12.7819</d>
<d>12.9218</d>
<d>13.0592</d>
<d>13.2303</d>
<d>13.4584</d>
<d>13.5983</d>
<d>13.6803</d>
<d>13.7405</d>
<d>13.7139</d>
<d>13.6686</d>
<d>13.6093</d>
<d>13.6467</d>
<d>13.8069</d>
<d>13.9358</d>
<d>14.067</d>
<d>14.2327</d>
<d>14.3373</d>
<d>14.4749</d>
<d>14.6006</d>
<d>14.8827</d>
<d>15.0569</d>
<d>15.1874</d>
<d>15.2795</d>
<d>15.3616</d>
<d>15.3655</d>
<d>15.2584</d>
<d>15.4084</d>
<d>15.4491</d>
<d>15.6155</d>
<d>15.7506</d>
<d>15.8756</d>
<d>15.9545</d>
<d>15.9522</d>
<d>16.0038</d>
<d>15.9537</d>
<d>15.9709</d>
<d>16.1014</d>
<d>16.203</d>
<d>16.2936</d>
<d>16.4084</d>
<d>16.5194</d>
<d>16.6038</d>
<d>16.649</d>
<d>16.7037</d>
<d>16.7694</d>
<d>16.8155</d>
<d>16.91</d>
<d>16.9374</d>
<d>16.9944</d>
<d>16.9967</d>
<d>17.0959</d>
<d>17.1178</d>
<d>17.1389</d>
<d>17.2421</d>
<d>17.3577</d>
<d>17.51</d>
<d>17.5741</d>
<d>17.635</d>
<d>17.6757</d>
<d>17.7256</d>
<d>17.8373</d>
<d>17.8116</d>
<d>17.8733</d>
<d>18.0452</d>
<d>18.1819</d>
<d>18.2092</d>
<d>18.1295</d>
<d>18.26</d>
<d>18.3046</d>
<d>18.2639</d>
<d>18.3147</d>
<d>18.4381</d>
<d>18.5209</d>
<d>18.5311</d>
<d>18.5577</d>
<d>18.6116</d>
<d>18.6858</d>
<d>18.7389</d>
<d>18.8178</d>
<d>18.8889</d>
<d>18.9967</d>
<d>19.0944</d>
<d>19.1522</d>
<d>19.2014</d>
<d>19.2249</d>
<d>19.2569</d>
<d>19.3163</d>
<d>19.3912</d>
<d>19.5381</d>
<d>19.653</d>
<d>19.7913</d>
<d>19.903</d>
<d>19.9467</d>
<d>19.9944</d>
<d>19.9678</d>
<d>19.9225</d>
<d>19.9374</d>
<d>19.8975</d>
<d>19.9155</d>
<d>20.0256</d>
<d>20.1764</d>
<d>20.2717</d>
<d>20.3186</d>
<d>20.4428</d>
<d>20.4288</d>
<d>20.4186</d>
<d>20.428</d>
<d>20.4725</d>
<d>20.5803</d>
<d>20.5936</d>
<d>20.635</d>
<d>20.7421</d>
<d>20.7921</d>
<d>20.8202</d>
<d>20.9045</d>
<d>20.9631</d>
<d>21.0764</d>
<d>21.1077</d>
<d>21.1451</d>
<d>21.203</d>
<d>21.2522</d>
<d>21.2139</d>
<d>21.246</d>
<d>21.3022</d>
<d>21.3256</d>
<d>21.3803</d>
<d>21.3342</d>
<d>21.428</d>
<d>21.524</d>
<d>21.6405</d>
<d>21.703</d>
<d>21.717</d>
<d>21.7952</d>
<d>21.8873</d>
<d>21.8983</d>
<d>21.9108</d>
<d>21.8967</d>
<d>21.9772</d>
<d>22.0725</d>
<d>22.0725</d>
<d>22.1991</d>
<d>22.2897</d>
<d>22.4218</d>
<d>22.4866</d>
<d>22.5452</d>
<d>22.585</d>
<d>22.6093</d>
<d>22.5889</d>
<d>22.6093</d>
<d>22.6897</d>
<d>22.6889</d>
<d>22.7366</d>
<d>22.7444</d>
<d>22.899</d>
<d>22.9374</d>
<d>22.9225</d>
<d>22.953</d>
<d>23.0491</d>
<d>23.121</d>
<d>23.0475</d>
<d>22.9928</d>
<d>22.9889</d>
<d>23.0944</d>
<d>23.1405</d>
<d>23.1264</d>
<d>23.1959</d>
<d>23.3085</d>
<d>23.3514</d>
<d>23.3616</d>
<d>23.342</d>
<d>23.4108</d>
<d>23.4709</d>
<d>23.4843</d>
<d>23.567</d>
<d>23.6171</d>
<d>23.6358</d>
<d>23.6584</d>
<d>23.6444</d>
<d>23.7053</d>
<d>23.7522</d>
<d>23.7858</d>
<d>23.8983</d>
<d>23.9772</d>
<d>24.1147</d>
<d>24.26</d>
<d>24.3436</d>
<d>24.4202</d>
<d>24.4202</d>
<d>24.421</d>
<d>24.3889</d>
<d>24.3788</d>
<d>24.3889</d>
<d>24.4264</d>
<d>24.4303</d>
<d>24.4436</d>
<d>24.578</d>
<d>24.6342</d>
<d>24.6998</d>
<d>24.76</d>
<d>24.8514</d>
<d>24.9436</d>
<d>24.9225</d>
<d>24.8889</d>
<d>24.8811</d>
<d>24.9358</d>
<d>25.0553</d>
<d>25.1459</d>
<d>25.1686</d>
<d>25.1405</d>
<d>25.1608</d>
<d>25.1506</d>
<d>25.1671</d>
<d>25.1186</d>
<d>25.1725</d>
<d>25.2952</d>
<d>25.3733</d>
<d>25.3905</d>
<d>25.3733</d>
<d>25.4124</d>
<d>25.4475</d>
<d>25.385</d>
<d>25.4069</d>
<d>25.4514</d>
<d>25.4811</d>
<d>25.4749</d>
<d>25.51</d>
<d>25.635</d>
<d>25.6561</d>
<d>25.6256</d>
<d>25.5475</d>
<d>25.5374</d>
<d>25.6116</d>
<d>25.6936</d>
<d>25.7772</d>
<d>25.8522</d>
<d>25.9272</d>
<d>25.942</d>
<d>25.9178</d>
<d>25.8873</d>
<d>25.903</d>
<d>25.9374</d>
<d>25.9772</d>
<d>26.0272</d>
<d>26.0491</d>
<d>26.046</d>
<d>26.035</d>
<d>26.0116</d>
<d>26.1288</d>
<d>26.2327</d>
<d>26.3007</d>
<d>26.3522</d>
<d>26.4139</d>
<d>26.4733</d>
<d>26.4186</d>
<d>26.3749</d>
<d>26.399</d>
<d>26.4342</d>
<d>26.3655</d>
<d>26.3889</d>
<d>26.3834</d>
<d>26.3694</d>
<d>26.4319</d>
<d>26.4006</d>
<d>26.4225</d>
<d>26.3686</d>
<d>26.4647</d>
<d>26.5381</d>
<d>26.6327</d>
<d>26.6757</d>
<d>26.7108</d>
<d>26.8209</d>
<d>26.7936</d>
<d>26.871</d>
<d>26.8436</d>
<d>26.8248</d>
<d>26.8553</d>
<d>26.9124</d>
<d>27.0045</d>
<d>26.9592</d>
<d>26.8912</d>
<d>26.9061</d>
<d>26.885</d>
<d>26.8639</d>
<d>26.8733</d>
<d>26.9709</d>
<d>26.9655</d>
<d>27.0319</d>
<d>27.1749</d>
<d>27.2327</d>
<d>27.2256</d>
<d>27.2069</d>
<d>27.2662</d>
<d>27.2827</d>
<d>27.2772</d>
<d>27.3694</d>
<d>27.4576</d>
<d>27.5389</d>
<d>27.6718</d>
<d>27.7968</d>
<d>27.7803</d>
<d>27.7053</d>
<d>27.6725</d>
<d>27.6178</d>
<d>27.5413</d>
<d>27.4498</d>
<d>27.4647</d>
<d>27.4741</d>
<d>27.4991</d>
<d>27.5022</d>
<d>27.5139</d>
<d>27.5022</d>
<d>27.5131</d>
<d>27.5983</d>
<d>27.6186</d>
<d>27.6733</d>
<d>27.685</d>
<d>27.7037</d>
<d>27.7561</d>
<d>27.7272</d>
<d>27.7389</d>
<d>27.8241</d>
<d>27.9218</d>
<d>28.0038</d>
<d>28.0256</d>
<d>28.0631</d>
<d>28.0819</d>
<d>28.1256</d>
<d>28.1334</d>
<d>28.0858</d>
<d>28.0608</d>
<d>28.0123</d>
<d>27.9725</d>
<d>27.9014</d>
<d>27.8967</d>
<d>27.9647</d>
<d>27.921</d>
<d>27.9647</d>
<d>28.0468</d>
<d>28.0991</d>
<d>28.0967</d>
<d>28.1147</d>
<d>28.2772</d>
<d>28.2944</d>
<d>28.3671</d>
<d>28.392</d>
<d>28.442</d>
<d>28.4241</d>
<d>28.3272</d>
<d>28.4296</d>
<d>28.4475</d>
<d>28.5022</d>
<d>28.5334</d>
<d>28.5741</d>
<d>28.5967</d>
<d>28.5741</d>
<d>28.5311</d>
<d>28.5514</d>
<d>28.5491</d>
<d>28.5999</d>
<d>28.6678</d>
<d>28.6475</d>
<d>28.6381</d>
<d>28.6764</d>
<d>28.7631</d>
<d>28.6624</d>
<d>28.6983</d>
<d>28.7538</d>
<d>28.7764</d>
<d>28.6741</d>
<d>28.5616</d>
<d>28.6412</d>
<d>28.7475</d>
<d>28.7897</d>
<d>28.8764</d>
<d>29.0178</d>
<d>29.1444</d>
<d>29.1975</d>
<d>29.2162</d>
<d>29.4257</d>
<d></d>
<d></d>
<d>26.0694</d>
<d>25.517</d>
<d>25.2538</d>
<d>25.1741</d>
<d>25.024</d>
<d>24.9608</d>
<d>24.9397</d>
<d>24.9218</d>
<d>24.9342</d>
<d>25.0045</d>
<d>25.0311</d>
<d>24.9178</d>
<d>24.8577</d>
<d>24.8248</d>
<d>24.7115</d>
<d>24.692</d>
<d>24.6952</d>
<d>24.6608</d>
<d>24.7162</d>
<d>24.7217</d>
<d>24.7155</d>
<d>24.6561</d>
<d>24.6624</d>
<d>24.6936</d>
<d>24.7639</d>
<d>24.7522</d>
<d>24.7491</d>
<d>24.6936</d>
<d>24.6053</d>
<d>24.6311</d>
<d>24.6342</d>
<d>24.5889</d>
<d>24.5585</d>
<d>24.7108</d>
<d>24.7952</d>
<d>24.703</d>
<d>24.6373</d>
<d>24.6796</d>
<d>24.7483</d>
<d>24.6514</d>
<d>24.5686</d>
<d>24.6311</d>
<d>24.6928</d>
<d>24.7115</d>
<d>24.8053</d>
<d>24.8749</d>
<d>24.9257</d>
<d>25.01</d>
<d>25.0248</d>
<d>25.0006</d>
<d>24.9475</d>
<d>24.8795</d>
<d>24.8459</d>
<d>24.7303</d>
<d>24.7288</d>
<d>24.735</d>
<d>24.7561</d>
<d>24.8092</d>
<d>24.8202</d>
<d>24.8381</d>
<d>24.8077</d>
<d>24.735</d>
<d>24.66</d>
<d>24.585</d>
<d>24.5975</d>
<d>24.6772</d>
<d>24.7249</d>
<d>24.7194</d>
<d>24.7444</d>
<d>24.7866</d>
<d>24.7374</d>
<d>24.6991</d>
<d>24.6998</d>
<d>24.6975</d>
<d>24.7311</d>
<d>24.6819</d>
<d>24.6451</d>
<d>24.642</d>
<d>24.6311</d>
<d>24.5889</d>
<d>24.5077</d>
<d>24.5468</d>
<d>24.6116</d>
<d>24.528</d>
<d>24.5967</d>
<d>24.6584</d>
<d>24.6444</d>
<d>24.6061</d>
<d>24.5499</d>
<d>24.5585</d>
<d>24.5577</d>
<d>24.5248</d>
<d>24.5944</d>
<d>24.5725</d>
<d>24.6288</d>
<d>24.7045</d>
<d>24.7522</d>
<d>24.7194</d>
<d>24.7366</d>
<d>24.7889</d>
<d>24.8147</d>
<d>24.8069</d>
<d>24.6764</d>
<d>24.7577</d>
<d>24.8303</d>
<d>24.8014</d>
<d>24.7115</d>
<d>24.6288</d>
<d>24.7639</d>
<d>24.8358</d>
<d>24.8303</d>
<d>24.8303</d>
<d>24.996</d>
<d>25.0452</d>
<d>24.967</d>
<d>24.9069</d>
<d>24.8303</d>
<d>24.8069</d>
<d>24.7264</d>
<d>24.6303</d>
<d>24.6819</d>
<d>24.6967</d>
<d>24.6436</d>
<d>24.6342</d>
<d>24.653</d>
<d>24.7538</d>
<d>24.7428</d>
<d>24.6998</d>
<d>24.7655</d>
<d>24.7694</d>
<d>24.6749</d>
<d>24.5881</d>
<d>24.5865</d>
<d>24.6006</d>
<d>24.6319</d>
<d>24.5787</d>
<d>24.6272</d>
<d>24.6718</d>
<d>24.6874</d>
<d>24.7272</d>
<d>24.66</d>
<d>24.7506</d>
<d>24.7467</d>
<d>24.7397</d>
<d>24.5787</d>
<d>24.4335</d>
<d>24.4459</d>
<d>24.3678</d>
<d>24.3983</d>
<d>24.4163</d>
<d>24.5663</d>
<d>24.6506</d>
<d>24.6545</d>
<d>24.678</d>
<d>24.5905</d>
<d>24.6225</d>
<d>24.5748</d>
<d>24.5436</d>
<d>24.4983</d>
<d>24.4647</d>
<d>24.4944</d>
<d>24.5022</d>
<d>24.5389</d>
<d>24.5725</d>
<d>24.5702</d>
<d>24.6155</d>
<d>24.6897</d>
<d>24.7382</d>
<d>24.6866</d>
<d>24.6858</d>
<d>24.678</d>
<d>24.6163</d>
<d>24.5686</d>
<d>24.4615</d>
<d>24.403</d>
<d>24.3959</d>
<d>24.4639</d>
<d>24.585</d>
<d>24.592</d>
<d>24.6874</d>
<d>24.7545</d>
<d>24.7538</d>
<d>24.7639</d>
<d>24.421</d>
<d>24.7358</d>
<d>24.6967</d>
<d>24.5686</d>
<d>24.4436</d>
<d>24.567</d>
</Subcolumn>
</YColumn>
<YColumn Width="156" Decimals="7" Subcolumns="1">

<Subcolumn></Subcolumn>
</YColumn>
<YColumn Width="156" Decimals="8" Subcolumns="1">
<Title>#7: Fc1:5 - 4 -/WT 1<Font Face="Times New Roman">µ</Font>M_Y</Title>
<Subcolumn>
<d>-0.458313</d>
<d>-0.221558</d>
<d>-0.0993042</d>
<d>-0.0488892</d>
<d>0.0229492</d>
<d>0.0616455</d>
<d>0.102234</d>
<d>0.0331421</d>
<d>0.0628052</d>
<d>0.0737305</d>
<d>-0.00982666</d>
<d>-0.0145264</d>
<d>0.0296021</d>
<d>0.11438</d>
<d>0.117493</d>
<d>0.135864</d>
<d>0.121399</d>
<d>0.0315552</d>
<d>-0.0375977</d>
<d>-0.114929</d>
<d>-0.182495</d>
<d>-0.125488</d>
<d>-0.0508423</d>
<d>0.00848389</d>
<d>0.11322</d>
<d>0.177673</d>
<d>0.139343</d>
<d>0.0725708</d>
<d>0.0460205</d>
<d>0.0577393</d>
<d>-0.0102539</d>
<d>0.0440674</d>
<d>-0.0266724</d>
<d></d>
<d></d>
<d></d>
<d>-9.76617</d>
<d>8.24872</d>
<d>12.0792</d>
<d>12.7546</d>
<d>12.9101</d>
<d>13.3257</d>
<d>13.2972</d>
<d>13.48</d>
<d>13.9374</d>
<d>14.3495</d>
<d>14.7003</d>
<d>15.0316</d>
<d>15.3702</d>
<d>15.7007</d>
<d>16.0304</d>
<d>16.3671</d>
<d>16.5999</d>
<d>16.8624</d>
<d>17.2073</d>
<d>17.4937</d>
<d>17.7784</d>
<d>17.896</d>
<d>18.2261</d>
<d>18.4288</d>
<d>18.5999</d>
<d>18.7277</d>
<d>18.8999</d>
<d>19.1835</d>
<d>19.2476</d>
<d>19.3339</d>
<d>19.5214</d>
<d>19.6722</d>
<d>19.8343</d>
<d>19.9651</d>
<d>20.1655</d>
<d>20.3546</d>
<d>20.5026</d>
<d>20.7128</d>
<d>20.9604</d>
<d>21.1085</d>
<d>21.3472</d>
<d>21.5031</d>
<d>21.6015</d>
<d>21.6851</d>
<d>21.8159</d>
<d>21.8753</d>
<d>21.8972</d>
<d>22.0151</d>
<d>22.1554</d>
<d>22.2386</d>
<d>22.3362</d>
<d>22.4144</d>
<d>22.5796</d>
<d>22.7249</d>
<d>22.8574</d>
<d>23.0765</d>
<d>23.1999</d>
<d>23.3429</d>
<d>23.4671</d>
<d>23.6066</d>
<d>23.7308</d>
<d>23.8284</d>
<d>23.9046</d>
<d>23.9956</d>
<d>24.139</d>
<d>24.2374</d>
<d>24.3011</d>
<d>24.2808</d>
<d>24.2983</d>
<d>24.3964</d>
<d>24.403</d>
<d>24.5441</d>
<d>24.5952</d>
<d>24.7991</d>
<d>24.9366</d>
<d>25.0031</d>
<d>25.1167</d>
<d>25.2171</d>
<d>25.2648</d>
<d>25.3323</d>
<d>25.312</d>
<d>25.3647</d>
<d>25.5148</d>
<d>25.5807</d>
<d>25.7452</d>
<d>25.9073</d>
<d>26.0198</d>
<d>26.105</d>
<d>26.1234</d>
<d>26.1519</d>
<d>26.1956</d>
<d>26.2023</d>
<d>26.3812</d>
<d>26.514</d>
<d>26.5792</d>
<d>26.6839</d>
<d>26.7433</d>
<d>26.8698</d>
<d>26.9921</d>
<d>27.0749</d>
<d>27.1917</d>
<d>27.2835</d>
<d>27.43</d>
<d>27.5335</d>
<d>27.4995</d>
<d>27.6819</d>
<d>27.7316</d>
<d>27.8441</d>
<d>28.0042</d>
<d>28.0581</d>
<d>28.1894</d>
<d>28.1866</d>
<d>28.1862</d>
<d>28.221</d>
<d>28.2816</d>
<d>28.3511</d>
<d>28.4511</d>
<d>28.4866</d>
<d>28.6382</d>
<d>28.771</d>
<d>28.7667</d>
<d>28.8499</d>
<d>28.8519</d>
<d>28.9831</d>
<d>29.0909</d>
<d>29.1323</d>
<d>29.3151</d>
<d>29.4194</d>
<d>29.5413</d>
<d>29.6069</d>
<d>29.705</d>
<d>29.8597</d>
<d>29.9167</d>
<d>29.896</d>
<d>29.9816</d>
<d>30.0339</d>
<d>29.9921</d>
<d>29.9808</d>
<d>29.9858</d>
<d>30.0628</d>
<d>30.139</d>
<d>30.2558</d>
<d>30.3132</d>
<d>30.3706</d>
<d>30.4788</d>
<d>30.5753</d>
<d>30.678</d>
<d>30.6847</d>
<d>30.8323</d>
<d>30.9269</d>
<d>30.9929</d>
<d>31.0284</d>
<d>31.1038</d>
<d>31.2386</d>
<d>31.2855</d>
<d>31.3265</d>
<d>31.4116</d>
<d>31.4406</d>
<d>31.4593</d>
<d>31.5104</d>
<d>31.5616</d>
<d>31.6816</d>
<d>31.7265</d>
<d>31.8769</d>
<d>31.9066</d>
<d>31.973</d>
<d>31.9624</d>
<d>32.0265</d>
<d>32.0538</d>
<d>32.0921</d>
<d>32.1878</d>
<d>32.1714</d>
<d>32.257</d>
<d>32.3159</d>
<d>32.346</d>
<d>32.3237</d>
<d>32.305</d>
<d>32.4417</d>
<d>32.5284</d>
<d>32.5972</d>
<d>32.6906</d>
<d>32.6859</d>
<d>32.723</d>
<d>32.7057</d>
<d>32.7999</d>
<d>32.7936</d>
<d>32.8116</d>
<d>32.9007</d>
<d>32.9745</d>
<d>33.0003</d>
<d>33.0159</d>
<d>33.1265</d>
<d>33.173</d>
<d>33.2241</d>
<d>33.3351</d>
<d>33.5101</d>
<d>33.5265</d>
<d>33.5581</d>
<d>33.6558</d>
<d>33.7026</d>
<d>33.7202</d>
<d>33.8038</d>
<d>33.8828</d>
<d>33.8569</d>
<d>33.8839</d>
<d>33.9698</d>
<d>34.0609</d>
<d>34.0276</d>
<d>34.0347</d>
<d>34.1839</d>
<d>34.2784</d>
<d>34.2886</d>
<d>34.2452</d>
<d>34.2722</d>
<d>34.2933</d>
<d>34.255</d>
<d>34.2816</d>
<d>34.2679</d>
<d>34.3687</d>
<d>34.4269</d>
<d>34.5366</d>
<d>34.6288</d>
<d>34.6351</d>
<d>34.7882</d>
<d>34.9007</d>
<d>34.8753</d>
<d>34.819</d>
<d>34.8245</d>
<d>34.9738</d>
<d>34.9827</d>
<d>34.9546</d>
<d>35.0073</d>
<d>35.0589</d>
<d>35.1534</d>
<d>35.0703</d>
<d>35.0952</d>
<d>35.1624</d>
<d>35.2413</d>
<d>35.346</d>
<d>35.3413</d>
<d>35.4026</d>
<d>35.4808</d>
<d>35.4847</d>
<d>35.6011</d>
<d>35.7617</d>
<d>35.8433</d>
<d>35.9523</d>
<d>35.9487</d>
<d>36.0003</d>
<d>35.9499</d>
<d>35.9355</d>
<d>35.9604</d>
<d>36.0042</d>
<d>36.055</d>
<d>36.1281</d>
<d>36.2112</d>
<d>36.2659</d>
<d>36.3226</d>
<d>36.3265</d>
<d>36.3472</d>
<d>36.3245</d>
<d>36.3022</d>
<d>36.2757</d>
<d>36.2347</d>
<d>36.3089</d>
<d>36.4152</d>
<d>36.564</d>
<d>36.5894</d>
<d>36.6234</d>
<d>36.764</d>
<d>36.8011</d>
<d>36.9191</d>
<d>36.9312</d>
<d>36.9492</d>
<d>36.9097</d>
<d>36.8644</d>
<d>36.8569</d>
<d>36.7944</d>
<d>36.6671</d>
<d>36.6636</d>
<d>36.7589</d>
<d>36.764</d>
<d>36.8347</d>
<d>36.8878</d>
<d>36.9366</d>
<d>37.0675</d>
<d>37.1214</d>
<d>37.2784</d>
<d>37.3198</d>
<d>37.3898</d>
<d>37.4995</d>
<d>37.4819</d>
<d>37.4738</d>
<d>37.5034</d>
<d>37.5913</d>
<d>37.5237</d>
<d>37.4827</d>
<d>37.4858</d>
<d>37.5237</d>
<d>37.5276</d>
<d>37.5042</d>
<d>37.5737</d>
<d>37.6933</d>
<d>37.8195</d>
<d>37.8307</d>
<d>37.8937</d>
<d>37.8917</d>
<d>37.9347</d>
<d>37.9741</d>
<d>37.9351</d>
<d>38.0109</d>
<d>38.0187</d>
<d>38.0464</d>
<d>38.1183</d>
<d>38.1155</d>
<d>38.144</d>
<d>38.1507</d>
<d>38.146</d>
<d>38.1613</d>
<d>38.1585</d>
<d>38.2437</d>
<d>38.3519</d>
<d>38.4671</d>
<d>38.4487</d>
<d>38.4624</d>
<d>38.53</d>
<d>38.5296</d>
<d>38.5104</d>
<d>38.548</d>
<d>38.6616</d>
<d>38.7851</d>
<d>38.7863</d>
<d>38.8421</d>
<d>38.8569</d>
<d>38.8898</d>
<d>38.9562</d>
<d>38.9874</d>
<d>38.9265</d>
<d>38.8694</d>
<d>38.8569</d>
<d>38.7964</d>
<d>38.7776</d>
<d>38.7788</d>
<d>38.8741</d>
<d>38.8495</d>
<d>38.8913</d>
<d>38.9085</d>
<d>39.0198</d>
<d>39.1038</d>
<d>39.123</d>
<d>39.2241</d>
<d>39.291</d>
<d>39.3183</d>
<d>39.2421</d>
<d>39.1499</d>
<d>39.1839</d>
<d>39.2144</d>
<d>39.1714</d>
<d>39.212</d>
<d>39.3351</d>
<d>39.3956</d>
<d>39.3577</d>
<d>39.4253</d>
<d>39.4366</d>
<d>39.4624</d>
<d>39.4194</d>
<d>39.4191</d>
<d>39.3753</d>
<d>39.3452</d>
<d>39.3468</d>
<d>39.3874</d>
<d>39.3929</d>
<d>39.3448</d>
<d>39.3405</d>
<d>39.3761</d>
<d>39.4327</d>
<d>39.4492</d>
<d>39.4597</d>
<d>39.4335</d>
<d>39.5656</d>
<d>39.5292</d>
<d>39.5851</d>
<d>39.6152</d>
<d>39.6831</d>
<d>39.7816</d>
<d>39.7468</d>
<d>39.8234</d>
<d>39.803</d>
<d>39.8167</d>
<d>39.7698</d>
<d>39.7355</d>
<d>39.737</d>
<d>39.6925</d>
<d>39.6593</d>
<d>39.6479</d>
<d>39.6976</d>
<d>39.7288</d>
<d>39.8488</d>
<d>39.8112</d>
<d>39.8203</d>
<d>39.8374</d>
<d>39.8808</d>
<d>39.9495</d>
<d>39.9479</d>
<d>39.9581</d>
<d>39.9831</d>
<d>40.0374</d>
<d>39.9597</d>
<d>39.9897</d>
<d>40.0019</d>
<d>40.0659</d>
<d>40.082</d>
<d>40.1448</d>
<d>40.2257</d>
<d>40.2542</d>
<d>40.3867</d>
<d>40.6769</d>
<d></d>
<d></d>
<d>34.4636</d>
<d>33.3574</d>
<d>32.632</d>
<d>32.3616</d>
<d>32.103</d>
<d>32.046</d>
<d>31.9827</d>
<d>31.9562</d>
<d>31.9194</d>
<d>31.9116</d>
<d>31.8741</d>
<d>31.7882</d>
<d>31.7249</d>
<d>31.6753</d>
<d>31.6421</d>
<d>31.6187</d>
<d>31.5851</d>
<d>31.5562</d>
<d>31.6132</d>
<d>31.5671</d>
<d>31.5562</d>
<d>31.5128</d>
<d>31.5257</d>
<d>31.5433</d>
<d>31.4808</d>
<d>31.4437</d>
<d>31.4479</d>
<d>31.4241</d>
<d>31.38</d>
<d>31.3226</d>
<d>31.3378</d>
<d>31.3972</d>
<d>31.3448</d>
<d>31.423</d>
<d>31.4651</d>
<d>31.4484</d>
<d>31.4331</d>
<d>31.3546</d>
<d>31.3284</d>
<d>31.2682</d>
<d>31.1507</d>
<d>31.1702</d>
<d>31.1816</d>
<d>31.1909</d>
<d>31.3179</d>
<d>31.3781</d>
<d>31.3683</d>
<d>31.4359</d>
<d>31.5078</d>
<d>31.4995</d>
<d>31.4124</d>
<d>31.4058</d>
<d>31.5296</d>
<d>31.4757</d>
<d>31.4046</d>
<d>31.3921</d>
<d>31.4007</d>
<d>31.3979</d>
<d>31.3214</d>
<d>31.2991</d>
<d>31.2448</d>
<d>31.1538</d>
<d>31.1593</d>
<d>31.1237</d>
<d>31.1495</d>
<d>31.1953</d>
<d>31.2737</d>
<d>31.2944</d>
<d>31.2015</d>
<d>31.1992</d>
<d>31.2097</d>
<d>31.1906</d>
<d>31.2261</d>
<d>31.2249</d>
<d>31.3472</d>
<d>31.2933</d>
<d>31.2144</d>
<d>31.2753</d>
<d>31.2444</d>
<d>31.153</d>
<d>31.1105</d>
<d>31.2023</d>
<d>31.2366</d>
<d>31.1831</d>
<d>31.2136</d>
<d>31.3714</d>
<d>31.3898</d>
<d>31.3608</d>
<d>31.3054</d>
<d>31.2531</d>
<d>31.2233</d>
<d>31.1406</d>
<d>31.1401</d>
<d>31.0687</d>
<d>31.1261</d>
<d>31.2167</d>
<d>31.2718</d>
<d>31.2964</d>
<d>31.387</d>
<d>31.4855</d>
<d>31.555</d>
<d>31.5062</d>
<d>31.3687</d>
<d>31.3722</d>
<d>31.2952</d>
<d>31.2749</d>
<d>31.2241</d>
<d>31.2413</d>
<d>31.3284</d>
<d>31.3253</d>
<d>31.4007</d>
<d>31.4085</d>
<d>31.4015</d>
<d>31.4456</d>
<d>31.471</d>
<d>31.4956</d>
<d>31.4183</d>
<d>31.3929</d>
<d>31.3605</d>
<d>31.248</d>
<d>31.2386</d>
<d>31.2578</d>
<d>31.2526</d>
<d>31.1093</d>
<d>31.1675</d>
<d>31.2257</d>
<d>31.146</d>
<d>31.0542</d>
<d>31.0577</d>
<d>31.13</d>
<d>31.0847</d>
<d>31.012</d>
<d>31.1147</d>
<d>31.1921</d>
<d>31.1569</d>
<d>31.2026</d>
<d>31.2484</d>
<d>31.2882</d>
<d>31.2277</d>
<d>31.1987</d>
<d>31.2491</d>
<d>31.312</d>
<d>31.312</d>
<d>31.3046</d>
<d>31.2202</d>
<d>31.1456</d>
<d>31.103</d>
<d>31.0112</d>
<d>31.0109</d>
<d>30.9847</d>
<d>31.0245</d>
<d>31.0882</d>
<d>31.053</d>
<d>31.014</d>
<d>30.9644</d>
<d>31.0097</d>
<d>31.064</d>
<d>31.0913</d>
<d>31.1624</d>
<d>31.214</d>
<d>31.1917</d>
<d>31.221</d>
<d>31.298</d>
<d>31.2601</d>
<d>31.2667</d>
<d>31.2581</d>
<d>31.2991</d>
<d>31.3136</d>
<d>31.1979</d>
<d>31.2132</d>
<d>31.2015</d>
<d>31.1589</d>
<d>31.1234</d>
<d>31.0562</d>
<d>31.0327</d>
<d>31.0312</d>
<d>31.0163</d>
<d>31.0925</d>
<d>31.0198</d>
<d>31.0499</d>
<d>31.0933</d>
<d>31.0128</d>
<d>31.1624</d>
<d>31.3425</d>
<d>31.5488</d>
<d>31.2734</d>
<d>31.0901</d>
<d>31.012</d>
<d>30.9272</d>
</Subcolumn>
</YColumn>
</Table>
<Table ID="Table18" XFormat="numbers" YFormat="replicates" Replicates="1" TableType="XY" EVFormat="AsteriskAfterNumber">
<Title>C215A</Title>
<RowTitlesColumn Width="38">
<Subcolumn></Subcolumn>
</RowTitlesColumn>
<XColumn Width="210" Subcolumns="1" Decimals="7">
<Title>#2: Fc2:5 - 4 -/C215A 0.03<Font Face="Times New Roman">µ</Font>M_X</Title>
<Subcolumn>
<d>-33.4</d>
<d>-32.4</d>
<d>-31.4</d>
<d>-30.4</d>
<d>-29.4</d>
<d>-28.4</d>
<d>-27.4</d>
<d>-26.4</d>
<d>-25.4</d>
<d>-24.4</d>
<d>-23.4</d>
<d>-22.4</d>
<d>-21.4</d>
<d>-20.4</d>
<d>-19.4</d>
<d>-18.4</d>
<d>-17.4</d>
<d>-16.4</d>
<d>-15.4</d>
<d>-14.4</d>
<d>-13.4</d>
<d>-12.4</d>
<d>-11.4</d>
<d>-10.4</d>
<d>-9.4</d>
<d>-8.4</d>
<d>-7.4</d>
<d>-6.4</d>
<d>-5.4</d>
<d>-4.4</d>
<d>-3.4</d>
<d>-2.4</d>
<d>-1.4</d>
<d>-0.400002</d>
<d>0.599998</d>
<d>1.6</d>
<d>2.6</d>
<d>3.6</d>
<d>4.6</d>
<d>5.6</d>
<d>6.6</d>
<d>7.6</d>
<d>8.6</d>
<d>9.6</d>
<d>10.6</d>
<d>11.6</d>
<d>12.6</d>
<d>13.6</d>
<d>14.6</d>
<d>15.6</d>
<d>16.6</d>
<d>17.6</d>
<d>18.6</d>
<d>19.6</d>
<d>20.6</d>
<d>21.6</d>
<d>22.6</d>
<d>23.6</d>
<d>24.6</d>
<d>25.6</d>
<d>26.6</d>
<d>27.6</d>
<d>28.6</d>
<d>29.6</d>
<d>30.6</d>
<d>31.6</d>
<d>32.6</d>
<d>33.6</d>
<d>34.6</d>
<d>35.6</d>
<d>36.6</d>
<d>37.6</d>
<d>38.6</d>
<d>39.6</d>
<d>40.6</d>
<d>41.6</d>
<d>42.6</d>
<d>43.6</d>
<d>44.6</d>
<d>45.6</d>
<d>46.6</d>
<d>47.6</d>
<d>48.6</d>
<d>49.6</d>
<d>50.6</d>
<d>51.6</d>
<d>52.6</d>
<d>53.6</d>
<d>54.6</d>
<d>55.6</d>
<d>56.6</d>
<d>57.6</d>
<d>58.6</d>
<d>59.6</d>
<d>60.6</d>
<d>61.6</d>
<d>62.6</d>
<d>63.6</d>
<d>64.6</d>
<d>65.6</d>
<d>66.6</d>
<d>67.6</d>
<d>68.6</d>
<d>69.6</d>
<d>70.6</d>
<d>71.6</d>
<d>72.6</d>
<d>73.6</d>
<d>74.6</d>
<d>75.6</d>
<d>76.6</d>
<d>77.6</d>
<d>78.6</d>
<d>79.6</d>
<d>80.6</d>
<d>81.6</d>
<d>82.6</d>
<d>83.6</d>
<d>84.6</d>
<d>85.6</d>
<d>86.6</d>
<d>87.6</d>
<d>88.6</d>
<d>89.6</d>
<d>90.6</d>
<d>91.6</d>
<d>92.6</d>
<d>93.6</d>
<d>94.6</d>
<d>95.6</d>
<d>96.6</d>
<d>97.6</d>
<d>98.6</d>
<d>99.6</d>
<d>100.6</d>
<d>101.6</d>
<d>102.6</d>
<d>103.6</d>
<d>104.6</d>
<d>105.6</d>
<d>106.6</d>
<d>107.6</d>
<d>108.6</d>
<d>109.6</d>
<d>110.6</d>
<d>111.6</d>
<d>112.6</d>
<d>113.6</d>
<d>114.6</d>
<d>115.6</d>
<d>116.6</d>
<d>117.6</d>
<d>118.6</d>
<d>119.6</d>
<d>120.6</d>
<d>121.6</d>
<d>122.6</d>
<d>123.6</d>
<d>124.6</d>
<d>125.6</d>
<d>126.6</d>
<d>127.6</d>
<d>128.6</d>
<d>129.6</d>
<d>130.6</d>
<d>131.6</d>
<d>132.6</d>
<d>133.6</d>
<d>134.6</d>
<d>135.6</d>
<d>136.6</d>
<d>137.6</d>
<d>138.6</d>
<d>139.6</d>
<d>140.6</d>
<d>141.6</d>
<d>142.6</d>
<d>143.6</d>
<d>144.6</d>
<d>145.6</d>
<d>146.6</d>
<d>147.6</d>
<d>148.6</d>
<d>149.6</d>
<d>150.6</d>
<d>151.6</d>
<d>152.6</d>
<d>153.6</d>
<d>154.6</d>
<d>155.6</d>
<d>156.6</d>
<d>157.6</d>
<d>158.6</d>
<d>159.6</d>
<d>160.6</d>
<d>161.6</d>
<d>162.6</d>
<d>163.6</d>
<d>164.6</d>
<d>165.6</d>
<d>166.6</d>
<d>167.6</d>
<d>168.6</d>
<d>169.6</d>
<d>170.6</d>
<d>171.6</d>
<d>172.6</d>
<d>173.6</d>
<d>174.6</d>
<d>175.6</d>
<d>176.6</d>
<d>177.6</d>
<d>178.6</d>
<d>179.6</d>
<d>180.6</d>
<d>181.6</d>
<d>182.6</d>
<d>183.6</d>
<d>184.6</d>
<d>185.6</d>
<d>186.6</d>
<d>187.6</d>
<d>188.6</d>
<d>189.6</d>
<d>190.6</d>
<d>191.6</d>
<d>192.6</d>
<d>193.6</d>
<d>194.6</d>
<d>195.6</d>
<d>196.6</d>
<d>197.6</d>
<d>198.6</d>
<d>199.6</d>
<d>200.6</d>
<d>201.6</d>
<d>202.6</d>
<d>203.6</d>
<d>204.6</d>
<d>205.6</d>
<d>206.6</d>
<d>207.6</d>
<d>208.6</d>
<d>209.6</d>
<d>210.6</d>
<d>211.6</d>
<d>212.6</d>
<d>213.6</d>
<d>214.6</d>
<d>215.6</d>
<d>216.6</d>
<d>217.6</d>
<d>218.6</d>
<d>219.6</d>
<d>220.6</d>
<d>221.6</d>
<d>222.6</d>
<d>223.6</d>
<d>224.6</d>
<d>225.6</d>
<d>226.6</d>
<d>227.6</d>
<d>228.6</d>
<d>229.6</d>
<d>230.6</d>
<d>231.6</d>
<d>232.6</d>
<d>233.6</d>
<d>234.6</d>
<d>235.6</d>
<d>236.6</d>
<d>237.6</d>
<d>238.6</d>
<d>239.6</d>
<d>240.6</d>
<d>241.6</d>
<d>242.6</d>
<d>243.6</d>
<d>244.6</d>
<d>245.6</d>
<d>246.6</d>
<d>247.6</d>
<d>248.6</d>
<d>249.6</d>
<d>250.6</d>
<d>251.6</d>
<d>252.6</d>
<d>253.6</d>
<d>254.6</d>
<d>255.6</d>
<d>256.6</d>
<d>257.6</d>
<d>258.6</d>
<d>259.6</d>
<d>260.6</d>
<d>261.6</d>
<d>262.6</d>
<d>263.6</d>
<d>264.6</d>
<d>265.6</d>
<d>266.6</d>
<d>267.6</d>
<d>268.6</d>
<d>269.6</d>
<d>270.6</d>
<d>271.6</d>
<d>272.6</d>
<d>273.6</d>
<d>274.6</d>
<d>275.6</d>
<d>276.6</d>
<d>277.6</d>
<d>278.6</d>
<d>279.6</d>
<d>280.6</d>
<d>281.6</d>
<d>282.6</d>
<d>283.6</d>
<d>284.6</d>
<d>285.6</d>
<d>286.6</d>
<d>287.6</d>
<d>288.6</d>
<d>289.6</d>
<d>290.6</d>
<d>291.6</d>
<d>292.6</d>
<d>293.6</d>
<d>294.6</d>
<d>295.6</d>
<d>296.6</d>
<d>297.6</d>
<d>298.6</d>
<d>299.6</d>
<d>300.6</d>
<d>301.6</d>
<d>302.6</d>
<d>303.6</d>
<d>304.6</d>
<d>305.6</d>
<d>306.6</d>
<d>307.6</d>
<d>308.6</d>
<d>309.6</d>
<d>310.6</d>
<d>311.6</d>
<d>312.6</d>
<d>313.6</d>
<d>314.6</d>
<d>315.6</d>
<d>316.6</d>
<d>317.6</d>
<d>318.6</d>
<d>319.6</d>
<d>320.6</d>
<d>321.6</d>
<d>322.6</d>
<d>323.6</d>
<d>324.6</d>
<d>325.6</d>
<d>326.6</d>
<d>327.6</d>
<d>328.6</d>
<d>329.6</d>
<d>330.6</d>
<d>331.6</d>
<d>332.6</d>
<d>333.6</d>
<d>334.6</d>
<d>335.6</d>
<d>336.6</d>
<d>337.6</d>
<d>338.6</d>
<d>339.6</d>
<d>340.6</d>
<d>341.6</d>
<d>342.6</d>
<d>343.6</d>
<d>344.6</d>
<d>345.6</d>
<d>346.6</d>
<d>347.6</d>
<d>348.6</d>
<d>349.6</d>
<d>350.6</d>
<d>351.6</d>
<d>352.6</d>
<d>353.6</d>
<d>354.6</d>
<d>355.6</d>
<d>356.6</d>
<d>357.6</d>
<d>358.6</d>
<d>359.6</d>
<d>360.6</d>
<d>361.6</d>
<d>362.6</d>
<d>363.6</d>
<d>364.6</d>
<d>365.6</d>
<d>366.6</d>
<d>367.6</d>
<d>368.6</d>
<d>369.6</d>
<d>370.6</d>
<d>371.6</d>
<d>372.6</d>
<d>373.6</d>
<d>374.6</d>
<d>375.6</d>
<d>376.6</d>
<d>377.6</d>
<d>378.6</d>
<d>379.6</d>
<d>380.6</d>
<d>381.6</d>
<d>382.6</d>
<d>383.6</d>
<d>384.6</d>
<d>385.6</d>
<d>386.6</d>
<d>387.6</d>
<d>388.6</d>
<d>389.6</d>
<d>390.6</d>
<d>391.6</d>
<d>392.6</d>
<d>393.6</d>
<d>394.6</d>
<d>395.6</d>
<d>396.6</d>
<d>397.6</d>
<d>398.6</d>
<d>399.6</d>
<d>400.6</d>
<d>401.6</d>
<d>402.6</d>
<d>403.6</d>
<d>404.6</d>
<d>405.6</d>
<d>406.6</d>
<d>407.6</d>
<d>408.6</d>
<d>409.6</d>
<d>410.6</d>
<d>411.6</d>
<d>412.6</d>
<d>413.6</d>
<d>414.6</d>
<d>415.6</d>
<d>416.6</d>
<d>417.6</d>
<d>418.6</d>
<d>419.6</d>
<d>420.6</d>
<d>421.6</d>
<d>422.6</d>
<d>423.6</d>
<d>424.6</d>
<d>425.6</d>
<d>426.6</d>
<d>427.6</d>
<d>428.6</d>
<d>429.6</d>
<d>430.6</d>
<d>431.6</d>
<d>432.6</d>
<d>433.6</d>
<d>434.6</d>
<d>435.6</d>
<d>436.6</d>
<d>437.6</d>
<d>438.6</d>
<d>439.6</d>
<d>440.6</d>
<d>441.6</d>
<d>442.6</d>
<d>443.6</d>
<d>444.6</d>
<d>445.6</d>
<d>446.6</d>
<d>447.6</d>
<d>448.6</d>
<d>449.6</d>
<d>450.6</d>
<d>451.6</d>
<d>452.6</d>
<d>453.6</d>
<d>454.6</d>
<d>455.6</d>
<d>456.6</d>
<d>457.6</d>
<d>458.6</d>
<d>459.6</d>
<d>460.6</d>
<d>461.6</d>
<d>462.6</d>
<d>463.6</d>
<d>464.6</d>
<d>465.6</d>
<d>466.6</d>
<d>467.6</d>
<d>468.6</d>
<d>469.6</d>
<d>470.6</d>
<d>471.6</d>
<d>472.6</d>
<d>473.6</d>
<d>474.6</d>
<d>475.6</d>
<d>476.6</d>
<d>477.6</d>
<d>478.6</d>
<d>479.6</d>
<d>480.6</d>
<d>481.6</d>
<d>482.6</d>
<d>483.6</d>
<d>484.6</d>
<d>485.6</d>
<d>486.6</d>
<d>487.6</d>
<d>488.6</d>
<d>489.6</d>
<d>490.6</d>
<d>491.6</d>
<d>492.6</d>
<d>493.6</d>
<d>494.6</d>
<d>495.6</d>
<d>496.6</d>
<d>497.6</d>
<d>498.6</d>
<d>499.6</d>
<d>500.6</d>
<d>501.6</d>
<d>502.6</d>
<d>503.6</d>
<d>504.6</d>
<d>505.6</d>
<d>506.6</d>
<d>507.6</d>
<d>508.6</d>
<d>509.6</d>
<d>510.6</d>
<d>511.6</d>
<d>512.6</d>
<d>513.6</d>
<d>514.6</d>
<d>515.6</d>
<d>516.6</d>
<d>517.6</d>
<d>518.6</d>
<d>519.6</d>
<d>520.6</d>
<d>521.6</d>
<d>522.6</d>
<d>523.6</d>
<d>524.6</d>
<d>525.6</d>
<d>526.6</d>
<d>527.6</d>
<d>528.6</d>
<d>529.6</d>
<d>530.6</d>
<d>531.6</d>
<d>532.6</d>
<d>533.6</d>
<d>534.6</d>
<d>535.6</d>
<d>536.6</d>
<d>537.6</d>
<d>538.6</d>
<d>539.6</d>
<d>540.6</d>
<d>541.6</d>
<d>542.6</d>
<d>543.6</d>
<d>544.6</d>
<d>545.6</d>
<d>546.6</d>
<d>547.6</d>
<d>548.6</d>
<d>549.6</d>
<d>550.6</d>
<d>551.6</d>
<d>552.6</d>
<d>553.6</d>
<d>554.6</d>
<d>555.6</d>
<d>556.6</d>
<d>557.6</d>
<d>558.6</d>
<d>559.6</d>
<d>560.6</d>
<d>561.6</d>
<d>562.6</d>
<d>563.6</d>
<d>564.6</d>
<d>565.6</d>
<d>566.6</d>
<d>567.6</d>
<d>568.6</d>
<d>569.6</d>
<d>570.6</d>
<d>571.6</d>
<d>572.6</d>
<d>573.6</d>
<d>574.6</d>
<d>575.6</d>
<d>576.6</d>
<d>577.6</d>
<d>578.6</d>
<d>579.6</d>
<d>580.6</d>
<d>581.6</d>
<d>582.6</d>
<d>583.6</d>
<d>584.6</d>
<d>585.6</d>
<d>586.6</d>
<d>587.6</d>
<d>588.6</d>
<d>589.6</d>
<d>590.6</d>
<d>591.6</d>
<d>592.6</d>
<d>593.6</d>
<d>594.6</d>
<d>595.6</d>
<d>596.6</d>
<d>597.6</d>
<d>598.6</d>
<d>599.6</d>
<d>600.6</d>
<d>601.6</d>
<d>602.6</d>
<d>603.6</d>
<d>604.6</d>
<d>605.6</d>
<d>606.6</d>
<d>607.6</d>
<d>608.6</d>
<d>609.6</d>
<d>610.6</d>
</Subcolumn>
</XColumn>
<XAdvancedColumn Version="1" Width="210" Decimals="7" Subcolumns="1">
<Title>#2: Fc2:5 - 4 -/C215A 0.03<Font Face="Times New Roman">µ</Font>M_X</Title>
<Subcolumn>
<d>-33.4</d>
<d>-32.4</d>
<d>-31.4</d>
<d>-30.4</d>
<d>-29.4</d>
<d>-28.4</d>
<d>-27.4</d>
<d>-26.4</d>
<d>-25.4</d>
<d>-24.4</d>
<d>-23.4</d>
<d>-22.4</d>
<d>-21.4</d>
<d>-20.4</d>
<d>-19.4</d>
<d>-18.4</d>
<d>-17.4</d>
<d>-16.4</d>
<d>-15.4</d>
<d>-14.4</d>
<d>-13.4</d>
<d>-12.4</d>
<d>-11.4</d>
<d>-10.4</d>
<d>-9.4</d>
<d>-8.4</d>
<d>-7.4</d>
<d>-6.4</d>
<d>-5.4</d>
<d>-4.4</d>
<d>-3.4</d>
<d>-2.4</d>
<d>-1.4</d>
<d>-0.400002</d>
<d>0.599998</d>
<d>1.6</d>
<d>2.6</d>
<d>3.6</d>
<d>4.6</d>
<d>5.6</d>
<d>6.6</d>
<d>7.6</d>
<d>8.6</d>
<d>9.6</d>
<d>10.6</d>
<d>11.6</d>
<d>12.6</d>
<d>13.6</d>
<d>14.6</d>
<d>15.6</d>
<d>16.6</d>
<d>17.6</d>
<d>18.6</d>
<d>19.6</d>
<d>20.6</d>
<d>21.6</d>
<d>22.6</d>
<d>23.6</d>
<d>24.6</d>
<d>25.6</d>
<d>26.6</d>
<d>27.6</d>
<d>28.6</d>
<d>29.6</d>
<d>30.6</d>
<d>31.6</d>
<d>32.6</d>
<d>33.6</d>
<d>34.6</d>
<d>35.6</d>
<d>36.6</d>
<d>37.6</d>
<d>38.6</d>
<d>39.6</d>
<d>40.6</d>
<d>41.6</d>
<d>42.6</d>
<d>43.6</d>
<d>44.6</d>
<d>45.6</d>
<d>46.6</d>
<d>47.6</d>
<d>48.6</d>
<d>49.6</d>
<d>50.6</d>
<d>51.6</d>
<d>52.6</d>
<d>53.6</d>
<d>54.6</d>
<d>55.6</d>
<d>56.6</d>
<d>57.6</d>
<d>58.6</d>
<d>59.6</d>
<d>60.6</d>
<d>61.6</d>
<d>62.6</d>
<d>63.6</d>
<d>64.6</d>
<d>65.6</d>
<d>66.6</d>
<d>67.6</d>
<d>68.6</d>
<d>69.6</d>
<d>70.6</d>
<d>71.6</d>
<d>72.6</d>
<d>73.6</d>
<d>74.6</d>
<d>75.6</d>
<d>76.6</d>
<d>77.6</d>
<d>78.6</d>
<d>79.6</d>
<d>80.6</d>
<d>81.6</d>
<d>82.6</d>
<d>83.6</d>
<d>84.6</d>
<d>85.6</d>
<d>86.6</d>
<d>87.6</d>
<d>88.6</d>
<d>89.6</d>
<d>90.6</d>
<d>91.6</d>
<d>92.6</d>
<d>93.6</d>
<d>94.6</d>
<d>95.6</d>
<d>96.6</d>
<d>97.6</d>
<d>98.6</d>
<d>99.6</d>
<d>100.6</d>
<d>101.6</d>
<d>102.6</d>
<d>103.6</d>
<d>104.6</d>
<d>105.6</d>
<d>106.6</d>
<d>107.6</d>
<d>108.6</d>
<d>109.6</d>
<d>110.6</d>
<d>111.6</d>
<d>112.6</d>
<d>113.6</d>
<d>114.6</d>
<d>115.6</d>
<d>116.6</d>
<d>117.6</d>
<d>118.6</d>
<d>119.6</d>
<d>120.6</d>
<d>121.6</d>
<d>122.6</d>
<d>123.6</d>
<d>124.6</d>
<d>125.6</d>
<d>126.6</d>
<d>127.6</d>
<d>128.6</d>
<d>129.6</d>
<d>130.6</d>
<d>131.6</d>
<d>132.6</d>
<d>133.6</d>
<d>134.6</d>
<d>135.6</d>
<d>136.6</d>
<d>137.6</d>
<d>138.6</d>
<d>139.6</d>
<d>140.6</d>
<d>141.6</d>
<d>142.6</d>
<d>143.6</d>
<d>144.6</d>
<d>145.6</d>
<d>146.6</d>
<d>147.6</d>
<d>148.6</d>
<d>149.6</d>
<d>150.6</d>
<d>151.6</d>
<d>152.6</d>
<d>153.6</d>
<d>154.6</d>
<d>155.6</d>
<d>156.6</d>
<d>157.6</d>
<d>158.6</d>
<d>159.6</d>
<d>160.6</d>
<d>161.6</d>
<d>162.6</d>
<d>163.6</d>
<d>164.6</d>
<d>165.6</d>
<d>166.6</d>
<d>167.6</d>
<d>168.6</d>
<d>169.6</d>
<d>170.6</d>
<d>171.6</d>
<d>172.6</d>
<d>173.6</d>
<d>174.6</d>
<d>175.6</d>
<d>176.6</d>
<d>177.6</d>
<d>178.6</d>
<d>179.6</d>
<d>180.6</d>
<d>181.6</d>
<d>182.6</d>
<d>183.6</d>
<d>184.6</d>
<d>185.6</d>
<d>186.6</d>
<d>187.6</d>
<d>188.6</d>
<d>189.6</d>
<d>190.6</d>
<d>191.6</d>
<d>192.6</d>
<d>193.6</d>
<d>194.6</d>
<d>195.6</d>
<d>196.6</d>
<d>197.6</d>
<d>198.6</d>
<d>199.6</d>
<d>200.6</d>
<d>201.6</d>
<d>202.6</d>
<d>203.6</d>
<d>204.6</d>
<d>205.6</d>
<d>206.6</d>
<d>207.6</d>
<d>208.6</d>
<d>209.6</d>
<d>210.6</d>
<d>211.6</d>
<d>212.6</d>
<d>213.6</d>
<d>214.6</d>
<d>215.6</d>
<d>216.6</d>
<d>217.6</d>
<d>218.6</d>
<d>219.6</d>
<d>220.6</d>
<d>221.6</d>
<d>222.6</d>
<d>223.6</d>
<d>224.6</d>
<d>225.6</d>
<d>226.6</d>
<d>227.6</d>
<d>228.6</d>
<d>229.6</d>
<d>230.6</d>
<d>231.6</d>
<d>232.6</d>
<d>233.6</d>
<d>234.6</d>
<d>235.6</d>
<d>236.6</d>
<d>237.6</d>
<d>238.6</d>
<d>239.6</d>
<d>240.6</d>
<d>241.6</d>
<d>242.6</d>
<d>243.6</d>
<d>244.6</d>
<d>245.6</d>
<d>246.6</d>
<d>247.6</d>
<d>248.6</d>
<d>249.6</d>
<d>250.6</d>
<d>251.6</d>
<d>252.6</d>
<d>253.6</d>
<d>254.6</d>
<d>255.6</d>
<d>256.6</d>
<d>257.6</d>
<d>258.6</d>
<d>259.6</d>
<d>260.6</d>
<d>261.6</d>
<d>262.6</d>
<d>263.6</d>
<d>264.6</d>
<d>265.6</d>
<d>266.6</d>
<d>267.6</d>
<d>268.6</d>
<d>269.6</d>
<d>270.6</d>
<d>271.6</d>
<d>272.6</d>
<d>273.6</d>
<d>274.6</d>
<d>275.6</d>
<d>276.6</d>
<d>277.6</d>
<d>278.6</d>
<d>279.6</d>
<d>280.6</d>
<d>281.6</d>
<d>282.6</d>
<d>283.6</d>
<d>284.6</d>
<d>285.6</d>
<d>286.6</d>
<d>287.6</d>
<d>288.6</d>
<d>289.6</d>
<d>290.6</d>
<d>291.6</d>
<d>292.6</d>
<d>293.6</d>
<d>294.6</d>
<d>295.6</d>
<d>296.6</d>
<d>297.6</d>
<d>298.6</d>
<d>299.6</d>
<d>300.6</d>
<d>301.6</d>
<d>302.6</d>
<d>303.6</d>
<d>304.6</d>
<d>305.6</d>
<d>306.6</d>
<d>307.6</d>
<d>308.6</d>
<d>309.6</d>
<d>310.6</d>
<d>311.6</d>
<d>312.6</d>
<d>313.6</d>
<d>314.6</d>
<d>315.6</d>
<d>316.6</d>
<d>317.6</d>
<d>318.6</d>
<d>319.6</d>
<d>320.6</d>
<d>321.6</d>
<d>322.6</d>
<d>323.6</d>
<d>324.6</d>
<d>325.6</d>
<d>326.6</d>
<d>327.6</d>
<d>328.6</d>
<d>329.6</d>
<d>330.6</d>
<d>331.6</d>
<d>332.6</d>
<d>333.6</d>
<d>334.6</d>
<d>335.6</d>
<d>336.6</d>
<d>337.6</d>
<d>338.6</d>
<d>339.6</d>
<d>340.6</d>
<d>341.6</d>
<d>342.6</d>
<d>343.6</d>
<d>344.6</d>
<d>345.6</d>
<d>346.6</d>
<d>347.6</d>
<d>348.6</d>
<d>349.6</d>
<d>350.6</d>
<d>351.6</d>
<d>352.6</d>
<d>353.6</d>
<d>354.6</d>
<d>355.6</d>
<d>356.6</d>
<d>357.6</d>
<d>358.6</d>
<d>359.6</d>
<d>360.6</d>
<d>361.6</d>
<d>362.6</d>
<d>363.6</d>
<d>364.6</d>
<d>365.6</d>
<d>366.6</d>
<d>367.6</d>
<d>368.6</d>
<d>369.6</d>
<d>370.6</d>
<d>371.6</d>
<d>372.6</d>
<d>373.6</d>
<d>374.6</d>
<d>375.6</d>
<d>376.6</d>
<d>377.6</d>
<d>378.6</d>
<d>379.6</d>
<d>380.6</d>
<d>381.6</d>
<d>382.6</d>
<d>383.6</d>
<d>384.6</d>
<d>385.6</d>
<d>386.6</d>
<d>387.6</d>
<d>388.6</d>
<d>389.6</d>
<d>390.6</d>
<d>391.6</d>
<d>392.6</d>
<d>393.6</d>
<d>394.6</d>
<d>395.6</d>
<d>396.6</d>
<d>397.6</d>
<d>398.6</d>
<d>399.6</d>
<d>400.6</d>
<d>401.6</d>
<d>402.6</d>
<d>403.6</d>
<d>404.6</d>
<d>405.6</d>
<d>406.6</d>
<d>407.6</d>
<d>408.6</d>
<d>409.6</d>
<d>410.6</d>
<d>411.6</d>
<d>412.6</d>
<d>413.6</d>
<d>414.6</d>
<d>415.6</d>
<d>416.6</d>
<d>417.6</d>
<d>418.6</d>
<d>419.6</d>
<d>420.6</d>
<d>421.6</d>
<d>422.6</d>
<d>423.6</d>
<d>424.6</d>
<d>425.6</d>
<d>426.6</d>
<d>427.6</d>
<d>428.6</d>
<d>429.6</d>
<d>430.6</d>
<d>431.6</d>
<d>432.6</d>
<d>433.6</d>
<d>434.6</d>
<d>435.6</d>
<d>436.6</d>
<d>437.6</d>
<d>438.6</d>
<d>439.6</d>
<d>440.6</d>
<d>441.6</d>
<d>442.6</d>
<d>443.6</d>
<d>444.6</d>
<d>445.6</d>
<d>446.6</d>
<d>447.6</d>
<d>448.6</d>
<d>449.6</d>
<d>450.6</d>
<d>451.6</d>
<d>452.6</d>
<d>453.6</d>
<d>454.6</d>
<d>455.6</d>
<d>456.6</d>
<d>457.6</d>
<d>458.6</d>
<d>459.6</d>
<d>460.6</d>
<d>461.6</d>
<d>462.6</d>
<d>463.6</d>
<d>464.6</d>
<d>465.6</d>
<d>466.6</d>
<d>467.6</d>
<d>468.6</d>
<d>469.6</d>
<d>470.6</d>
<d>471.6</d>
<d>472.6</d>
<d>473.6</d>
<d>474.6</d>
<d>475.6</d>
<d>476.6</d>
<d>477.6</d>
<d>478.6</d>
<d>479.6</d>
<d>480.6</d>
<d>481.6</d>
<d>482.6</d>
<d>483.6</d>
<d>484.6</d>
<d>485.6</d>
<d>486.6</d>
<d>487.6</d>
<d>488.6</d>
<d>489.6</d>
<d>490.6</d>
<d>491.6</d>
<d>492.6</d>
<d>493.6</d>
<d>494.6</d>
<d>495.6</d>
<d>496.6</d>
<d>497.6</d>
<d>498.6</d>
<d>499.6</d>
<d>500.6</d>
<d>501.6</d>
<d>502.6</d>
<d>503.6</d>
<d>504.6</d>
<d>505.6</d>
<d>506.6</d>
<d>507.6</d>
<d>508.6</d>
<d>509.6</d>
<d>510.6</d>
<d>511.6</d>
<d>512.6</d>
<d>513.6</d>
<d>514.6</d>
<d>515.6</d>
<d>516.6</d>
<d>517.6</d>
<d>518.6</d>
<d>519.6</d>
<d>520.6</d>
<d>521.6</d>
<d>522.6</d>
<d>523.6</d>
<d>524.6</d>
<d>525.6</d>
<d>526.6</d>
<d>527.6</d>
<d>528.6</d>
<d>529.6</d>
<d>530.6</d>
<d>531.6</d>
<d>532.6</d>
<d>533.6</d>
<d>534.6</d>
<d>535.6</d>
<d>536.6</d>
<d>537.6</d>
<d>538.6</d>
<d>539.6</d>
<d>540.6</d>
<d>541.6</d>
<d>542.6</d>
<d>543.6</d>
<d>544.6</d>
<d>545.6</d>
<d>546.6</d>
<d>547.6</d>
<d>548.6</d>
<d>549.6</d>
<d>550.6</d>
<d>551.6</d>
<d>552.6</d>
<d>553.6</d>
<d>554.6</d>
<d>555.6</d>
<d>556.6</d>
<d>557.6</d>
<d>558.6</d>
<d>559.6</d>
<d>560.6</d>
<d>561.6</d>
<d>562.6</d>
<d>563.6</d>
<d>564.6</d>
<d>565.6</d>
<d>566.6</d>
<d>567.6</d>
<d>568.6</d>
<d>569.6</d>
<d>570.6</d>
<d>571.6</d>
<d>572.6</d>
<d>573.6</d>
<d>574.6</d>
<d>575.6</d>
<d>576.6</d>
<d>577.6</d>
<d>578.6</d>
<d>579.6</d>
<d>580.6</d>
<d>581.6</d>
<d>582.6</d>
<d>583.6</d>
<d>584.6</d>
<d>585.6</d>
<d>586.6</d>
<d>587.6</d>
<d>588.6</d>
<d>589.6</d>
<d>590.6</d>
<d>591.6</d>
<d>592.6</d>
<d>593.6</d>
<d>594.6</d>
<d>595.6</d>
<d>596.6</d>
<d>597.6</d>
<d>598.6</d>
<d>599.6</d>
<d>600.6</d>
<d>601.6</d>
<d>602.6</d>
<d>603.6</d>
<d>604.6</d>
<d>605.6</d>
<d>606.6</d>
<d>607.6</d>
<d>608.6</d>
<d>609.6</d>
<d>610.6</d>
</Subcolumn>
</XAdvancedColumn>
<YColumn Width="190" Decimals="10" Subcolumns="1">
<Title>#2: Fc2:5 - 4 -/C215A 0.03<Font Face="Times New Roman">µ</Font>M_Y</Title>
<Subcolumn>
<d>-0.317963</d>
<d>-0.331238</d>
<d>-0.169525</d>
<d>-0.508575</d>
<d>-0.692963</d>
<d>-0.540619</d>
<d>-0.421875</d>
<d>-0.350769</d>
<d>-0.285156</d>
<d>-0.146088</d>
<d>-0.0515442</d>
<d>0.03125</d>
<d>0.125793</d>
<d>0.139862</d>
<d>0.0179749</d>
<d>-0.0601501</d>
<d>-0.0359192</d>
<d>-0.0171814</d>
<d>-0.0210876</d>
<d>0.0109558</d>
<d>0.078125</d>
<d>0.137512</d>
<d>0.114075</d>
<d>0.0539246</d>
<d>0.0320435</d>
<d>-0.0632629</d>
<d>-0.0679626</d>
<d>-0.110931</d>
<d>-0.184357</d>
<d>-0.114044</d>
<d>0.00390625</d>
<d>0.0515747</d>
<d>0.0500183</d>
<d>0.157837</d>
<d></d>
<d></d>
<d></d>
<d>1.89151</d>
<d>2.03912</d>
<d>0.165649</d>
<d>-0.746857</d>
<d>-0.727325</d>
<d>-0.802338</d>
<d>-0.334351</d>
<d>-0.302338</d>
<d>-0.381226</d>
<d>-0.564056</d>
<d>-0.5867</d>
<d>-0.512482</d>
<d>-0.272644</d>
<d>-0.118744</d>
<d>0.0906372</d>
<d>0.244537</d>
<d>0.267212</d>
<d>0.236725</d>
<d>0.219543</d>
<d>0.258606</d>
<d>0.246887</d>
<d>0.264862</d>
<d>0.326569</d>
<d>0.419556</d>
<d>0.5</d>
<d>0.571106</d>
<d>0.707825</d>
<d>0.840637</d>
<d>0.936737</d>
<d>0.889862</d>
<d>0.955475</d>
<d>1.07736</d>
<d>1.04532</d>
<d>1.11252</d>
<d>1.15314</d>
<d>1.38672</d>
<d>1.61407</d>
<d>1.70938</d>
<d>1.84219</d>
<d>1.92892</d>
<d>2.04767</d>
<d>2.01251</d>
<d>2.03751</d>
<d>2.12579</d>
<d>2.18048</d>
<d>2.24533</d>
<d>2.29767</d>
<d>2.45938</d>
<d>2.46799</d>
<d>2.49063</d>
<d>2.56564</d>
<d>2.64297</d>
<d>2.75861</d>
<d>2.78439</d>
<d>2.84064</d>
<d>2.89923</d>
<d>3.00861</d>
<d>3.13751</d>
<d>3.21017</d>
<d>3.22736</d>
<d>3.24768</d>
<d>3.29767</d>
<d>3.45703</d>
<d>3.54141</d>
<d>3.61798</d>
<d>3.78751</d>
<d>3.8797</d>
<d>3.91876</d>
<d>3.91721</d>
<d>3.92267</d>
<d>4.01096</d>
<d>4.01407</d>
<d>4.16016</d>
<d>4.29065</d>
<d>4.36877</d>
<d>4.40704</d>
<d>4.50159</d>
<d>4.65079</d>
<d>4.66876</d>
<d>4.70081</d>
<d>4.76251</d>
<d>4.86563</d>
<d>4.79221</d>
<d>4.73752</d>
<d>4.74768</d>
<d>4.84534</d>
<d>4.92346</d>
<d>5.0336</d>
<d>5.18594</d>
<d>5.3172</d>
<d>5.37189</d>
<d>5.45001</d>
<d>5.48047</d>
<d>5.49142</d>
<d>5.58673</d>
<d>5.67267</d>
<d>5.72891</d>
<d>5.77658</d>
<d>5.88361</d>
<d>5.95782</d>
<d>6.00079</d>
<d>6.02188</d>
<d>6.11252</d>
<d>6.18439</d>
<d>6.17892</d>
<d>6.14923</d>
<d>6.02112</d>
<d>6.07031</d>
<d>6.07971</d>
<d>6.12735</d>
<d>6.13907</d>
<d>6.23282</d>
<d>6.39377</d>
<d>6.39767</d>
<d>6.4711</d>
<d>6.54611</d>
<d>6.59219</d>
<d>6.64767</d>
<d>6.61798</d>
<d>6.71564</d>
<d>6.72736</d>
<d>6.62891</d>
<d>6.61563</d>
<d>6.56564</d>
<d>6.67892</d>
<d>6.70862</d>
<d>6.73987</d>
<d>6.86719</d>
<d>6.86954</d>
<d>6.90158</d>
<d>6.86252</d>
<d>6.85391</d>
<d>6.91876</d>
<d>6.89767</d>
<d>6.92969</d>
<d>7.05704</d>
<d>7.10861</d>
<d>7.23517</d>
<d>7.23517</d>
<d>7.30469</d>
<d>7.37814</d>
<d>7.38596</d>
<d>7.54688</d>
<d>7.61407</d>
<d>7.72736</d>
<d>7.7883</d>
<d>7.91251</d>
<d>8.03284</d>
<d>7.98126</d>
<d>8.03986</d>
<d>8.05002</d>
<d>8.09219</d>
<d>8.11096</d>
<d>8.16641</d>
<d>8.09689</d>
<d>8.00861</d>
<d>7.93048</d>
<d>7.89142</d>
<d>7.83362</d>
<d>7.77032</d>
<d>7.86407</d>
<d>7.9375</d>
<d>8.0383</d>
<d>8.09454</d>
<d>8.12814</d>
<d>8.18204</d>
<d>8.20001</d>
<d>8.27032</d>
<d>8.31174</d>
<d>8.38907</d>
<d>8.48907</d>
<d>8.59143</d>
<d>8.60547</d>
<d>8.63986</d>
<d>8.68985</d>
<d>8.69376</d>
<d>8.73517</d>
<d>8.73752</d>
<d>8.76953</d>
<d>8.7883</d>
<d>8.71799</d>
<d>8.66876</d>
<d>8.64923</d>
<d>8.67267</d>
<d>8.77734</d>
<d>8.77267</d>
<d>8.89377</d>
<d>9.04688</d>
<d>9.21564</d>
<d>9.24142</d>
<d>9.27734</d>
<d>9.36642</d>
<d>9.43439</d>
<d>9.54532</d>
<d>9.54456</d>
<d>9.58282</d>
<d>9.66641</d>
<d>9.65704</d>
<d>9.64767</d>
<d>9.56018</d>
<d>9.47424</d>
<d>9.50705</d>
<d>9.50079</d>
<d>9.56485</d>
<d>9.66797</d>
<d>9.76251</d>
<d>9.86252</d>
<d>9.95703</d>
<d>10.0203</d>
<d>10.1117</d>
<d>10.2453</d>
<d>10.4086</d>
<d>10.532</d>
<d>10.6156</d>
<d>10.6531</d>
<d>10.6063</d>
<d>10.5742</d>
<d>10.5164</d>
<d>10.425</d>
<d>10.236</d>
<d>10.093</d>
<d>10.0711</d>
<d>10.0539</d>
<d>10.0539</d>
<d>10.1</d>
<d>10.1945</d>
<d>10.4258</d>
<d>10.6719</d>
<d>10.7547</d>
<d>10.775</d>
<d>10.8398</d>
<d>10.8883</d>
<d>10.8484</d>
<d>10.6985</d>
<d>10.7641</d>
<d>10.8055</d>
<d>10.8406</d>
<d>10.8313</d>
<d>10.8211</d>
<d>10.8344</d>
<d>10.7602</d>
<d>10.7992</d>
<d>10.8617</d>
<d>10.9656</d>
<d>11.05</d>
<d>11.0578</d>
<d>11.1523</d>
<d>11.0969</d>
<d>10.9953</d>
<d>10.9242</d>
<d>10.9945</d>
<d>11.0617</d>
<d>11.0774</d>
<d>11.1047</d>
<d>11.2172</d>
<d>11.3492</d>
<d>11.3383</d>
<d>11.2914</d>
<d>11.3031</d>
<d>11.3656</d>
<d>11.4406</d>
<d>11.4031</d>
<d>11.3836</d>
<d>11.4164</d>
<d>11.4242</d>
<d>11.511</d>
<d>11.5203</d>
<d>11.6078</d>
<d>11.6649</d>
<d>11.6906</d>
<d>11.7219</d>
<d>11.6063</d>
<d>11.5446</d>
<d>11.5399</d>
<d>11.5539</d>
<d>11.5258</d>
<d>11.5359</d>
<d>11.5867</d>
<d>11.6078</d>
<d>11.6469</d>
<d>11.6281</d>
<d>11.5477</d>
<d>11.5656</d>
<d>11.6117</d>
<d>11.7172</d>
<d>11.6985</d>
<d>11.7484</d>
<d>11.9242</d>
<d>11.9828</d>
<d>11.9196</d>
<d>11.8664</d>
<d>11.8563</d>
<d>11.7953</d>
<d>11.7727</d>
<d>11.8852</d>
<d>12.0125</d>
<d>12.0438</d>
<d>11.9875</d>
<d>12.0672</d>
<d>12.0297</d>
<d>11.9485</d>
<d>11.9672</d>
<d>11.9953</d>
<d>12.1</d>
<d>12.1594</d>
<d>12.2781</d>
<d>12.3133</d>
<d>12.3055</d>
<d>12.3289</d>
<d>12.2859</d>
<d>12.282</d>
<d>12.2953</d>
<d>12.3352</d>
<d>12.4094</d>
<d>12.4516</d>
<d>12.5313</d>
<d>12.5211</d>
<d>12.4203</d>
<d>12.4</d>
<d>12.3031</d>
<d>12.218</d>
<d>12.2367</d>
<d>12.3141</d>
<d>12.4313</d>
<d>12.4742</d>
<d>12.5852</d>
<d>12.7477</d>
<d>12.8078</d>
<d>12.7703</d>
<d>12.8414</d>
<d>12.8516</d>
<d>12.8664</d>
<d>12.8813</d>
<d>12.9305</d>
<d>13.0359</d>
<d>12.9867</d>
<d>12.9711</d>
<d>12.9524</d>
<d>12.8703</d>
<d>12.657</d>
<d>12.5735</d>
<d>12.6055</d>
<d>12.6813</d>
<d>12.7227</d>
<d>12.886</d>
<d>13.1094</d>
<d>13.1852</d>
<d>13.2094</d>
<d>13.2445</d>
<d>13.3188</d>
<d>13.2844</d>
<d>13.2078</d>
<d>13.2391</d>
<d>13.2586</d>
<d>13.2836</d>
<d>13.2672</d>
<d>13.293</d>
<d>13.2805</d>
<d>13.3391</d>
<d>13.3953</d>
<d>13.386</d>
<d>13.393</d>
<d>13.368</d>
<d>13.4008</d>
<d>13.4094</d>
<d>13.3899</d>
<d>13.3602</d>
<d>13.4203</d>
<d>13.4695</d>
<d>13.5086</d>
<d>13.5219</d>
<d>13.5508</d>
<d>13.6297</d>
<d>13.5867</d>
<d>13.4703</d>
<d>13.5477</d>
<d>13.6297</d>
<d>13.6164</d>
<d>13.5672</d>
<d>13.5828</d>
<d>13.6547</d>
<d>13.6836</d>
<d>13.6578</d>
<d>13.6766</d>
<d>13.7922</d>
<d>13.8805</d>
<d>13.9664</d>
<d>13.9578</d>
<d>13.9828</d>
<d>14.0047</d>
<d>13.9352</d>
<d>13.9656</d>
<d>14.0281</d>
<d>14.0609</d>
<d>14.0047</d>
<d>13.9094</d>
<d>13.9023</d>
<d>13.8313</d>
<d>13.7195</d>
<d>13.7039</d>
<d>13.743</d>
<d>13.8422</d>
<d>13.9266</d>
<d>13.9266</d>
<d>13.9774</d>
<d>13.8984</d>
<d>13.8313</d>
<d>13.8148</d>
<d>13.8555</d>
<d>13.9055</d>
<d>13.9235</d>
<d>14.0102</d>
<d>14.0188</d>
<d>14.0719</d>
<d>14.0617</d>
<d>13.9789</d>
<d>14.3469</d>
<d></d>
<d></d>
<d>14.8094</d>
<d>15.0617</d>
<d>15.0063</d>
<d>15.0031</d>
<d>14.9945</d>
<d>14.9891</d>
<d>14.9821</d>
<d>14.907</d>
<d>14.8836</d>
<d>14.8031</d>
<d>14.7406</d>
<d>14.7523</d>
<d>14.7781</d>
<d>14.7688</d>
<d>14.682</d>
<d>14.7289</d>
<d>14.6828</d>
<d>14.5539</d>
<d>14.3969</d>
<d>14.3274</d>
<d>14.3508</d>
<d>14.2649</d>
<d>14.1688</d>
<d>14.0446</d>
<d>13.9227</d>
<d>13.9102</d>
<d>13.8547</d>
<d>13.7352</d>
<d>13.6555</d>
<d>13.6992</d>
<d>13.7164</d>
<d>13.6711</d>
<d>13.5992</d>
<d>13.6649</d>
<d>13.7531</d>
<d>13.6766</d>
<d>13.5945</d>
<d>13.4445</d>
<d>13.4203</d>
<d>13.3289</d>
<d>13.2102</d>
<d>13.1297</d>
<d>13.136</d>
<d>13.1992</d>
<d>13.1758</d>
<d>13.132</d>
<d>13.0695</d>
<d>13.0289</d>
<d>12.968</d>
<d>12.9109</d>
<d>12.8274</d>
<d>12.8031</d>
<d>12.8008</d>
<d>12.7625</d>
<d>12.8563</d>
<d>12.8289</d>
<d>12.8875</d>
<d>12.8891</d>
<d>12.8758</d>
<d>12.9172</d>
<d>12.9008</d>
<d>12.9</d>
<d>12.8656</d>
<d>12.7258</d>
<d>12.6633</d>
<d>12.6039</d>
<d>12.5453</d>
<d>12.4914</d>
<d>12.4633</d>
<d>12.5242</d>
<d>12.5281</d>
<d>12.4133</d>
<d>12.3406</d>
<d>12.2094</d>
<d>12.1149</d>
<d>12.007</d>
<d>11.9125</d>
<d>11.8563</d>
<d>11.8524</d>
<d>11.8352</d>
<d>11.7914</d>
<d>11.8125</d>
<d>11.9188</d>
<d>11.986</d>
<d>12.0273</d>
<d>12.0555</d>
<d>12.1141</d>
<d>12.0711</d>
<d>11.9406</d>
<d>11.8524</d>
<d>11.6711</d>
<d>11.5789</d>
<d>11.4313</d>
<d>11.3305</d>
<d>11.2985</d>
<d>11.3109</d>
<d>11.3477</d>
<d>11.3688</d>
<d>11.4297</d>
<d>11.4477</d>
<d>11.3961</d>
<d>11.3266</d>
<d>11.3274</d>
<d>11.2461</d>
<d>11.2219</d>
<d>11.2102</d>
<d>11.3086</d>
<d>11.3016</d>
<d>11.2617</d>
<d>11.3141</d>
<d>11.3266</d>
<d>11.2914</d>
<d>11.218</d>
<d>11.2234</d>
<d>11.132</d>
<d>10.9828</d>
<d>10.8274</d>
<d>10.7922</d>
<d>10.6625</d>
<d>10.5735</d>
<d>10.5922</d>
<d>10.6141</d>
<d>10.5672</d>
<d>10.5422</d>
<d>10.6664</d>
<d>10.6406</d>
<d>10.611</d>
<d>10.5446</d>
<d>10.5453</d>
<d>10.4734</d>
<d>10.3211</d>
<d>10.2438</d>
<d>10.2539</d>
<d>10.2844</d>
<d>10.2453</d>
<d>10.2773</d>
<d>10.3102</d>
<d>10.2797</d>
<d>10.1344</d>
<d>10.0828</d>
<d>10.1328</d>
<d>10.1203</d>
<d>10.1039</d>
<d>10.1813</d>
<d>10.1961</d>
<d>10.1672</d>
<d>10.0344</d>
<d>9.97736</d>
<d>9.94846</d>
<d>9.92813</d>
<d>9.95001</d>
<d>9.97971</d>
<d>10.0195</d>
<d>9.94846</d>
<d>9.82736</d>
<d>9.63751</d>
<d>9.47345</d>
<d>9.34845</d>
<d>9.26486</d>
<d>9.24533</d>
<d>9.33594</d>
<d>9.39767</d>
<d>9.41641</d>
<d>9.46954</d>
<d>9.46329</d>
<d>9.44766</d>
<d>9.31564</d>
<d>9.27423</d>
<d>9.23672</d>
<d>9.16095</d>
<d>9.16797</d>
<d>9.12344</d>
<d>9.18594</d>
<d>9.17346</d>
<d>9.26407</d>
<d>9.35391</d>
<d>9.32266</d>
<d>9.29221</d>
<d>9.27969</d>
<d>9.26251</d>
<d>9.15002</d>
<d>9.09299</d>
<d>8.98047</d>
<d>8.84143</d>
<d>8.69064</d>
<d>8.57266</d>
<d>8.64532</d>
<d>9.16797</d>
<d>9.01953</d>
</Subcolumn>
</YColumn>
<YColumn Width="193" Decimals="7" Subcolumns="1">

<Subcolumn></Subcolumn>
</YColumn>
<YColumn Width="193" Decimals="8" Subcolumns="1">
<Title>#3: Fc2:5 - 4 -/C215A 0.06125_Y</Title>
<Subcolumn>
<d>-1.10352</d>
<d>-1.11914</d>
<d>-1.06055</d>
<d>-0.970703</d>
<d>-0.841797</d>
<d>-0.662109</d>
<d>-0.423828</d>
<d>-0.341797</d>
<d>-0.408203</d>
<d>-0.392578</d>
<d>-0.251953</d>
<d>-0.181641</d>
<d>-0.130859</d>
<d>-0.0214844</d>
<d>-0.216797</d>
<d>-0.228516</d>
<d>-0.263672</d>
<d>-0.142578</d>
<d>-0.0996094</d>
<d>0.0488281</d>
<d>0.212891</d>
<d>0.169922</d>
<d>0.142578</d>
<d>0.0683594</d>
<d>0.0371094</d>
<d>-0.130859</d>
<d>-0.189453</d>
<d>-0.201172</d>
<d>-0.158203</d>
<d>-0.103516</d>
<d>-0.0605469</d>
<d>-0.103516</d>
<d>-0.181641</d>
<d>-0.419922</d>
<d></d>
<d></d>
<d></d>
<d>-7.74414</d>
<d>-4.67383</d>
<d>-2.75195</d>
<d>-1.86133</d>
<d>-1.45117</d>
<d>-1.54102</d>
<d>-1.1582</d>
<d>-0.740234</d>
<d>-0.361328</d>
<d>-0.302734</d>
<d>-0.361328</d>
<d>-0.353516</d>
<d>-0.173828</d>
<d>0.0996094</d>
<d>0.357422</d>
<d>0.611328</d>
<d>0.869141</d>
<d>0.990234</d>
<d>1.14648</d>
<d>1.35742</d>
<d>1.43945</d>
<d>1.56836</d>
<d>1.56836</d>
<d>1.63477</d>
<d>1.72852</d>
<d>1.83008</d>
<d>2.04492</d>
<d>2.22852</d>
<d>2.37695</d>
<d>2.53711</d>
<d>2.60742</d>
<d>2.80664</d>
<d>2.7793</d>
<d>2.86914</d>
<d>3.00977</d>
<d>3.33008</d>
<d>3.58789</d>
<d>3.79883</d>
<d>4.0293</d>
<d>4.18945</d>
<d>4.30664</d>
<d>4.38867</d>
<d>4.5293</d>
<d>4.66992</d>
<d>4.76367</d>
<d>4.92773</d>
<d>5.12695</d>
<d>5.36914</d>
<d>5.44727</d>
<d>5.52148</d>
<d>5.75977</d>
<d>5.93164</d>
<d>6.09961</d>
<d>6.17773</d>
<d>6.31055</d>
<d>6.48242</d>
<d>6.61133</d>
<d>6.7207</d>
<d>6.86914</d>
<d>6.9707</d>
<d>7.02539</d>
<d>7.11523</d>
<d>7.22852</d>
<d>7.39648</d>
<d>7.56836</d>
<d>7.75977</d>
<d>7.90039</d>
<d>8.04883</d>
<d>8.17773</d>
<d>8.2168</d>
<d>8.28711</d>
<d>8.32617</d>
<d>8.47852</d>
<d>8.62695</d>
<d>8.8418</d>
<d>8.98242</d>
<d>9.14648</d>
<d>9.30664</d>
<d>9.36914</d>
<d>9.38867</d>
<d>9.4082</d>
<d>9.5293</d>
<d>9.50195</d>
<d>9.61914</d>
<d>9.70508</d>
<d>9.88086</d>
<d>10.0488</d>
<d>10.2168</d>
<d>10.3887</d>
<d>10.5293</d>
<d>10.6855</d>
<d>10.8184</d>
<d>10.9785</d>
<d>11.0879</d>
<d>11.2676</d>
<d>11.3496</d>
<d>11.459</d>
<d>11.5605</d>
<d>11.6582</d>
<d>11.709</d>
<d>11.7793</d>
<d>11.8691</d>
<d>11.9082</d>
<d>12.0293</d>
<d>12.1348</d>
<d>12.1387</d>
<d>12.1152</d>
<d>12.1816</d>
<d>12.3066</d>
<d>12.498</d>
<d>12.4824</d>
<d>12.6738</d>
<d>12.7012</d>
<d>12.8184</d>
<d>12.9277</d>
<d>12.9434</d>
<d>13.0488</d>
<d>13.0801</d>
<d>13.166</d>
<d>13.3574</d>
<d>13.4004</d>
<d>13.3457</d>
<d>13.4121</d>
<d>13.459</d>
<d>13.6074</d>
<d>13.6504</d>
<d>13.7363</d>
<d>13.9004</d>
<d>14.0488</d>
<d>14.1504</d>
<d>14.2285</d>
<d>14.3184</d>
<d>14.4512</d>
<d>14.627</d>
<d>14.7402</d>
<d>14.9277</d>
<d>14.998</d>
<d>15.1465</d>
<d>15.1699</d>
<d>15.2207</d>
<d>15.3066</d>
<d>15.2754</d>
<d>15.4512</d>
<d>15.5996</d>
<d>15.709</d>
<d>15.7402</d>
<d>15.7715</d>
<d>15.8887</d>
<d>15.9199</d>
<d>15.9199</d>
<d>15.9277</d>
<d>15.9707</d>
<d>16.0098</d>
<d>16.0684</d>
<d>15.9863</d>
<d>15.9277</d>
<d>15.8691</d>
<d>15.9277</d>
<d>15.9629</d>
<d>15.959</d>
<d>16.1465</d>
<d>16.3145</d>
<d>16.5293</d>
<d>16.5684</d>
<d>16.6465</d>
<d>16.6582</d>
<d>16.5996</d>
<d>16.5293</d>
<d>16.5762</d>
<d>16.6699</d>
<d>16.6895</d>
<d>16.8535</d>
<d>16.8887</d>
<d>17.0879</d>
<d>17.1895</d>
<d>17.2598</d>
<d>17.3262</d>
<d>17.4551</d>
<d>17.6699</d>
<d>17.7871</d>
<d>17.8652</d>
<d>17.9199</d>
<d>18.0098</d>
<d>18.0488</d>
<d>18.0918</d>
<d>18.041</d>
<d>18.1074</d>
<d>18.2715</d>
<d>18.498</d>
<d>18.5762</d>
<d>18.6934</d>
<d>18.791</d>
<d>18.7168</d>
<d>18.6895</d>
<d>18.6777</d>
<d>18.8262</d>
<d>18.8965</d>
<d>18.9707</d>
<d>19.1738</d>
<d>19.291</d>
<d>19.3379</d>
<d>19.2676</d>
<d>19.377</d>
<d>19.5254</d>
<d>19.6426</d>
<d>19.7402</d>
<d>19.8457</d>
<d>19.9395</d>
<d>19.959</d>
<d>20.0605</d>
<d>20.166</d>
<d>20.2559</d>
<d>20.2754</d>
<d>20.3379</d>
<d>20.4082</d>
<d>20.4199</d>
<d>20.5176</d>
<d>20.5605</d>
<d>20.5176</d>
<d>20.373</d>
<d>20.3457</d>
<d>20.291</d>
<d>20.209</d>
<d>20.2012</d>
<d>20.2793</d>
<d>20.4824</d>
<d>20.6152</d>
<d>20.7402</d>
<d>20.8496</d>
<d>20.9082</d>
<d>20.9199</d>
<d>20.8652</d>
<d>20.7871</d>
<d>20.709</d>
<d>20.748</d>
<d>20.7363</d>
<d>20.7988</d>
<d>20.8574</d>
<d>21.0059</d>
<d>21.127</d>
<d>21.1777</d>
<d>21.4512</d>
<d>21.6895</d>
<d>21.8184</d>
<d>21.7988</d>
<d>21.8535</d>
<d>21.9707</d>
<d>21.8887</d>
<d>21.7598</d>
<d>21.791</d>
<d>21.9004</d>
<d>21.9902</d>
<d>22.0098</d>
<d>22.0879</d>
<d>22.2402</d>
<d>22.2832</d>
<d>22.377</d>
<d>22.3965</d>
<d>22.4785</d>
<d>22.6035</d>
<d>22.709</d>
<d>22.7676</d>
<d>22.8262</d>
<d>22.8691</d>
<d>22.9004</d>
<d>22.9277</d>
<d>22.9395</d>
<d>23.0488</d>
<d>23.0996</d>
<d>23.0762</d>
<d>23.0996</d>
<d>23.0215</d>
<d>22.9004</d>
<d>22.877</d>
<d>22.8613</d>
<d>22.9082</d>
<d>22.9004</d>
<d>22.9512</d>
<d>23.1582</d>
<d>23.2676</d>
<d>23.2285</d>
<d>23.2793</d>
<d>23.3652</d>
<d>23.459</d>
<d>23.4707</d>
<d>23.5059</d>
<d>23.6309</d>
<d>23.7207</d>
<d>23.8379</d>
<d>23.7754</d>
<d>23.7793</d>
<d>23.7754</d>
<d>23.7676</d>
<d>23.7676</d>
<d>23.7871</d>
<d>23.9004</d>
<d>23.9395</d>
<d>24.0176</d>
<d>24.166</d>
<d>24.1895</d>
<d>24.2285</d>
<d>24.2988</d>
<d>24.2949</d>
<d>24.2012</d>
<d>24.1895</d>
<d>24.3066</d>
<d>24.3379</d>
<d>24.3379</d>
<d>24.3184</d>
<d>24.4512</d>
<d>24.5488</d>
<d>24.5332</d>
<d>24.5176</d>
<d>24.6035</d>
<d>24.6738</d>
<d>24.8184</d>
<d>24.7559</d>
<d>24.709</d>
<d>24.8262</d>
<d>24.8105</d>
<d>24.8496</d>
<d>24.8691</d>
<d>25.0254</d>
<d>25.1504</d>
<d>25.166</d>
<d>25.2051</d>
<d>25.3105</d>
<d>25.291</d>
<d>25.2598</d>
<d>25.3184</d>
<d>25.377</d>
<d>25.4785</d>
<d>25.4785</d>
<d>25.5371</d>
<d>25.5488</d>
<d>25.5176</d>
<d>25.5098</d>
<d>25.4473</d>
<d>25.459</d>
<d>25.459</d>
<d>25.5957</d>
<d>25.6777</d>
<d>25.7402</d>
<d>25.8418</d>
<d>25.9277</d>
<d>26.0605</d>
<d>26.0176</d>
<d>26.0762</d>
<d>26.2363</d>
<d>26.3379</d>
<d>26.3301</d>
<d>26.3652</d>
<d>26.3965</d>
<d>26.4082</d>
<d>26.3301</d>
<d>26.248</d>
<d>26.291</d>
<d>26.2598</d>
<d>26.2559</d>
<d>26.2598</d>
<d>26.2754</d>
<d>26.3574</d>
<d>26.4277</d>
<d>26.4785</d>
<d>26.5098</d>
<d>26.4902</d>
<d>26.5176</d>
<d>26.6074</d>
<d>26.6152</d>
<d>26.6973</d>
<d>26.8691</d>
<d>27.0371</d>
<d>27.0762</d>
<d>26.959</d>
<d>26.8574</d>
<d>26.8066</d>
<d>26.7676</d>
<d>26.6855</d>
<d>26.6699</d>
<d>26.7363</d>
<d>26.8691</d>
<d>27.002</d>
<d>26.9785</d>
<d>26.998</d>
<d>27.0449</d>
<d>27.123</d>
<d>27.1348</d>
<d>27.0488</d>
<d>27.0371</d>
<d>27.0801</d>
<d>27.0684</d>
<d>27.1543</d>
<d>27.127</d>
<d>27.1895</d>
<d>27.2012</d>
<d>27.2168</d>
<d>27.3105</d>
<d>27.2598</d>
<d>27.2793</d>
<d>27.3379</d>
<d>27.4551</d>
<d>27.498</d>
<d>27.4512</d>
<d>27.4629</d>
<d>27.5293</d>
<d>27.4746</d>
<d>27.4668</d>
<d>27.498</d>
<d>27.6426</d>
<d>27.6309</d>
<d>27.6074</d>
<d>27.6855</d>
<d>27.6465</d>
<d>27.6504</d>
<d>27.6191</d>
<d>27.6309</d>
<d>28.0996</d>
<d></d>
<d></d>
<d>29.2793</d>
<d>29.4199</d>
<d>29.4004</d>
<d>29.2168</d>
<d>29.1387</d>
<d>29.0605</d>
<d>28.8652</d>
<d>28.7988</d>
<d>28.7754</d>
<d>28.7715</d>
<d>28.7832</d>
<d>28.6816</d>
<d>28.6113</d>
<d>28.5488</d>
<d>28.5098</d>
<d>28.4395</d>
<d>28.291</d>
<d>28.2246</d>
<d>28.1777</d>
<d>28.0879</d>
<d>27.9551</d>
<d>27.8184</d>
<d>27.7285</d>
<d>27.6074</d>
<d>27.4746</d>
<d>27.377</d>
<d>27.2285</d>
<d>27.1387</d>
<d>26.9668</d>
<d>26.791</d>
<d>26.6699</d>
<d>26.6973</d>
<d>26.6387</d>
<d>26.5723</d>
<d>26.5176</d>
<d>26.498</d>
<d>26.4395</d>
<d>26.1895</d>
<d>26.1777</d>
<d>25.9785</d>
<d>25.8418</d>
<d>25.6582</d>
<d>25.6074</d>
<d>25.627</d>
<d>25.6035</d>
<d>25.6699</d>
<d>25.6465</d>
<d>25.6113</d>
<d>25.4785</d>
<d>25.3262</d>
<d>25.248</d>
<d>25.0957</d>
<d>25.002</d>
<d>24.9902</d>
<d>25.0098</d>
<d>25.0488</d>
<d>25.0254</d>
<d>25.0098</d>
<d>24.9902</d>
<d>24.8691</d>
<d>24.8105</d>
<d>24.748</d>
<d>24.6387</d>
<d>24.4785</d>
<d>24.377</d>
<d>24.2988</d>
<d>24.252</d>
<d>24.1777</d>
<d>24.1387</d>
<d>24.1152</d>
<d>24.1074</d>
<d>24.0059</d>
<d>23.9355</d>
<d>23.791</d>
<d>23.5879</d>
<d>23.498</d>
<d>23.3418</d>
<d>23.1816</d>
<d>23.0996</d>
<d>23.0449</d>
<d>23.0488</d>
<d>23.0137</d>
<d>22.998</d>
<d>22.9668</d>
<d>22.9082</d>
<d>22.877</d>
<d>22.752</d>
<d>22.6621</d>
<d>22.5879</d>
<d>22.5566</d>
<d>22.4082</d>
<d>22.2715</d>
<d>22.2168</d>
<d>22.1113</d>
<d>22.0059</d>
<d>21.998</d>
<d>22.0605</d>
<d>22.0059</d>
<d>21.9785</d>
<d>21.9395</d>
<d>21.8262</d>
<d>21.7676</d>
<d>21.6973</d>
<d>21.6113</d>
<d>21.498</d>
<d>21.3848</d>
<d>21.3262</d>
<d>21.3262</d>
<d>21.2637</d>
<d>21.2754</d>
<d>21.2363</d>
<d>21.2871</d>
<d>21.2598</d>
<d>21.2168</d>
<d>21.1465</d>
<d>21.0332</d>
<d>20.9512</d>
<d>20.9668</d>
<d>20.873</d>
<d>20.748</d>
<d>20.748</d>
<d>20.7871</d>
<d>20.7871</d>
<d>20.6973</d>
<d>20.6191</d>
<d>20.5605</d>
<d>20.4277</d>
<d>20.2754</d>
<d>20.248</d>
<d>20.2285</d>
<d>20.0996</d>
<d>20.0879</d>
<d>20.1426</d>
<d>20.1191</d>
<d>19.9863</d>
<d>19.8887</d>
<d>19.9043</d>
<d>19.7988</d>
<d>19.6582</d>
<d>19.6855</d>
<d>19.7285</d>
<d>19.6465</d>
<d>19.6191</d>
<d>19.541</d>
<d>19.541</d>
<d>19.4395</d>
<d>19.3301</d>
<d>19.377</d>
<d>19.2754</d>
<d>19.3066</d>
<d>19.2793</d>
<d>19.1543</d>
<d>19.1582</d>
<d>18.9473</d>
<d>18.8457</d>
<d>18.7012</d>
<d>18.6504</d>
<d>18.5488</d>
<d>18.4863</d>
<d>18.4629</d>
<d>18.4668</d>
<d>18.4668</d>
<d>18.541</d>
<d>18.6191</d>
<d>18.5098</d>
<d>18.5098</d>
<d>18.4395</d>
<d>18.3965</d>
<d>18.209</d>
<d>18.002</d>
<d>18.0254</d>
<d>17.8887</d>
<d>17.8379</d>
<d>17.7988</d>
<d>17.8457</d>
<d>17.8887</d>
<d>17.7793</d>
<d>17.7402</d>
<d>17.7598</d>
<d>17.709</d>
<d>17.5957</d>
<d>17.584</d>
<d>17.3613</d>
<d>17.1191</d>
<d>17.4316</d>
<d>17.0098</d>
<d>16.998</d>
<d>17.541</d>
<d>17.3262</d>
</Subcolumn>
</YColumn>
<YColumn Width="197" Decimals="7" Subcolumns="1">

<Subcolumn></Subcolumn>
</YColumn>
<YColumn Width="197" Decimals="9" Subcolumns="1">
<Title>#4: Fc2:5 - 4 -/C215A 0.125<Font Face="Times New Roman">µ</Font>M_Y</Title>
<Subcolumn>
<d>-0.9953</d>
<d>-0.674194</d>
<d>-0.585938</d>
<d>-0.553101</d>
<d>-0.451538</d>
<d>-0.431244</d>
<d>-0.284363</d>
<d>-0.161713</d>
<d>-0.0999756</d>
<d>0</d>
<d>0.0492249</d>
<d>0.121887</d>
<d>0.0507813</d>
<d>-0.0765381</d>
<d>-0.135132</d>
<d>-0.09375</d>
<d>-0.0609131</d>
<d>-0.0257568</d>
<d>0.0351563</d>
<d>0.123444</d>
<d>0.141418</d>
<d>0.0945435</d>
<d>0.0507813</d>
<d>-0.00701904</d>
<d>-0.0859375</d>
<d>-0.135132</d>
<d>-0.123413</d>
<d>-0.09375</d>
<d>-0.0390625</d>
<d>0.0921936</d>
<d>0.137512</d>
<d>0.128906</d>
<d>0.0422058</d>
<d></d>
<d></d>
<d></d>
<d>-2.40952</d>
<d>1.35776</d>
<d>-0.0593872</d>
<d>-0.566406</d>
<d>-0.414063</d>
<d>-0.279694</d>
<d>0.331268</d>
<d>0.403931</d>
<d>0.81955</d>
<d>1.28674</d>
<d>1.46094</d>
<d>1.66016</d>
<d>1.91876</d>
<d>2.22815</d>
<d>2.49689</d>
<d>2.7594</d>
<d>3.06174</d>
<d>3.28674</d>
<d>3.58282</d>
<d>3.83282</d>
<d>4.11798</d>
<d>4.39844</d>
<d>4.74377</d>
<d>5.05783</d>
<d>5.33829</d>
<d>5.60236</d>
<d>5.93439</d>
<d>6.35236</d>
<d>6.62891</d>
<d>6.90234</d>
<d>7.12659</d>
<d>7.34375</d>
<d>7.52893</d>
<d>7.60938</d>
<d>7.84064</d>
<d>8.19766</d>
<d>8.6922</d>
<d>9.05627</d>
<d>9.41956</d>
<d>9.82813</d>
<d>10.1609</d>
<d>10.3641</d>
<d>10.6227</d>
<d>10.8914</d>
<d>11.2078</d>
<d>11.4258</d>
<d>11.743</d>
<d>12.1696</d>
<d>12.457</d>
<d>12.6617</d>
<d>12.8867</d>
<d>13.1383</d>
<d>13.3953</d>
<d>13.5156</d>
<d>13.6844</d>
<d>13.9774</d>
<d>14.2625</d>
<d>14.5477</d>
<d>14.8086</d>
<d>15.0672</d>
<d>15.2727</d>
<d>15.4031</d>
<d>15.6664</d>
<d>15.9274</d>
<d>16.1805</d>
<d>16.4508</d>
<d>16.6922</d>
<d>16.9031</d>
<d>17.1094</d>
<d>17.2469</d>
<d>17.4336</d>
<d>17.5992</d>
<d>17.8266</d>
<d>18.1594</d>
<d>18.4367</d>
<d>18.7039</d>
<d>18.9328</d>
<d>19.15</d>
<d>19.4149</d>
<d>19.6008</d>
<d>19.7469</d>
<d>19.9742</d>
<d>20.1602</d>
<d>20.332</d>
<d>20.4797</d>
<d>20.6281</d>
<d>20.843</d>
<d>21.0524</d>
<d>21.2906</d>
<d>21.5555</d>
<d>21.7586</d>
<d>21.9461</d>
<d>22.1156</d>
<d>22.2578</d>
<d>22.4969</d>
<d>22.7547</d>
<d>23.068</d>
<d>23.3125</d>
<d>23.5203</d>
<d>23.7391</d>
<d>23.8719</d>
<d>24.0485</d>
<d>24.1172</d>
<d>24.2703</d>
<d>24.4375</d>
<d>24.575</d>
<d>24.7375</d>
<d>24.8891</d>
<d>25.1125</d>
<d>25.3414</d>
<d>25.611</d>
<d>25.8531</d>
<d>26.0391</d>
<d>26.1836</d>
<d>26.3336</d>
<d>26.5039</d>
<d>26.6617</d>
<d>26.7891</d>
<d>26.8953</d>
<d>27.0789</d>
<d>27.2625</d>
<d>27.3617</d>
<d>27.443</d>
<d>27.6094</d>
<d>27.8281</d>
<d>28.0656</d>
<d>28.2297</d>
<d>28.3734</d>
<d>28.5367</d>
<d>28.6484</d>
<d>28.7617</d>
<d>28.8688</d>
<d>29.0125</d>
<d>29.207</d>
<d>29.4164</d>
<d>29.6617</d>
<d>29.8359</d>
<d>29.993</d>
<d>30.1766</d>
<d>30.3383</d>
<d>30.4883</d>
<d>30.6523</d>
<d>30.8266</d>
<d>31.0555</d>
<d>31.2469</d>
<d>31.3828</d>
<d>31.5172</d>
<d>31.636</d>
<d>31.7469</d>
<d>31.8563</d>
<d>31.8672</d>
<d>32.0016</d>
<d>32.1672</d>
<d>32.318</d>
<d>32.4648</d>
<d>32.5242</d>
<d>32.6922</d>
<d>32.8211</d>
<d>32.9328</d>
<d>33.0516</d>
<d>33.2195</d>
<d>33.3695</d>
<d>33.5234</d>
<d>33.7469</d>
<d>33.9063</d>
<d>34.0289</d>
<d>34.1219</d>
<d>34.282</d>
<d>34.4297</d>
<d>34.4781</d>
<d>34.5711</d>
<d>34.718</d>
<d>34.893</d>
<d>35.0156</d>
<d>35.1617</d>
<d>35.3414</d>
<d>35.5164</d>
<d>35.5938</d>
<d>35.6859</d>
<d>35.8086</d>
<d>35.8984</d>
<d>35.9774</d>
<d>36.0906</d>
<d>36.2313</d>
<d>36.35</d>
<d>36.5039</d>
<d>36.6172</d>
<d>36.7523</d>
<d>36.907</d>
<d>37.0664</d>
<d>37.2211</d>
<d>37.375</d>
<d>37.493</d>
<d>37.6696</d>
<d>37.8781</d>
<d>38.0477</d>
<d>38.2633</d>
<d>38.3953</d>
<d>38.5508</d>
<d>38.6164</d>
<d>38.6906</d>
<d>38.7344</d>
<d>38.7508</d>
<d>38.8961</d>
<d>39.0414</d>
<d>39.1492</d>
<d>39.2969</d>
<d>39.4125</d>
<d>39.6219</d>
<d>39.7125</d>
<d>39.8477</d>
<d>40.0875</d>
<d>40.2625</d>
<d>40.3688</d>
<d>40.4227</d>
<d>40.5242</d>
<d>40.6234</d>
<d>40.6688</d>
<d>40.6797</d>
<d>40.6477</d>
<d>40.5898</d>
<d>40.5711</d>
<d>40.6289</d>
<d>40.6445</d>
<d>40.8063</d>
<d>41.0078</d>
<d>41.2367</d>
<d>41.4047</d>
<d>41.4656</d>
<d>41.5383</d>
<d>41.5336</d>
<d>41.6242</d>
<d>41.6414</d>
<d>41.7148</d>
<d>41.7438</d>
<d>41.9617</d>
<d>42.0633</d>
<d>42.1602</d>
<d>42.2781</d>
<d>42.3727</d>
<d>42.5641</d>
<d>42.6891</d>
<d>42.8688</d>
<d>43.1258</d>
<d>43.2383</d>
<d>43.2969</d>
<d>43.3656</d>
<d>43.4492</d>
<d>43.543</d>
<d>43.4899</d>
<d>43.5641</d>
<d>43.6523</d>
<d>43.6875</d>
<d>43.7109</d>
<d>43.7047</d>
<d>43.8039</d>
<d>43.8649</d>
<d>43.9703</d>
<d>44.0641</d>
<d>44.2242</d>
<d>44.3789</d>
<d>44.4774</d>
<d>44.6297</d>
<d>44.7399</d>
<d>44.8531</d>
<d>44.9414</d>
<d>45.0906</d>
<d>45.1969</d>
<d>45.3563</d>
<d>45.4219</d>
<d>45.4922</d>
<d>45.575</d>
<d>45.5422</d>
<d>45.6024</d>
<d>45.6328</d>
<d>45.6852</d>
<d>45.8016</d>
<d>45.8406</d>
<d>45.986</d>
<d>46.1071</d>
<d>46.1445</d>
<d>46.2039</d>
<d>46.2656</d>
<d>46.3531</d>
<d>46.486</d>
<d>46.5078</d>
<d>46.5719</d>
<d>46.6305</d>
<d>46.861</d>
<d>46.9797</d>
<d>46.9297</d>
<d>46.9617</d>
<d>47.0133</d>
<d>47.168</d>
<d>47.236</d>
<d>47.3719</d>
<d>47.4617</d>
<d>47.5664</d>
<d>47.7</d>
<d>47.7399</d>
<d>47.7734</d>
<d>47.7906</d>
<d>47.9453</d>
<d>47.9703</d>
<d>48.0156</d>
<d>48.0438</d>
<d>48.0945</d>
<d>48.1063</d>
<d>48.0477</d>
<d>48.1024</d>
<d>48.2039</d>
<d>48.318</d>
<d>48.3828</d>
<d>48.4297</d>
<d>48.6813</d>
<d>48.7875</d>
<d>48.8117</d>
<d>48.8453</d>
<d>48.8586</d>
<d>48.9235</d>
<d>48.8438</d>
<d>48.8258</d>
<d>48.8703</d>
<d>48.882</d>
<d>48.9836</d>
<d>49.0547</d>
<d>49.1047</d>
<d>49.2422</d>
<d>49.3484</d>
<d>49.4758</d>
<d>49.5688</d>
<d>49.7383</d>
<d>49.8727</d>
<d>49.9422</d>
<d>49.9695</d>
<d>49.9938</d>
<d>50.0797</d>
<d>49.9805</d>
<d>50.0039</d>
<d>50.0984</d>
<d>50.2344</d>
<d>50.3539</d>
<d>50.3469</d>
<d>50.475</d>
<d>50.5508</d>
<d>50.5648</d>
<d>50.5656</d>
<d>50.6461</d>
<d>50.7477</d>
<d>50.8766</d>
<d>50.9297</d>
<d>51.0125</d>
<d>51.032</d>
<d>50.9656</d>
<d>50.9664</d>
<d>50.9875</d>
<d>51.0531</d>
<d>51.1211</d>
<d>51.2188</d>
<d>51.3289</d>
<d>51.4688</d>
<d>51.5524</d>
<d>51.657</d>
<d>51.6774</d>
<d>51.7344</d>
<d>51.7617</d>
<d>51.7508</d>
<d>51.8649</d>
<d>51.9461</d>
<d>52.0672</d>
<d>52.1656</d>
<d>52.2797</d>
<d>52.407</d>
<d>52.3992</d>
<d>52.386</d>
<d>52.3953</d>
<d>52.4422</d>
<d>52.5391</d>
<d>52.5828</d>
<d>52.5438</d>
<d>52.5797</d>
<d>52.6469</d>
<d>52.7024</d>
<d>52.7039</d>
<d>52.6836</d>
<d>52.8</d>
<d>52.9016</d>
<d>52.9227</d>
<d>52.9586</d>
<d>53.0516</d>
<d>53.1008</d>
<d>53.1492</d>
<d>53.2195</d>
<d>53.2594</d>
<d>53.3328</d>
<d>53.3281</d>
<d>53.4125</d>
<d>53.5078</d>
<d>53.5555</d>
<d>53.657</d>
<d>53.7274</d>
<d>53.8414</d>
<d>53.8836</d>
<d>53.8953</d>
<d>53.8914</d>
<d>53.8578</d>
<d>53.832</d>
<d>53.8883</d>
<d>54.0102</d>
<d>54.082</d>
<d>54.136</d>
<d>54.2281</d>
<d>54.3477</d>
<d>54.3039</d>
<d>54.3516</d>
<d>54.4391</d>
<d>54.4844</d>
<d></d>
<d></d>
<d></d>
<d>56.6407</d>
<d>56.5446</d>
<d>56.3594</d>
<d>56.1578</d>
<d>55.8797</d>
<d>55.7258</d>
<d>55.5516</d>
<d>55.3914</d>
<d>55.1578</d>
<d>54.9313</d>
<d>54.8141</d>
<d>54.6922</d>
<d>54.5352</d>
<d>54.3492</d>
<d>54.2711</d>
<d>54.1211</d>
<d>53.9688</d>
<d>53.7281</d>
<d>53.4961</d>
<d>53.3594</d>
<d>53.082</d>
<d>52.8914</d>
<d>52.5969</d>
<d>52.3289</d>
<d>52.1313</d>
<d>51.875</d>
<d>51.7508</d>
<d>51.5859</d>
<d>51.4906</d>
<d>51.3664</d>
<d>51.2109</d>
<d>51.1047</d>
<d>50.9578</d>
<d>50.8633</d>
<d>50.7586</d>
<d>50.5906</d>
<d>50.3633</d>
<d>50.2321</d>
<d>50.1063</d>
<d>49.8516</d>
<d>49.575</d>
<d>49.3711</d>
<d>49.3031</d>
<d>49.2367</d>
<d>49.1641</d>
<d>49.1328</d>
<d>49.011</d>
<d>48.9453</d>
<d>48.8328</d>
<d>48.6445</d>
<d>48.4078</d>
<d>48.2172</d>
<d>48.1219</d>
<d>48.0477</d>
<d>47.8914</d>
<d>47.7078</d>
<d>47.5758</d>
<d>47.4227</d>
<d>47.3086</d>
<d>47.1852</d>
<d>47.0891</d>
<d>47.0485</d>
<d>46.8828</d>
<d>46.6758</d>
<d>46.486</d>
<d>46.2867</d>
<d>46.1875</d>
<d>45.9625</d>
<d>45.825</d>
<d>45.7156</d>
<d>45.6172</d>
<d>45.4852</d>
<d>45.2477</d>
<d>45.0422</d>
<d>44.9688</d>
<d>44.8688</d>
<d>44.6961</d>
<d>44.5399</d>
<d>44.4023</d>
<d>44.2633</d>
<d>44.0688</d>
<d>43.9422</d>
<d>43.8313</d>
<d>43.6664</d>
<d>43.5789</d>
<d>43.4539</d>
<d>43.4149</d>
<d>43.2891</d>
<d>43.1453</d>
<d>43.0625</d>
<d>42.9383</d>
<d>42.8039</d>
<d>42.5758</d>
<d>42.4445</d>
<d>42.3805</d>
<d>42.2328</d>
<d>42.1516</d>
<d>42.0453</d>
<d>42.0211</d>
<d>41.843</d>
<d>41.6969</d>
<d>41.6328</d>
<d>41.5922</d>
<d>41.5</d>
<d>41.3594</d>
<d>41.3305</d>
<d>41.2156</d>
<d>41.0492</d>
<d>40.8703</d>
<d>40.7242</d>
<d>40.6188</d>
<d>40.4961</d>
<d>40.3445</d>
<d>40.2383</d>
<d>40.0524</d>
<d>39.8906</d>
<d>39.7969</d>
<d>39.7203</d>
<d>39.6367</d>
<d>39.5094</d>
<d>39.4617</d>
<d>39.4149</d>
<d>39.2383</d>
<d>39.1149</d>
<d>39.0727</d>
<d>39.0305</d>
<d>38.9094</d>
<d>38.7438</d>
<d>38.7156</d>
<d>38.5711</d>
<d>38.3547</d>
<d>38.1898</d>
<d>38.1406</d>
<d>38.0078</d>
<d>37.85</d>
<d>37.6789</d>
<d>37.5211</d>
<d>37.3195</d>
<d>37.1219</d>
<d>37.0609</d>
<d>36.9414</d>
<d>36.9586</d>
<d>36.9914</d>
<d>36.9656</d>
<d>36.9141</d>
<d>36.8125</d>
<d>36.7703</d>
<d>36.6133</d>
<d>36.4469</d>
<d>36.3484</d>
<d>36.2773</d>
<d>36.143</d>
<d>36.0469</d>
<d>35.9023</d>
<d>35.7977</d>
<d>35.7</d>
<d>35.6024</d>
<d>35.5039</d>
<d>35.3945</d>
<d>35.3852</d>
<d>35.3438</d>
<d>35.2555</d>
<d>35.1375</d>
<d>35.0446</d>
<d>34.9</d>
<d>34.8125</d>
<d>34.6961</d>
<d>34.6696</d>
<d>34.5242</d>
<d>34.3891</d>
<d>34.3102</d>
<d>34.1852</d>
<d>34.1242</d>
<d>34.0289</d>
<d>34.0289</d>
<d>33.9742</d>
<d>33.8945</d>
<d>33.775</d>
<d>33.6414</d>
<d>33.5266</d>
<d>33.3281</d>
<d>33.2055</d>
<d>33.1086</d>
<d>32.6797</d>
<d>33.107</d>
<d>32.9109</d>
<d>32.768</d>
<d>33.1313</d>
<d>32.5711</d>
</Subcolumn>
</YColumn>
<YColumn Width="190" Decimals="7" Subcolumns="1">

<Subcolumn></Subcolumn>
</YColumn>
<YColumn Width="190" Decimals="8" Subcolumns="1">
<Title>#5: Fc2:5 - 4 -/C215A 0.25<Font Face="Times New Roman">µ</Font>M_Y</Title>
<Subcolumn>
<d>-0.535553</d>
<d>-0.792572</d>
<d>-0.766815</d>
<d>-0.792572</d>
<d>-0.726166</d>
<d>-0.631653</d>
<d>-0.535553</d>
<d>-0.432434</d>
<d>-0.323822</d>
<d>-0.259003</d>
<d>-0.12384</d>
<d>-0.051178</d>
<d>-0.00119019</d>
<d>-0.026947</d>
<d>-0.026947</d>
<d>0.0339661</d>
<d>0.019928</d>
<d>0.0472717</d>
<d>0.00271606</d>
<d>0.0714722</d>
<d>0.089447</d>
<d>0.120697</d>
<d>0.119904</d>
<d>0.0230408</d>
<d>-0.0675964</d>
<d>-0.148041</d>
<d>-0.105072</d>
<d>-0.106659</d>
<d>-0.0207214</d>
<d>0.0519409</d>
<d>0.136322</d>
<d>0.0339661</d>
<d>-0.130859</d>
<d></d>
<d></d>
<d></d>
<d>-2.42633</d>
<d>2.42688</d>
<d>1.2402</d>
<d>1.61209</d>
<d>2.13553</d>
<d>2.64099</d>
<d>3.41992</d>
<d>4.19962</d>
<d>4.51758</d>
<d>4.9379</d>
<d>5.42068</d>
<d>6.23709</d>
<d>6.92929</d>
<d>7.44571</d>
<d>7.95273</d>
<d>8.53555</d>
<d>9.15039</d>
<d>9.8754</d>
<d>10.5426</d>
<d>10.9723</d>
<d>11.4059</d>
<d>11.9051</d>
<d>12.5238</d>
<d>12.9902</d>
<d>13.4269</d>
<d>14.0504</d>
<d>14.6637</d>
<d>15.2887</d>
<d>15.7801</d>
<d>16.2488</d>
<d>16.8168</d>
<d>17.3152</d>
<d>17.8754</d>
<d>18.3191</d>
<d>18.9176</d>
<d>19.5676</d>
<d>20.1637</d>
<d>20.7738</d>
<d>21.3676</d>
<d>21.9558</d>
<d>22.4371</d>
<d>23.0074</d>
<d>23.5043</d>
<d>23.941</d>
<d>24.3746</d>
<d>24.9715</d>
<d>25.5113</d>
<d>26.0199</d>
<d>26.534</d>
<d>26.9496</d>
<d>27.4832</d>
<d>27.8559</d>
<d>28.3121</d>
<d>28.7918</d>
<d>29.3004</d>
<d>29.816</d>
<d>30.4098</d>
<d>30.984</d>
<d>31.3465</d>
<d>31.7027</d>
<d>32.0762</d>
<d>32.4527</d>
<d>32.923</d>
<d>33.3949</d>
<d>33.9371</d>
<d>34.4965</d>
<d>35.0621</d>
<d>35.4019</d>
<d>35.9363</d>
<d>36.3902</d>
<d>36.7918</d>
<d>37.059</d>
<d>37.466</d>
<d>37.9785</d>
<d>38.459</d>
<d>38.9332</d>
<d>39.3418</d>
<d>39.809</d>
<d>40.2652</d>
<d>40.5566</d>
<d>40.9762</d>
<d>41.3598</d>
<d>41.6785</d>
<d>41.9793</d>
<d>42.4004</d>
<d>42.7754</d>
<d>43.1426</d>
<d>43.4613</d>
<d>43.8988</d>
<d>44.3121</d>
<d>44.6754</d>
<d>45.1051</d>
<d>45.5363</d>
<d>45.9363</d>
<d>46.316</d>
<d>46.8004</d>
<d>47.2582</d>
<d>47.5613</d>
<d>47.9957</d>
<d>48.4449</d>
<d>48.8199</d>
<d>49.184</d>
<d>49.5457</d>
<d>49.8785</d>
<d>50.1941</d>
<d>50.4059</d>
<d>50.5762</d>
<d>50.716</d>
<d>51.0527</d>
<d>51.4887</d>
<d>51.9106</d>
<d>52.2621</d>
<d>52.7488</d>
<d>53.0808</d>
<d>53.3988</d>
<d>53.7332</d>
<d>54.0512</d>
<d>54.284</d>
<d>54.5035</d>
<d>54.859</d>
<d>55.2184</d>
<d>55.4582</d>
<d>55.7621</d>
<d>56.0613</d>
<d>56.3855</d>
<d>56.7559</d>
<d>57.1074</d>
<d>57.4933</d>
<d>57.7465</d>
<d>58.0379</d>
<d>58.409</d>
<d>58.727</d>
<d>59.0621</d>
<d>59.2762</d>
<d>59.634</d>
<d>60.0395</d>
<d>60.323</d>
<d>60.6324</d>
<d>60.9215</d>
<d>61.2082</d>
<d>61.5574</d>
<d>61.8504</d>
<d>62.0949</d>
<d>62.3316</d>
<d>62.6168</d>
<d>62.9324</d>
<d>63.1566</d>
<d>63.4629</d>
<d>63.7418</d>
<d>63.9762</d>
<d>64.2254</d>
<d>64.5004</d>
<d>64.7324</d>
<d>65.0277</d>
<d>65.3035</d>
<d>65.5035</d>
<d>65.7613</d>
<d>65.9527</d>
<d>66.2402</d>
<d>66.4801</d>
<d>66.8082</d>
<d>67.0988</d>
<d>67.3816</d>
<d>67.6324</d>
<d>67.8855</d>
<d>68.0863</d>
<d>68.2691</d>
<d>68.4293</d>
<d>68.659</d>
<d>68.9574</d>
<d>69.2574</d>
<d>69.5449</d>
<d>69.8527</d>
<d>70.1629</d>
<d>70.477</d>
<d>70.7738</d>
<d>71.0465</d>
<d>71.3152</d>
<d>71.5441</d>
<d>71.8152</d>
<d>72.0418</d>
<d>72.2301</d>
<d>72.3902</d>
<d>72.6207</d>
<d>72.8762</d>
<d>73.1316</d>
<d>73.3035</d>
<d>73.4816</d>
<d>73.7457</d>
<d>73.9871</d>
<d>74.2199</d>
<d>74.4246</d>
<d>74.5934</d>
<d>74.8285</d>
<d>75.0254</d>
<d>75.2535</d>
<d>75.5395</d>
<d>75.734</d>
<d>75.948</d>
<d>76.1934</d>
<d>76.4355</d>
<d>76.6355</d>
<d>76.7887</d>
<d>77.0473</d>
<d>77.3293</d>
<d>77.5973</d>
<d>77.8738</d>
<d>78.1418</d>
<d>78.441</d>
<d>78.6723</d>
<d>78.9441</d>
<d>79.1996</d>
<d>79.3512</d>
<d>79.4887</d>
<d>79.691</d>
<d>79.8434</d>
<d>80.0441</d>
<d>80.1051</d>
<d>80.2879</d>
<d>80.3887</d>
<d>80.448</d>
<d>80.5309</d>
<d>80.6472</d>
<d>80.8816</d>
<d>81.0043</d>
<d>81.2449</d>
<d>81.4465</d>
<d>81.7512</d>
<d>82.0035</d>
<d>82.0879</d>
<d>82.3254</d>
<d>82.6035</d>
<d>82.816</d>
<d>82.9558</d>
<d>83.0824</d>
<d>83.359</d>
<d>83.5621</d>
<d>83.5965</d>
<d>83.7652</d>
<d>83.9106</d>
<d>84.1137</d>
<d>84.2582</d>
<d>84.4574</d>
<d>84.7066</d>
<d>84.8933</d>
<d>85.0105</d>
<d>85.0832</d>
<d>85.2176</d>
<d>85.3816</d>
<d>85.5082</d>
<d>85.6566</d>
<d>85.8347</d>
<d>86.0301</d>
<d>86.198</d>
<d>86.4223</d>
<d>86.5996</d>
<d>86.7504</d>
<d>86.9106</d>
<d>87.102</d>
<d>87.3363</d>
<d>87.5262</d>
<d>87.7066</d>
<d>87.8863</d>
<d>88.1176</d>
<d>88.3012</d>
<d>88.5105</d>
<d>88.6598</d>
<d>88.8051</d>
<d>89.023</d>
<d>89.1902</d>
<d>89.3113</d>
<d>89.2926</d>
<d>89.2402</d>
<d>89.2926</d>
<d>89.3894</d>
<d>89.4457</d>
<d>89.5191</d>
<d>89.6598</d>
<d>89.9027</d>
<d>90.0551</d>
<d>90.1746</d>
<d>90.2848</d>
<d>90.4519</d>
<d>90.6488</d>
<d>90.8559</d>
<d>91.1082</d>
<d>91.266</d>
<d>91.4887</d>
<d>91.7387</d>
<d>91.9785</d>
<d>92.0496</d>
<d>92.1129</d>
<d>92.2504</d>
<d>92.366</d>
<d>92.5356</d>
<d>92.7027</d>
<d>92.8551</d>
<d>93.0027</d>
<d>93.1441</d>
<d>93.2699</d>
<d>93.3504</d>
<d>93.4574</d>
<d>93.6355</d>
<d>93.8129</d>
<d>93.8855</d>
<d>94.0738</d>
<d>94.2223</d>
<d>94.3316</d>
<d>94.4723</d>
<d>94.5894</d>
<d>94.7418</d>
<d>94.9379</d>
<d>95.0652</d>
<d>95.1785</d>
<d>95.2699</d>
<d>95.3957</d>
<d>95.4941</d>
<d>95.5355</d>
<d>95.6621</d>
<d>95.8012</d>
<d>95.8113</d>
<d>95.8324</d>
<d>95.9277</d>
<d>96.0918</d>
<d>96.1426</d>
<d>96.284</d>
<d>96.5332</d>
<d>96.741</d>
<d>96.9254</d>
<d>97.1035</d>
<d>97.2355</d>
<d>97.3933</d>
<d>97.5082</d>
<d>97.6285</d>
<d>97.7457</d>
<d>97.8715</d>
<d>98.0356</d>
<d>98.1394</d>
<d>98.2605</d>
<d>98.2848</d>
<d>98.3738</d>
<d>98.384</d>
<d>98.3965</d>
<d>98.4933</d>
<d>98.5613</d>
<d>98.7824</d>
<d>98.8613</d>
<d>99.0199</d>
<d>99.2348</d>
<d>99.3754</d>
<d>99.4871</d>
<d>99.5582</d>
<d>99.7418</d>
<d>99.8355</d>
<d>99.8481</d>
<d>99.8262</d>
<d>99.8605</d>
<d>99.9012</d>
<d>99.9637</d>
<d>100.109</d>
<d>100.237</d>
<d>100.45</d>
<d>100.625</d>
<d>100.746</d>
<d>100.839</d>
<d>100.889</d>
<d>100.941</d>
<d>100.993</d>
<d>101.175</d>
<d>101.285</d>
<d>101.465</d>
<d>101.618</d>
<d>101.804</d>
<d>102.007</d>
<d>102.006</d>
<d>102.086</d>
<d>102.129</d>
<d>102.186</d>
<d>102.261</d>
<d>102.254</d>
<d>102.297</d>
<d>102.486</d>
<d>102.553</d>
<d>102.679</d>
<d>102.768</d>
<d>102.881</d>
<d>103.049</d>
<d>103.062</d>
<d>103.168</d>
<d>103.261</d>
<d>103.326</d>
<d>103.449</d>
<d>103.578</d>
<d>103.645</d>
<d>103.722</d>
<d>103.827</d>
<d>103.935</d>
<d>104.065</d>
<d>104.132</d>
<d>104.285</d>
<d>104.445</d>
<d>104.602</d>
<d>104.699</d>
<d>104.754</d>
<d>104.82</d>
<d>104.876</d>
<d>104.831</d>
<d>104.778</d>
<d>104.837</d>
<d>104.917</d>
<d>105.014</d>
<d>105.02</d>
<d>105.163</d>
<d>105.33</d>
<d>105.405</d>
<d>105.485</d>
<d>105.643</d>
<d></d>
<d></d>
<d></d>
<d>107.268</d>
<d>107.012</d>
<d>106.725</d>
<d>106.407</d>
<d>106.07</d>
<d>105.697</d>
<d>105.328</d>
<d>104.914</d>
<d>104.555</d>
<d>104.27</d>
<d>104.024</d>
<d>103.718</d>
<d>103.374</d>
<d>103.079</d>
<d>102.758</d>
<d>102.471</d>
<d>102.05</d>
<d>101.727</d>
<d>101.436</d>
<d>101.143</d>
<d>100.803</d>
<d>100.3</d>
<d>99.9434</d>
<d>99.5582</d>
<d>99.1769</d>
<d>98.8816</d>
<d>98.5191</d>
<d>98.2527</d>
<d>97.8918</d>
<d>97.5059</d>
<d>97.1316</d>
<d>96.752</d>
<d>96.4996</d>
<d>96.2996</d>
<d>96.0387</d>
<d>95.8004</d>
<d>95.4597</d>
<d>95.1215</d>
<d>94.8043</d>
<d>94.4207</d>
<d>94.1051</d>
<d>93.8777</d>
<d>93.673</d>
<d>93.4894</d>
<d>93.2215</d>
<d>93.0027</d>
<d>92.709</d>
<d>92.4324</d>
<d>92.1988</d>
<d>91.9012</d>
<d>91.5863</d>
<d>91.3058</d>
<d>91.109</d>
<d>90.8668</d>
<d>90.5621</d>
<d>90.3277</d>
<d>90.0551</d>
<d>89.773</d>
<d>89.5418</d>
<d>89.266</d>
<d>89.0371</d>
<d>88.8051</d>
<d>88.5808</d>
<d>88.2449</d>
<d>87.934</d>
<d>87.684</d>
<d>87.4558</d>
<d>87.1801</d>
<d>86.9644</d>
<d>86.734</d>
<d>86.5144</d>
<d>86.2027</d>
<d>85.8246</d>
<d>85.541</d>
<d>85.1316</d>
<d>84.8715</d>
<d>84.6129</d>
<d>84.4098</d>
<d>84.1902</d>
<d>83.9809</d>
<d>83.8254</d>
<d>83.6519</d>
<d>83.4004</d>
<d>83.0871</d>
<d>82.8199</d>
<d>82.5035</d>
<d>82.2301</d>
<d>81.948</d>
<d>81.6324</d>
<d>81.3621</d>
<d>81.1715</d>
<d>81.0137</d>
<d>80.7231</d>
<d>80.4746</d>
<d>80.352</d>
<d>80.1926</d>
<d>79.9824</d>
<d>79.7551</d>
<d>79.602</d>
<d>79.3223</d>
<d>78.9574</d>
<d>78.7332</d>
<d>78.509</d>
<d>78.2058</d>
<d>77.9363</d>
<d>77.7394</d>
<d>77.566</d>
<d>77.3019</d>
<d>77.0605</d>
<d>76.9027</d>
<d>76.7504</d>
<d>76.5965</d>
<d>76.3707</d>
<d>76.1472</d>
<d>75.8441</d>
<d>75.5887</d>
<d>75.3269</d>
<d>75.0395</d>
<d>74.7566</d>
<d>74.5277</d>
<d>74.3434</d>
<d>74.1246</d>
<d>73.8269</d>
<d>73.6645</d>
<d>73.5519</d>
<d>73.3691</d>
<d>73.1777</d>
<d>72.9535</d>
<d>72.8238</d>
<d>72.5465</d>
<d>72.334</d>
<d>72.134</d>
<d>71.9363</d>
<d>71.6902</d>
<d>71.4269</d>
<d>71.2793</d>
<d>71.0863</d>
<d>70.8184</d>
<d>70.6832</d>
<d>70.5793</d>
<d>70.4519</d>
<d>70.2895</d>
<d>70.1113</d>
<d>69.9879</d>
<d>69.741</d>
<d>69.4832</d>
<d>69.2457</d>
<d>69.0574</d>
<d>68.8637</d>
<d>68.6988</d>
<d>68.5183</d>
<d>68.3449</d>
<d>68.2137</d>
<d>67.948</d>
<d>67.7574</d>
<d>67.5269</d>
<d>67.4098</d>
<d>67.1941</d>
<d>66.8933</d>
<d>66.7824</d>
<d>66.6121</d>
<d>66.3754</d>
<d>66.1051</d>
<d>65.9418</d>
<d>65.8793</d>
<d>65.7293</d>
<d>65.5348</d>
<d>65.3871</d>
<d>65.2496</d>
<d>65.0754</d>
<d>64.8207</d>
<d>64.5707</d>
<d>64.4707</d>
<d>64.3481</d>
<d>64.2582</d>
<d>64.0707</d>
<d>63.9363</d>
<d>63.8129</d>
<d>63.5894</d>
<d>63.373</d>
<d>63.1902</d>
<d>63.0012</d>
<d>62.7168</d>
<d>62.5262</d>
<d>62.3949</d>
<d>62.0465</d>
<d>62.0715</d>
<d>61.8019</d>
<d>62.0113</d>
</Subcolumn>
</YColumn>
<YColumn Width="183" Decimals="7" Subcolumns="1">

<Subcolumn></Subcolumn>
</YColumn>
<YColumn Width="183" Decimals="10" Subcolumns="1">
<Title>#6: Fc2:5 - 4 -/C215A 0.5<Font Face="Times New Roman">µ</Font>M_Y</Title>
<Subcolumn>
<d>-0.963287</d>
<d>-0.559387</d>
<d>-0.617188</d>
<d>-0.664856</d>
<d>-0.559387</d>
<d>-0.464081</d>
<d>-0.326569</d>
<d>-0.206268</d>
<d>-0.086731</d>
<d>-0.0507813</d>
<d>-0.0500183</d>
<d>-0.0531311</d>
<d>-0.03125</d>
<d>-0.153137</d>
<d>-0.121887</d>
<d>-0.0898438</d>
<d>-0.00860596</d>
<d>0.038269</d>
<d>0.0195313</d>
<d>0.133575</d>
<d>0.0953064</d>
<d>0.0132751</d>
<d>-0.015625</d>
<d>-0.0570374</d>
<d>-0.117188</d>
<d>-0.0750122</d>
<d>-0.0281372</d>
<d>0.03125</d>
<d>0.0351563</d>
<d>0.0906067</d>
<d>0.0796814</d>
<d>-0.0703125</d>
<d>-0.192963</d>
<d></d>
<d></d>
<d></d>
<d>-2.04913</d>
<d>2.57114</d>
<d>3.31876</d>
<d>4.83984</d>
<d>6.11328</d>
<d>7.58905</d>
<d>9.05313</d>
<d>10.2844</d>
<d>11.3852</d>
<d>12.6242</d>
<d>13.9375</d>
<d>14.8945</d>
<d>15.8453</d>
<d>16.8391</d>
<d>18.1852</d>
<d>19.5305</d>
<d>20.7211</d>
<d>21.6633</d>
<d>22.6383</d>
<d>24.068</d>
<d>25.1695</d>
<d>26.2266</d>
<d>27.3273</d>
<d>28.5688</d>
<d>29.7586</d>
<d>30.7281</d>
<d>31.7437</d>
<d>33.107</d>
<d>34.2695</d>
<d>35.0625</d>
<d>35.9914</d>
<d>37.1367</d>
<d>38.2726</d>
<d>39.2305</d>
<d>40.2398</d>
<d>41.2039</d>
<d>42.3102</d>
<d>43.2453</d>
<d>44.2609</d>
<d>45.4688</d>
<d>46.6266</d>
<d>47.6227</d>
<d>48.4523</d>
<d>49.3375</d>
<d>50.1266</d>
<d>51.1719</d>
<d>52.3375</d>
<d>53.3781</d>
<d>54.3242</d>
<d>55.218</d>
<d>56.1719</d>
<d>57.0617</d>
<d>58.0406</d>
<d>58.8633</d>
<d>59.8492</d>
<d>60.7867</d>
<d>61.5953</d>
<d>62.2242</d>
<d>63.1875</d>
<d>64.0758</d>
<d>64.9047</d>
<d>65.7867</d>
<d>66.7547</d>
<d>67.6476</d>
<d>68.4156</d>
<d>69.2961</d>
<d>70.2281</d>
<d>71.2789</d>
<d>72.1523</d>
<d>72.8336</d>
<d>73.6211</d>
<d>74.4719</d>
<d>75.4539</d>
<d>76.4086</d>
<d>77.2172</d>
<d>77.9859</d>
<d>78.6977</d>
<d>79.5578</d>
<d>80.2047</d>
<d>80.8266</d>
<d>81.4703</d>
<d>82.4016</d>
<d>83.2539</d>
<d>83.9961</d>
<d>84.6039</d>
<d>85.2914</d>
<d>85.9633</d>
<d>86.7844</d>
<d>87.593</d>
<d>88.3687</d>
<d>89.1227</d>
<d>89.8492</d>
<d>90.6414</d>
<d>91.3711</d>
<d>92.1539</d>
<d>92.7398</d>
<d>93.3469</d>
<d>94.0352</d>
<d>94.7633</d>
<d>95.5367</d>
<d>96.2984</d>
<d>96.9797</d>
<d>97.6523</d>
<d>98.2203</d>
<d>98.75</d>
<d>99.4195</d>
<d>99.975</d>
<d>100.591</d>
<d>101.163</d>
<d>101.847</d>
<d>102.577</d>
<d>103.234</d>
<d>103.902</d>
<d>104.395</d>
<d>105.171</d>
<d>105.867</d>
<d>106.542</d>
<d>107.203</d>
<d>107.697</d>
<d>108.361</d>
<d>108.884</d>
<d>109.341</d>
<d>109.765</d>
<d>110.234</d>
<d>110.809</d>
<d>111.319</d>
<d>112.018</d>
<d>112.735</d>
<d>113.468</d>
<d>114.082</d>
<d>114.625</d>
<d>115.171</d>
<d>115.74</d>
<d>116.363</d>
<d>117.028</d>
<d>117.628</d>
<d>118.145</d>
<d>118.826</d>
<d>119.295</d>
<d>119.692</d>
<d>120.156</d>
<d>120.516</d>
<d>121.169</d>
<d>121.759</d>
<d>122.318</d>
<d>122.891</d>
<d>123.472</d>
<d>124.018</d>
<d>124.408</d>
<d>124.845</d>
<d>125.328</d>
<d>125.835</d>
<d>126.354</d>
<d>126.886</d>
<d>127.262</d>
<d>127.627</d>
<d>128.06</d>
<d>128.502</d>
<d>128.983</d>
<d>129.349</d>
<d>129.787</d>
<d>130.305</d>
<d>130.879</d>
<d>131.322</d>
<d>131.777</d>
<d>132.331</d>
<d>132.779</d>
<d>133.22</d>
<d>133.648</d>
<d>134.109</d>
<d>134.595</d>
<d>135.116</d>
<d>135.645</d>
<d>136.066</d>
<d>136.476</d>
<d>136.894</d>
<d>137.244</d>
<d>137.594</d>
<d>137.989</d>
<d>138.438</d>
<d>138.918</d>
<d>139.248</d>
<d>139.65</d>
<d>140.091</d>
<d>140.602</d>
<d>140.98</d>
<d>141.453</d>
<d>142.032</d>
<d>142.58</d>
<d>143.047</d>
<d>143.497</d>
<d>143.914</d>
<d>144.31</d>
<d>144.632</d>
<d>144.963</d>
<d>145.322</d>
<d>145.652</d>
<d>145.994</d>
<d>146.477</d>
<d>146.838</d>
<d>147.213</d>
<d>147.484</d>
<d>147.861</d>
<d>148.323</d>
<d>148.739</d>
<d>149.13</d>
<d>149.473</d>
<d>149.813</d>
<d>150.091</d>
<d>150.452</d>
<d>150.906</d>
<d>151.366</d>
<d>151.775</d>
<d>152.222</d>
<d>152.63</d>
<d>152.955</d>
<d>153.27</d>
<d>153.513</d>
<d>153.766</d>
<d>153.901</d>
<d>154.102</d>
<d>154.341</d>
<d>154.586</d>
<d>154.852</d>
<d>155.241</d>
<d>155.676</d>
<d>156.161</d>
<d>156.563</d>
<d>156.912</d>
<d>157.186</d>
<d>157.47</d>
<d>157.663</d>
<d>157.837</d>
<d>158.055</d>
<d>158.425</d>
<d>158.795</d>
<d>159.146</d>
<d>159.461</d>
<d>159.81</d>
<d>160.14</d>
<d>160.39</d>
<d>160.737</d>
<d>161.112</d>
<d>161.498</d>
<d>161.828</d>
<d>162.074</d>
<d>162.47</d>
<d>162.734</d>
<d>162.953</d>
<d>163.226</d>
<d>163.605</d>
<d>163.941</d>
<d>164.191</d>
<d>164.484</d>
<d>164.804</d>
<d>165.006</d>
<d>165.195</d>
<d>165.495</d>
<d>165.753</d>
<d>166.046</d>
<d>166.406</d>
<d>166.72</d>
<d>166.994</d>
<d>167.261</d>
<d>167.593</d>
<d>167.898</d>
<d>168.127</d>
<d>168.456</d>
<d>168.744</d>
<d>168.98</d>
<d>169.156</d>
<d>169.384</d>
<d>169.565</d>
<d>169.81</d>
<d>170.012</d>
<d>170.253</d>
<d>170.576</d>
<d>170.916</d>
<d>171.304</d>
<d>171.577</d>
<d>171.855</d>
<d>172.095</d>
<d>172.387</d>
<d>172.554</d>
<d>172.769</d>
<d>173.004</d>
<d>173.265</d>
<d>173.612</d>
<d>174.023</d>
<d>174.28</d>
<d>174.563</d>
<d>174.744</d>
<d>174.96</d>
<d>175.16</d>
<d>175.386</d>
<d>175.58</d>
<d>175.732</d>
<d>175.906</d>
<d>176.111</d>
<d>176.308</d>
<d>176.508</d>
<d>176.855</d>
<d>177.137</d>
<d>177.351</d>
<d>177.617</d>
<d>177.814</d>
<d>177.994</d>
<d>178.107</d>
<d>178.259</d>
<d>178.486</d>
<d>178.697</d>
<d>178.933</d>
<d>179.184</d>
<d>179.496</d>
<d>179.73</d>
<d>180.001</d>
<d>180.229</d>
<d>180.378</d>
<d>180.487</d>
<d>180.652</d>
<d>180.785</d>
<d>180.964</d>
<d>181.155</d>
<d>181.401</d>
<d>181.702</d>
<d>181.941</d>
<d>182.182</d>
<d>182.395</d>
<d>182.568</d>
<d>182.69</d>
<d>182.86</d>
<d>183.023</d>
<d>183.277</d>
<d>183.459</d>
<d>183.646</d>
<d>183.874</d>
<d>184.05</d>
<d>184.23</d>
<d>184.32</d>
<d>184.427</d>
<d>184.664</d>
<d>184.852</d>
<d>185.057</d>
<d>185.329</d>
<d>185.652</d>
<d>185.958</d>
<d>186.131</d>
<d>186.316</d>
<d>186.593</d>
<d>186.777</d>
<d>186.945</d>
<d>187.017</d>
<d>187.099</d>
<d>187.189</d>
<d>187.273</d>
<d>187.377</d>
<d>187.501</d>
<d>187.648</d>
<d>187.906</d>
<d>188.127</d>
<d>188.305</d>
<d>188.534</d>
<d>188.685</d>
<d>188.886</d>
<d>188.977</d>
<d>189.078</d>
<d>189.24</d>
<d>189.429</d>
<d>189.689</d>
<d>189.892</d>
<d>190.191</d>
<d>190.548</d>
<d>190.771</d>
<d>190.916</d>
<d>190.948</d>
<d>191.005</d>
<d>191.15</d>
<d>191.262</d>
<d>191.435</d>
<d>191.525</d>
<d>191.784</d>
<d>192.075</d>
<d>192.28</d>
<d>192.373</d>
<d>192.531</d>
<d>192.748</d>
<d>192.889</d>
<d>192.943</d>
<d>193.081</d>
<d>193.271</d>
<d>193.284</d>
<d>193.443</d>
<d>193.638</d>
<d>193.8</d>
<d>193.966</d>
<d>194.102</d>
<d>194.356</d>
<d>194.469</d>
<d>194.587</d>
<d>194.72</d>
<d>194.849</d>
<d>195.003</d>
<d>195.091</d>
<d>195.228</d>
<d>195.334</d>
<d>195.489</d>
<d>195.539</d>
<d>195.687</d>
<d>195.891</d>
<d>195.992</d>
<d>196.073</d>
<d>196.124</d>
<d>196.227</d>
<d>196.342</d>
<d>196.41</d>
<d>196.538</d>
<d>196.863</d>
<d></d>
<d></d>
<d>198.349</d>
<d>198.023</d>
<d>197.433</d>
<d>196.594</d>
<d>195.96</d>
<d>195.416</d>
<d>194.647</d>
<d>193.998</d>
<d>193.451</d>
<d>192.839</d>
<d>192.292</d>
<d>191.917</d>
<d>191.306</d>
<d>190.605</d>
<d>189.968</d>
<d>189.417</d>
<d>188.738</d>
<d>188.082</d>
<d>187.546</d>
<d>187.016</d>
<d>186.539</d>
<d>186.023</d>
<d>185.408</d>
<d>184.612</d>
<d>183.873</d>
<d>183.259</d>
<d>182.781</d>
<d>182.236</d>
<d>181.746</d>
<d>181.2</d>
<d>180.577</d>
<d>179.93</d>
<d>179.26</d>
<d>178.744</d>
<d>178.234</d>
<d>177.677</d>
<d>177.072</d>
<d>176.461</d>
<d>175.98</d>
<d>175.357</d>
<d>174.789</d>
<d>174.236</d>
<d>173.754</d>
<d>173.255</d>
<d>172.723</d>
<d>172.141</d>
<d>171.641</d>
<d>171.12</d>
<d>170.574</d>
<d>170.048</d>
<d>169.445</d>
<d>168.913</d>
<d>168.419</d>
<d>168.033</d>
<d>167.646</d>
<d>167.17</d>
<d>166.603</d>
<d>166.085</d>
<d>165.533</d>
<d>164.965</d>
<d>164.48</d>
<d>164.061</d>
<d>163.534</d>
<d>163.043</d>
<d>162.52</d>
<d>161.941</d>
<d>161.433</d>
<d>160.801</d>
<d>160.343</d>
<d>160.056</d>
<d>159.724</d>
<d>159.242</d>
<d>158.748</d>
<d>158.187</d>
<d>157.678</d>
<d>157.105</d>
<d>156.577</d>
<d>156.076</d>
<d>155.541</d>
<d>155.074</d>
<d>154.542</d>
<d>154.141</d>
<d>153.755</d>
<d>153.428</d>
<d>153.055</d>
<d>152.627</d>
<d>152.212</d>
<d>151.849</d>
<d>151.391</d>
<d>150.974</d>
<d>150.434</d>
<d>149.947</d>
<d>149.428</d>
<d>148.902</d>
<d>148.358</d>
<d>147.866</d>
<d>147.497</d>
<d>147.018</d>
<d>146.645</d>
<d>146.257</d>
<d>145.784</d>
<d>145.331</d>
<d>144.895</d>
<d>144.524</d>
<d>144.051</d>
<d>143.539</d>
<d>143.259</d>
<d>142.939</d>
<d>142.61</d>
<d>142.284</d>
<d>141.964</d>
<d>141.62</d>
<d>141.09</d>
<d>140.662</d>
<d>140.254</d>
<d>139.753</d>
<d>139.285</d>
<d>138.816</d>
<d>138.39</d>
<d>137.961</d>
<d>137.648</d>
<d>137.404</d>
<d>137.084</d>
<d>136.727</d>
<d>136.425</d>
<d>135.97</d>
<d>135.483</d>
<d>134.963</d>
<d>134.585</d>
<d>134.193</d>
<d>133.771</d>
<d>133.413</d>
<d>133.059</d>
<d>132.621</d>
<d>132.215</d>
<d>131.864</d>
<d>131.455</d>
<d>131.007</d>
<d>130.561</d>
<d>130.209</d>
<d>129.93</d>
<d>129.602</d>
<d>129.237</d>
<d>128.901</d>
<d>128.587</d>
<d>128.301</d>
<d>127.84</d>
<d>127.462</d>
<d>127.137</d>
<d>126.827</d>
<d>126.509</d>
<d>126.168</d>
<d>125.837</d>
<d>125.457</d>
<d>125.043</d>
<d>124.627</d>
<d>124.224</d>
<d>123.877</d>
<d>123.434</d>
<d>123.125</d>
<d>122.805</d>
<d>122.465</d>
<d>122.105</d>
<d>121.728</d>
<d>121.433</d>
<d>121.077</d>
<d>120.711</d>
<d>120.373</d>
<d>120.066</d>
<d>119.697</d>
<d>119.356</d>
<d>119.003</d>
<d>118.753</d>
<d>118.479</d>
<d>118.323</d>
<d>118.124</d>
<d>117.894</d>
<d>117.598</d>
<d>117.237</d>
<d>116.939</d>
<d>116.518</d>
<d>116.078</d>
<d>115.798</d>
<d>115.151</d>
<d>114.641</d>
<d>114.347</d>
<d>114.173</d>
<d>114.325</d>
<d>113.927</d>
</Subcolumn>
</YColumn>
<YColumn Width="173" Decimals="7" Subcolumns="1">

<Subcolumn></Subcolumn>
</YColumn>
<YColumn Width="173" Decimals="9" Subcolumns="1">
<Title>#7: Fc2:5 - 4 -/C215A 1<Font Face="Times New Roman">µ</Font>M_Y</Title>
<Subcolumn>
<d>-1.11954</d>
<d>-0.808197</d>
<d>-0.75119</d>
<d>-0.630463</d>
<d>-0.554291</d>
<d>-0.34259</d>
<d>-0.258209</d>
<d>-0.252747</d>
<d>-0.179291</d>
<d>-0.128143</d>
<d>-0.0652466</d>
<d>-0.101959</d>
<d>0.000762939</d>
<d>-0.0523376</d>
<d>-0.0542908</d>
<d>-0.184784</d>
<d>-0.175385</d>
<d>-0.112885</d>
<d>-0.108612</d>
<d>-0.0574341</d>
<d>-0.00430298</d>
<d>0.042572</d>
<d>0.0320129</d>
<d>-0.00820923</d>
<d>-0.0539246</d>
<d>-0.0328064</d>
<d>0.0785217</d>
<d>0.112091</d>
<d>0.2117</d>
<d>0.270691</d>
<d>0.073822</d>
<d>-0.212128</d>
<d>-0.152344</d>
<d></d>
<d></d>
<d></d>
<d>0.909607</d>
<d>6.60266</d>
<d>10.0156</d>
<d>12.9168</d>
<d>15.4969</d>
<d>18.2133</d>
<d>20.6406</d>
<d>23.2035</d>
<d>26.0625</d>
<d>28.5766</d>
<d>30.8836</d>
<d>33.3836</d>
<d>35.6461</d>
<d>38.2289</d>
<d>40.6012</d>
<d>42.9906</d>
<d>45.4453</d>
<d>47.5707</d>
<d>49.8492</d>
<d>51.9391</d>
<d>54.0641</d>
<d>56.4969</d>
<d>58.766</d>
<d>60.7832</d>
<d>63.091</d>
<d>65.5602</d>
<d>67.8043</d>
<d>69.857</d>
<d>71.8621</d>
<d>74.0437</d>
<d>76.1313</d>
<d>78.0867</d>
<d>80.2191</d>
<d>82.3504</d>
<d>84.1734</d>
<d>86.2043</d>
<d>88.1109</d>
<d>90.5707</d>
<d>92.4223</d>
<d>94.1668</d>
<d>96.1891</d>
<d>98.1363</d>
<d>100.186</d>
<d>102.187</d>
<d>103.693</d>
<d>105.706</d>
<d>107.558</d>
<d>109.063</d>
<d>110.866</d>
<d>112.852</d>
<d>114.667</d>
<d>116.651</d>
<d>118.47</d>
<d>120.266</d>
<d>121.92</d>
<d>123.744</d>
<d>125.277</d>
<d>127.293</d>
<d>128.766</d>
<d>130.474</d>
<d>132.389</d>
<d>133.892</d>
<d>135.441</d>
<d>137.125</d>
<d>138.746</d>
<d>140.342</d>
<d>142.029</d>
<d>143.81</d>
<d>145.321</d>
<d>146.679</d>
<d>148.221</d>
<d>149.836</d>
<d>151.622</d>
<d>153.205</d>
<d>154.564</d>
<d>156.015</d>
<d>157.549</d>
<d>159.032</d>
<d>160.521</d>
<d>162.164</d>
<d>163.484</d>
<d>164.916</d>
<d>166.169</d>
<d>167.602</d>
<d>169.096</d>
<d>170.482</d>
<d>171.879</d>
<d>173.467</d>
<d>174.952</d>
<d>176.171</d>
<d>177.504</d>
<d>178.951</d>
<d>180.275</d>
<d>181.596</d>
<d>182.925</d>
<d>184.461</d>
<d>185.801</d>
<d>186.911</d>
<d>188.367</d>
<d>189.572</d>
<d>190.709</d>
<d>192.168</d>
<d>193.55</d>
<d>194.732</d>
<d>195.78</d>
<d>196.855</d>
<d>197.963</d>
<d>199.2</d>
<d>200.387</d>
<d>201.485</d>
<d>202.545</d>
<d>203.723</d>
<d>204.94</d>
<d>206.239</d>
<d>207.473</d>
<d>208.575</d>
<d>209.776</d>
<d>210.958</d>
<d>212.002</d>
<d>213.066</d>
<d>214.095</d>
<d>214.939</d>
<d>215.938</d>
<d>217.122</d>
<d>218.356</d>
<d>219.488</d>
<d>220.561</d>
<d>221.652</d>
<d>222.606</d>
<d>223.452</d>
<d>224.643</d>
<d>225.76</d>
<d>226.677</d>
<d>227.626</d>
<d>228.714</d>
<d>229.663</d>
<d>230.516</d>
<d>231.64</d>
<d>232.642</d>
<d>233.575</d>
<d>234.419</d>
<d>235.464</d>
<d>236.624</d>
<d>237.587</d>
<d>238.445</d>
<d>239.182</d>
<d>240.08</d>
<d>240.969</d>
<d>241.836</d>
<d>242.681</d>
<d>243.698</d>
<d>244.639</d>
<d>245.582</d>
<d>246.459</d>
<d>247.345</d>
<d>248.193</d>
<d>248.998</d>
<d>249.769</d>
<d>250.598</d>
<d>251.25</d>
<d>251.984</d>
<d>252.788</d>
<d>253.622</d>
<d>254.531</d>
<d>255.288</d>
<d>256.17</d>
<d>256.959</d>
<d>257.818</d>
<d>258.514</d>
<d>259.45</d>
<d>260.297</d>
<d>261.213</d>
<d>261.954</d>
<d>262.747</d>
<d>263.7</d>
<d>264.506</d>
<d>265.261</d>
<d>265.973</d>
<d>266.745</d>
<d>267.438</d>
<d>267.983</d>
<d>268.486</d>
<d>269.232</d>
<d>270.06</d>
<d>270.825</d>
<d>271.616</d>
<d>272.456</d>
<d>273.404</d>
<d>274.252</d>
<d>274.878</d>
<d>275.616</d>
<d>276.216</d>
<d>276.91</d>
<d>277.612</d>
<d>278.211</d>
<d>278.955</d>
<d>279.623</d>
<d>280.302</d>
<d>281.013</d>
<d>281.699</d>
<d>282.285</d>
<d>282.804</d>
<d>283.449</d>
<d>284.17</d>
<d>284.769</d>
<d>285.513</d>
<d>286.186</d>
<d>286.771</d>
<d>287.431</d>
<d>288.024</d>
<d>288.745</d>
<d>289.442</d>
<d>290.148</d>
<d>290.83</d>
<d>291.517</d>
<d>292.101</d>
<d>292.614</d>
<d>293.205</d>
<d>293.72</d>
<d>294.086</d>
<d>294.55</d>
<d>294.988</d>
<d>295.552</d>
<d>296.095</d>
<d>296.606</d>
<d>297.276</d>
<d>297.954</d>
<d>298.607</d>
<d>299.101</d>
<d>299.635</d>
<d>300.224</d>
<d>300.682</d>
<d>301.07</d>
<d>301.518</d>
<d>302.045</d>
<d>302.675</d>
<d>303.162</d>
<d>303.686</d>
<d>304.263</d>
<d>304.834</d>
<d>305.278</d>
<d>305.924</d>
<d>306.621</d>
<d>307.25</d>
<d>307.729</d>
<d>308.081</d>
<d>308.575</d>
<d>308.942</d>
<d>309.255</d>
<d>309.692</d>
<d>310.287</d>
<d>310.741</d>
<d>311.095</d>
<d>311.571</d>
<d>312.108</d>
<d>312.564</d>
<d>313.004</d>
<d>313.483</d>
<d>314.077</d>
<d>314.498</d>
<d>314.915</d>
<d>315.443</d>
<d>315.957</d>
<d>316.549</d>
<d>317.055</d>
<d>317.47</d>
<d>317.896</d>
<d>318.301</d>
<d>318.629</d>
<d>319.003</d>
<d>319.405</d>
<d>319.712</d>
<d>320.076</d>
<d>320.517</d>
<d>320.927</d>
<d>321.444</d>
<d>321.988</d>
<d>322.449</d>
<d>322.955</d>
<d>323.336</d>
<d>323.7</d>
<d>324.072</d>
<d>324.446</d>
<d>324.916</d>
<d>325.387</d>
<d>325.759</d>
<d>326.114</d>
<d>326.59</d>
<d>327.11</d>
<d>327.344</d>
<d>327.571</d>
<d>327.873</d>
<d>328.327</d>
<d>328.698</d>
<d>329.078</d>
<d>329.42</d>
<d>329.82</d>
<d>330.235</d>
<d>330.632</d>
<d>330.963</d>
<d>331.304</d>
<d>331.709</d>
<d>332.098</d>
<d>332.385</d>
<d>332.786</d>
<d>333.23</d>
<d>333.591</d>
<d>334.052</d>
<d>334.302</d>
<d>334.617</d>
<d>334.896</d>
<d>335.252</d>
<d>335.585</d>
<d>335.911</d>
<d>336.334</d>
<d>336.728</d>
<d>337.109</d>
<d>337.44</d>
<d>337.814</d>
<d>338.125</d>
<d>338.348</d>
<d>338.698</d>
<d>339.023</d>
<d>339.387</d>
<d>339.609</d>
<d>339.884</d>
<d>340.205</d>
<d>340.54</d>
<d>340.822</d>
<d>341.238</d>
<d>341.638</d>
<d>342.009</d>
<d>342.383</d>
<d>342.588</d>
<d>342.894</d>
<d>343.077</d>
<d>343.34</d>
<d>343.671</d>
<d>343.971</d>
<d>344.322</d>
<d>344.6</d>
<d>345.011</d>
<d>345.33</d>
<d>345.695</d>
<d>346.12</d>
<d>346.452</d>
<d>346.77</d>
<d>347.043</d>
<d>347.37</d>
<d>347.657</d>
<d>347.79</d>
<d>348.146</d>
<d>348.416</d>
<d>348.615</d>
<d>348.83</d>
<d>349.029</d>
<d>349.349</d>
<d>349.595</d>
<d>349.848</d>
<d>350.175</d>
<d>350.411</d>
<d>350.631</d>
<d>350.873</d>
<d>351.149</d>
<d>351.403</d>
<d>351.585</d>
<d>351.83</d>
<d>352.203</d>
<d>352.474</d>
<d>352.732</d>
<d>353.067</d>
<d>353.398</d>
<d>353.716</d>
<d>353.888</d>
<d>354.082</d>
<d>354.291</d>
<d>354.498</d>
<d>354.77</d>
<d>355.072</d>
<d>355.39</d>
<d>355.721</d>
<d>356.029</d>
<d>356.287</d>
<d>356.488</d>
<d>356.589</d>
<d>356.793</d>
<d>357.057</d>
<d>357.252</d>
<d>357.479</d>
<d>357.67</d>
<d>357.838</d>
<d>358.043</d>
<d>358.298</d>
<d>358.522</d>
<d>358.75</d>
<d>358.968</d>
<d>359.341</d>
<d>359.55</d>
<d>359.783</d>
<d>360.091</d>
<d>360.404</d>
<d>360.662</d>
<d>360.902</d>
<d>361.111</d>
<d>361.289</d>
<d>361.337</d>
<d>361.434</d>
<d>361.571</d>
<d>361.81</d>
<d>362.1</d>
<d>362.348</d>
<d>362.711</d>
<d>362.975</d>
<d>363.248</d>
<d>363.429</d>
<d>363.496</d>
<d>363.909</d>
<d></d>
<d></d>
<d>364.103</d>
<d>363.214</d>
<d>361.965</d>
<d>360.68</d>
<d>359.459</d>
<d>358.386</d>
<d>357.141</d>
<d>355.826</d>
<d>354.75</d>
<d>353.651</d>
<d>352.387</d>
<d>351.184</d>
<d>350.156</d>
<d>349.067</d>
<d>347.922</d>
<d>346.754</d>
<d>345.612</d>
<d>344.638</d>
<d>343.551</d>
<d>342.489</d>
<d>341.339</d>
<d>340.198</d>
<d>339.06</d>
<d>337.904</d>
<d>336.668</d>
<d>335.521</d>
<d>334.528</d>
<d>333.418</d>
<d>332.204</d>
<d>331.04</d>
<d>330.014</d>
<d>329.093</d>
<d>328.18</d>
<d>327.134</d>
<d>325.975</d>
<d>324.716</d>
<d>323.621</d>
<d>322.524</d>
<d>321.621</d>
<d>320.755</d>
<d>319.772</d>
<d>318.712</d>
<d>317.636</d>
<d>316.749</d>
<d>315.79</d>
<d>314.852</d>
<d>313.886</d>
<d>313.004</d>
<d>312.177</d>
<d>311.216</d>
<d>310.184</d>
<d>309.09</d>
<d>308.163</d>
<d>307.287</d>
<d>306.254</d>
<d>305.189</d>
<d>304.125</d>
<d>303.328</d>
<d>302.402</d>
<d>301.571</d>
<d>300.629</d>
<d>299.842</d>
<d>298.899</d>
<d>298.024</d>
<d>297.096</d>
<d>296.069</d>
<d>295.155</d>
<d>294.159</d>
<d>293.287</d>
<d>292.441</d>
<d>291.64</d>
<d>290.688</d>
<d>289.722</d>
<d>288.819</d>
<d>287.955</d>
<d>287.075</d>
<d>286.174</d>
<d>285.261</d>
<d>284.396</d>
<d>283.573</d>
<d>282.764</d>
<d>281.954</d>
<d>281.031</d>
<d>280.178</d>
<d>279.448</d>
<d>278.687</d>
<d>277.812</d>
<d>276.908</d>
<d>276.05</d>
<d>275.312</d>
<d>274.407</d>
<d>273.525</d>
<d>272.617</d>
<d>271.621</d>
<d>270.701</d>
<d>269.821</d>
<d>269.099</d>
<d>268.354</d>
<d>267.573</d>
<d>266.651</d>
<d>265.861</d>
<d>265.18</d>
<d>264.364</d>
<d>263.487</d>
<d>262.768</d>
<d>261.995</d>
<d>261.327</d>
<d>260.572</d>
<d>259.88</d>
<d>259.207</d>
<d>258.475</d>
<d>257.825</d>
<d>257.069</d>
<d>256.3</d>
<d>255.419</d>
<d>254.598</d>
<d>253.923</d>
<d>253.186</d>
<d>252.506</d>
<d>251.761</d>
<d>251.024</d>
<d>250.38</d>
<d>249.634</d>
<d>248.86</d>
<d>248.17</d>
<d>247.392</d>
<d>246.715</d>
<d>245.943</d>
<d>245.278</d>
<d>244.531</d>
<d>243.765</d>
<d>243.039</d>
<d>242.357</d>
<d>241.678</d>
<d>240.95</d>
<d>240.269</d>
<d>239.447</d>
<d>238.815</d>
<d>238.135</d>
<d>237.587</d>
<d>236.95</d>
<d>236.241</d>
<d>235.672</d>
<d>235.086</d>
<d>234.382</d>
<d>233.553</d>
<d>232.825</d>
<d>232.054</d>
<d>231.343</d>
<d>230.606</d>
<d>229.927</d>
<d>229.354</d>
<d>228.89</d>
<d>228.28</d>
<d>227.54</d>
<d>226.744</d>
<d>225.996</d>
<d>225.427</d>
<d>224.716</d>
<d>224.055</d>
<d>223.452</d>
<d>222.798</d>
<d>222.157</d>
<d>221.603</d>
<d>221.026</d>
<d>220.358</d>
<d>219.7</d>
<d>219.113</d>
<d>218.391</d>
<d>217.658</d>
<d>217.056</d>
<d>216.465</d>
<d>215.928</d>
<d>215.289</d>
<d>214.78</d>
<d>214.338</d>
<d>213.795</d>
<d>213.155</d>
<d>212.579</d>
<d>212.087</d>
<d>211.512</d>
<d>210.93</d>
<d>210.083</d>
<d>209.113</d>
<d>208.77</d>
<d>207.606</d>
<d>207.158</d>
<d>207.14</d>
<d>206.63</d>
</Subcolumn>
</YColumn>
</Table>
<Table ID="Table19" XFormat="numbers" YFormat="replicates" Replicates="1" TableType="XY" EVFormat="AsteriskAfterNumber">
<Title>DQ</Title>
<RowTitlesColumn Width="38">
<Subcolumn></Subcolumn>
</RowTitlesColumn>
<XColumn Width="210" Subcolumns="1" Decimals="7">
<Title>#2: Fc3:5 - 4 -/DQ 0.03<Font Face="Times New Roman">µ</Font>M_X</Title>
<Subcolumn>
<d>-33.4</d>
<d>-32.4</d>
<d>-31.4</d>
<d>-30.4</d>
<d>-29.4</d>
<d>-28.4</d>
<d>-27.4</d>
<d>-26.4</d>
<d>-25.4</d>
<d>-24.4</d>
<d>-23.4</d>
<d>-22.4</d>
<d>-21.4</d>
<d>-20.4</d>
<d>-19.4</d>
<d>-18.4</d>
<d>-17.4</d>
<d>-16.4</d>
<d>-15.4</d>
<d>-14.4</d>
<d>-13.4</d>
<d>-12.4</d>
<d>-11.4</d>
<d>-10.4</d>
<d>-9.4</d>
<d>-8.4</d>
<d>-7.4</d>
<d>-6.4</d>
<d>-5.4</d>
<d>-4.4</d>
<d>-3.4</d>
<d>-2.4</d>
<d>-1.4</d>
<d>-0.400002</d>
<d>0.599998</d>
<d>1.6</d>
<d>2.6</d>
<d>3.6</d>
<d>4.6</d>
<d>5.6</d>
<d>6.6</d>
<d>7.6</d>
<d>8.6</d>
<d>9.6</d>
<d>10.6</d>
<d>11.6</d>
<d>12.6</d>
<d>13.6</d>
<d>14.6</d>
<d>15.6</d>
<d>16.6</d>
<d>17.6</d>
<d>18.6</d>
<d>19.6</d>
<d>20.6</d>
<d>21.6</d>
<d>22.6</d>
<d>23.6</d>
<d>24.6</d>
<d>25.6</d>
<d>26.6</d>
<d>27.6</d>
<d>28.6</d>
<d>29.6</d>
<d>30.6</d>
<d>31.6</d>
<d>32.6</d>
<d>33.6</d>
<d>34.6</d>
<d>35.6</d>
<d>36.6</d>
<d>37.6</d>
<d>38.6</d>
<d>39.6</d>
<d>40.6</d>
<d>41.6</d>
<d>42.6</d>
<d>43.6</d>
<d>44.6</d>
<d>45.6</d>
<d>46.6</d>
<d>47.6</d>
<d>48.6</d>
<d>49.6</d>
<d>50.6</d>
<d>51.6</d>
<d>52.6</d>
<d>53.6</d>
<d>54.6</d>
<d>55.6</d>
<d>56.6</d>
<d>57.6</d>
<d>58.6</d>
<d>59.6</d>
<d>60.6</d>
<d>61.6</d>
<d>62.6</d>
<d>63.6</d>
<d>64.6</d>
<d>65.6</d>
<d>66.6</d>
<d>67.6</d>
<d>68.6</d>
<d>69.6</d>
<d>70.6</d>
<d>71.6</d>
<d>72.6</d>
<d>73.6</d>
<d>74.6</d>
<d>75.6</d>
<d>76.6</d>
<d>77.6</d>
<d>78.6</d>
<d>79.6</d>
<d>80.6</d>
<d>81.6</d>
<d>82.6</d>
<d>83.6</d>
<d>84.6</d>
<d>85.6</d>
<d>86.6</d>
<d>87.6</d>
<d>88.6</d>
<d>89.6</d>
<d>90.6</d>
<d>91.6</d>
<d>92.6</d>
<d>93.6</d>
<d>94.6</d>
<d>95.6</d>
<d>96.6</d>
<d>97.6</d>
<d>98.6</d>
<d>99.6</d>
<d>100.6</d>
<d>101.6</d>
<d>102.6</d>
<d>103.6</d>
<d>104.6</d>
<d>105.6</d>
<d>106.6</d>
<d>107.6</d>
<d>108.6</d>
<d>109.6</d>
<d>110.6</d>
<d>111.6</d>
<d>112.6</d>
<d>113.6</d>
<d>114.6</d>
<d>115.6</d>
<d>116.6</d>
<d>117.6</d>
<d>118.6</d>
<d>119.6</d>
<d>120.6</d>
<d>121.6</d>
<d>122.6</d>
<d>123.6</d>
<d>124.6</d>
<d>125.6</d>
<d>126.6</d>
<d>127.6</d>
<d>128.6</d>
<d>129.6</d>
<d>130.6</d>
<d>131.6</d>
<d>132.6</d>
<d>133.6</d>
<d>134.6</d>
<d>135.6</d>
<d>136.6</d>
<d>137.6</d>
<d>138.6</d>
<d>139.6</d>
<d>140.6</d>
<d>141.6</d>
<d>142.6</d>
<d>143.6</d>
<d>144.6</d>
<d>145.6</d>
<d>146.6</d>
<d>147.6</d>
<d>148.6</d>
<d>149.6</d>
<d>150.6</d>
<d>151.6</d>
<d>152.6</d>
<d>153.6</d>
<d>154.6</d>
<d>155.6</d>
<d>156.6</d>
<d>157.6</d>
<d>158.6</d>
<d>159.6</d>
<d>160.6</d>
<d>161.6</d>
<d>162.6</d>
<d>163.6</d>
<d>164.6</d>
<d>165.6</d>
<d>166.6</d>
<d>167.6</d>
<d>168.6</d>
<d>169.6</d>
<d>170.6</d>
<d>171.6</d>
<d>172.6</d>
<d>173.6</d>
<d>174.6</d>
<d>175.6</d>
<d>176.6</d>
<d>177.6</d>
<d>178.6</d>
<d>179.6</d>
<d>180.6</d>
<d>181.6</d>
<d>182.6</d>
<d>183.6</d>
<d>184.6</d>
<d>185.6</d>
<d>186.6</d>
<d>187.6</d>
<d>188.6</d>
<d>189.6</d>
<d>190.6</d>
<d>191.6</d>
<d>192.6</d>
<d>193.6</d>
<d>194.6</d>
<d>195.6</d>
<d>196.6</d>
<d>197.6</d>
<d>198.6</d>
<d>199.6</d>
<d>200.6</d>
<d>201.6</d>
<d>202.6</d>
<d>203.6</d>
<d>204.6</d>
<d>205.6</d>
<d>206.6</d>
<d>207.6</d>
<d>208.6</d>
<d>209.6</d>
<d>210.6</d>
<d>211.6</d>
<d>212.6</d>
<d>213.6</d>
<d>214.6</d>
<d>215.6</d>
<d>216.6</d>
<d>217.6</d>
<d>218.6</d>
<d>219.6</d>
<d>220.6</d>
<d>221.6</d>
<d>222.6</d>
<d>223.6</d>
<d>224.6</d>
<d>225.6</d>
<d>226.6</d>
<d>227.6</d>
<d>228.6</d>
<d>229.6</d>
<d>230.6</d>
<d>231.6</d>
<d>232.6</d>
<d>233.6</d>
<d>234.6</d>
<d>235.6</d>
<d>236.6</d>
<d>237.6</d>
<d>238.6</d>
<d>239.6</d>
<d>240.6</d>
<d>241.6</d>
<d>242.6</d>
<d>243.6</d>
<d>244.6</d>
<d>245.6</d>
<d>246.6</d>
<d>247.6</d>
<d>248.6</d>
<d>249.6</d>
<d>250.6</d>
<d>251.6</d>
<d>252.6</d>
<d>253.6</d>
<d>254.6</d>
<d>255.6</d>
<d>256.6</d>
<d>257.6</d>
<d>258.6</d>
<d>259.6</d>
<d>260.6</d>
<d>261.6</d>
<d>262.6</d>
<d>263.6</d>
<d>264.6</d>
<d>265.6</d>
<d>266.6</d>
<d>267.6</d>
<d>268.6</d>
<d>269.6</d>
<d>270.6</d>
<d>271.6</d>
<d>272.6</d>
<d>273.6</d>
<d>274.6</d>
<d>275.6</d>
<d>276.6</d>
<d>277.6</d>
<d>278.6</d>
<d>279.6</d>
<d>280.6</d>
<d>281.6</d>
<d>282.6</d>
<d>283.6</d>
<d>284.6</d>
<d>285.6</d>
<d>286.6</d>
<d>287.6</d>
<d>288.6</d>
<d>289.6</d>
<d>290.6</d>
<d>291.6</d>
<d>292.6</d>
<d>293.6</d>
<d>294.6</d>
<d>295.6</d>
<d>296.6</d>
<d>297.6</d>
<d>298.6</d>
<d>299.6</d>
<d>300.6</d>
<d>301.6</d>
<d>302.6</d>
<d>303.6</d>
<d>304.6</d>
<d>305.6</d>
<d>306.6</d>
<d>307.6</d>
<d>308.6</d>
<d>309.6</d>
<d>310.6</d>
<d>311.6</d>
<d>312.6</d>
<d>313.6</d>
<d>314.6</d>
<d>315.6</d>
<d>316.6</d>
<d>317.6</d>
<d>318.6</d>
<d>319.6</d>
<d>320.6</d>
<d>321.6</d>
<d>322.6</d>
<d>323.6</d>
<d>324.6</d>
<d>325.6</d>
<d>326.6</d>
<d>327.6</d>
<d>328.6</d>
<d>329.6</d>
<d>330.6</d>
<d>331.6</d>
<d>332.6</d>
<d>333.6</d>
<d>334.6</d>
<d>335.6</d>
<d>336.6</d>
<d>337.6</d>
<d>338.6</d>
<d>339.6</d>
<d>340.6</d>
<d>341.6</d>
<d>342.6</d>
<d>343.6</d>
<d>344.6</d>
<d>345.6</d>
<d>346.6</d>
<d>347.6</d>
<d>348.6</d>
<d>349.6</d>
<d>350.6</d>
<d>351.6</d>
<d>352.6</d>
<d>353.6</d>
<d>354.6</d>
<d>355.6</d>
<d>356.6</d>
<d>357.6</d>
<d>358.6</d>
<d>359.6</d>
<d>360.6</d>
<d>361.6</d>
<d>362.6</d>
<d>363.6</d>
<d>364.6</d>
<d>365.6</d>
<d>366.6</d>
<d>367.6</d>
<d>368.6</d>
<d>369.6</d>
<d>370.6</d>
<d>371.6</d>
<d>372.6</d>
<d>373.6</d>
<d>374.6</d>
<d>375.6</d>
<d>376.6</d>
<d>377.6</d>
<d>378.6</d>
<d>379.6</d>
<d>380.6</d>
<d>381.6</d>
<d>382.6</d>
<d>383.6</d>
<d>384.6</d>
<d>385.6</d>
<d>386.6</d>
<d>387.6</d>
<d>388.6</d>
<d>389.6</d>
<d>390.6</d>
<d>391.6</d>
<d>392.6</d>
<d>393.6</d>
<d>394.6</d>
<d>395.6</d>
<d>396.6</d>
<d>397.6</d>
<d>398.6</d>
<d>399.6</d>
<d>400.6</d>
<d>401.6</d>
<d>402.6</d>
<d>403.6</d>
<d>404.6</d>
<d>405.6</d>
<d>406.6</d>
<d>407.6</d>
<d>408.6</d>
<d>409.6</d>
<d>410.6</d>
<d>411.6</d>
<d>412.6</d>
<d>413.6</d>
<d>414.6</d>
<d>415.6</d>
<d>416.6</d>
<d>417.6</d>
<d>418.6</d>
<d>419.6</d>
<d>420.6</d>
<d>421.6</d>
<d>422.6</d>
<d>423.6</d>
<d>424.6</d>
<d>425.6</d>
<d>426.6</d>
<d>427.6</d>
<d>428.6</d>
<d>429.6</d>
<d>430.6</d>
<d>431.6</d>
<d>432.6</d>
<d>433.6</d>
<d>434.6</d>
<d>435.6</d>
<d>436.6</d>
<d>437.6</d>
<d>438.6</d>
<d>439.6</d>
<d>440.6</d>
<d>441.6</d>
<d>442.6</d>
<d>443.6</d>
<d>444.6</d>
<d>445.6</d>
<d>446.6</d>
<d>447.6</d>
<d>448.6</d>
<d>449.6</d>
<d>450.6</d>
<d>451.6</d>
<d>452.6</d>
<d>453.6</d>
<d>454.6</d>
<d>455.6</d>
<d>456.6</d>
<d>457.6</d>
<d>458.6</d>
<d>459.6</d>
<d>460.6</d>
<d>461.6</d>
<d>462.6</d>
<d>463.6</d>
<d>464.6</d>
<d>465.6</d>
<d>466.6</d>
<d>467.6</d>
<d>468.6</d>
<d>469.6</d>
<d>470.6</d>
<d>471.6</d>
<d>472.6</d>
<d>473.6</d>
<d>474.6</d>
<d>475.6</d>
<d>476.6</d>
<d>477.6</d>
<d>478.6</d>
<d>479.6</d>
<d>480.6</d>
<d>481.6</d>
<d>482.6</d>
<d>483.6</d>
<d>484.6</d>
<d>485.6</d>
<d>486.6</d>
<d>487.6</d>
<d>488.6</d>
<d>489.6</d>
<d>490.6</d>
<d>491.6</d>
<d>492.6</d>
<d>493.6</d>
<d>494.6</d>
<d>495.6</d>
<d>496.6</d>
<d>497.6</d>
<d>498.6</d>
<d>499.6</d>
<d>500.6</d>
<d>501.6</d>
<d>502.6</d>
<d>503.6</d>
<d>504.6</d>
<d>505.6</d>
<d>506.6</d>
<d>507.6</d>
<d>508.6</d>
<d>509.6</d>
<d>510.6</d>
<d>511.6</d>
<d>512.6</d>
<d>513.6</d>
<d>514.6</d>
<d>515.6</d>
<d>516.6</d>
<d>517.6</d>
<d>518.6</d>
<d>519.6</d>
<d>520.6</d>
<d>521.6</d>
<d>522.6</d>
<d>523.6</d>
<d>524.6</d>
<d>525.6</d>
<d>526.6</d>
<d>527.6</d>
<d>528.6</d>
<d>529.6</d>
<d>530.6</d>
<d>531.6</d>
<d>532.6</d>
<d>533.6</d>
<d>534.6</d>
<d>535.6</d>
<d>536.6</d>
<d>537.6</d>
<d>538.6</d>
<d>539.6</d>
<d>540.6</d>
<d>541.6</d>
<d>542.6</d>
<d>543.6</d>
<d>544.6</d>
<d>545.6</d>
<d>546.6</d>
<d>547.6</d>
<d>548.6</d>
<d>549.6</d>
<d>550.6</d>
<d>551.6</d>
<d>552.6</d>
<d>553.6</d>
<d>554.6</d>
<d>555.6</d>
<d>556.6</d>
<d>557.6</d>
<d>558.6</d>
<d>559.6</d>
<d>560.6</d>
<d>561.6</d>
<d>562.6</d>
<d>563.6</d>
<d>564.6</d>
<d>565.6</d>
<d>566.6</d>
<d>567.6</d>
<d>568.6</d>
<d>569.6</d>
<d>570.6</d>
<d>571.6</d>
<d>572.6</d>
<d>573.6</d>
<d>574.6</d>
<d>575.6</d>
<d>576.6</d>
<d>577.6</d>
<d>578.6</d>
<d>579.6</d>
<d>580.6</d>
<d>581.6</d>
<d>582.6</d>
<d>583.6</d>
<d>584.6</d>
<d>585.6</d>
<d>586.6</d>
<d>587.6</d>
<d>588.6</d>
<d>589.6</d>
<d>590.6</d>
<d>591.6</d>
<d>592.6</d>
<d>593.6</d>
<d>594.6</d>
<d>595.6</d>
<d>596.6</d>
<d>597.6</d>
<d>598.6</d>
<d>599.6</d>
<d>600.6</d>
<d>601.6</d>
<d>602.6</d>
<d>603.6</d>
<d>604.6</d>
<d>605.6</d>
<d>606.6</d>
<d>607.6</d>
<d>608.6</d>
<d>609.6</d>
<d>610.6</d>
</Subcolumn>
</XColumn>
<XAdvancedColumn Version="1" Width="210" Decimals="7" Subcolumns="1">
<Title>#2: Fc3:5 - 4 -/DQ 0.03<Font Face="Times New Roman">µ</Font>M_X</Title>
<Subcolumn>
<d>-33.4</d>
<d>-32.4</d>
<d>-31.4</d>
<d>-30.4</d>
<d>-29.4</d>
<d>-28.4</d>
<d>-27.4</d>
<d>-26.4</d>
<d>-25.4</d>
<d>-24.4</d>
<d>-23.4</d>
<d>-22.4</d>
<d>-21.4</d>
<d>-20.4</d>
<d>-19.4</d>
<d>-18.4</d>
<d>-17.4</d>
<d>-16.4</d>
<d>-15.4</d>
<d>-14.4</d>
<d>-13.4</d>
<d>-12.4</d>
<d>-11.4</d>
<d>-10.4</d>
<d>-9.4</d>
<d>-8.4</d>
<d>-7.4</d>
<d>-6.4</d>
<d>-5.4</d>
<d>-4.4</d>
<d>-3.4</d>
<d>-2.4</d>
<d>-1.4</d>
<d>-0.400002</d>
<d>0.599998</d>
<d>1.6</d>
<d>2.6</d>
<d>3.6</d>
<d>4.6</d>
<d>5.6</d>
<d>6.6</d>
<d>7.6</d>
<d>8.6</d>
<d>9.6</d>
<d>10.6</d>
<d>11.6</d>
<d>12.6</d>
<d>13.6</d>
<d>14.6</d>
<d>15.6</d>
<d>16.6</d>
<d>17.6</d>
<d>18.6</d>
<d>19.6</d>
<d>20.6</d>
<d>21.6</d>
<d>22.6</d>
<d>23.6</d>
<d>24.6</d>
<d>25.6</d>
<d>26.6</d>
<d>27.6</d>
<d>28.6</d>
<d>29.6</d>
<d>30.6</d>
<d>31.6</d>
<d>32.6</d>
<d>33.6</d>
<d>34.6</d>
<d>35.6</d>
<d>36.6</d>
<d>37.6</d>
<d>38.6</d>
<d>39.6</d>
<d>40.6</d>
<d>41.6</d>
<d>42.6</d>
<d>43.6</d>
<d>44.6</d>
<d>45.6</d>
<d>46.6</d>
<d>47.6</d>
<d>48.6</d>
<d>49.6</d>
<d>50.6</d>
<d>51.6</d>
<d>52.6</d>
<d>53.6</d>
<d>54.6</d>
<d>55.6</d>
<d>56.6</d>
<d>57.6</d>
<d>58.6</d>
<d>59.6</d>
<d>60.6</d>
<d>61.6</d>
<d>62.6</d>
<d>63.6</d>
<d>64.6</d>
<d>65.6</d>
<d>66.6</d>
<d>67.6</d>
<d>68.6</d>
<d>69.6</d>
<d>70.6</d>
<d>71.6</d>
<d>72.6</d>
<d>73.6</d>
<d>74.6</d>
<d>75.6</d>
<d>76.6</d>
<d>77.6</d>
<d>78.6</d>
<d>79.6</d>
<d>80.6</d>
<d>81.6</d>
<d>82.6</d>
<d>83.6</d>
<d>84.6</d>
<d>85.6</d>
<d>86.6</d>
<d>87.6</d>
<d>88.6</d>
<d>89.6</d>
<d>90.6</d>
<d>91.6</d>
<d>92.6</d>
<d>93.6</d>
<d>94.6</d>
<d>95.6</d>
<d>96.6</d>
<d>97.6</d>
<d>98.6</d>
<d>99.6</d>
<d>100.6</d>
<d>101.6</d>
<d>102.6</d>
<d>103.6</d>
<d>104.6</d>
<d>105.6</d>
<d>106.6</d>
<d>107.6</d>
<d>108.6</d>
<d>109.6</d>
<d>110.6</d>
<d>111.6</d>
<d>112.6</d>
<d>113.6</d>
<d>114.6</d>
<d>115.6</d>
<d>116.6</d>
<d>117.6</d>
<d>118.6</d>
<d>119.6</d>
<d>120.6</d>
<d>121.6</d>
<d>122.6</d>
<d>123.6</d>
<d>124.6</d>
<d>125.6</d>
<d>126.6</d>
<d>127.6</d>
<d>128.6</d>
<d>129.6</d>
<d>130.6</d>
<d>131.6</d>
<d>132.6</d>
<d>133.6</d>
<d>134.6</d>
<d>135.6</d>
<d>136.6</d>
<d>137.6</d>
<d>138.6</d>
<d>139.6</d>
<d>140.6</d>
<d>141.6</d>
<d>142.6</d>
<d>143.6</d>
<d>144.6</d>
<d>145.6</d>
<d>146.6</d>
<d>147.6</d>
<d>148.6</d>
<d>149.6</d>
<d>150.6</d>
<d>151.6</d>
<d>152.6</d>
<d>153.6</d>
<d>154.6</d>
<d>155.6</d>
<d>156.6</d>
<d>157.6</d>
<d>158.6</d>
<d>159.6</d>
<d>160.6</d>
<d>161.6</d>
<d>162.6</d>
<d>163.6</d>
<d>164.6</d>
<d>165.6</d>
<d>166.6</d>
<d>167.6</d>
<d>168.6</d>
<d>169.6</d>
<d>170.6</d>
<d>171.6</d>
<d>172.6</d>
<d>173.6</d>
<d>174.6</d>
<d>175.6</d>
<d>176.6</d>
<d>177.6</d>
<d>178.6</d>
<d>179.6</d>
<d>180.6</d>
<d>181.6</d>
<d>182.6</d>
<d>183.6</d>
<d>184.6</d>
<d>185.6</d>
<d>186.6</d>
<d>187.6</d>
<d>188.6</d>
<d>189.6</d>
<d>190.6</d>
<d>191.6</d>
<d>192.6</d>
<d>193.6</d>
<d>194.6</d>
<d>195.6</d>
<d>196.6</d>
<d>197.6</d>
<d>198.6</d>
<d>199.6</d>
<d>200.6</d>
<d>201.6</d>
<d>202.6</d>
<d>203.6</d>
<d>204.6</d>
<d>205.6</d>
<d>206.6</d>
<d>207.6</d>
<d>208.6</d>
<d>209.6</d>
<d>210.6</d>
<d>211.6</d>
<d>212.6</d>
<d>213.6</d>
<d>214.6</d>
<d>215.6</d>
<d>216.6</d>
<d>217.6</d>
<d>218.6</d>
<d>219.6</d>
<d>220.6</d>
<d>221.6</d>
<d>222.6</d>
<d>223.6</d>
<d>224.6</d>
<d>225.6</d>
<d>226.6</d>
<d>227.6</d>
<d>228.6</d>
<d>229.6</d>
<d>230.6</d>
<d>231.6</d>
<d>232.6</d>
<d>233.6</d>
<d>234.6</d>
<d>235.6</d>
<d>236.6</d>
<d>237.6</d>
<d>238.6</d>
<d>239.6</d>
<d>240.6</d>
<d>241.6</d>
<d>242.6</d>
<d>243.6</d>
<d>244.6</d>
<d>245.6</d>
<d>246.6</d>
<d>247.6</d>
<d>248.6</d>
<d>249.6</d>
<d>250.6</d>
<d>251.6</d>
<d>252.6</d>
<d>253.6</d>
<d>254.6</d>
<d>255.6</d>
<d>256.6</d>
<d>257.6</d>
<d>258.6</d>
<d>259.6</d>
<d>260.6</d>
<d>261.6</d>
<d>262.6</d>
<d>263.6</d>
<d>264.6</d>
<d>265.6</d>
<d>266.6</d>
<d>267.6</d>
<d>268.6</d>
<d>269.6</d>
<d>270.6</d>
<d>271.6</d>
<d>272.6</d>
<d>273.6</d>
<d>274.6</d>
<d>275.6</d>
<d>276.6</d>
<d>277.6</d>
<d>278.6</d>
<d>279.6</d>
<d>280.6</d>
<d>281.6</d>
<d>282.6</d>
<d>283.6</d>
<d>284.6</d>
<d>285.6</d>
<d>286.6</d>
<d>287.6</d>
<d>288.6</d>
<d>289.6</d>
<d>290.6</d>
<d>291.6</d>
<d>292.6</d>
<d>293.6</d>
<d>294.6</d>
<d>295.6</d>
<d>296.6</d>
<d>297.6</d>
<d>298.6</d>
<d>299.6</d>
<d>300.6</d>
<d>301.6</d>
<d>302.6</d>
<d>303.6</d>
<d>304.6</d>
<d>305.6</d>
<d>306.6</d>
<d>307.6</d>
<d>308.6</d>
<d>309.6</d>
<d>310.6</d>
<d>311.6</d>
<d>312.6</d>
<d>313.6</d>
<d>314.6</d>
<d>315.6</d>
<d>316.6</d>
<d>317.6</d>
<d>318.6</d>
<d>319.6</d>
<d>320.6</d>
<d>321.6</d>
<d>322.6</d>
<d>323.6</d>
<d>324.6</d>
<d>325.6</d>
<d>326.6</d>
<d>327.6</d>
<d>328.6</d>
<d>329.6</d>
<d>330.6</d>
<d>331.6</d>
<d>332.6</d>
<d>333.6</d>
<d>334.6</d>
<d>335.6</d>
<d>336.6</d>
<d>337.6</d>
<d>338.6</d>
<d>339.6</d>
<d>340.6</d>
<d>341.6</d>
<d>342.6</d>
<d>343.6</d>
<d>344.6</d>
<d>345.6</d>
<d>346.6</d>
<d>347.6</d>
<d>348.6</d>
<d>349.6</d>
<d>350.6</d>
<d>351.6</d>
<d>352.6</d>
<d>353.6</d>
<d>354.6</d>
<d>355.6</d>
<d>356.6</d>
<d>357.6</d>
<d>358.6</d>
<d>359.6</d>
<d>360.6</d>
<d>361.6</d>
<d>362.6</d>
<d>363.6</d>
<d>364.6</d>
<d>365.6</d>
<d>366.6</d>
<d>367.6</d>
<d>368.6</d>
<d>369.6</d>
<d>370.6</d>
<d>371.6</d>
<d>372.6</d>
<d>373.6</d>
<d>374.6</d>
<d>375.6</d>
<d>376.6</d>
<d>377.6</d>
<d>378.6</d>
<d>379.6</d>
<d>380.6</d>
<d>381.6</d>
<d>382.6</d>
<d>383.6</d>
<d>384.6</d>
<d>385.6</d>
<d>386.6</d>
<d>387.6</d>
<d>388.6</d>
<d>389.6</d>
<d>390.6</d>
<d>391.6</d>
<d>392.6</d>
<d>393.6</d>
<d>394.6</d>
<d>395.6</d>
<d>396.6</d>
<d>397.6</d>
<d>398.6</d>
<d>399.6</d>
<d>400.6</d>
<d>401.6</d>
<d>402.6</d>
<d>403.6</d>
<d>404.6</d>
<d>405.6</d>
<d>406.6</d>
<d>407.6</d>
<d>408.6</d>
<d>409.6</d>
<d>410.6</d>
<d>411.6</d>
<d>412.6</d>
<d>413.6</d>
<d>414.6</d>
<d>415.6</d>
<d>416.6</d>
<d>417.6</d>
<d>418.6</d>
<d>419.6</d>
<d>420.6</d>
<d>421.6</d>
<d>422.6</d>
<d>423.6</d>
<d>424.6</d>
<d>425.6</d>
<d>426.6</d>
<d>427.6</d>
<d>428.6</d>
<d>429.6</d>
<d>430.6</d>
<d>431.6</d>
<d>432.6</d>
<d>433.6</d>
<d>434.6</d>
<d>435.6</d>
<d>436.6</d>
<d>437.6</d>
<d>438.6</d>
<d>439.6</d>
<d>440.6</d>
<d>441.6</d>
<d>442.6</d>
<d>443.6</d>
<d>444.6</d>
<d>445.6</d>
<d>446.6</d>
<d>447.6</d>
<d>448.6</d>
<d>449.6</d>
<d>450.6</d>
<d>451.6</d>
<d>452.6</d>
<d>453.6</d>
<d>454.6</d>
<d>455.6</d>
<d>456.6</d>
<d>457.6</d>
<d>458.6</d>
<d>459.6</d>
<d>460.6</d>
<d>461.6</d>
<d>462.6</d>
<d>463.6</d>
<d>464.6</d>
<d>465.6</d>
<d>466.6</d>
<d>467.6</d>
<d>468.6</d>
<d>469.6</d>
<d>470.6</d>
<d>471.6</d>
<d>472.6</d>
<d>473.6</d>
<d>474.6</d>
<d>475.6</d>
<d>476.6</d>
<d>477.6</d>
<d>478.6</d>
<d>479.6</d>
<d>480.6</d>
<d>481.6</d>
<d>482.6</d>
<d>483.6</d>
<d>484.6</d>
<d>485.6</d>
<d>486.6</d>
<d>487.6</d>
<d>488.6</d>
<d>489.6</d>
<d>490.6</d>
<d>491.6</d>
<d>492.6</d>
<d>493.6</d>
<d>494.6</d>
<d>495.6</d>
<d>496.6</d>
<d>497.6</d>
<d>498.6</d>
<d>499.6</d>
<d>500.6</d>
<d>501.6</d>
<d>502.6</d>
<d>503.6</d>
<d>504.6</d>
<d>505.6</d>
<d>506.6</d>
<d>507.6</d>
<d>508.6</d>
<d>509.6</d>
<d>510.6</d>
<d>511.6</d>
<d>512.6</d>
<d>513.6</d>
<d>514.6</d>
<d>515.6</d>
<d>516.6</d>
<d>517.6</d>
<d>518.6</d>
<d>519.6</d>
<d>520.6</d>
<d>521.6</d>
<d>522.6</d>
<d>523.6</d>
<d>524.6</d>
<d>525.6</d>
<d>526.6</d>
<d>527.6</d>
<d>528.6</d>
<d>529.6</d>
<d>530.6</d>
<d>531.6</d>
<d>532.6</d>
<d>533.6</d>
<d>534.6</d>
<d>535.6</d>
<d>536.6</d>
<d>537.6</d>
<d>538.6</d>
<d>539.6</d>
<d>540.6</d>
<d>541.6</d>
<d>542.6</d>
<d>543.6</d>
<d>544.6</d>
<d>545.6</d>
<d>546.6</d>
<d>547.6</d>
<d>548.6</d>
<d>549.6</d>
<d>550.6</d>
<d>551.6</d>
<d>552.6</d>
<d>553.6</d>
<d>554.6</d>
<d>555.6</d>
<d>556.6</d>
<d>557.6</d>
<d>558.6</d>
<d>559.6</d>
<d>560.6</d>
<d>561.6</d>
<d>562.6</d>
<d>563.6</d>
<d>564.6</d>
<d>565.6</d>
<d>566.6</d>
<d>567.6</d>
<d>568.6</d>
<d>569.6</d>
<d>570.6</d>
<d>571.6</d>
<d>572.6</d>
<d>573.6</d>
<d>574.6</d>
<d>575.6</d>
<d>576.6</d>
<d>577.6</d>
<d>578.6</d>
<d>579.6</d>
<d>580.6</d>
<d>581.6</d>
<d>582.6</d>
<d>583.6</d>
<d>584.6</d>
<d>585.6</d>
<d>586.6</d>
<d>587.6</d>
<d>588.6</d>
<d>589.6</d>
<d>590.6</d>
<d>591.6</d>
<d>592.6</d>
<d>593.6</d>
<d>594.6</d>
<d>595.6</d>
<d>596.6</d>
<d>597.6</d>
<d>598.6</d>
<d>599.6</d>
<d>600.6</d>
<d>601.6</d>
<d>602.6</d>
<d>603.6</d>
<d>604.6</d>
<d>605.6</d>
<d>606.6</d>
<d>607.6</d>
<d>608.6</d>
<d>609.6</d>
<d>610.6</d>
</Subcolumn>
</XAdvancedColumn>
<YColumn Width="172" Decimals="10" Subcolumns="1">
<Title>#2: Fc3:5 - 4 -/DQ 0.03<Font Face="Times New Roman">µ</Font>M_Y</Title>
<Subcolumn>
<d>-0.136475</d>
<d>-0.0239868</d>
<d>0.106506</d>
<d>0.00726318</d>
<d>-0.0872192</d>
<d>-0.283325</d>
<d>-0.274719</d>
<d>-0.346619</d>
<d>-0.424744</d>
<d>-0.403625</d>
<d>-0.323181</d>
<d>-0.179443</d>
<d>-0.00366211</d>
<d>0.151062</d>
<d>0.180725</d>
<d>0.260437</d>
<d>0.239319</d>
<d>0.249451</d>
<d>0.183044</d>
<d>0.171326</d>
<d>0.194031</d>
<d>0.106506</d>
<d>0.0440063</d>
<d>-0.0575562</d>
<d>-0.177856</d>
<d>-0.222412</d>
<d>-0.120056</d>
<d>0.00335693</d>
<d>0.0588379</d>
<d>0.154968</d>
<d>0.265869</d>
<d>0.181519</d>
<d>0.0244751</d>
<d>-0.124756</d>
<d></d>
<d></d>
<d></d>
<d>0.95813</d>
<d>1.06433</d>
<d>0.0581055</d>
<d>0.337769</d>
<d>0.119812</d>
<d>0.471375</d>
<d>0.5354</d>
<d>0.76355</d>
<d>1.03149</d>
<d>0.991638</d>
<d>1.09088</d>
<d>1.28619</d>
<d>1.49945</d>
<d>1.65649</d>
<d>1.78699</d>
<d>1.87994</d>
<d>1.97919</d>
<d>2.08929</d>
<d>2.07916</d>
<d>2.11273</d>
<d>2.10339</d>
<d>2.08466</d>
<d>2.07758</d>
<d>2.13385</d>
<d>2.31122</d>
<d>2.35883</d>
<d>2.5495</d>
<d>2.68304</d>
<d>2.85181</d>
<d>2.90729</d>
<d>2.94244</d>
<d>3.11591</d>
<d>3.1073</d>
<d>3.12372</d>
<d>3.19714</d>
<d>3.33777</d>
<d>3.50494</d>
<d>3.62604</d>
<d>3.77838</d>
<d>3.93304</d>
<d>3.95575</d>
<d>3.98151</d>
<d>3.90179</d>
<d>3.82916</d>
<d>3.81195</d>
<d>3.88544</d>
<d>3.98932</d>
<d>4.08228</d>
<d>4.14246</d>
<d>4.18463</d>
<d>4.26508</d>
<d>4.2901</d>
<d>4.33698</d>
<d>4.36273</d>
<d>4.35651</d>
<d>4.43695</d>
<d>4.612</d>
<d>4.74481</d>
<d>4.81976</d>
<d>4.89325</d>
<d>5.04401</d>
<d>5.20026</d>
<d>5.25262</d>
<d>5.35181</d>
<d>5.40808</d>
<d>5.49872</d>
<d>5.53387</d>
<d>5.48071</d>
<d>5.45575</d>
<d>5.46429</d>
<d>5.57135</d>
<d>5.59479</d>
<d>5.69244</d>
<d>5.80341</d>
<d>5.93854</d>
<d>5.96979</d>
<d>5.86902</d>
<d>5.87524</d>
<d>5.87054</d>
<d>5.89398</d>
<d>5.80414</d>
<d>5.74634</d>
<d>5.82758</d>
<d>5.91901</d>
<d>5.91901</d>
<d>5.94086</d>
<d>5.98773</d>
<d>6.1026</d>
<d>6.18854</d>
<d>6.16901</d>
<d>6.21429</d>
<d>6.27368</d>
<d>6.32294</d>
<d>6.24945</d>
<d>6.12762</d>
<d>6.08929</d>
<d>6.11273</d>
<d>6.06195</d>
<d>6.05573</d>
<d>6.07367</d>
<d>6.13385</d>
<d>6.25653</d>
<d>6.38934</d>
<d>6.44403</d>
<d>6.52997</d>
<d>6.62683</d>
<d>6.68152</d>
<d>6.62445</d>
<d>6.54242</d>
<d>6.57916</d>
<d>6.49945</d>
<d>6.41431</d>
<d>6.46039</d>
<d>6.48309</d>
<d>6.49011</d>
<d>6.48773</d>
<d>6.56903</d>
<d>6.63385</d>
<d>6.60492</d>
<d>6.50494</d>
<d>6.53699</d>
<d>6.49164</d>
<d>6.45648</d>
<d>6.43854</d>
<d>6.54321</d>
<d>6.69403</d>
<d>6.71198</d>
<d>6.72992</d>
<d>6.79169</d>
<d>6.82294</d>
<d>6.74323</d>
<d>6.64246</d>
<d>6.58698</d>
<d>6.54401</d>
<d>6.57526</d>
<d>6.59088</d>
<d>6.60651</d>
<d>6.62762</d>
<d>6.6651</d>
<d>6.70026</d>
<d>6.72528</d>
<d>6.72211</d>
<d>6.81512</d>
<d>6.82526</d>
<d>6.83386</d>
<d>6.88385</d>
<d>6.89166</d>
<d>6.95807</d>
<d>6.99243</d>
<d>7.05963</d>
<d>7.06976</d>
<d>7.00726</d>
<d>6.86432</d>
<d>6.75885</d>
<d>6.61121</d>
<d>6.56512</d>
<d>6.6651</d>
<d>6.71039</d>
<d>6.78931</d>
<d>6.87762</d>
<d>6.97839</d>
<d>7.06274</d>
<d>6.96198</d>
<d>6.99713</d>
<d>7.07135</d>
<d>7.07526</d>
<d>7.10419</d>
<d>7.10651</d>
<d>7.08228</d>
<d>7.01746</d>
<d>6.95575</d>
<d>6.9057</d>
<d>6.91589</d>
<d>6.9245</d>
<d>6.86041</d>
<d>6.92212</d>
<d>6.99713</d>
<d>7.03229</d>
<d>7.08856</d>
<d>7.13934</d>
<d>7.34399</d>
<d>7.41669</d>
<d>7.45258</d>
<d>7.48383</d>
<d>7.55103</d>
<d>7.58386</d>
<d>7.5979</d>
<d>7.69086</d>
<d>7.77838</d>
<d>7.8479</d>
<d>7.86273</d>
<d>7.90729</d>
<d>7.85492</d>
<d>7.71667</d>
<d>7.5932</d>
<d>7.63153</d>
<d>7.59711</d>
<d>7.45026</d>
<d>7.45496</d>
<d>7.58466</d>
<d>7.66278</d>
<d>7.66821</d>
<d>7.74091</d>
<d>7.84088</d>
<d>7.81744</d>
<d>7.81042</d>
<d>7.85419</d>
<d>7.82367</d>
<d>7.84637</d>
<d>7.87994</d>
<d>7.95337</d>
<d>7.9057</d>
<d>7.81195</d>
<d>7.78619</d>
<d>7.67523</d>
<d>7.55573</d>
<d>7.46429</d>
<d>7.48309</d>
<d>7.49713</d>
<d>7.49945</d>
<d>7.56354</d>
<d>7.73309</d>
<d>7.88385</d>
<d>8.03387</d>
<d>8.05414</d>
<d>8.12524</d>
<d>8.21356</d>
<d>8.18463</d>
<d>8.17993</d>
<d>8.1604</d>
<d>8.17603</d>
<d>8.10339</d>
<d>7.98621</d>
<d>7.8432</d>
<d>7.79871</d>
<d>7.69244</d>
<d>7.74164</d>
<d>7.8479</d>
<d>8.02997</d>
<d>8.22528</d>
<d>8.21039</d>
<d>8.1604</d>
<d>8.1026</d>
<d>8.01666</d>
<d>7.9151</d>
<d>7.87054</d>
<d>7.86273</d>
<d>7.97369</d>
<d>8.03619</d>
<d>8.09869</d>
<d>8.14166</d>
<d>8.14716</d>
<d>8.18304</d>
<d>8.24091</d>
<d>8.23541</d>
<d>8.19867</d>
<d>8.12836</d>
<d>8.05963</d>
<d>8.02606</d>
<d>8.02448</d>
<d>8.08698</d>
<d>8.17682</d>
<d>8.20728</d>
<d>8.31042</d>
<d>8.24872</d>
<d>8.27448</d>
<d>8.20496</d>
<d>8.12604</d>
<d>8.09247</d>
<d>8.05573</d>
<d>8.15338</d>
<d>8.1745</d>
<d>8.13226</d>
<d>8.09479</d>
<d>8.19403</d>
<d>8.30573</d>
<d>8.25104</d>
<d>8.17603</d>
<d>8.24243</d>
<d>8.31976</d>
<d>8.29242</d>
<d>8.18073</d>
<d>8.21588</d>
<d>8.24713</d>
<d>8.25262</d>
<d>8.29791</d>
<d>8.35028</d>
<d>8.39166</d>
<d>8.38776</d>
<d>8.32367</d>
<d>8.32605</d>
<d>8.32367</d>
<d>8.33777</d>
<d>8.37915</d>
<d>8.45416</d>
<d>8.58698</d>
<d>8.5932</d>
<d>8.56195</d>
<d>8.57135</d>
<d>8.46039</d>
<d>8.32605</d>
<d>8.24323</d>
<d>8.24713</d>
<d>8.20966</d>
<d>8.15887</d>
<d>8.26044</d>
<d>8.34479</d>
<d>8.4151</d>
<d>8.50885</d>
<d>8.49323</d>
<d>8.53778</d>
<d>8.52606</d>
<d>8.52679</d>
<d>8.46979</d>
<d>8.4151</d>
<d>8.47528</d>
<d>8.4776</d>
<d>8.48151</d>
<d>8.46899</d>
<d>8.39478</d>
<d>8.42682</d>
<d>8.36823</d>
<d>8.22992</d>
<d>8.13385</d>
<d>8.01746</d>
<d>8.06744</d>
<d>8.06274</d>
<d>8.08228</d>
<d>8.19556</d>
<d>8.24243</d>
<d>8.24945</d>
<d>8.23383</d>
<d>8.20416</d>
<d>8.2182</d>
<d>8.26434</d>
<d>8.29242</d>
<d>8.36902</d>
<d>8.42523</d>
<d>8.38934</d>
<d>8.35419</d>
<d>8.28149</d>
<d>8.2995</d>
<d>8.39398</d>
<d>8.42603</d>
<d>8.44403</d>
<d>8.47058</d>
<d>8.58698</d>
<d>8.67603</d>
<d>8.56976</d>
<d>8.4776</d>
<d>8.56744</d>
<d>8.7276</d>
<d>8.77136</d>
<d>8.73071</d>
<d>8.75806</d>
<d>8.86591</d>
<d>8.81586</d>
<d>8.70337</d>
<d>8.67914</d>
<d>8.62524</d>
<d>8.73151</d>
<d>8.76434</d>
<d>8.81586</d>
<d>8.88385</d>
<d>8.90027</d>
<d>8.95337</d>
<d>8.84711</d>
<d>8.76825</d>
<d>8.75415</d>
<d>8.62683</d>
<d>8.64325</d>
<d>8.60492</d>
<d>8.64789</d>
<d>8.69324</d>
<d>8.63464</d>
<d>8.67059</d>
<d>8.53619</d>
<d>8.47211</d>
<d>8.38617</d>
<d>8.28229</d>
<d>8.27527</d>
<d>8.28149</d>
<d>8.32056</d>
<d>8.33856</d>
<d>8.44403</d>
<d>8.57758</d>
<d>8.52448</d>
<d>8.48309</d>
<d>8.46588</d>
<d>8.54169</d>
<d>8.47211</d>
<d>8.43304</d>
<d>8.54559</d>
<d>8.58148</d>
<d>8.65338</d>
<d>8.56042</d>
<d>8.50806</d>
<d>8.42761</d>
<d>8.31354</d>
<d>8.25653</d>
<d>8.18933</d>
<d>8.20337</d>
<d>8.24323</d>
<d>8.32294</d>
<d>8.41351</d>
<d>8.38934</d>
<d>8.37762</d>
<d>8.31976</d>
<d>8.36591</d>
<d>8.41351</d>
<d>8.46509</d>
<d>8.49164</d>
<d>8.5401</d>
<d>8.62762</d>
<d>8.45337</d>
<d>8.30341</d>
<d>7.75653</d>
<d></d>
<d></d>
<d>8.54016</d>
<d>8.64166</d>
<d>8.4104</d>
<d>8.30573</d>
<d>8.04791</d>
<d>7.98932</d>
<d>7.80963</d>
<d>7.63776</d>
<d>7.47992</d>
<d>7.48151</d>
<d>7.55341</d>
<d>7.52448</d>
<d>7.47137</d>
<d>7.45184</d>
<d>7.44476</d>
<d>7.34399</d>
<d>7.28229</d>
<d>7.19244</d>
<d>7.19403</d>
<d>7.24243</d>
<d>7.24945</d>
<d>7.25885</d>
<d>7.31274</d>
<d>7.43854</d>
<d>7.50336</d>
<d>7.46198</d>
<d>7.39716</d>
<d>7.39636</d>
<d>7.25885</d>
<d>7.12994</d>
<d>7.04791</d>
<d>6.88226</d>
<d>6.73541</d>
<d>6.77997</d>
<d>6.80182</d>
<d>6.76044</d>
<d>6.81665</d>
<d>6.88934</d>
<d>6.97137</d>
<d>6.9057</d>
<d>6.79401</d>
<d>6.69794</d>
<d>6.57916</d>
<d>6.42914</d>
<d>6.26746</d>
<d>6.21588</d>
<d>6.20807</d>
<d>6.24091</d>
<d>6.23932</d>
<d>6.17371</d>
<d>6.12915</d>
<d>6.05182</d>
<d>5.94244</d>
<d>5.74945</d>
<d>5.63855</d>
<d>5.68073</d>
<d>5.69794</d>
<d>5.62915</d>
<d>5.60883</d>
<d>5.66431</d>
<d>5.68622</d>
<d>5.56354</d>
<d>5.45496</d>
<d>5.35651</d>
<d>5.24164</d>
<d>5.13306</d>
<d>5.07135</d>
<d>5.07526</d>
<d>5.07135</d>
<d>5.06433</d>
<d>5.02216</d>
<d>4.97992</d>
<d>4.85181</d>
<d>4.83466</d>
<d>4.81824</d>
<d>4.80493</d>
<d>4.83777</d>
<d>4.83148</d>
<d>4.98309</d>
<d>4.93463</d>
<d>4.90729</d>
<d>4.97449</d>
<d>5.00262</d>
<d>5.11041</d>
<d>5.03229</d>
<d>5.09247</d>
<d>5.15179</d>
<d>5.13544</d>
<d>5.10809</d>
<d>5.01355</d>
<d>4.98151</d>
<d>4.95184</d>
<d>4.81195</d>
<d>4.57367</d>
<d>4.53149</d>
<d>4.50024</d>
<d>4.47369</d>
<d>4.33856</d>
<d>4.23383</d>
<d>4.27838</d>
<d>4.22992</d>
<d>4.21747</d>
<d>4.13776</d>
<d>4.20337</d>
<d>4.27838</d>
<d>4.30182</d>
<d>4.26044</d>
<d>4.21899</d>
<d>4.24011</d>
<d>4.11121</d>
<d>4.03778</d>
<d>3.97839</d>
<d>3.9776</d>
<d>4.03931</d>
<d>4.05261</d>
<d>4.12994</d>
<d>4.20728</d>
<d>4.22058</d>
<d>4.21899</d>
<d>4.16589</d>
<d>4.07916</d>
<d>3.9823</d>
<d>3.86511</d>
<d>3.82135</d>
<d>3.78851</d>
<d>3.72992</d>
<d>3.70966</d>
<d>3.66742</d>
<d>3.56744</d>
<d>3.44714</d>
<d>3.43774</d>
<d>3.40179</d>
<d>3.40179</d>
<d>3.49243</d>
<d>3.61353</d>
<d>3.76666</d>
<d>3.76276</d>
<d>3.68073</d>
<d>3.62915</d>
<d>3.54791</d>
<d>3.60419</d>
<d>3.55414</d>
<d>3.46356</d>
<d>3.47369</d>
<d>3.41119</d>
<d>3.34399</d>
<d>3.21667</d>
<d>3.15497</d>
<d>3.13855</d>
<d>3.08539</d>
<d>3.05573</d>
<d>3.13385</d>
<d>3.17059</d>
<d>3.08618</d>
<d>3.11823</d>
<d>3.14557</d>
<d>3.13385</d>
<d>3.04401</d>
<d>2.97601</d>
<d>3.00024</d>
<d>3.00336</d>
<d>2.93231</d>
<d>2.88855</d>
<d>2.90106</d>
<d>2.80182</d>
<d>2.70648</d>
<d>2.66901</d>
<d>2.76044</d>
<d>2.85651</d>
<d>2.82758</d>
<d>2.89948</d>
<d>2.88385</d>
<d>2.87372</d>
<d>2.78461</d>
<d>2.78229</d>
<d>2.76508</d>
<d>2.77997</d>
<d>2.81512</d>
<d>2.75574</d>
<d>2.71509</d>
<d>2.53851</d>
<d>2.35962</d>
<d>2.22137</d>
<d>2.15106</d>
<d>2.22369</d>
<d>2.37915</d>
<d>2.33698</d>
<d>2.73694</d>
<d>2.78229</d>
</Subcolumn>
</YColumn>
<YColumn Width="192" Decimals="7" Subcolumns="1">

<Subcolumn></Subcolumn>
</YColumn>
<YColumn Width="192" Decimals="8" Subcolumns="1">
<Title>#3: Fc3:5 - 4 -/DQ 0.06125<Font Face="Times New Roman">µ</Font>M_Y</Title>
<Subcolumn>
<d>0.162476</d>
<d>-0.00939941</d>
<d>0.0413818</d>
<d>0.0921631</d>
<d>0.0921631</d>
<d>-0.00158691</d>
<d>-0.118774</d>
<d>-0.157837</d>
<d>-0.208618</d>
<d>-0.173462</d>
<d>0.00231934</d>
<d>0.213257</d>
<d>0.471069</d>
<d>0.553101</d>
<d>0.498413</d>
<d>0.529663</d>
<d>0.392944</d>
<d>0.314819</d>
<d>0.221069</d>
<d>0.201538</d>
<d>0.252319</d>
<d>0.182007</d>
<d>0.158569</d>
<d>0.0804443</d>
<d>-0.0328369</d>
<d>-0.185181</d>
<d>-0.255493</d>
<d>-0.232056</d>
<d>-0.169556</d>
<d>-0.0289307</d>
<d>0.115601</d>
<d>0.193726</d>
<d>0.205444</d>
<d>0.0335693</d>
<d></d>
<d></d>
<d></d>
<d>-7.22815</d>
<d>-1.40784</d>
<d>1.03357</d>
<d>1.77966</d>
<d>1.94373</d>
<d>2.19373</d>
<d>2.78357</d>
<d>3.17029</d>
<d>3.47107</d>
<d>3.81091</d>
<d>4.11169</d>
<d>4.21326</d>
<d>4.4906</d>
<d>4.84607</d>
<d>5.13904</d>
<d>5.42029</d>
<d>5.83044</d>
<d>6.13123</d>
<d>6.36169</d>
<d>6.43982</d>
<d>6.60779</d>
<d>6.70154</d>
<d>6.69373</d>
<d>6.81091</d>
<d>6.99451</d>
<d>7.20154</d>
<d>7.4906</d>
<d>7.81873</d>
<d>8.09216</d>
<d>8.33044</d>
<d>8.50232</d>
<d>8.77576</d>
<d>8.86951</d>
<d>9.11951</d>
<d>9.28748</d>
<d>9.50232</d>
<d>9.68201</d>
<d>9.76404</d>
<d>9.95935</d>
<d>10.0804</d>
<d>10.2211</d>
<d>10.3031</d>
<d>10.3422</d>
<d>10.4906</d>
<d>10.5804</d>
<d>10.7328</d>
<d>10.8226</d>
<d>10.975</d>
<d>11.1586</d>
<d>11.2133</d>
<d>11.3109</d>
<d>11.4047</d>
<d>11.5922</d>
<d>11.6742</d>
<d>11.7836</d>
<d>11.8695</d>
<d>11.9515</d>
<d>12.0453</d>
<d>12.1117</d>
<d>12.182</d>
<d>12.2015</d>
<d>12.3304</d>
<d>12.5101</d>
<d>12.7328</d>
<d>12.9086</d>
<d>13.0726</d>
<d>13.2914</d>
<d>13.4008</d>
<d>13.4906</d>
<d>13.432</d>
<d>13.5531</d>
<d>13.6039</d>
<d>13.7015</d>
<d>13.8304</d>
<d>13.932</d>
<d>14.0336</d>
<d>14.0414</d>
<d>14.0726</d>
<d>14.0297</d>
<d>14.1195</d>
<d>14.182</d>
<d>14.2133</d>
<d>14.2601</d>
<d>14.3344</d>
<d>14.3929</d>
<d>14.4203</d>
<d>14.3304</d>
<d>14.35</d>
<d>14.4203</d>
<d>14.5414</d>
<d>14.6</d>
<d>14.6547</d>
<d>14.8539</d>
<d>14.9711</d>
<d>14.9242</d>
<d>14.8851</d>
<d>14.9008</d>
<d>14.9437</d>
<d>14.932</d>
<d>14.8812</d>
<d>14.8734</d>
<d>14.9633</d>
<d>15.0609</d>
<d>15.1429</d>
<d>15.3226</d>
<d>15.4086</d>
<d>15.6156</d>
<d>15.7445</d>
<d>15.9125</d>
<d>16.0297</d>
<d>16.0101</d>
<d>16.1625</d>
<d>16.2094</d>
<d>16.1742</d>
<d>16.0804</d>
<d>16.0844</d>
<d>16.0023</d>
<d>15.8734</d>
<d>15.8109</d>
<d>15.8148</d>
<d>15.7914</d>
<d>15.7484</d>
<d>15.807</d>
<d>15.9594</d>
<d>16.1312</d>
<d>16.2406</d>
<d>16.3539</d>
<d>16.389</d>
<d>16.5219</d>
<d>16.5336</d>
<d>16.5531</d>
<d>16.6234</d>
<d>16.7328</d>
<d>16.8617</d>
<d>17.0297</d>
<d>17.139</d>
<d>17.1508</d>
<d>17.1937</d>
<d>17.2797</d>
<d>17.3031</d>
<d>17.264</d>
<d>17.3226</d>
<d>17.3148</d>
<d>17.2719</d>
<d>17.139</d>
<d>17.2328</d>
<d>17.2015</d>
<d>17.2797</d>
<d>17.4242</d>
<d>17.5414</d>
<d>17.5922</d>
<d>17.4906</d>
<d>17.4906</d>
<d>17.5336</d>
<d>17.4711</d>
<d>17.4828</d>
<d>17.6234</d>
<d>17.7601</d>
<d>17.8344</d>
<d>17.7445</d>
<d>17.764</d>
<d>17.6898</d>
<d>17.5492</d>
<d>17.5414</d>
<d>17.5726</d>
<d>17.6625</d>
<d>17.7211</d>
<d>17.7601</d>
<d>17.7953</d>
<d>17.8304</d>
<d>17.9008</d>
<d>17.8617</d>
<d>17.7679</d>
<d>17.7719</d>
<d>17.7797</d>
<d>17.932</d>
<d>17.932</d>
<d>18.0531</d>
<d>18.2211</d>
<d>18.4398</d>
<d>18.682</d>
<d>18.6156</d>
<d>18.6508</d>
<d>18.5297</d>
<d>18.5336</d>
<d>18.4906</d>
<d>18.4633</d>
<d>18.5804</d>
<d>18.6898</d>
<d>18.8226</d>
<d>18.7797</d>
<d>18.7406</d>
<d>18.5804</d>
<d>18.4789</d>
<d>18.3578</d>
<d>18.3929</d>
<d>18.475</d>
<d>18.4711</d>
<d>18.557</d>
<d>18.6469</d>
<d>18.7679</d>
<d>18.7719</d>
<d>18.7836</d>
<d>18.8226</d>
<d>18.7328</d>
<d>18.6898</d>
<d>18.6312</d>
<d>18.5844</d>
<d>18.6625</d>
<d>18.7797</d>
<d>18.9125</d>
<d>18.8851</d>
<d>18.8812</d>
<d>18.9828</d>
<d>19.0101</d>
<d>18.9359</d>
<d>18.9633</d>
<d>19.0531</d>
<d>19.139</d>
<d>19.0804</d>
<d>19.0414</d>
<d>19.0726</d>
<d>19.1312</d>
<d>19.1586</d>
<d>19.1703</d>
<d>19.2406</d>
<d>19.2523</d>
<d>19.2797</d>
<d>19.2562</d>
<d>19.1976</d>
<d>19.1117</d>
<d>18.9828</d>
<d>18.9008</d>
<d>18.7406</d>
<d>18.682</d>
<d>18.6429</d>
<d>18.6703</d>
<d>18.7406</d>
<d>18.8851</d>
<d>19.0219</d>
<d>19.1078</d>
<d>19.1742</d>
<d>19.182</d>
<d>19.1703</d>
<d>19.2015</d>
<d>19.2328</d>
<d>19.1898</d>
<d>19.1703</d>
<d>19.1117</d>
<d>19.2133</d>
<d>19.1508</d>
<d>19.1703</d>
<d>19.1703</d>
<d>19.2328</d>
<d>19.3187</d>
<d>19.2914</d>
<d>19.35</d>
<d>19.3226</d>
<d>19.3734</d>
<d>19.4711</d>
<d>19.514</d>
<d>19.4789</d>
<d>19.4437</d>
<d>19.4711</d>
<d>19.4125</d>
<d>19.3031</d>
<d>19.2094</d>
<d>19.2992</d>
<d>19.3422</d>
<d>19.4437</d>
<d>19.5336</d>
<d>19.6937</d>
<d>19.6898</d>
<d>19.5922</d>
<d>19.5844</d>
<d>19.5609</d>
<d>19.4359</d>
<d>19.2992</d>
<d>19.3734</d>
<d>19.4203</d>
<d>19.3304</d>
<d>19.2211</d>
<d>19.2914</d>
<d>19.4476</d>
<d>19.3969</d>
<d>19.4867</d>
<d>19.6312</d>
<d>19.7406</d>
<d>19.8422</d>
<d>19.7406</d>
<d>19.8461</d>
<d>19.8617</d>
<d>19.8187</d>
<d>19.8031</d>
<d>19.8226</d>
<d>19.8422</d>
<d>19.7133</d>
<d>19.639</d>
<d>19.6039</d>
<d>19.6195</d>
<d>19.5219</d>
<d>19.4711</d>
<d>19.557</d>
<d>19.5219</d>
<d>19.5844</d>
<d>19.6937</d>
<d>19.6937</d>
<d>19.8109</d>
<d>19.8422</d>
<d>19.85</d>
<d>19.9125</d>
<d>19.8851</d>
<d>19.9398</d>
<d>19.9086</d>
<d>19.7914</d>
<d>19.8617</d>
<d>19.8148</d>
<d>19.8617</d>
<d>19.8187</d>
<d>19.7445</d>
<d>19.8422</d>
<d>19.8539</d>
<d>19.764</d>
<d>19.6742</d>
<d>19.6117</d>
<d>19.6312</d>
<d>19.6742</d>
<d>19.6273</d>
<d>19.7523</d>
<d>19.7679</d>
<d>19.7523</d>
<d>19.7172</d>
<d>19.7015</d>
<d>19.7094</d>
<d>19.7523</d>
<d>19.7601</d>
<d>19.9047</d>
<d>19.9398</d>
<d>20.0219</d>
<d>20.0922</d>
<d>20.0297</d>
<d>20.0804</d>
<d>20.1586</d>
<d>20.2054</d>
<d>20.2953</d>
<d>20.2719</d>
<d>20.3578</d>
<d>20.4008</d>
<d>20.264</d>
<d>20.182</d>
<d>20.1117</d>
<d>20.1703</d>
<d>20.2328</d>
<d>20.1508</d>
<d>20.1234</d>
<d>20.1547</d>
<d>20.1156</d>
<d>20.014</d>
<d>20.0492</d>
<d>20.1547</d>
<d>20.2797</d>
<d>20.2719</d>
<d>20.35</d>
<d>20.4086</d>
<d>20.475</d>
<d>20.4984</d>
<d>20.4359</d>
<d>20.4515</d>
<d>20.4945</d>
<d>20.5922</d>
<d>20.6742</d>
<d>20.6312</d>
<d>20.6195</d>
<d>20.7133</d>
<d>20.6898</d>
<d>20.5609</d>
<d>20.4437</d>
<d>20.3226</d>
<d>20.3187</d>
<d>20.3148</d>
<d>20.3187</d>
<d>20.4164</d>
<d>20.389</d>
<d>20.389</d>
<d>20.4125</d>
<d>20.4008</d>
<d>20.35</d>
<d>20.3344</d>
<d>20.3109</d>
<d>20.3617</d>
<d>20.3812</d>
<d>20.432</d>
<d>20.432</d>
<d>20.3929</d>
<d>20.4437</d>
<d>20.432</d>
<d>20.3539</d>
<d>20.1703</d>
<d>20.1898</d>
<d>20.1664</d>
<d>20.2172</d>
<d>20.1351</d>
<d>20.1742</d>
<d>20.2758</d>
<d>20.3109</d>
<d>20.2406</d>
<d>20.1742</d>
<d>20.2719</d>
<d>20.4594</d>
<d>20.5101</d>
<d>20.514</d>
<d>20.6</d>
<d>20.6</d>
<d>20.5414</d>
<d>20.3734</d>
<d>20.3344</d>
<d>20.3304</d>
<d></d>
<d></d>
<d>20.5336</d>
<d>19.6</d>
<d>19.5531</d>
<d>19.4633</d>
<d>19.35</d>
<d>19.3617</d>
<d>19.1625</d>
<d>19.0023</d>
<d>18.9008</d>
<d>18.7719</d>
<d>18.7406</d>
<d>18.5687</d>
<d>18.4945</d>
<d>18.4125</d>
<d>18.3383</d>
<d>18.2133</d>
<d>18.1039</d>
<d>17.9633</d>
<d>17.932</d>
<d>17.8812</d>
<d>17.8304</d>
<d>17.7797</d>
<d>17.764</d>
<d>17.7719</d>
<d>17.639</d>
<d>17.4398</d>
<d>17.2914</d>
<d>17.1781</d>
<d>17.0609</d>
<d>16.9515</d>
<d>16.8812</d>
<d>16.7797</d>
<d>16.5844</d>
<d>16.5492</d>
<d>16.35</d>
<d>16.2523</d>
<d>16.2914</d>
<d>16.2719</d>
<d>16.2523</d>
<d>16.2875</d>
<d>16.2914</d>
<d>16.182</d>
<d>16.0023</d>
<d>15.9008</d>
<d>15.7601</d>
<d>15.6039</d>
<d>15.5609</d>
<d>15.5531</d>
<d>15.4828</d>
<d>15.4008</d>
<d>15.4633</d>
<d>15.3461</d>
<d>15.1664</d>
<d>14.9554</d>
<d>14.889</d>
<d>14.8695</d>
<d>14.7601</d>
<d>14.725</d>
<d>14.7015</d>
<d>14.7914</d>
<d>14.7836</d>
<d>14.6625</d>
<d>14.4984</d>
<d>14.3304</d>
<d>14.1625</d>
<d>13.932</d>
<d>13.7797</d>
<d>13.7015</d>
<d>13.6312</d>
<d>13.6</d>
<d>13.4711</d>
<d>13.4008</d>
<d>13.3226</d>
<d>13.2562</d>
<d>13.2015</d>
<d>13.1937</d>
<d>13.2328</d>
<d>13.2211</d>
<d>13.2015</d>
<d>13.1508</d>
<d>13.1351</d>
<d>13.0609</d>
<d>13.0258</d>
<d>12.9906</d>
<d>12.8929</d>
<d>12.8617</d>
<d>12.7601</d>
<d>12.7836</d>
<d>12.7133</d>
<d>12.6898</d>
<d>12.6273</d>
<d>12.5726</d>
<d>12.5219</d>
<d>12.4398</d>
<d>12.3734</d>
<d>12.2406</d>
<d>12.2289</d>
<d>12.1429</d>
<d>12.0804</d>
<d>12.0101</d>
<d>11.9125</d>
<d>11.8812</d>
<d>11.8812</d>
<d>11.8734</d>
<d>11.8383</d>
<d>11.7719</d>
<d>11.7719</d>
<d>11.7836</d>
<d>11.6625</d>
<d>11.5297</d>
<d>11.475</d>
<d>11.4008</d>
<d>11.3109</d>
<d>11.2562</d>
<d>11.1625</d>
<d>11.182</d>
<d>11.1117</d>
<d>11.0765</d>
<d>11.0726</d>
<d>10.9789</d>
<d>10.9008</d>
<d>10.8539</d>
<d>10.7992</d>
<d>10.6703</d>
<d>10.5219</d>
<d>10.4476</d>
<d>10.5297</d>
<d>10.3812</d>
<d>10.2445</d>
<d>10.1898</d>
<d>10.1312</d>
<d>10.0726</d>
<d>9.93982</d>
<d>9.96326</d>
<d>10.0336</d>
<d>10.1117</d>
<d>10.2523</d>
<d>10.2992</d>
<d>10.3539</d>
<d>10.3617</d>
<d>10.3226</d>
<d>10.3109</d>
<d>10.2523</d>
<d>10.2211</d>
<d>10.2094</d>
<d>10.3148</d>
<d>10.2992</d>
<d>10.2836</d>
<d>10.2133</d>
<d>10.1195</d>
<d>9.9906</d>
<d>9.77966</d>
<d>9.69373</d>
<d>9.56091</d>
<d>9.4906</d>
<d>9.42029</d>
<d>9.38904</d>
<d>9.36169</d>
<d>9.31091</d>
<d>9.34216</d>
<d>9.26794</d>
<d>9.24451</d>
<d>9.22888</d>
<d>9.15076</d>
<d>9.00232</d>
<d>8.89294</d>
<d>8.83044</d>
<d>8.75232</d>
<d>8.59216</d>
<d>8.47888</d>
<d>8.45154</d>
<d>8.34216</d>
<d>8.17419</d>
<d>8.09216</d>
<d>8.00232</d>
<d>7.95154</d>
<d>7.96326</d>
<d>7.94373</d>
<d>7.9906</d>
<d>8.03357</d>
<d>8.07263</d>
<d>8.09216</d>
<d>8.18591</d>
<d>8.52185</d>
<d>8.2406</d>
<d>7.86951</d>
<d>7.87341</d>
<d>8.56091</d>
<d>8.43982</d>
</Subcolumn>
</YColumn>
<YColumn Width="178" Decimals="7" Subcolumns="1">

<Subcolumn></Subcolumn>
</YColumn>
<YColumn Width="178" Decimals="9" Subcolumns="1">
<Title>#4: Fc3:5 - 4 -/DQ 0.125<Font Face="Times New Roman">µ</Font>M_Y</Title>
<Subcolumn>
<d>-0.0633545</d>
<d>-0.148499</d>
<d>-0.0633545</d>
<d>-0.00708008</d>
<d>0.00616455</d>
<d>-0.0617676</d>
<d>-0.175842</d>
<d>-0.214905</d>
<d>-0.264893</d>
<d>-0.171936</d>
<d>-0.0140991</d>
<d>0.177307</d>
<d>0.313232</d>
<d>0.371033</d>
<d>0.285889</d>
<d>0.214783</d>
<d>0.112427</d>
<d>-0.0360107</d>
<d>-0.0906982</d>
<d>-0.13208</d>
<d>-0.0664673</d>
<d>-0.0703735</d>
<d>0.00775146</d>
<d>0.0764771</d>
<d>0.00933838</d>
<d>0.00384521</d>
<d>0.0772705</d>
<d>0.18512</d>
<d>0.207764</d>
<d>0.267151</d>
<d>0.326477</d>
<d>0.292908</d>
<d>0.161682</d>
<d></d>
<d></d>
<d></d>
<d>-5.42987</d>
<d>1.35773</d>
<d>3.43274</d>
<d>3.90851</d>
<d>5.07104</d>
<d>5.1687</d>
<d>5.96637</d>
<d>6.29913</d>
<d>7.1734</d>
<d>7.87415</d>
<d>8.48431</d>
<d>9.15619</d>
<d>9.90149</d>
<d>10.6656</d>
<d>11.3421</d>
<d>11.7148</d>
<d>12.1492</d>
<d>12.6359</d>
<d>13.164</d>
<d>13.5499</d>
<d>14.0726</d>
<d>14.4968</d>
<d>14.9093</d>
<d>15.2734</d>
<d>15.6804</d>
<d>16.1671</d>
<d>16.7507</d>
<d>17.3077</d>
<d>17.6382</d>
<d>17.9999</d>
<d>18.3085</d>
<d>18.6257</d>
<d>18.8929</d>
<d>19.1335</d>
<d>19.4671</d>
<d>19.9671</d>
<d>20.4882</d>
<d>20.9374</d>
<d>21.3749</d>
<d>21.7452</d>
<d>22.1023</d>
<d>22.3906</d>
<d>22.6124</d>
<d>22.7578</d>
<d>23.0695</d>
<d>23.3601</d>
<d>23.6796</d>
<d>24.0875</d>
<d>24.428</d>
<d>24.7734</d>
<d>24.9796</d>
<d>25.1757</d>
<d>25.3593</d>
<d>25.5226</d>
<d>25.5624</d>
<d>25.7257</d>
<d>25.9031</d>
<d>26.1765</d>
<d>26.4835</d>
<d>26.7546</d>
<d>26.9882</d>
<d>27.2773</d>
<d>27.5476</d>
<d>27.7867</d>
<d>28.1155</d>
<d>28.3601</d>
<d>28.614</d>
<d>28.8179</d>
<d>28.9578</d>
<d>29.1515</d>
<d>29.1523</d>
<d>29.2929</d>
<d>29.4374</d>
<d>29.5984</d>
<d>29.8437</d>
<d>29.996</d>
<d>30.1741</d>
<d>30.3101</d>
<d>30.4835</d>
<d>30.6437</d>
<d>30.7452</d>
<d>30.8336</d>
<d>31.0148</d>
<d>31.2538</d>
<d>31.4101</d>
<d>31.5616</d>
<d>31.6046</d>
<d>31.707</d>
<d>31.7617</d>
<d>31.832</d>
<d>31.9132</d>
<d>31.9742</d>
<d>32.2039</d>
<d>32.3741</d>
<d>32.4929</d>
<d>32.5499</d>
<d>32.6359</d>
<d>32.7609</d>
<d>32.8554</d>
<d>32.9679</d>
<d>33.0781</d>
<d>33.3132</d>
<d>33.6179</d>
<d>33.8015</d>
<d>33.9851</d>
<d>34.0921</d>
<d>34.221</d>
<d>34.257</d>
<d>34.2335</d>
<d>34.289</d>
<d>34.3507</d>
<d>34.4468</d>
<d>34.4796</d>
<d>34.5554</d>
<d>34.6077</d>
<d>34.6046</d>
<d>34.6257</d>
<d>34.7148</d>
<d>34.8624</d>
<d>34.8828</d>
<d>34.8616</d>
<d>34.9562</d>
<d>34.9874</d>
<d>35.0312</d>
<d>35.1109</d>
<d>35.2195</d>
<d>35.3515</d>
<d>35.3976</d>
<d>35.4421</d>
<d>35.5515</d>
<d>35.6132</d>
<d>35.6468</d>
<d>35.7109</d>
<d>35.7109</d>
<d>35.707</d>
<d>35.8242</d>
<d>35.8554</d>
<d>35.9656</d>
<d>36.0937</d>
<d>36.3124</d>
<d>36.4617</d>
<d>36.3507</d>
<d>36.1648</d>
<d>36.2109</d>
<d>36.3734</d>
<d>36.4492</d>
<d>36.4218</d>
<d>36.5546</d>
<d>36.6539</d>
<d>36.6054</d>
<d>36.6007</d>
<d>36.5812</d>
<d>36.5624</d>
<d>36.5976</d>
<d>36.6312</d>
<d>36.7859</d>
<d>36.8437</d>
<d>36.9718</d>
<d>37.1968</d>
<d>37.3054</d>
<d>37.3577</d>
<d>37.232</d>
<d>37.1992</d>
<d>37.2109</d>
<d>37.1874</d>
<d>37.1874</d>
<d>37.2156</d>
<d>37.3788</d>
<d>37.5211</d>
<d>37.4632</d>
<d>37.532</d>
<d>37.5304</d>
<d>37.5023</d>
<d>37.5359</d>
<d>37.5663</d>
<d>37.6851</d>
<d>37.7382</d>
<d>37.8828</d>
<d>37.946</d>
<d>37.989</d>
<d>38.0875</d>
<d>38.2156</d>
<d>38.2609</d>
<d>38.2179</d>
<d>38.2437</d>
<d>38.3421</d>
<d>38.3179</d>
<d>38.3702</d>
<d>38.3632</d>
<d>38.4312</d>
<d>38.4874</d>
<d>38.4648</d>
<d>38.5148</d>
<d>38.4163</d>
<d>38.3937</d>
<d>38.4265</d>
<d>38.5265</d>
<d>38.5937</d>
<d>38.6077</d>
<d>38.7195</d>
<d>38.8484</d>
<d>38.9351</d>
<d>38.9734</d>
<d>39.0078</d>
<d>39.0117</d>
<d>38.9319</d>
<d>38.9773</d>
<d>39.0226</d>
<d>39.1218</d>
<d>39.1913</d>
<d>39.2711</d>
<d>39.339</d>
<d>39.2804</d>
<d>39.1718</d>
<d>39.1007</d>
<d>39.0468</d>
<d>39.0109</d>
<d>38.9929</d>
<d>39.0624</d>
<d>39.1437</d>
<d>39.246</d>
<d>39.2742</d>
<d>39.3984</d>
<d>39.5242</d>
<d>39.632</d>
<d>39.7867</d>
<d>39.8757</d>
<d>39.9921</d>
<d>39.9664</d>
<d>39.8882</d>
<d>39.8531</d>
<d>39.8265</d>
<d>39.6312</d>
<d>39.4562</d>
<d>39.4163</d>
<d>39.5156</d>
<d>39.546</d>
<d>39.5132</d>
<d>39.657</d>
<d>39.8132</d>
<d>39.9523</d>
<d>40.0054</d>
<d>40.0156</d>
<d>40.1093</d>
<d>40.1445</d>
<d>40.132</d>
<d>40.1476</d>
<d>40.1132</d>
<d>40.1445</d>
<d>40.1132</d>
<d>40.1367</d>
<d>40.2078</d>
<d>40.2179</d>
<d>40.1726</d>
<d>40.2538</d>
<d>40.3468</d>
<d>40.2609</d>
<d>40.2031</d>
<d>40.1335</d>
<d>40.2148</d>
<d>40.2578</d>
<d>40.2851</d>
<d>40.3179</d>
<d>40.3577</d>
<d>40.5007</d>
<d>40.4609</d>
<d>40.4554</d>
<d>40.4492</d>
<d>40.4382</d>
<d>40.4413</d>
<d>40.3749</d>
<d>40.45</d>
<d>40.5382</d>
<d>40.5429</d>
<d>40.571</d>
<d>40.6953</d>
<d>40.8281</d>
<d>40.7984</d>
<d>40.7672</d>
<d>40.7804</d>
<d>40.7491</d>
<d>40.664</d>
<d>40.6367</d>
<d>40.7109</d>
<d>40.782</d>
<d>40.7929</d>
<d>40.8718</d>
<d>40.9062</d>
<d>40.9413</d>
<d>40.9288</d>
<d>40.9319</d>
<d>41.007</d>
<d>41.0491</d>
<d>41.1226</d>
<d>41.1992</d>
<d>41.1835</d>
<d>41.1007</d>
<d>40.9366</d>
<d>40.8398</d>
<d>40.8624</d>
<d>40.7601</d>
<d>40.7382</d>
<d>40.7929</d>
<d>40.8796</d>
<d>40.8835</d>
<d>40.946</d>
<d>41.0468</d>
<d>41.1367</d>
<d>41.1562</d>
<d>41.1679</d>
<d>41.2664</d>
<d>41.282</d>
<d>41.2101</d>
<d>41.164</d>
<d>41.2304</d>
<d>41.3289</d>
<d>41.2734</d>
<d>41.2421</d>
<d>41.2281</d>
<d>41.2515</d>
<d>41.1562</d>
<d>41.0585</d>
<d>41.0031</d>
<d>40.9531</d>
<d>40.9202</d>
<d>40.9218</d>
<d>41.0172</d>
<d>41.15</d>
<d>41.314</d>
<d>41.4117</d>
<d>41.4288</d>
<d>41.4562</d>
<d>41.4374</d>
<d>41.3351</d>
<d>41.2976</d>
<d>41.3351</d>
<d>41.5335</d>
<d>41.6202</d>
<d>41.7703</d>
<d>41.9578</d>
<d>42.0445</d>
<d>42.1335</d>
<d>42.1124</d>
<d>42.2164</d>
<d>42.2273</d>
<d>42.1741</d>
<d>42.0898</d>
<d>42.1109</d>
<d>42.1124</d>
<d>42.0038</d>
<d>41.9609</d>
<d>42.0507</d>
<d>42.1859</d>
<d>42.2359</d>
<d>42.2164</d>
<d>42.196</d>
<d>42.1945</d>
<d>42.1539</d>
<d>42.1241</d>
<d>42.0523</d>
<d>42.1015</d>
<d>42.2937</d>
<d>42.3702</d>
<d>42.2734</d>
<d>42.2835</d>
<d>42.3922</d>
<d>42.3077</d>
<d>42.1843</d>
<d>42.1773</d>
<d>42.2444</d>
<d>42.1453</d>
<d>42.0382</d>
<d>42.046</d>
<d>42.0921</d>
<d>42.139</d>
<d>42.1453</d>
<d>42.1953</d>
<d>42.2374</d>
<d>42.2726</d>
<d>42.2148</d>
<d>42.1819</d>
<d>42.1539</d>
<d>42.1812</d>
<d>42.114</d>
<d>42.0906</d>
<d>42.1515</d>
<d>42.0546</d>
<d>42.0125</d>
<d>42.0273</d>
<d>42.1257</d>
<d>42.2335</d>
<d>42.1945</d>
<d>42.282</d>
<d>42.2726</d>
<d>42.1992</d>
<d>42.2054</d>
<d>42.0992</d>
<d>42.1116</d>
<d>42.1015</d>
<d>42.1843</d>
<d>42.2679</d>
<d>42.2984</d>
<d>42.3554</d>
<d>42.3875</d>
<d>42.4913</d>
<d>42.4812</d>
<d>42.4734</d>
<d>42.5656</d>
<d>42.6062</d>
<d>42.632</d>
<d>42.5836</d>
<d>42.5929</d>
<d>42.6015</d>
<d>42.5242</d>
<d>42.4703</d>
<d>42.446</d>
<d>42.3015</d>
<d></d>
<d></d>
<d></d>
<d>41.3828</d>
<d>40.9117</d>
<d>40.5156</d>
<d>40.2226</d>
<d>39.8515</d>
<d>39.5976</d>
<d>39.2656</d>
<d>39.0577</d>
<d>38.8593</d>
<d>38.6531</d>
<d>38.4687</d>
<d>38.282</d>
<d>38.1648</d>
<d>37.9288</d>
<d>37.7007</d>
<d>37.5937</d>
<d>37.414</d>
<d>37.1726</d>
<d>36.8922</d>
<d>36.7218</d>
<d>36.4999</d>
<d>36.2398</d>
<d>36.0781</d>
<d>35.9406</d>
<d>35.7617</d>
<d>35.5203</d>
<d>35.3382</d>
<d>35.0742</d>
<d>34.8242</d>
<d>34.5898</d>
<d>34.3702</d>
<d>34.121</d>
<d>33.8796</d>
<d>33.7304</d>
<d>33.4421</d>
<d>33.3687</d>
<d>33.2859</d>
<d>33.1414</d>
<d>32.9679</d>
<d>32.8203</d>
<d>32.7195</d>
<d>32.4687</d>
<d>32.1554</d>
<d>31.9046</d>
<d>31.6913</d>
<d>31.5663</d>
<d>31.3679</d>
<d>31.1718</d>
<d>30.9827</d>
<d>30.814</d>
<d>30.621</d>
<d>30.3203</d>
<d>30.0773</d>
<d>29.889</d>
<d>29.7538</d>
<d>29.5984</d>
<d>29.4039</d>
<d>29.2726</d>
<d>29.1656</d>
<d>29.0437</d>
<d>28.8906</d>
<d>28.7249</d>
<d>28.5663</d>
<d>28.3937</d>
<d>28.1695</d>
<d>28.0273</d>
<d>27.9296</d>
<d>27.8124</d>
<d>27.6702</d>
<d>27.4656</d>
<d>27.3234</d>
<d>27.1226</d>
<d>26.9929</d>
<d>26.7952</d>
<d>26.6968</d>
<d>26.6077</d>
<d>26.5343</d>
<d>26.4187</d>
<d>26.3242</d>
<d>26.2343</d>
<d>26.1038</d>
<d>26.0164</d>
<d>25.9062</d>
<d>25.7617</d>
<d>25.6023</d>
<d>25.4249</d>
<d>25.3484</d>
<d>25.2351</d>
<d>25.0999</d>
<d>25.0038</d>
<d>24.9656</d>
<d>24.8468</d>
<d>24.6281</d>
<d>24.482</d>
<d>24.3648</d>
<d>24.1288</d>
<d>23.9382</d>
<d>23.7687</d>
<d>23.621</d>
<d>23.4015</d>
<d>23.2507</d>
<d>23.164</d>
<d>23.0132</d>
<d>22.8398</d>
<d>22.8476</d>
<d>22.821</d>
<d>22.7359</d>
<d>22.7015</d>
<d>22.5609</d>
<d>22.4695</d>
<d>22.2874</d>
<d>22.1445</d>
<d>22.0093</d>
<d>21.8187</d>
<d>21.7226</d>
<d>21.6578</d>
<d>21.5296</d>
<d>21.357</d>
<d>21.2679</d>
<d>21.1562</d>
<d>20.9905</d>
<d>20.8421</d>
<d>20.7109</d>
<d>20.589</d>
<d>20.507</d>
<d>20.4617</d>
<d>20.3937</d>
<d>20.2773</d>
<d>20.303</d>
<d>20.2164</d>
<d>20.1085</d>
<d>19.9757</d>
<d>19.9625</d>
<d>19.9547</d>
<d>19.8203</d>
<d>19.8398</d>
<d>19.8163</d>
<d>19.7672</d>
<d>19.7031</d>
<d>19.6375</d>
<d>19.6241</d>
<d>19.5632</d>
<d>19.4843</d>
<d>19.496</d>
<d>19.4468</d>
<d>19.3851</d>
<d>19.2976</d>
<d>19.1116</d>
<d>18.9562</d>
<d>18.7421</d>
<d>18.6015</d>
<d>18.446</d>
<d>18.3492</d>
<d>18.2617</d>
<d>18.1093</d>
<d>18.039</d>
<d>17.9492</d>
<d>17.8234</d>
<d>17.6617</d>
<d>17.5538</d>
<d>17.5476</d>
<d>17.5374</d>
<d>17.4148</d>
<d>17.3515</d>
<d>17.2882</d>
<d>17.2304</d>
<d>17.1335</d>
<d>16.9492</d>
<d>16.8273</d>
<d>16.6874</d>
<d>16.5468</d>
<d>16.489</d>
<d>16.3781</d>
<d>16.2734</d>
<d>16.1046</d>
<d>16.0125</d>
<d>15.9734</d>
<d>15.8109</d>
<d>15.6851</d>
<d>15.5148</d>
<d>15.5054</d>
<d>15.325</d>
<d>15.4617</d>
<d>15.3749</d>
<d>15.064</d>
<d>15.0312</d>
<d>15.2976</d>
<d>15.7304</d>
<d>15.1992</d>
</Subcolumn>
</YColumn>
<YColumn Width="172" Decimals="7" Subcolumns="1">

<Subcolumn></Subcolumn>
</YColumn>
<YColumn Width="172" Decimals="8" Subcolumns="1">
<Title>#5: Fc3:5 - 4 -/DQ 0.25<Font Face="Times New Roman">µ</Font>M_Y</Title>
<Subcolumn>
<d>-0.153992</d>
<d>0.0303955</d>
<d>0.0256958</d>
<d>0.0116577</d>
<d>-0.10791</d>
<d>-0.242249</d>
<d>-0.317261</d>
<d>-0.309448</d>
<d>-0.335999</d>
<d>-0.258667</d>
<d>-0.00317383</d>
<d>0.125732</d>
<d>0.203064</d>
<d>0.221802</d>
<d>0.195251</d>
<d>0.143677</d>
<d>0.0999146</d>
<d>0.0921021</d>
<d>0.0569458</d>
<d>0.0194702</d>
<d>0.0147705</d>
<d>-0.024292</d>
<d>0.0186768</d>
<d>-0.0727539</d>
<d>-0.0812988</d>
<d>-0.0438232</d>
<d>0.0491333</d>
<d>0.0632324</d>
<d>0.0975952</d>
<d>0.207764</d>
<d>0.349121</d>
<d>0.331177</d>
<d>0.321045</d>
<d></d>
<d></d>
<d></d>
<d>-13.0244</d>
<d>1.05615</d>
<d>6.39679</d>
<d>9.35303</d>
<d>11.1913</d>
<d>12.6562</d>
<d>13.9031</d>
<d>15.6382</d>
<d>17.1921</d>
<d>18.5218</d>
<d>20.3468</d>
<d>21.4054</d>
<d>22.5413</d>
<d>23.8484</d>
<d>24.9819</d>
<d>26.1632</d>
<d>27.3788</d>
<d>28.6155</d>
<d>29.7765</d>
<d>30.639</d>
<d>31.6226</d>
<d>32.7968</d>
<d>34.0921</d>
<d>35.0031</d>
<d>35.7304</d>
<d>36.7679</d>
<d>37.9218</d>
<d>38.9202</d>
<d>39.6648</d>
<d>40.4601</d>
<d>41.3585</d>
<d>42.2343</d>
<d>42.9429</d>
<d>43.6015</d>
<d>44.396</d>
<d>45.3101</d>
<d>46.1085</d>
<d>46.9288</d>
<d>47.6241</d>
<d>48.3421</d>
<d>49.0038</d>
<d>49.6398</d>
<d>50.303</d>
<d>50.7687</d>
<d>51.3265</d>
<d>51.832</d>
<d>52.4406</d>
<d>52.9773</d>
<d>53.5288</d>
<d>54.0616</d>
<d>54.5687</d>
<d>55.0734</d>
<d>55.4718</d>
<d>55.9398</d>
<d>56.4249</d>
<d>56.9944</d>
<d>57.5507</d>
<d>58.0898</d>
<d>58.5843</d>
<d>58.9726</d>
<d>59.3585</d>
<d>59.7452</d>
<d>60.2265</d>
<d>60.7546</d>
<d>61.3374</d>
<d>61.8867</d>
<d>62.2734</d>
<d>62.6218</d>
<d>62.9374</d>
<d>63.2601</d>
<d>63.4523</d>
<d>63.7335</d>
<d>64.0187</d>
<d>64.3788</d>
<d>64.6671</d>
<d>64.9874</d>
<d>65.3257</d>
<d>65.6296</d>
<d>65.9398</d>
<d>66.264</d>
<d>66.5569</d>
<d>66.8445</d>
<d>67.1624</d>
<d>67.4952</d>
<d>67.8116</d>
<d>68.0374</d>
<d>68.3343</d>
<d>68.5499</d>
<d>68.8624</d>
<d>69.1241</d>
<d>69.3655</d>
<d>69.6726</d>
<d>70.0038</d>
<d>70.2757</d>
<d>70.4023</d>
<d>70.5218</d>
<d>70.7288</d>
<d>70.8812</d>
<d>71.0226</d>
<d>71.2171</d>
<d>71.3898</d>
<d>71.6249</d>
<d>71.8593</d>
<d>72.0429</d>
<d>72.2382</d>
<d>72.4468</d>
<d>72.6108</d>
<d>72.8499</d>
<d>73.0335</d>
<d>73.2999</d>
<d>73.4984</d>
<d>73.6492</d>
<d>73.8304</d>
<d>73.9179</d>
<d>73.9663</d>
<d>73.9944</d>
<d>74.0937</d>
<d>74.2531</d>
<d>74.389</d>
<d>74.4913</d>
<d>74.603</d>
<d>74.6468</d>
<d>74.7757</d>
<d>74.839</d>
<d>75.0125</d>
<d>75.246</d>
<d>75.4718</d>
<d>75.6546</d>
<d>75.7304</d>
<d>75.9023</d>
<d>76.0851</d>
<d>76.1694</d>
<d>76.132</d>
<d>76.2296</d>
<d>76.4913</d>
<d>76.6866</d>
<d>76.7648</d>
<d>76.7734</d>
<d>77.0148</d>
<d>77.1437</d>
<d>77.1992</d>
<d>77.3499</d>
<d>77.5038</d>
<d>77.6632</d>
<d>77.7827</d>
<d>77.9679</d>
<d>78.1202</d>
<d>78.2023</d>
<d>78.2664</d>
<d>78.4757</d>
<d>78.6702</d>
<d>78.7484</d>
<d>78.7726</d>
<d>78.8546</d>
<d>78.9351</d>
<d>78.9179</d>
<d>78.964</d>
<d>79.0491</d>
<d>79.1101</d>
<d>79.1249</d>
<d>79.1499</d>
<d>79.1531</d>
<d>79.1085</d>
<d>79.1202</d>
<d>79.3273</d>
<d>79.5109</d>
<d>79.6992</d>
<d>79.9015</d>
<d>80.1101</d>
<d>80.2397</d>
<d>80.2929</d>
<d>80.3069</d>
<d>80.3335</d>
<d>80.3867</d>
<d>80.4171</d>
<d>80.4734</d>
<d>80.5499</d>
<d>80.632</d>
<d>80.746</d>
<d>80.8515</d>
<d>81.0398</d>
<d>81.1015</d>
<d>81.1898</d>
<d>81.3382</d>
<d>81.364</d>
<d>81.4624</d>
<d>81.4812</d>
<d>81.5882</d>
<d>81.6671</d>
<d>81.6531</d>
<d>81.6976</d>
<d>81.6124</d>
<d>81.4632</d>
<d>81.396</d>
<d>81.3812</d>
<d>81.496</d>
<d>81.5648</d>
<d>81.7062</d>
<d>81.7788</d>
<d>81.9101</d>
<d>82.0898</d>
<d>82.1843</d>
<d>82.2617</d>
<d>82.3156</d>
<d>82.5148</d>
<d>82.5718</d>
<d>82.5663</d>
<d>82.5804</d>
<d>82.582</d>
<d>82.714</d>
<d>82.739</d>
<d>82.7601</d>
<d>82.7093</d>
<d>82.6984</d>
<d>82.7405</d>
<d>82.6984</d>
<d>82.721</d>
<d>82.7421</d>
<d>82.8351</d>
<d>82.8851</d>
<d>82.8546</d>
<d>82.9374</d>
<d>82.9991</d>
<d>83.1562</d>
<d>83.264</d>
<d>83.3953</d>
<d>83.5663</d>
<d>83.6515</d>
<d>83.7546</d>
<d>83.7781</d>
<d>83.782</d>
<d>83.7085</d>
<d>83.6108</d>
<d>83.5491</d>
<d>83.5171</d>
<d>83.5656</d>
<d>83.5569</d>
<d>83.6804</d>
<d>83.8828</d>
<d>84.082</d>
<d>84.1273</d>
<d>84.1648</d>
<d>84.2531</d>
<d>84.3585</d>
<d>84.3624</d>
<d>84.3109</d>
<d>84.2679</d>
<d>84.3038</d>
<d>84.3937</d>
<d>84.3429</d>
<d>84.3585</d>
<d>84.4609</d>
<d>84.5882</d>
<d>84.5546</d>
<d>84.6241</d>
<d>84.7874</d>
<d>84.9202</d>
<d>85.007</d>
<d>85.0859</d>
<d>85.3077</d>
<d>85.4796</d>
<d>85.4874</d>
<d>85.5398</d>
<d>85.5757</d>
<d>85.6679</d>
<d>85.6437</d>
<d>85.5913</d>
<d>85.6202</d>
<d>85.6288</d>
<d>85.6515</d>
<d>85.7531</d>
<d>85.8906</d>
<d>85.9554</d>
<d>86.0031</d>
<d>86.0312</d>
<d>86.1437</d>
<d>86.2374</d>
<d>86.1765</d>
<d>86.157</d>
<d>86.2015</d>
<d>86.1976</d>
<d>86.1593</d>
<d>86.0538</d>
<d>86.0577</d>
<d>86.121</d>
<d>86.1554</d>
<d>86.2031</d>
<d>86.3351</d>
<d>86.3429</d>
<d>86.3968</d>
<d>86.4194</d>
<d>86.428</d>
<d>86.4937</d>
<d>86.4343</d>
<d>86.5304</d>
<d>86.5616</d>
<d>86.4905</d>
<d>86.4984</d>
<d>86.4601</d>
<d>86.5335</d>
<d>86.439</d>
<d>86.4484</d>
<d>86.5656</d>
<d>86.5624</d>
<d>86.5859</d>
<d>86.6249</d>
<d>86.6984</d>
<d>86.6945</d>
<d>86.7023</d>
<d>86.7687</d>
<d>86.8163</d>
<d>86.8906</d>
<d>87.0218</d>
<d>87.1749</d>
<d>87.2804</d>
<d>87.289</d>
<d>87.3234</d>
<d>87.2648</d>
<d>87.2078</d>
<d>87.1101</d>
<d>87.0538</d>
<d>87.1085</d>
<d>87.1077</d>
<d>87.0343</d>
<d>87.0171</d>
<d>87.007</d>
<d>87.114</d>
<d>87.1648</d>
<d>87.2234</d>
<d>87.4109</d>
<d>87.4632</d>
<d>87.5101</d>
<d>87.4484</d>
<d>87.3968</d>
<d>87.4179</d>
<d>87.4046</d>
<d>87.4741</d>
<d>87.5999</d>
<d>87.7304</d>
<d>87.8359</d>
<d>87.8796</d>
<d>87.914</d>
<d>87.971</d>
<d>87.9968</d>
<d>87.9843</d>
<d>87.9624</d>
<d>87.9171</d>
<d>87.9812</d>
<d>88.0413</d>
<d>88.007</d>
<d>87.9796</d>
<d>88.1593</d>
<d>88.4233</d>
<d>88.5476</d>
<d>88.5359</d>
<d>88.5038</d>
<d>88.4632</d>
<d>88.2664</d>
<d>88.1312</d>
<d>88.0515</d>
<d>88.0304</d>
<d>88.2031</d>
<d>88.2991</d>
<d>88.4093</d>
<d>88.5054</d>
<d>88.532</d>
<d>88.5413</d>
<d>88.4335</d>
<d>88.5359</d>
<d>88.5562</d>
<d>88.5156</d>
<d>88.5804</d>
<d>88.6859</d>
<d>88.9507</d>
<d>88.9976</d>
<d>89.0078</d>
<d>88.9835</d>
<d>88.928</d>
<d>88.8187</d>
<d>88.5968</d>
<d>88.4038</d>
<d>88.3992</d>
<d>88.4578</d>
<d>88.5117</d>
<d>88.6132</d>
<d>88.7484</d>
<d>88.8898</d>
<d>88.8828</d>
<d>88.9015</d>
<d>88.957</d>
<d>88.9944</d>
<d>88.9827</d>
<d>89.0312</d>
<d>89.1116</d>
<d>89.1281</d>
<d>89.2163</d>
<d>89.2898</d>
<d>89.3569</d>
<d>89.3077</d>
<d>89.3632</d>
<d>89.3374</d>
<d>89.3757</d>
<d>89.4093</d>
<d>89.457</d>
<d>89.5687</d>
<d>89.582</d>
<d>89.6015</d>
<d>89.596</d>
<d>89.5859</d>
<d>89.6312</d>
<d>89.696</d>
<d>89.6741</d>
<d>89.6906</d>
<d>89.6835</d>
<d>89.6296</d>
<d>89.4179</d>
<d>89.2734</d>
<d></d>
<d></d>
<d></d>
<d>85.8429</d>
<d>85.5437</d>
<d>85.1359</d>
<d>84.5226</d>
<d>83.839</d>
<d>83.2179</d>
<d>82.3976</d>
<d>81.7874</d>
<d>81.2648</d>
<d>80.7226</d>
<d>80.257</d>
<d>79.7695</d>
<d>79.289</d>
<d>78.8265</d>
<d>78.3718</d>
<d>77.9132</d>
<d>77.4093</d>
<d>76.9726</d>
<d>76.6335</d>
<d>76.2288</d>
<d>75.7491</d>
<d>75.2117</d>
<d>74.796</d>
<d>74.4827</d>
<d>73.9913</d>
<d>73.5468</d>
<d>73.0874</d>
<d>72.6827</d>
<d>72.1163</d>
<d>71.6281</d>
<d>71.0999</d>
<d>70.6046</d>
<d>70.2226</d>
<d>69.9406</d>
<d>69.5742</d>
<d>69.2976</d>
<d>69.0156</d>
<d>68.6523</d>
<d>68.2796</d>
<d>67.8468</d>
<d>67.4257</d>
<d>66.9093</d>
<d>66.4671</d>
<d>66.0757</d>
<d>65.5851</d>
<d>65.2218</d>
<d>64.9101</d>
<d>64.632</d>
<d>64.2632</d>
<d>63.8757</d>
<d>63.6124</d>
<d>63.2296</d>
<d>62.764</d>
<d>62.3569</d>
<d>62.0265</d>
<d>61.6367</d>
<d>61.2976</d>
<d>61.0843</d>
<d>60.8367</d>
<d>60.5429</d>
<d>60.2609</d>
<d>59.9038</d>
<d>59.5265</d>
<d>59.0218</d>
<d>58.6296</d>
<d>58.2374</d>
<d>57.8312</d>
<d>57.5031</d>
<d>57.146</d>
<d>56.7382</d>
<d>56.3499</d>
<d>55.9734</d>
<d>55.6835</d>
<d>55.478</d>
<d>55.2703</d>
<d>55.2007</d>
<d>55.0413</d>
<d>54.9062</d>
<d>54.7921</d>
<d>54.5538</d>
<d>54.2437</d>
<d>53.9687</d>
<d>53.6671</d>
<d>53.382</d>
<d>52.9999</d>
<d>52.6819</d>
<d>52.4609</d>
<d>52.1523</d>
<d>51.9194</d>
<d>51.5968</d>
<d>51.3242</d>
<d>51.0569</d>
<d>50.7405</d>
<d>50.4734</d>
<d>50.1726</d>
<d>49.9054</d>
<d>49.6601</d>
<d>49.3382</d>
<d>49.1398</d>
<d>48.9202</d>
<d>48.6679</d>
<d>48.4874</d>
<d>48.3015</d>
<d>48.1085</d>
<d>47.9562</d>
<d>47.7304</d>
<d>47.5867</d>
<d>47.353</d>
<d>47.0874</d>
<d>46.871</d>
<d>46.6147</d>
<d>46.3663</d>
<d>46.1101</d>
<d>45.8257</d>
<d>45.5616</d>
<d>45.3289</d>
<d>45.0483</d>
<d>44.7898</d>
<d>44.5601</d>
<d>44.3351</d>
<d>44.1304</d>
<d>43.9741</d>
<d>43.7609</d>
<d>43.5882</d>
<d>43.3226</d>
<d>43.1484</d>
<d>42.9124</d>
<d>42.5656</d>
<d>42.3491</d>
<d>42.071</d>
<d>41.9359</d>
<d>41.7562</d>
<d>41.5515</d>
<d>41.4226</d>
<d>41.2804</d>
<d>41.1241</d>
<d>40.9874</d>
<d>40.8054</d>
<d>40.7023</d>
<d>40.5507</d>
<d>40.3538</d>
<d>40.1953</d>
<d>39.9718</d>
<d>39.8038</d>
<d>39.6375</d>
<d>39.5171</d>
<d>39.2773</d>
<d>39.103</d>
<d>38.8694</d>
<d>38.6241</d>
<d>38.3702</d>
<d>38.1562</d>
<d>38.032</d>
<d>37.8898</d>
<d>37.7101</d>
<d>37.5499</d>
<d>37.4054</d>
<d>37.1819</d>
<d>37.0125</d>
<d>36.803</d>
<d>36.6445</d>
<d>36.4897</d>
<d>36.3281</d>
<d>36.1906</d>
<d>35.9984</d>
<d>35.8312</d>
<d>35.7538</d>
<d>35.6007</d>
<d>35.4241</d>
<d>35.3077</d>
<d>35.1671</d>
<d>35.0273</d>
<d>34.8499</d>
<d>34.6281</d>
<d>34.4827</d>
<d>34.2929</d>
<d>34.1445</d>
<d>33.9429</d>
<d>33.6726</d>
<d>33.5023</d>
<d>33.2546</d>
<d>32.957</d>
<d>32.9218</d>
<d>32.8546</d>
<d>32.4148</d>
<d>32.1749</d>
<d>32.2656</d>
<d>32.3702</d>
<d>32.1163</d>
</Subcolumn>
</YColumn>
<YColumn Width="165" Decimals="7" Subcolumns="1">

<Subcolumn></Subcolumn>
</YColumn>
<YColumn Width="165" Decimals="10" Subcolumns="1">
<Title>#6: Fc3:5 - 4 -/DQ 0.5<Font Face="Times New Roman">µ</Font>M_Y</Title>
<Subcolumn>
<d>0.148682</d>
<d>0.244019</d>
<d>0.265869</d>
<d>0.257324</d>
<d>0.197937</d>
<d>0.0112305</d>
<d>-0.170044</d>
<d>-0.216919</d>
<d>-0.305176</d>
<d>-0.283325</d>
<d>-0.182556</d>
<d>0.0869751</d>
<d>0.331543</d>
<d>0.3573</d>
<d>0.499512</d>
<d>0.486206</d>
<d>0.418213</d>
<d>0.273682</d>
<d>0.152588</d>
<d>0.155762</d>
<d>0.0213623</d>
<d>-0.0177002</d>
<d>-0.00598145</d>
<d>-0.052063</d>
<d>-0.123962</d>
<d>-0.0997314</d>
<d>-0.0583496</d>
<d>0.0283813</d>
<d>0.112793</d>
<d>0.231506</d>
<d>0.221375</d>
<d>0.103394</d>
<d>-0.268494</d>
<d></d>
<d></d>
<d></d>
<d>-18.8926</d>
<d>6.0495</d>
<d>16.3558</d>
<d>22.2995</d>
<d>26.2495</d>
<d>29.5112</d>
<d>32.2432</d>
<d>35.9753</d>
<d>39.5401</d>
<d>41.9924</d>
<d>44.5409</d>
<d>47.0175</d>
<d>49.8752</d>
<d>52.6612</d>
<d>55.5026</d>
<d>57.7479</d>
<d>60.0347</d>
<d>62.4495</d>
<d>64.6854</d>
<d>67.1917</d>
<d>69.3932</d>
<d>71.3628</d>
<d>73.1956</d>
<d>74.8612</d>
<d>77.1128</d>
<d>78.8674</d>
<d>80.605</d>
<d>82.7932</d>
<d>84.5323</d>
<d>86.1776</d>
<d>88.1698</d>
<d>89.7456</d>
<d>91.1784</d>
<d>92.9917</d>
<d>94.6628</d>
<d>96.155</d>
<d>97.6425</d>
<d>99.0448</d>
<d>100.295</d>
<d>101.629</d>
<d>102.96</d>
<d>104.299</d>
<d>105.375</d>
<d>106.264</d>
<d>107.508</d>
<d>109.054</d>
<d>110.244</d>
<d>111.341</d>
<d>112.397</d>
<d>113.56</d>
<d>114.571</d>
<d>115.498</d>
<d>116.303</d>
<d>117.047</d>
<d>117.873</d>
<d>118.797</d>
<d>119.738</d>
<d>120.472</d>
<d>121.426</d>
<d>122.285</d>
<d>123.162</d>
<d>123.947</d>
<d>124.66</d>
<d>125.509</d>
<d>126.237</d>
<d>126.917</d>
<d>127.671</d>
<d>128.337</d>
<d>128.945</d>
<d>129.492</d>
<d>130.119</d>
<d>130.701</d>
<d>131.392</d>
<d>132.171</d>
<d>132.959</d>
<d>133.631</d>
<d>134.245</d>
<d>134.853</d>
<d>135.403</d>
<d>135.891</d>
<d>136.395</d>
<d>136.864</d>
<d>137.254</d>
<d>137.787</d>
<d>138.209</d>
<d>138.676</d>
<d>139.039</d>
<d>139.451</d>
<d>139.728</d>
<d>140.111</d>
<d>140.442</d>
<d>140.853</d>
<d>141.375</d>
<d>141.836</d>
<d>142.175</d>
<d>142.524</d>
<d>142.871</d>
<d>143.188</d>
<d>143.693</d>
<d>144.383</d>
<d>145.162</d>
<d>145.886</d>
<d>146.414</d>
<d>146.8</d>
<d>147.136</d>
<d>147.483</d>
<d>147.76</d>
<d>148.063</d>
<d>148.344</d>
<d>148.728</d>
<d>148.996</d>
<d>149.196</d>
<d>149.496</d>
<d>149.792</d>
<d>150.046</d>
<d>150.254</d>
<d>150.578</d>
<d>150.971</d>
<d>151.215</d>
<d>151.342</d>
<d>151.526</d>
<d>151.672</d>
<d>151.813</d>
<d>151.865</d>
<d>152.196</d>
<d>152.562</d>
<d>152.951</d>
<d>153.176</d>
<d>153.441</d>
<d>153.699</d>
<d>153.881</d>
<d>154.042</d>
<d>154.224</d>
<d>154.49</d>
<d>154.717</d>
<d>154.928</d>
<d>155.115</d>
<d>155.292</d>
<d>155.502</d>
<d>155.666</d>
<d>155.878</d>
<d>156.063</d>
<d>156.214</d>
<d>156.322</d>
<d>156.432</d>
<d>156.533</d>
<d>156.639</d>
<d>156.795</d>
<d>157.017</d>
<d>157.389</d>
<d>157.551</d>
<d>157.785</d>
<d>157.963</d>
<d>158.26</d>
<d>158.382</d>
<d>158.382</d>
<d>158.623</d>
<d>158.797</d>
<d>159.017</d>
<d>159.136</d>
<d>159.182</d>
<d>159.263</d>
<d>159.357</d>
<d>159.447</d>
<d>159.521</d>
<d>159.564</d>
<d>159.769</d>
<d>160.006</d>
<d>160.06</d>
<d>160.124</d>
<d>160.292</d>
<d>160.406</d>
<d>160.436</d>
<d>160.562</d>
<d>160.748</d>
<d>160.939</d>
<d>161.103</d>
<d>161.248</d>
<d>161.425</d>
<d>161.648</d>
<d>161.931</d>
<d>162.093</d>
<d>162.239</d>
<d>162.324</d>
<d>162.548</d>
<d>162.62</d>
<d>162.626</d>
<d>162.758</d>
<d>162.83</d>
<d>162.876</d>
<d>162.899</d>
<d>162.943</d>
<d>162.953</d>
<d>162.956</d>
<d>163.02</d>
<d>163.16</d>
<d>163.274</d>
<d>163.338</d>
<d>163.393</d>
<d>163.492</d>
<d>163.671</d>
<d>163.794</d>
<d>163.929</d>
<d>164.045</d>
<d>164.166</d>
<d>164.276</d>
<d>164.351</d>
<d>164.34</d>
<d>164.359</d>
<d>164.49</d>
<d>164.649</d>
<d>164.617</d>
<d>164.66</d>
<d>164.834</d>
<d>164.973</d>
<d>165.017</d>
<d>165.051</d>
<d>165.242</d>
<d>165.326</d>
<d>165.367</d>
<d>165.392</d>
<d>165.589</d>
<d>165.767</d>
<d>165.929</d>
<d>166.031</d>
<d>166.083</d>
<d>166.23</d>
<d>166.314</d>
<d>166.388</d>
<d>166.399</d>
<d>166.493</d>
<d>166.549</d>
<d>166.585</d>
<d>166.524</d>
<d>166.546</d>
<d>166.654</d>
<d>166.68</d>
<d>166.888</d>
<d>167.046</d>
<d>167.164</d>
<d>167.239</d>
<d>167.255</d>
<d>167.373</d>
<d>167.385</d>
<d>167.361</d>
<d>167.309</d>
<d>167.34</d>
<d>167.381</d>
<d>167.428</d>
<d>167.529</d>
<d>167.721</d>
<d>168.007</d>
<d>168.102</d>
<d>168.199</d>
<d>168.342</d>
<d>168.371</d>
<d>168.328</d>
<d>168.244</d>
<d>168.285</d>
<d>168.365</d>
<d>168.377</d>
<d>168.435</d>
<d>168.552</d>
<d>168.608</d>
<d>168.585</d>
<d>168.65</d>
<d>168.745</d>
<d>168.744</d>
<d>168.722</d>
<d>168.838</d>
<d>169.021</d>
<d>169.074</d>
<d>169.02</d>
<d>169.014</d>
<d>169.14</d>
<d>169.142</d>
<d>169.107</d>
<d>169.095</d>
<d>169.189</d>
<d>169.348</d>
<d>169.367</d>
<d>169.361</d>
<d>169.447</d>
<d>169.506</d>
<d>169.589</d>
<d>169.685</d>
<d>169.765</d>
<d>169.912</d>
<d>170.064</d>
<d>170.16</d>
<d>170.237</d>
<d>170.223</d>
<d>170.198</d>
<d>170.278</d>
<d>170.31</d>
<d>170.295</d>
<d>170.231</d>
<d>170.231</d>
<d>170.31</d>
<d>170.258</d>
<d>170.155</d>
<d>170.232</d>
<d>170.322</d>
<d>170.32</d>
<d>170.324</d>
<d>170.476</d>
<d>170.592</d>
<d>170.615</d>
<d>170.717</d>
<d>170.748</d>
<d>170.917</d>
<d>170.964</d>
<d>170.965</d>
<d>171.029</d>
<d>170.951</d>
<d>171.035</d>
<d>171.064</d>
<d>171.01</d>
<d>170.966</d>
<d>170.985</d>
<d>171.049</d>
<d>171.076</d>
<d>171.059</d>
<d>171.045</d>
<d>171.104</d>
<d>171.174</d>
<d>171.341</d>
<d>171.392</d>
<d>171.524</d>
<d>171.603</d>
<d>171.656</d>
<d>171.656</d>
<d>171.592</d>
<d>171.539</d>
<d>171.472</d>
<d>171.539</d>
<d>171.62</d>
<d>171.703</d>
<d>171.777</d>
<d>171.878</d>
<d>171.958</d>
<d>171.968</d>
<d>172.063</d>
<d>172.075</d>
<d>172.05</d>
<d>171.971</d>
<d>171.967</d>
<d>172.052</d>
<d>171.989</d>
<d>171.928</d>
<d>172.064</d>
<d>172.217</d>
<d>172.319</d>
<d>172.329</d>
<d>172.396</d>
<d>172.496</d>
<d>172.379</d>
<d>172.321</d>
<d>172.375</d>
<d>172.396</d>
<d>172.447</d>
<d>172.527</d>
<d>172.664</d>
<d>172.791</d>
<d>172.792</d>
<d>172.802</d>
<d>172.805</d>
<d>172.792</d>
<d>172.884</d>
<d>172.905</d>
<d>172.976</d>
<d>173.082</d>
<d>173.231</d>
<d>173.299</d>
<d>173.272</d>
<d>173.261</d>
<d>173.334</d>
<d>173.371</d>
<d>173.383</d>
<d>173.4</d>
<d>173.471</d>
<d>173.482</d>
<d>173.462</d>
<d>173.437</d>
<d>173.39</d>
<d>173.403</d>
<d>173.33</d>
<d>173.363</d>
<d>173.435</d>
<d>173.582</d>
<d>173.602</d>
<d>173.653</d>
<d>173.703</d>
<d>173.77</d>
<d>173.771</d>
<d>173.721</d>
<d>173.685</d>
<d>173.663</d>
<d>173.678</d>
<d>173.675</d>
<d>173.796</d>
<d>173.841</d>
<d>173.881</d>
<d>173.914</d>
<d>173.965</d>
<d>173.925</d>
<d>173.875</d>
<d>173.957</d>
<d>174.214</d>
<d>174.418</d>
<d>174.513</d>
<d>174.664</d>
<d>174.748</d>
<d>174.792</d>
<d>174.653</d>
<d>174.652</d>
<d>174.582</d>
<d></d>
<d></d>
<d>168.842</d>
<d>167.728</d>
<d>165.97</d>
<d>164.424</d>
<d>163.127</d>
<d>161.81</d>
<d>160.572</d>
<d>159.377</d>
<d>158.125</d>
<d>156.791</d>
<d>155.89</d>
<d>154.994</d>
<d>153.968</d>
<d>152.882</d>
<d>151.832</d>
<d>150.853</d>
<d>149.783</d>
<d>148.67</d>
<d>147.695</d>
<d>146.681</d>
<d>145.715</d>
<d>144.67</d>
<d>143.86</d>
<d>143.139</d>
<d>142.36</d>
<d>141.502</d>
<d>140.457</d>
<d>139.503</d>
<d>138.564</d>
<d>137.705</d>
<d>136.705</d>
<d>135.547</d>
<d>134.451</d>
<d>133.718</d>
<d>132.967</d>
<d>132.246</d>
<d>131.513</d>
<d>130.679</d>
<d>129.785</d>
<d>128.883</d>
<d>128.115</d>
<d>127.367</d>
<d>126.533</d>
<d>125.758</d>
<d>124.975</d>
<d>124.127</d>
<d>123.447</d>
<d>122.597</d>
<d>121.881</d>
<d>121.108</d>
<d>120.208</d>
<d>119.31</d>
<d>118.517</d>
<d>117.696</d>
<d>116.991</d>
<d>116.33</d>
<d>115.675</d>
<d>115.138</d>
<d>114.645</d>
<d>114.118</d>
<d>113.57</d>
<d>112.943</d>
<d>112.198</d>
<d>111.424</d>
<d>110.582</d>
<d>109.712</d>
<d>108.998</d>
<d>108.314</d>
<d>107.674</d>
<d>107.116</d>
<d>106.562</d>
<d>106.016</d>
<d>105.36</d>
<d>104.824</d>
<d>104.296</d>
<d>103.825</d>
<d>103.315</d>
<d>102.75</d>
<d>102.148</d>
<d>101.592</d>
<d>100.912</d>
<d>100.284</d>
<d>99.7222</d>
<d>99.2401</d>
<d>98.619</d>
<d>98.1011</d>
<d>97.5393</d>
<d>97.0464</d>
<d>96.5425</d>
<d>96.0339</d>
<d>95.5096</d>
<d>95.0894</d>
<d>94.5588</d>
<d>94.0315</d>
<d>93.419</d>
<d>92.8799</d>
<d>92.3925</d>
<d>91.8354</d>
<d>91.2815</d>
<d>90.8768</d>
<d>90.3596</d>
<d>89.9253</d>
<d>89.4784</d>
<d>89.0401</d>
<d>88.6854</d>
<d>88.2909</d>
<d>87.7769</d>
<d>87.2901</d>
<d>86.8893</d>
<d>86.2761</d>
<d>85.6362</d>
<d>85.0768</d>
<d>84.6268</d>
<d>84.2003</d>
<d>83.819</d>
<d>83.5292</d>
<d>83.2237</d>
<d>82.9089</d>
<d>82.5049</d>
<d>82.0534</d>
<d>81.58</d>
<d>81.0925</d>
<d>80.6823</d>
<d>80.2792</d>
<d>79.8635</d>
<d>79.4143</d>
<d>79.0269</d>
<d>78.4377</d>
<d>77.9784</d>
<d>77.4675</d>
<d>77.1573</d>
<d>76.8323</d>
<d>76.469</d>
<d>76.1143</d>
<d>75.7784</d>
<d>75.4432</d>
<d>75.0995</d>
<d>74.7518</d>
<d>74.3878</d>
<d>74.1932</d>
<d>73.98</d>
<d>73.7737</d>
<d>73.4331</d>
<d>73.1112</d>
<d>72.7128</d>
<d>72.2589</d>
<d>71.7643</d>
<d>71.3159</d>
<d>70.8893</d>
<d>70.5627</d>
<d>70.2284</d>
<d>69.9042</d>
<d>69.5308</d>
<d>69.2042</d>
<d>68.8768</d>
<d>68.4823</d>
<d>68.1815</d>
<d>67.8534</d>
<d>67.6213</d>
<d>67.337</d>
<d>67.0002</d>
<d>66.6597</d>
<d>66.2761</d>
<d>65.8511</d>
<d>65.412</d>
<d>65.0159</d>
<d>64.744</d>
<d>64.4683</d>
<d>64.244</d>
<d>63.9573</d>
<d>63.701</d>
<d>63.5135</d>
<d>63.1909</d>
<d>62.8206</d>
<d>62.5292</d>
<d>62.262</d>
<d>62.0386</d>
<d>61.7925</d>
<d>61.4362</d>
<d>61.1534</d>
<d>60.7854</d>
<d>60.2862</d>
<d>59.7183</d>
<d>59.2417</d>
<d>59.3182</d>
<d>58.9893</d>
<d>58.4745</d>
<d>58.6635</d>
<d>58.8221</d>
</Subcolumn>
</YColumn>
<YColumn Width="155" Decimals="7" Subcolumns="1">

<Subcolumn></Subcolumn>
</YColumn>
<YColumn Width="155" Decimals="8" Subcolumns="1">
<Title>#7: Fc3:5 - 4 -/DQ 1<Font Face="Times New Roman">µ</Font>M_Y</Title>
<Subcolumn>
<d>0.299927</d>
<d>-0.101624</d>
<d>-0.170776</d>
<d>-0.214111</d>
<d>-0.286804</d>
<d>-0.259033</d>
<d>-0.228577</d>
<d>-0.263733</d>
<d>-0.169189</d>
<d>-0.0488892</d>
<d>0.192932</d>
<d>0.362854</d>
<d>0.387451</d>
<d>0.349548</d>
<d>0.371826</d>
<d>0.345642</d>
<d>0.374146</d>
<d>0.368286</d>
<d>0.299927</d>
<d>0.260498</d>
<d>0.136658</d>
<d>0.0956421</d>
<d>0.0487671</d>
<d>-0.0426636</d>
<d>-0.168396</d>
<d>-0.234436</d>
<d>-0.200073</d>
<d>-0.19574</d>
<d>-0.0461426</d>
<d>0.0776978</d>
<d>0.0979614</d>
<d>0.0819702</d>
<d>-0.207458</d>
<d></d>
<d></d>
<d></d>
<d>-35.0607</d>
<d>11.8577</d>
<d>32.7296</d>
<d>44.264</d>
<d>51.7214</d>
<d>58.8113</d>
<d>65.6343</d>
<d>71.8812</d>
<d>77.855</d>
<d>83.4933</d>
<d>89.1562</d>
<d>94.4355</d>
<d>99.6339</d>
<d>104.849</d>
<d>109.547</d>
<d>114.064</d>
<d>119.104</d>
<d>123.771</d>
<d>127.955</d>
<d>131.976</d>
<d>136.211</d>
<d>140.532</d>
<d>144.126</d>
<d>147.852</d>
<d>151.458</d>
<d>154.978</d>
<d>158.253</d>
<d>161.671</d>
<d>164.955</d>
<d>168.16</d>
<d>171.326</d>
<d>174.401</d>
<d>177.44</d>
<d>180.218</d>
<d>183.172</d>
<d>185.994</d>
<d>188.096</d>
<d>190.98</d>
<d>193.684</d>
<d>195.898</d>
<d>197.936</d>
<d>200.111</d>
<d>202.318</d>
<d>204.488</d>
<d>206.491</d>
<d>208.249</d>
<d>210.527</d>
<d>212.726</d>
<d>214.264</d>
<d>216.121</d>
<d>218.052</d>
<d>219.643</d>
<d>221.238</d>
<d>222.667</d>
<d>224.285</d>
<d>225.81</d>
<d>227.477</d>
<d>229.032</d>
<d>230.4</d>
<d>231.866</d>
<d>233.236</d>
<d>234.953</d>
<d>236.454</d>
<d>237.617</d>
<d>238.782</d>
<d>240.036</d>
<d>241.378</d>
<d>242.531</d>
<d>243.493</d>
<d>244.427</d>
<d>245.482</d>
<d>246.461</d>
<d>247.631</d>
<d>248.583</d>
<d>249.445</d>
<d>250.166</d>
<d>251.014</d>
<d>251.992</d>
<d>252.896</d>
<d>253.925</d>
<d>254.833</d>
<d>255.714</d>
<d>256.519</d>
<d>257.312</d>
<d>258.17</d>
<d>258.745</d>
<d>259.511</d>
<d>260.275</d>
<d>260.939</d>
<d>261.568</d>
<d>262.257</d>
<d>262.986</d>
<d>263.727</d>
<d>264.446</d>
<d>265.087</d>
<d>265.685</d>
<d>266.331</d>
<d>266.886</d>
<d>267.355</d>
<d>267.909</d>
<d>268.355</d>
<d>268.862</d>
<d>269.534</d>
<d>270.048</d>
<d>270.589</d>
<d>271.149</d>
<d>271.637</d>
<d>272.034</d>
<d>272.648</d>
<d>273.348</d>
<d>273.753</d>
<d>274.179</d>
<d>274.677</d>
<d>275.081</d>
<d>275.366</d>
<d>275.589</d>
<d>275.891</d>
<d>276.193</d>
<d>276.505</d>
<d>276.719</d>
<d>277.035</d>
<d>277.435</d>
<d>277.88</d>
<d>278.31</d>
<d>278.771</d>
<d>279.333</d>
<d>279.682</d>
<d>279.962</d>
<d>280.344</d>
<d>280.688</d>
<d>280.99</d>
<d>281.176</d>
<d>281.449</d>
<d>281.74</d>
<d>282.146</d>
<d>282.486</d>
<d>282.701</d>
<d>283.018</d>
<d>283.322</d>
<d>283.613</d>
<d>283.762</d>
<d>284.03</d>
<d>284.268</d>
<d>284.529</d>
<d>284.793</d>
<d>285.098</d>
<d>285.33</d>
<d>285.574</d>
<d>285.847</d>
<d>286.223</d>
<d>286.53</d>
<d>286.675</d>
<d>286.785</d>
<d>286.986</d>
<d>287.207</d>
<d>287.385</d>
<d>287.576</d>
<d>287.724</d>
<d>287.949</d>
<d>288.19</d>
<d>288.326</d>
<d>288.345</d>
<d>288.371</d>
<d>288.539</d>
<d>288.725</d>
<d>288.879</d>
<d>289.04</d>
<d>289.258</d>
<d>289.423</d>
<d>289.637</d>
<d>289.827</d>
<d>289.923</d>
<d>290.034</d>
<d>290.159</d>
<d>290.338</d>
<d>290.464</d>
<d>290.58</d>
<d>290.789</d>
<d>291.026</d>
<d>291.307</d>
<d>291.586</d>
<d>291.839</d>
<d>292.103</d>
<d>292.31</d>
<d>292.515</d>
<d>292.711</d>
<d>292.8</d>
<d>292.982</d>
<d>293.135</d>
<d>293.355</d>
<d>293.55</d>
<d>293.633</d>
<d>293.767</d>
<d>293.838</d>
<d>293.825</d>
<d>293.809</d>
<d>293.868</d>
<d>293.896</d>
<d>294.024</d>
<d>294.21</d>
<d>294.505</d>
<d>294.777</d>
<d>295.005</d>
<d>295.305</d>
<d>295.414</d>
<d>295.459</d>
<d>295.522</d>
<d>295.526</d>
<d>295.624</d>
<d>295.789</d>
<d>295.972</d>
<d>296.126</d>
<d>296.175</d>
<d>296.348</d>
<d>296.454</d>
<d>296.478</d>
<d>296.601</d>
<d>296.759</d>
<d>296.99</d>
<d>297.028</d>
<d>297.148</d>
<d>297.321</d>
<d>297.447</d>
<d>297.571</d>
<d>297.616</d>
<d>297.88</d>
<d>298.001</d>
<d>298.117</d>
<d>298.289</d>
<d>298.378</d>
<d>298.503</d>
<d>298.539</d>
<d>298.588</d>
<d>298.564</d>
<d>298.534</d>
<d>298.598</d>
<d>298.691</d>
<d>298.861</d>
<d>299.03</d>
<d>299.227</d>
<d>299.384</d>
<d>299.515</d>
<d>299.689</d>
<d>299.781</d>
<d>299.832</d>
<d>299.827</d>
<d>299.87</d>
<d>299.885</d>
<d>299.834</d>
<d>299.881</d>
<d>299.947</d>
<d>300.053</d>
<d>300.109</d>
<d>300.2</d>
<d>300.365</d>
<d>300.45</d>
<d>300.425</d>
<d>300.396</d>
<d>300.46</d>
<d>300.603</d>
<d>300.641</d>
<d>300.644</d>
<d>300.748</d>
<d>300.864</d>
<d>300.915</d>
<d>300.971</d>
<d>301</d>
<d>301.035</d>
<d>301.093</d>
<d>301.199</d>
<d>301.334</d>
<d>301.436</d>
<d>301.523</d>
<d>301.633</d>
<d>301.739</d>
<d>301.846</d>
<d>301.846</d>
<d>301.828</d>
<d>301.959</d>
<d>302.036</d>
<d>302.081</d>
<d>302.144</d>
<d>302.262</d>
<d>302.398</d>
<d>302.464</d>
<d>302.613</d>
<d>302.747</d>
<d>302.853</d>
<d>302.98</d>
<d>302.982</d>
<d>303.061</d>
<d>303.054</d>
<d>303.069</d>
<d>303.156</d>
<d>303.217</d>
<d>303.195</d>
<d>303.163</d>
<d>303.198</d>
<d>303.279</d>
<d>303.206</d>
<d>303.057</d>
<d>303.129</d>
<d>303.211</d>
<d>303.218</d>
<d>303.241</d>
<d>303.399</d>
<d>303.459</d>
<d>303.584</d>
<d>303.625</d>
<d>303.607</d>
<d>303.667</d>
<d>303.634</d>
<d>303.753</d>
<d>303.846</d>
<d>303.93</d>
<d>304.124</d>
<d>304.152</d>
<d>304.162</d>
<d>304.199</d>
<d>304.144</d>
<d>304.105</d>
<d>304.047</d>
<d>303.929</d>
<d>303.922</d>
<d>303.807</d>
<d>303.859</d>
<d>303.988</d>
<d>304.058</d>
<d>304.263</d>
<d>304.283</d>
<d>304.433</d>
<d>304.462</d>
<d>304.516</d>
<d>304.579</d>
<d>304.721</d>
<d>304.931</d>
<d>305.073</d>
<d>305.132</d>
<d>305.196</d>
<d>305.161</d>
<d>305.011</d>
<d>304.989</d>
<d>305.026</d>
<d>305.13</d>
<d>305.219</d>
<d>305.252</d>
<d>305.418</d>
<d>305.494</d>
<d>305.366</d>
<d>305.338</d>
<d>305.32</d>
<d>305.42</d>
<d>305.444</d>
<d>305.39</d>
<d>305.468</d>
<d>305.561</d>
<d>305.507</d>
<d>305.447</d>
<d>305.505</d>
<d>305.582</d>
<d>305.641</d>
<d>305.618</d>
<d>305.675</d>
<d>305.74</d>
<d>305.75</d>
<d>305.726</d>
<d>305.702</d>
<d>305.741</d>
<d>305.83</d>
<d>305.914</d>
<d>306.069</d>
<d>306.151</d>
<d>306.368</d>
<d>306.489</d>
<d>306.555</d>
<d>306.581</d>
<d>306.656</d>
<d>306.671</d>
<d>306.63</d>
<d>306.566</d>
<d>306.508</d>
<d>306.482</d>
<d>306.39</d>
<d>306.438</d>
<d>306.477</d>
<d>306.644</d>
<d>306.723</d>
<d>306.878</d>
<d>306.988</d>
<d>307.11</d>
<d>307.177</d>
<d>307.167</d>
<d>307.218</d>
<d>307.237</d>
<d>307.334</d>
<d>307.305</d>
<d>307.398</d>
<d>307.44</d>
<d>307.478</d>
<d>307.561</d>
<d>307.633</d>
<d>307.716</d>
<d>307.787</d>
<d>307.934</d>
<d>308.042</d>
<d>308.071</d>
<d>308.21</d>
<d>308.321</d>
<d>308.507</d>
<d>308.605</d>
<d>308.736</d>
<d>308.767</d>
<d>308.76</d>
<d>308.768</d>
<d>308.621</d>
<d>308.553</d>
<d>308.411</d>
<d></d>
<d></d>
<d>296.693</d>
<d>293.721</d>
<d>290.798</d>
<d>288.031</d>
<d>285.256</d>
<d>282.559</d>
<d>280.309</d>
<d>278.053</d>
<d>275.548</d>
<d>273.377</d>
<d>271.075</d>
<d>268.848</d>
<d>266.677</d>
<d>264.407</d>
<d>262.659</d>
<d>260.802</d>
<d>258.545</d>
<d>256.455</d>
<d>254.391</d>
<d>252.293</d>
<d>250.452</d>
<d>248.771</d>
<d>247.086</d>
<d>245.275</d>
<d>243.335</d>
<d>241.34</d>
<d>239.622</d>
<d>237.684</d>
<d>235.912</d>
<d>234.103</d>
<d>232.297</d>
<d>230.437</d>
<d>228.516</d>
<d>227.026</d>
<d>225.447</d>
<d>223.979</d>
<d>222.539</d>
<d>220.897</d>
<d>219.257</d>
<d>217.831</d>
<d>216.305</d>
<d>214.825</d>
<d>213.209</d>
<d>211.501</d>
<d>209.932</d>
<d>208.603</d>
<d>207.394</d>
<d>206.016</d>
<d>204.439</d>
<d>202.899</d>
<d>201.644</d>
<d>200.303</d>
<d>198.967</d>
<d>197.603</d>
<d>196.295</d>
<d>194.975</d>
<d>193.714</d>
<d>192.644</d>
<d>191.48</d>
<d>190.015</d>
<d>188.737</d>
<d>187.539</d>
<d>186.315</d>
<d>185.01</d>
<d>183.716</d>
<d>182.392</d>
<d>181.162</d>
<d>179.93</d>
<d>178.842</d>
<d>177.668</d>
<d>176.522</d>
<d>175.302</d>
<d>174.142</d>
<d>173.2</d>
<d>172.063</d>
<d>170.998</d>
<d>170.086</d>
<d>169.173</d>
<d>168.259</d>
<d>167.137</d>
<d>166.105</d>
<d>165.2</d>
<d>164.171</d>
<d>163.316</d>
<d>162.271</d>
<d>161.376</d>
<d>160.318</d>
<d>159.253</d>
<d>158.28</d>
<d>157.387</d>
<d>156.545</d>
<d>155.62</d>
<d>154.73</d>
<d>153.743</d>
<d>152.744</d>
<d>151.644</d>
<d>150.605</d>
<d>149.602</d>
<d>148.753</d>
<d>148.008</d>
<d>147.206</d>
<d>146.327</d>
<d>145.414</d>
<d>144.671</d>
<d>143.967</d>
<d>143.174</d>
<d>142.274</d>
<d>141.457</d>
<d>140.569</d>
<d>139.66</d>
<d>138.915</d>
<d>138.135</d>
<d>137.48</d>
<d>136.634</d>
<d>135.758</d>
<d>135.09</d>
<d>134.419</d>
<d>133.893</d>
<d>133.222</d>
<d>132.457</d>
<d>131.744</d>
<d>131.02</d>
<d>130.313</d>
<d>129.49</d>
<d>128.732</d>
<d>128.025</d>
<d>127.364</d>
<d>126.62</d>
<d>125.814</d>
<d>125.049</d>
<d>124.324</d>
<d>123.659</d>
<d>123.019</d>
<d>122.4</d>
<d>121.882</d>
<d>121.4</d>
<d>120.795</d>
<d>120.193</d>
<d>119.515</d>
<d>118.924</d>
<d>118.391</d>
<d>117.827</d>
<d>117.35</d>
<d>116.803</d>
<d>116.193</d>
<d>115.459</d>
<d>114.725</d>
<d>114.073</d>
<d>113.44</d>
<d>112.79</d>
<d>112.295</d>
<d>111.723</d>
<d>111.161</d>
<d>110.533</d>
<d>109.881</d>
<d>109.289</d>
<d>108.676</d>
<d>108.207</d>
<d>107.696</d>
<d>107.312</d>
<d>106.886</d>
<d>106.401</d>
<d>105.897</d>
<d>105.253</d>
<d>104.684</d>
<d>104.001</d>
<d>103.328</d>
<d>102.876</d>
<d>102.398</d>
<d>101.95</d>
<d>101.498</d>
<d>101.059</d>
<d>100.542</d>
<d>99.9913</d>
<d>99.4706</d>
<d>98.9757</d>
<d>98.575</d>
<d>98.1316</d>
<d>97.639</d>
<d>97.1949</d>
<d>96.6964</d>
<d>96.2066</d>
<d>95.6433</d>
<d>94.9929</d>
<d>94.4745</d>
<d>93.9234</d>
<d>93.4902</d>
<d>93.3621</d>
<d>92.7636</d>
</Subcolumn>
</YColumn>
</Table>
<Table ID="Table7" XFormat="numbers" YFormat="replicates" Replicates="1" TableType="XY" EVFormat="AsteriskAfterNumber">
<Title>DQC 2</Title>
<RowTitlesColumn Width="84">
<Subcolumn></Subcolumn>
</RowTitlesColumn>
<XColumn Width="210" Subcolumns="1" Decimals="7">
<Title>#2: Fc1:5 - 4 -/WT 0.03<Font Face="Times New Roman">µ</Font>M_X</Title>
<Subcolumn>
<d>-33.2</d>
<d>-32.2</d>
<d>-31.2</d>
<d>-30.2</d>
<d>-29.2</d>
<d>-28.2</d>
<d>-27.2</d>
<d>-26.2</d>
<d>-25.2</d>
<d>-24.2</d>
<d>-23.2</d>
<d>-22.2</d>
<d>-21.2</d>
<d>-20.2</d>
<d>-19.2</d>
<d>-18.2</d>
<d>-17.2</d>
<d>-16.2</d>
<d>-15.2</d>
<d>-14.2</d>
<d>-13.2</d>
<d>-12.2</d>
<d>-11.2</d>
<d>-10.2</d>
<d>-9.2</d>
<d>-8.2</d>
<d>-7.2</d>
<d>-6.2</d>
<d>-5.2</d>
<d>-4.2</d>
<d>-3.2</d>
<d>-2.2</d>
<d>-1.2</d>
<d>-0.200001</d>
<d>0.799999</d>
<d>1.8</d>
<d>2.8</d>
<d>3.8</d>
<d>4.8</d>
<d>5.8</d>
<d>6.8</d>
<d>7.8</d>
<d>8.8</d>
<d>9.8</d>
<d>10.8</d>
<d>11.8</d>
<d>12.8</d>
<d>13.8</d>
<d>14.8</d>
<d>15.8</d>
<d>16.8</d>
<d>17.8</d>
<d>18.8</d>
<d>19.8</d>
<d>20.8</d>
<d>21.8</d>
<d>22.8</d>
<d>23.8</d>
<d>24.8</d>
<d>25.8</d>
<d>26.8</d>
<d>27.8</d>
<d>28.8</d>
<d>29.8</d>
<d>30.8</d>
<d>31.8</d>
<d>32.8</d>
<d>33.8</d>
<d>34.8</d>
<d>35.8</d>
<d>36.8</d>
<d>37.8</d>
<d>38.8</d>
<d>39.8</d>
<d>40.8</d>
<d>41.8</d>
<d>42.8</d>
<d>43.8</d>
<d>44.8</d>
<d>45.8</d>
<d>46.8</d>
<d>47.8</d>
<d>48.8</d>
<d>49.8</d>
<d>50.8</d>
<d>51.8</d>
<d>52.8</d>
<d>53.8</d>
<d>54.8</d>
<d>55.8</d>
<d>56.8</d>
<d>57.8</d>
<d>58.8</d>
<d>59.8</d>
<d>60.8</d>
<d>61.8</d>
<d>62.8</d>
<d>63.8</d>
<d>64.8</d>
<d>65.8</d>
<d>66.8</d>
<d>67.8</d>
<d>68.8</d>
<d>69.8</d>
<d>70.8</d>
<d>71.8</d>
<d>72.8</d>
<d>73.8</d>
<d>74.8</d>
<d>75.8</d>
<d>76.8</d>
<d>77.8</d>
<d>78.8</d>
<d>79.8</d>
<d>80.8</d>
<d>81.8</d>
<d>82.8</d>
<d>83.8</d>
<d>84.8</d>
<d>85.8</d>
<d>86.8</d>
<d>87.8</d>
<d>88.8</d>
<d>89.8</d>
<d>90.8</d>
<d>91.8</d>
<d>92.8</d>
<d>93.8</d>
<d>94.8</d>
<d>95.8</d>
<d>96.8</d>
<d>97.8</d>
<d>98.8</d>
<d>99.8</d>
<d>100.8</d>
<d>101.8</d>
<d>102.8</d>
<d>103.8</d>
<d>104.8</d>
<d>105.8</d>
<d>106.8</d>
<d>107.8</d>
<d>108.8</d>
<d>109.8</d>
<d>110.8</d>
<d>111.8</d>
<d>112.8</d>
<d>113.8</d>
<d>114.8</d>
<d>115.8</d>
<d>116.8</d>
<d>117.8</d>
<d>118.8</d>
<d>119.8</d>
<d>120.8</d>
<d>121.8</d>
<d>122.8</d>
<d>123.8</d>
<d>124.8</d>
<d>125.8</d>
<d>126.8</d>
<d>127.8</d>
<d>128.8</d>
<d>129.8</d>
<d>130.8</d>
<d>131.8</d>
<d>132.8</d>
<d>133.8</d>
<d>134.8</d>
<d>135.8</d>
<d>136.8</d>
<d>137.8</d>
<d>138.8</d>
<d>139.8</d>
<d>140.8</d>
<d>141.8</d>
<d>142.8</d>
<d>143.8</d>
<d>144.8</d>
<d>145.8</d>
<d>146.8</d>
<d>147.8</d>
<d>148.8</d>
<d>149.8</d>
<d>150.8</d>
<d>151.8</d>
<d>152.8</d>
<d>153.8</d>
<d>154.8</d>
<d>155.8</d>
<d>156.8</d>
<d>157.8</d>
<d>158.8</d>
<d>159.8</d>
<d>160.8</d>
<d>161.8</d>
<d>162.8</d>
<d>163.8</d>
<d>164.8</d>
<d>165.8</d>
<d>166.8</d>
<d>167.8</d>
<d>168.8</d>
<d>169.8</d>
<d>170.8</d>
<d>171.8</d>
<d>172.8</d>
<d>173.8</d>
<d>174.8</d>
<d>175.8</d>
<d>176.8</d>
<d>177.8</d>
<d>178.8</d>
<d>179.8</d>
<d>180.8</d>
<d>181.8</d>
<d>182.8</d>
<d>183.8</d>
<d>184.8</d>
<d>185.8</d>
<d>186.8</d>
<d>187.8</d>
<d>188.8</d>
<d>189.8</d>
<d>190.8</d>
<d>191.8</d>
<d>192.8</d>
<d>193.8</d>
<d>194.8</d>
<d>195.8</d>
<d>196.8</d>
<d>197.8</d>
<d>198.8</d>
<d>199.8</d>
<d>200.8</d>
<d>201.8</d>
<d>202.8</d>
<d>203.8</d>
<d>204.8</d>
<d>205.8</d>
<d>206.8</d>
<d>207.8</d>
<d>208.8</d>
<d>209.8</d>
<d>210.8</d>
<d>211.8</d>
<d>212.8</d>
<d>213.8</d>
<d>214.8</d>
<d>215.8</d>
<d>216.8</d>
<d>217.8</d>
<d>218.8</d>
<d>219.8</d>
<d>220.8</d>
<d>221.8</d>
<d>222.8</d>
<d>223.8</d>
<d>224.8</d>
<d>225.8</d>
<d>226.8</d>
<d>227.8</d>
<d>228.8</d>
<d>229.8</d>
<d>230.8</d>
<d>231.8</d>
<d>232.8</d>
<d>233.8</d>
<d>234.8</d>
<d>235.8</d>
<d>236.8</d>
<d>237.8</d>
<d>238.8</d>
<d>239.8</d>
<d>240.8</d>
<d>241.8</d>
<d>242.8</d>
<d>243.8</d>
<d>244.8</d>
<d>245.8</d>
<d>246.8</d>
<d>247.8</d>
<d>248.8</d>
<d>249.8</d>
<d>250.8</d>
<d>251.8</d>
<d>252.8</d>
<d>253.8</d>
<d>254.8</d>
<d>255.8</d>
<d>256.8</d>
<d>257.8</d>
<d>258.8</d>
<d>259.8</d>
<d>260.8</d>
<d>261.8</d>
<d>262.8</d>
<d>263.8</d>
<d>264.8</d>
<d>265.8</d>
<d>266.8</d>
<d>267.8</d>
<d>268.8</d>
<d>269.8</d>
<d>270.8</d>
<d>271.8</d>
<d>272.8</d>
<d>273.8</d>
<d>274.8</d>
<d>275.8</d>
<d>276.8</d>
<d>277.8</d>
<d>278.8</d>
<d>279.8</d>
<d>280.8</d>
<d>281.8</d>
<d>282.8</d>
<d>283.8</d>
<d>284.8</d>
<d>285.8</d>
<d>286.8</d>
<d>287.8</d>
<d>288.8</d>
<d>289.8</d>
<d>290.8</d>
<d>291.8</d>
<d>292.8</d>
<d>293.8</d>
<d>294.8</d>
<d>295.8</d>
<d>296.8</d>
<d>297.8</d>
<d>298.8</d>
<d>299.8</d>
<d>300.8</d>
<d>301.8</d>
<d>302.8</d>
<d>303.8</d>
<d>304.8</d>
<d>305.8</d>
<d>306.8</d>
<d>307.8</d>
<d>308.8</d>
<d>309.8</d>
<d>310.8</d>
<d>311.8</d>
<d>312.8</d>
<d>313.8</d>
<d>314.8</d>
<d>315.8</d>
<d>316.8</d>
<d>317.8</d>
<d>318.8</d>
<d>319.8</d>
<d>320.8</d>
<d>321.8</d>
<d>322.8</d>
<d>323.8</d>
<d>324.8</d>
<d>325.8</d>
<d>326.8</d>
<d>327.8</d>
<d>328.8</d>
<d>329.8</d>
<d>330.8</d>
<d>331.8</d>
<d>332.8</d>
<d>333.8</d>
<d>334.8</d>
<d>335.8</d>
<d>336.8</d>
<d>337.8</d>
<d>338.8</d>
<d>339.8</d>
<d>340.8</d>
<d>341.8</d>
<d>342.8</d>
<d>343.8</d>
<d>344.8</d>
<d>345.8</d>
<d>346.8</d>
<d>347.8</d>
<d>348.8</d>
<d>349.8</d>
<d>350.8</d>
<d>351.8</d>
<d>352.8</d>
<d>353.8</d>
<d>354.8</d>
<d>355.8</d>
<d>356.8</d>
<d>357.8</d>
<d>358.8</d>
<d>359.8</d>
<d>360.8</d>
<d>361.8</d>
<d>362.8</d>
<d>363.8</d>
<d>364.8</d>
<d>365.8</d>
<d>366.8</d>
<d>367.8</d>
<d>368.8</d>
<d>369.8</d>
<d>370.8</d>
<d>371.8</d>
<d>372.8</d>
<d>373.8</d>
<d>374.8</d>
<d>375.8</d>
<d>376.8</d>
<d>377.8</d>
<d>378.8</d>
<d>379.8</d>
<d>380.8</d>
<d>381.8</d>
<d>382.8</d>
<d>383.8</d>
<d>384.8</d>
<d>385.8</d>
<d>386.8</d>
<d>387.8</d>
<d>388.8</d>
<d>389.8</d>
<d>390.8</d>
<d>391.8</d>
<d>392.8</d>
<d>393.8</d>
<d>394.8</d>
<d>395.8</d>
<d>396.8</d>
<d>397.8</d>
<d>398.8</d>
<d>399.8</d>
<d>400.8</d>
<d>401.8</d>
<d>402.8</d>
<d>403.8</d>
<d>404.8</d>
<d>405.8</d>
<d>406.8</d>
<d>407.8</d>
<d>408.8</d>
<d>409.8</d>
<d>410.8</d>
<d>411.8</d>
<d>412.8</d>
<d>413.8</d>
<d>414.8</d>
<d>415.8</d>
<d>416.8</d>
<d>417.8</d>
<d>418.8</d>
<d>419.8</d>
<d>420.8</d>
<d>421.8</d>
<d>422.8</d>
<d>423.8</d>
<d>424.8</d>
<d>425.8</d>
<d>426.8</d>
<d>427.8</d>
<d>428.8</d>
<d>429.8</d>
<d>430.8</d>
<d>431.8</d>
<d>432.8</d>
<d>433.8</d>
<d>434.8</d>
<d>435.8</d>
<d>436.8</d>
<d>437.8</d>
<d>438.8</d>
<d>439.8</d>
<d>440.8</d>
<d>441.8</d>
<d>442.8</d>
<d>443.8</d>
<d>444.8</d>
<d>445.8</d>
<d>446.8</d>
<d>447.8</d>
<d>448.8</d>
<d>449.8</d>
<d>450.8</d>
<d>451.8</d>
<d>452.8</d>
<d>453.8</d>
<d>454.8</d>
<d>455.8</d>
<d>456.8</d>
<d>457.8</d>
<d>458.8</d>
<d>459.8</d>
<d>460.8</d>
<d>461.8</d>
<d>462.8</d>
<d>463.8</d>
<d>464.8</d>
<d>465.8</d>
<d>466.8</d>
<d>467.8</d>
<d>468.8</d>
<d>469.8</d>
<d>470.8</d>
<d>471.8</d>
<d>472.8</d>
<d>473.8</d>
<d>474.8</d>
<d>475.8</d>
<d>476.8</d>
<d>477.8</d>
<d>478.8</d>
<d>479.8</d>
<d>480.8</d>
<d>481.8</d>
<d>482.8</d>
<d>483.8</d>
<d>484.8</d>
<d>485.8</d>
<d>486.8</d>
<d>487.8</d>
<d>488.8</d>
<d>489.8</d>
<d>490.8</d>
<d>491.8</d>
<d>492.8</d>
<d>493.8</d>
<d>494.8</d>
<d>495.8</d>
<d>496.8</d>
<d>497.8</d>
<d>498.8</d>
<d>499.8</d>
<d>500.8</d>
<d>501.8</d>
<d>502.8</d>
<d>503.8</d>
<d>504.8</d>
<d>505.8</d>
<d>506.8</d>
<d>507.8</d>
<d>508.8</d>
<d>509.8</d>
<d>510.8</d>
<d>511.8</d>
<d>512.8</d>
<d>513.8</d>
<d>514.8</d>
<d>515.8</d>
<d>516.8</d>
<d>517.8</d>
<d>518.8</d>
<d>519.8</d>
<d>520.8</d>
<d>521.8</d>
<d>522.8</d>
<d>523.8</d>
<d>524.8</d>
<d>525.8</d>
<d>526.8</d>
<d>527.8</d>
<d>528.8</d>
<d>529.8</d>
<d>530.8</d>
<d>531.8</d>
<d>532.8</d>
<d>533.8</d>
<d>534.8</d>
<d>535.8</d>
<d>536.8</d>
<d>537.8</d>
<d>538.8</d>
<d>539.8</d>
<d>540.8</d>
<d>541.8</d>
<d>542.8</d>
<d>543.8</d>
<d>544.8</d>
<d>545.8</d>
<d>546.8</d>
<d>547.8</d>
<d>548.8</d>
<d>549.8</d>
<d>550.8</d>
</Subcolumn>
</XColumn>
<XAdvancedColumn Version="1" Width="210" Decimals="7" Subcolumns="1">
<Title>#2: Fc1:5 - 4 -/WT 0.03<Font Face="Times New Roman">µ</Font>M_X</Title>
<Subcolumn>
<d>-33.2</d>
<d>-32.2</d>
<d>-31.2</d>
<d>-30.2</d>
<d>-29.2</d>
<d>-28.2</d>
<d>-27.2</d>
<d>-26.2</d>
<d>-25.2</d>
<d>-24.2</d>
<d>-23.2</d>
<d>-22.2</d>
<d>-21.2</d>
<d>-20.2</d>
<d>-19.2</d>
<d>-18.2</d>
<d>-17.2</d>
<d>-16.2</d>
<d>-15.2</d>
<d>-14.2</d>
<d>-13.2</d>
<d>-12.2</d>
<d>-11.2</d>
<d>-10.2</d>
<d>-9.2</d>
<d>-8.2</d>
<d>-7.2</d>
<d>-6.2</d>
<d>-5.2</d>
<d>-4.2</d>
<d>-3.2</d>
<d>-2.2</d>
<d>-1.2</d>
<d>-0.200001</d>
<d>0.799999</d>
<d>1.8</d>
<d>2.8</d>
<d>3.8</d>
<d>4.8</d>
<d>5.8</d>
<d>6.8</d>
<d>7.8</d>
<d>8.8</d>
<d>9.8</d>
<d>10.8</d>
<d>11.8</d>
<d>12.8</d>
<d>13.8</d>
<d>14.8</d>
<d>15.8</d>
<d>16.8</d>
<d>17.8</d>
<d>18.8</d>
<d>19.8</d>
<d>20.8</d>
<d>21.8</d>
<d>22.8</d>
<d>23.8</d>
<d>24.8</d>
<d>25.8</d>
<d>26.8</d>
<d>27.8</d>
<d>28.8</d>
<d>29.8</d>
<d>30.8</d>
<d>31.8</d>
<d>32.8</d>
<d>33.8</d>
<d>34.8</d>
<d>35.8</d>
<d>36.8</d>
<d>37.8</d>
<d>38.8</d>
<d>39.8</d>
<d>40.8</d>
<d>41.8</d>
<d>42.8</d>
<d>43.8</d>
<d>44.8</d>
<d>45.8</d>
<d>46.8</d>
<d>47.8</d>
<d>48.8</d>
<d>49.8</d>
<d>50.8</d>
<d>51.8</d>
<d>52.8</d>
<d>53.8</d>
<d>54.8</d>
<d>55.8</d>
<d>56.8</d>
<d>57.8</d>
<d>58.8</d>
<d>59.8</d>
<d>60.8</d>
<d>61.8</d>
<d>62.8</d>
<d>63.8</d>
<d>64.8</d>
<d>65.8</d>
<d>66.8</d>
<d>67.8</d>
<d>68.8</d>
<d>69.8</d>
<d>70.8</d>
<d>71.8</d>
<d>72.8</d>
<d>73.8</d>
<d>74.8</d>
<d>75.8</d>
<d>76.8</d>
<d>77.8</d>
<d>78.8</d>
<d>79.8</d>
<d>80.8</d>
<d>81.8</d>
<d>82.8</d>
<d>83.8</d>
<d>84.8</d>
<d>85.8</d>
<d>86.8</d>
<d>87.8</d>
<d>88.8</d>
<d>89.8</d>
<d>90.8</d>
<d>91.8</d>
<d>92.8</d>
<d>93.8</d>
<d>94.8</d>
<d>95.8</d>
<d>96.8</d>
<d>97.8</d>
<d>98.8</d>
<d>99.8</d>
<d>100.8</d>
<d>101.8</d>
<d>102.8</d>
<d>103.8</d>
<d>104.8</d>
<d>105.8</d>
<d>106.8</d>
<d>107.8</d>
<d>108.8</d>
<d>109.8</d>
<d>110.8</d>
<d>111.8</d>
<d>112.8</d>
<d>113.8</d>
<d>114.8</d>
<d>115.8</d>
<d>116.8</d>
<d>117.8</d>
<d>118.8</d>
<d>119.8</d>
<d>120.8</d>
<d>121.8</d>
<d>122.8</d>
<d>123.8</d>
<d>124.8</d>
<d>125.8</d>
<d>126.8</d>
<d>127.8</d>
<d>128.8</d>
<d>129.8</d>
<d>130.8</d>
<d>131.8</d>
<d>132.8</d>
<d>133.8</d>
<d>134.8</d>
<d>135.8</d>
<d>136.8</d>
<d>137.8</d>
<d>138.8</d>
<d>139.8</d>
<d>140.8</d>
<d>141.8</d>
<d>142.8</d>
<d>143.8</d>
<d>144.8</d>
<d>145.8</d>
<d>146.8</d>
<d>147.8</d>
<d>148.8</d>
<d>149.8</d>
<d>150.8</d>
<d>151.8</d>
<d>152.8</d>
<d>153.8</d>
<d>154.8</d>
<d>155.8</d>
<d>156.8</d>
<d>157.8</d>
<d>158.8</d>
<d>159.8</d>
<d>160.8</d>
<d>161.8</d>
<d>162.8</d>
<d>163.8</d>
<d>164.8</d>
<d>165.8</d>
<d>166.8</d>
<d>167.8</d>
<d>168.8</d>
<d>169.8</d>
<d>170.8</d>
<d>171.8</d>
<d>172.8</d>
<d>173.8</d>
<d>174.8</d>
<d>175.8</d>
<d>176.8</d>
<d>177.8</d>
<d>178.8</d>
<d>179.8</d>
<d>180.8</d>
<d>181.8</d>
<d>182.8</d>
<d>183.8</d>
<d>184.8</d>
<d>185.8</d>
<d>186.8</d>
<d>187.8</d>
<d>188.8</d>
<d>189.8</d>
<d>190.8</d>
<d>191.8</d>
<d>192.8</d>
<d>193.8</d>
<d>194.8</d>
<d>195.8</d>
<d>196.8</d>
<d>197.8</d>
<d>198.8</d>
<d>199.8</d>
<d>200.8</d>
<d>201.8</d>
<d>202.8</d>
<d>203.8</d>
<d>204.8</d>
<d>205.8</d>
<d>206.8</d>
<d>207.8</d>
<d>208.8</d>
<d>209.8</d>
<d>210.8</d>
<d>211.8</d>
<d>212.8</d>
<d>213.8</d>
<d>214.8</d>
<d>215.8</d>
<d>216.8</d>
<d>217.8</d>
<d>218.8</d>
<d>219.8</d>
<d>220.8</d>
<d>221.8</d>
<d>222.8</d>
<d>223.8</d>
<d>224.8</d>
<d>225.8</d>
<d>226.8</d>
<d>227.8</d>
<d>228.8</d>
<d>229.8</d>
<d>230.8</d>
<d>231.8</d>
<d>232.8</d>
<d>233.8</d>
<d>234.8</d>
<d>235.8</d>
<d>236.8</d>
<d>237.8</d>
<d>238.8</d>
<d>239.8</d>
<d>240.8</d>
<d>241.8</d>
<d>242.8</d>
<d>243.8</d>
<d>244.8</d>
<d>245.8</d>
<d>246.8</d>
<d>247.8</d>
<d>248.8</d>
<d>249.8</d>
<d>250.8</d>
<d>251.8</d>
<d>252.8</d>
<d>253.8</d>
<d>254.8</d>
<d>255.8</d>
<d>256.8</d>
<d>257.8</d>
<d>258.8</d>
<d>259.8</d>
<d>260.8</d>
<d>261.8</d>
<d>262.8</d>
<d>263.8</d>
<d>264.8</d>
<d>265.8</d>
<d>266.8</d>
<d>267.8</d>
<d>268.8</d>
<d>269.8</d>
<d>270.8</d>
<d>271.8</d>
<d>272.8</d>
<d>273.8</d>
<d>274.8</d>
<d>275.8</d>
<d>276.8</d>
<d>277.8</d>
<d>278.8</d>
<d>279.8</d>
<d>280.8</d>
<d>281.8</d>
<d>282.8</d>
<d>283.8</d>
<d>284.8</d>
<d>285.8</d>
<d>286.8</d>
<d>287.8</d>
<d>288.8</d>
<d>289.8</d>
<d>290.8</d>
<d>291.8</d>
<d>292.8</d>
<d>293.8</d>
<d>294.8</d>
<d>295.8</d>
<d>296.8</d>
<d>297.8</d>
<d>298.8</d>
<d>299.8</d>
<d>300.8</d>
<d>301.8</d>
<d>302.8</d>
<d>303.8</d>
<d>304.8</d>
<d>305.8</d>
<d>306.8</d>
<d>307.8</d>
<d>308.8</d>
<d>309.8</d>
<d>310.8</d>
<d>311.8</d>
<d>312.8</d>
<d>313.8</d>
<d>314.8</d>
<d>315.8</d>
<d>316.8</d>
<d>317.8</d>
<d>318.8</d>
<d>319.8</d>
<d>320.8</d>
<d>321.8</d>
<d>322.8</d>
<d>323.8</d>
<d>324.8</d>
<d>325.8</d>
<d>326.8</d>
<d>327.8</d>
<d>328.8</d>
<d>329.8</d>
<d>330.8</d>
<d>331.8</d>
<d>332.8</d>
<d>333.8</d>
<d>334.8</d>
<d>335.8</d>
<d>336.8</d>
<d>337.8</d>
<d>338.8</d>
<d>339.8</d>
<d>340.8</d>
<d>341.8</d>
<d>342.8</d>
<d>343.8</d>
<d>344.8</d>
<d>345.8</d>
<d>346.8</d>
<d>347.8</d>
<d>348.8</d>
<d>349.8</d>
<d>350.8</d>
<d>351.8</d>
<d>352.8</d>
<d>353.8</d>
<d>354.8</d>
<d>355.8</d>
<d>356.8</d>
<d>357.8</d>
<d>358.8</d>
<d>359.8</d>
<d>360.8</d>
<d>361.8</d>
<d>362.8</d>
<d>363.8</d>
<d>364.8</d>
<d>365.8</d>
<d>366.8</d>
<d>367.8</d>
<d>368.8</d>
<d>369.8</d>
<d>370.8</d>
<d>371.8</d>
<d>372.8</d>
<d>373.8</d>
<d>374.8</d>
<d>375.8</d>
<d>376.8</d>
<d>377.8</d>
<d>378.8</d>
<d>379.8</d>
<d>380.8</d>
<d>381.8</d>
<d>382.8</d>
<d>383.8</d>
<d>384.8</d>
<d>385.8</d>
<d>386.8</d>
<d>387.8</d>
<d>388.8</d>
<d>389.8</d>
<d>390.8</d>
<d>391.8</d>
<d>392.8</d>
<d>393.8</d>
<d>394.8</d>
<d>395.8</d>
<d>396.8</d>
<d>397.8</d>
<d>398.8</d>
<d>399.8</d>
<d>400.8</d>
<d>401.8</d>
<d>402.8</d>
<d>403.8</d>
<d>404.8</d>
<d>405.8</d>
<d>406.8</d>
<d>407.8</d>
<d>408.8</d>
<d>409.8</d>
<d>410.8</d>
<d>411.8</d>
<d>412.8</d>
<d>413.8</d>
<d>414.8</d>
<d>415.8</d>
<d>416.8</d>
<d>417.8</d>
<d>418.8</d>
<d>419.8</d>
<d>420.8</d>
<d>421.8</d>
<d>422.8</d>
<d>423.8</d>
<d>424.8</d>
<d>425.8</d>
<d>426.8</d>
<d>427.8</d>
<d>428.8</d>
<d>429.8</d>
<d>430.8</d>
<d>431.8</d>
<d>432.8</d>
<d>433.8</d>
<d>434.8</d>
<d>435.8</d>
<d>436.8</d>
<d>437.8</d>
<d>438.8</d>
<d>439.8</d>
<d>440.8</d>
<d>441.8</d>
<d>442.8</d>
<d>443.8</d>
<d>444.8</d>
<d>445.8</d>
<d>446.8</d>
<d>447.8</d>
<d>448.8</d>
<d>449.8</d>
<d>450.8</d>
<d>451.8</d>
<d>452.8</d>
<d>453.8</d>
<d>454.8</d>
<d>455.8</d>
<d>456.8</d>
<d>457.8</d>
<d>458.8</d>
<d>459.8</d>
<d>460.8</d>
<d>461.8</d>
<d>462.8</d>
<d>463.8</d>
<d>464.8</d>
<d>465.8</d>
<d>466.8</d>
<d>467.8</d>
<d>468.8</d>
<d>469.8</d>
<d>470.8</d>
<d>471.8</d>
<d>472.8</d>
<d>473.8</d>
<d>474.8</d>
<d>475.8</d>
<d>476.8</d>
<d>477.8</d>
<d>478.8</d>
<d>479.8</d>
<d>480.8</d>
<d>481.8</d>
<d>482.8</d>
<d>483.8</d>
<d>484.8</d>
<d>485.8</d>
<d>486.8</d>
<d>487.8</d>
<d>488.8</d>
<d>489.8</d>
<d>490.8</d>
<d>491.8</d>
<d>492.8</d>
<d>493.8</d>
<d>494.8</d>
<d>495.8</d>
<d>496.8</d>
<d>497.8</d>
<d>498.8</d>
<d>499.8</d>
<d>500.8</d>
<d>501.8</d>
<d>502.8</d>
<d>503.8</d>
<d>504.8</d>
<d>505.8</d>
<d>506.8</d>
<d>507.8</d>
<d>508.8</d>
<d>509.8</d>
<d>510.8</d>
<d>511.8</d>
<d>512.8</d>
<d>513.8</d>
<d>514.8</d>
<d>515.8</d>
<d>516.8</d>
<d>517.8</d>
<d>518.8</d>
<d>519.8</d>
<d>520.8</d>
<d>521.8</d>
<d>522.8</d>
<d>523.8</d>
<d>524.8</d>
<d>525.8</d>
<d>526.8</d>
<d>527.8</d>
<d>528.8</d>
<d>529.8</d>
<d>530.8</d>
<d>531.8</d>
<d>532.8</d>
<d>533.8</d>
<d>534.8</d>
<d>535.8</d>
<d>536.8</d>
<d>537.8</d>
<d>538.8</d>
<d>539.8</d>
<d>540.8</d>
<d>541.8</d>
<d>542.8</d>
<d>543.8</d>
<d>544.8</d>
<d>545.8</d>
<d>546.8</d>
<d>547.8</d>
<d>548.8</d>
<d>549.8</d>
<d>550.8</d>
</Subcolumn>
</XAdvancedColumn>
<YColumn Width="94" Decimals="10" Subcolumns="1">
<Title>0.03 <Font Face="Times New Roman">µ</Font>M</Title>
<Subcolumn>
<d>0.762512</d>
<d>0.867981</d>
<d>0.84845</d>
<d>0.732788</d>
<d>0.732056</d>
<d>0.681274</d>
<d>0.621094</d>
<d>0.554688</d>
<d>0.535156</d>
<d>0.545288</d>
<d>0.538269</d>
<d>0.505493</d>
<d>0.384399</d>
<d>0.3125</d>
<d>0.339844</d>
<d>0.302368</d>
<d>0.216431</d>
<d>0.179688</d>
<d>0.139038</d>
<d>0.0726318</d>
<d>0.046875</d>
<d>-0.0351563</d>
<d>-0.046875</d>
<d>0.0078125</d>
<d>0.0625</d>
<d>0.0484619</d>
<d>0.0101318</d>
<d>-0.0390625</d>
<d>-0.127319</d>
<d>-0.316406</d>
<d>-0.385132</d>
<d>-0.491394</d>
<d>-0.515625</d>
<d>-0.136719</d>
<d></d>
<d></d>
<d></d>
<d>3.84375</d>
<d>6.83435</d>
<d>8.90234</d>
<d>11.0313</d>
<d>12.9258</d>
<d>14.9922</d>
<d>17.2414</d>
<d>19.4821</d>
<d>21.4586</d>
<d>23.1953</d>
<d>25.1758</d>
<d>27.0023</d>
<d>28.918</d>
<d>30.6969</d>
<d>32.2789</d>
<d>34.2422</d>
<d>36.225</d>
<d>38.2453</d>
<d>39.957</d>
<d>41.8117</d>
<d>43.6414</d>
<d>45.2344</d>
<d>46.5922</d>
<d>48.3367</d>
<d>50.1719</d>
<d>51.7344</d>
<d>53.3148</d>
<d>55.0758</d>
<d>56.8508</d>
<d>58.4141</d>
<d>60.3148</d>
<d>61.9648</d>
<d>63.6461</d>
<d>65.2148</d>
<d>66.6719</d>
<d>68.4594</d>
<d>69.9828</d>
<d>71.4102</d>
<d>73.0039</d>
<d>74.7789</d>
<d>76.3773</d>
<d>77.968</d>
<d>79.582</d>
<d>81.3453</d>
<d>82.7719</d>
<d>84.1078</d>
<d>85.7266</d>
<d>87.2344</d>
<d>88.5781</d>
<d>90.0891</d>
<d>91.4953</d>
<d>93.1523</d>
<d>94.6492</d>
<d>95.9274</d>
<d>97.4805</d>
<d>99.057</d>
<d>100.545</d>
<d>102.252</d>
<d>103.765</d>
<d>105.195</d>
<d>106.655</d>
<d>108.041</d>
<d>109.617</d>
<d>111.234</d>
<d>112.559</d>
<d>114.159</d>
<d>115.474</d>
<d>116.741</d>
<d>118.25</d>
<d>119.834</d>
<d>121.37</d>
<d>122.977</d>
<d>124.298</d>
<d>125.517</d>
<d>127.072</d>
<d>128.622</d>
<d>130.171</d>
<d>131.631</d>
<d>133.002</d>
<d>134.416</d>
<d>135.88</d>
<d>137.291</d>
<d>138.823</d>
<d>140.336</d>
<d>141.824</d>
<d>143.321</d>
<d>144.66</d>
<d>145.666</d>
<d>147.022</d>
<d>148.677</d>
<d>150.116</d>
<d>151.559</d>
<d>153.032</d>
<d>154.536</d>
<d>155.927</d>
<d>157.281</d>
<d>158.634</d>
<d>160.114</d>
<d>161.387</d>
<d>162.888</d>
<d>164.57</d>
<d>165.873</d>
<d>167.088</d>
<d>168.487</d>
<d>169.949</d>
<d>171.391</d>
<d>172.781</d>
<d>174.13</d>
<d>175.518</d>
<d>177.184</d>
<d>178.743</d>
<d>180.119</d>
<d>181.346</d>
<d>182.727</d>
<d>184.225</d>
<d>186.014</d>
<d>187.313</d>
<d>188.466</d>
<d>189.819</d>
<d>191.187</d>
<d>192.545</d>
<d>193.805</d>
<d>195.163</d>
<d>196.859</d>
<d>198.47</d>
<d>199.831</d>
<d>201.23</d>
<d>202.703</d>
<d>204.114</d>
<d>205.373</d>
<d>206.642</d>
<d>207.958</d>
<d>209.33</d>
<d>210.963</d>
<d>212.371</d>
<d>213.78</d>
<d>215.291</d>
<d>216.706</d>
<d>218.241</d>
<d>219.585</d>
<d>220.748</d>
<d>222.098</d>
<d>223.588</d>
<d>224.919</d>
<d>226.259</d>
<d>227.594</d>
<d>228.873</d>
<d>230.34</d>
<d>231.838</d>
<d>233.139</d>
<d>234.367</d>
<d>235.68</d>
<d>237.105</d>
<d>238.509</d>
<d>239.802</d>
<d>241.201</d>
<d>242.713</d>
<d>244.144</d>
<d>245.692</d>
<d>247.159</d>
<d>248.555</d>
<d>249.855</d>
<d>251.138</d>
<d>252.375</d>
<d>253.621</d>
<d>255.131</d>
<d>256.33</d>
<d>257.315</d>
<d>258.757</d>
<d>260.28</d>
<d>261.773</d>
<d>263.17</d>
<d>264.635</d>
<d>266.058</d>
<d>267.479</d>
<d>268.81</d>
<d>270.039</d>
<d>271.396</d>
<d>272.741</d>
<d>274.016</d>
<d>275.367</d>
<d>276.739</d>
<d>278.034</d>
<d>279.41</d>
<d>280.834</d>
<d>282.189</d>
<d>283.566</d>
<d>284.967</d>
<d>286.096</d>
<d>287.521</d>
<d>288.942</d>
<d>290.24</d>
<d>291.506</d>
<d>292.88</d>
<d>294.245</d>
<d>295.705</d>
<d>297.043</d>
<d>298.26</d>
<d>299.541</d>
<d>300.83</d>
<d>302.059</d>
<d>303.173</d>
<d>304.545</d>
<d>306.103</d>
<d>307.51</d>
<d>308.878</d>
<d>310.222</d>
<d>311.551</d>
<d>312.836</d>
<d>314.242</d>
<d>315.686</d>
<d>316.776</d>
<d>318.068</d>
<d>319.484</d>
<d>320.693</d>
<d>322.037</d>
<d>323.672</d>
<d>325.077</d>
<d>326.152</d>
<d>327.184</d>
<d>328.588</d>
<d>330.127</d>
<d>331.48</d>
<d>332.77</d>
<d>334.057</d>
<d>335.349</d>
<d>336.638</d>
<d>337.971</d>
<d>339.301</d>
<d>340.587</d>
<d>342.008</d>
<d>343.409</d>
<d>344.584</d>
<d>345.748</d>
<d>347.078</d>
<d>348.534</d>
<d>349.932</d>
<d>351.173</d>
<d>352.238</d>
<d>353.641</d>
<d>355.341</d>
<d>356.523</d>
<d>357.73</d>
<d>358.873</d>
<d>360.047</d>
<d>361.448</d>
<d>362.848</d>
<d>364.213</d>
<d>365.551</d>
<d>366.737</d>
<d>367.845</d>
<d>369.098</d>
<d>370.52</d>
<d>371.944</d>
<d>373.27</d>
<d>374.578</d>
<d>375.781</d>
<d>376.926</d>
<d>378.145</d>
<d>379.395</d>
<d>380.762</d>
<d>382.08</d>
<d>383.294</d>
<d>384.679</d>
<d>386.223</d>
<d>387.316</d>
<d>388.43</d>
<d>389.671</d>
<d>390.975</d>
<d>392.209</d>
<d>393.434</d>
<d>394.795</d>
<d>396.059</d>
<d>397.302</d>
<d>398.646</d>
<d>400.037</d>
<d>401.208</d>
<d>402.391</d>
<d>403.775</d>
<d>405.18</d>
<d>406.556</d>
<d>407.838</d>
<d>408.941</d>
<d>409.955</d>
<d>411.084</d>
<d>412.473</d>
<d>413.752</d>
<d>415.013</d>
<d>416.28</d>
<d>417.512</d>
<d>418.813</d>
<d>420.144</d>
<d>421.426</d>
<d>422.827</d>
<d>424.082</d>
<d>425.423</d>
<d>426.67</d>
<d>427.935</d>
<d>429.127</d>
<d>430.219</d>
<d>431.5</d>
<d>432.798</d>
<d>434.009</d>
<d>435.158</d>
<d>436.383</d>
<d>437.667</d>
<d>438.825</d>
<d>440.005</d>
<d>441.268</d>
<d>442.493</d>
<d>443.772</d>
<d>445.052</d>
<d>446.273</d>
<d>447.311</d>
<d>448.545</d>
<d>449.934</d>
<d>451.351</d>
<d>452.605</d>
<d>453.746</d>
<d>454.918</d>
<d>456.113</d>
<d>457.391</d>
<d>458.503</d>
<d>459.688</d>
<d>460.92</d>
<d>462.118</d>
<d>463.305</d>
<d>464.609</d>
<d>465.833</d>
<d>467.062</d>
<d>468.289</d>
<d>469.525</d>
<d>470.721</d>
<d>471.935</d>
<d>473.209</d>
<d>474.521</d>
<d>475.637</d>
<d>476.686</d>
<d>477.941</d>
<d>479.284</d>
<d>480.445</d>
<d>481.572</d>
<d>482.738</d>
<d>483.87</d>
<d>484.991</d>
<d>486.062</d>
<d>487.35</d>
<d>488.877</d>
<d>490.138</d>
<d>491.301</d>
<d>492.506</d>
<d>493.709</d>
<d>494.824</d>
<d>496.055</d>
<d>497.301</d>
<d>498.505</d>
<d>499.485</d>
<d>500.588</d>
<d>501.984</d>
<d>503.215</d>
<d>504.213</d>
<d>505.38</d>
<d>506.553</d>
<d>507.754</d>
<d>508.938</d>
<d>510.162</d>
<d>511.305</d>
<d>512.488</d>
<d>513.701</d>
<d>514.98</d>
<d>516.22</d>
<d>517.487</d>
<d>518.656</d>
<d>519.596</d>
<d>520.512</d>
<d>521.702</d>
<d>523.027</d>
<d>524.202</d>
<d>525.4</d>
<d>526.492</d>
<d>527.787</d>
<d>528.954</d>
<d>529.963</d>
<d>530.966</d>
<d>532.149</d>
<d>533.457</d>
<d>534.724</d>
<d>535.766</d>
<d>536.826</d>
<d>537.985</d>
<d>539.309</d>
<d>540.599</d>
<d>541.922</d>
<d>542.978</d>
<d>544.102</d>
<d>545.41</d>
<d>546.811</d>
<d>547.912</d>
<d>548.957</d>
<d>550.084</d>
<d>551.148</d>
<d>552.203</d>
<d>553.194</d>
<d>554.545</d>
<d>555.916</d>
<d>557.118</d>
<d>558.103</d>
<d>559.077</d>
<d>560.184</d>
<d>561.281</d>
<d>562.386</d>
<d>563.479</d>
<d>564.588</d>
<d>565.886</d>
<d>567.227</d>
<d>568.449</d>
<d>569.632</d>
<d></d>
<d></d>
<d>568.691</d>
<d>568.018</d>
<d>567.47</d>
<d>566.768</d>
<d>566.16</d>
<d>565.639</d>
<d>565.048</d>
<d>564.68</d>
<d>564.321</d>
<d>564.046</d>
<d>563.721</d>
<d>563.466</d>
<d>563.195</d>
<d>562.949</d>
<d>562.733</d>
<d>562.509</d>
<d>562.325</d>
<d>562.127</d>
<d>561.941</d>
<d>561.733</d>
<d>561.578</d>
<d>561.449</d>
<d>561.316</d>
<d>561.279</d>
<d>561.213</d>
<d>561.129</d>
<d>561.048</d>
<d>561.012</d>
<d>560.861</d>
<d>560.698</d>
<d>560.608</d>
<d>560.529</d>
<d>560.423</d>
<d>560.272</d>
<d>560.145</d>
<d>560.131</d>
<d>560.128</d>
<d>560.094</d>
<d>560.034</d>
<d>560.072</d>
<d>560.132</d>
<d>559.952</d>
<d>559.803</d>
<d>559.805</d>
<d>559.802</d>
<d>559.713</d>
<d>559.621</d>
<d>559.656</d>
<d>559.727</d>
<d>559.711</d>
<d>559.647</d>
<d>559.693</d>
<d>559.672</d>
<d>559.613</d>
<d>559.572</d>
<d>559.565</d>
<d>559.51</d>
<d>559.38</d>
<d>559.334</d>
<d>559.409</d>
<d>559.393</d>
<d>559.254</d>
<d>559.197</d>
<d>559.237</d>
<d>559.297</d>
<d>559.107</d>
<d>559.076</d>
<d>559.142</d>
<d>559.16</d>
<d>559.024</d>
<d>558.92</d>
<d>558.954</d>
<d>558.887</d>
<d>558.776</d>
<d>558.727</d>
<d>558.738</d>
<d>558.602</d>
<d>558.547</d>
<d>558.527</d>
<d>558.523</d>
<d>558.48</d>
<d>558.495</d>
<d>558.565</d>
<d>558.591</d>
<d>558.568</d>
<d>558.514</d>
<d>558.523</d>
<d>558.434</d>
<d>558.402</d>
<d>558.323</d>
<d>558.314</d>
<d>558.248</d>
<d>558.162</d>
<d>558.146</d>
<d>558.063</d>
<d>558.002</d>
<d>557.926</d>
<d>557.947</d>
<d>557.95</d>
<d>557.964</d>
<d>557.961</d>
<d>557.945</d>
<d>557.992</d>
<d>558.01</d>
<d>558.027</d>
<d>557.975</d>
<d>558.013</d>
<d>558.027</d>
<d>557.967</d>
<d>557.978</d>
<d>557.935</d>
<d>557.861</d>
<d>557.809</d>
<d>557.791</d>
<d>557.811</d>
<d>557.713</d>
<d>557.668</d>
<d>557.684</d>
<d>557.596</d>
<d>557.559</d>
<d>557.482</d>
<d>557.338</d>
<d>557.336</d>
<d>557.125</d>
<d>556.621</d>
<d>557.229</d>
<d>557.262</d>
<d>556.69</d>
<d>556.629</d>
</Subcolumn>
</YColumn>
<YColumn Width="92" Decimals="7" Subcolumns="1">

<Subcolumn></Subcolumn>
</YColumn>
<YColumn Width="92" Decimals="8" Subcolumns="1">
<Title>0.06125 <Font Face="Times New Roman">µ</Font>M</Title>
<Subcolumn>
<d>1.3443</d>
<d>1.14313</d>
<d>0.934143</d>
<d>0.845093</d>
<d>0.772461</d>
<d>0.743164</d>
<d>0.711121</d>
<d>0.693542</d>
<d>0.638855</d>
<d>0.733765</d>
<d>0.773254</d>
<d>0.791992</d>
<d>0.731445</d>
<d>0.613464</d>
<d>0.570496</d>
<d>0.485352</d>
<d>0.401367</d>
<d>0.340027</d>
<d>0.294312</d>
<d>0.233765</d>
<d>0.113464</d>
<d>-0.00762939</d>
<d>-0.0916138</d>
<d>-0.101379</d>
<d>-0.0740356</d>
<d>-0.0712891</d>
<d>-0.00646973</d>
<d>0.013855</d>
<d>-0.00878906</d>
<d>-0.0291138</d>
<d>-0.0830078</d>
<d>-0.220154</d>
<d>-0.286926</d>
<d>0.0802612</d>
<d></d>
<d></d>
<d></d>
<d>9.75214</d>
<d>14.4408</d>
<d>18.9455</d>
<d>23.4221</d>
<d>27.3517</d>
<d>31.2482</d>
<d>35.5428</d>
<d>39.6045</d>
<d>43.585</d>
<d>47.2033</d>
<d>50.7385</d>
<d>54.3705</d>
<d>58.0451</d>
<d>61.4033</d>
<d>65.1123</d>
<d>68.7267</d>
<d>72.3783</d>
<d>75.9217</d>
<d>79.5119</d>
<d>82.8943</d>
<d>86.3697</d>
<d>89.7385</d>
<d>92.8549</d>
<d>96.1978</d>
<d>99.7287</d>
<d>102.942</d>
<d>106.036</d>
<d>109.417</d>
<d>113.117</d>
<d>116.248</d>
<d>119.148</d>
<d>122.565</d>
<d>126.022</d>
<d>129.094</d>
<d>132.014</d>
<d>135.283</d>
<d>138.288</d>
<d>141.424</d>
<d>144.434</d>
<d>147.726</d>
<d>150.701</d>
<d>153.711</d>
<d>156.819</d>
<d>159.718</d>
<d>162.919</d>
<d>165.794</d>
<d>168.887</d>
<d>171.762</d>
<d>174.813</d>
<d>177.582</d>
<d>180.555</d>
<d>183.326</d>
<d>186.465</d>
<d>189.165</d>
<d>192.336</d>
<d>194.97</d>
<d>197.968</d>
<d>200.88</d>
<d>203.728</d>
<d>206.651</d>
<d>209.636</d>
<d>212.437</d>
<d>215.143</d>
<d>217.942</d>
<d>220.807</d>
<d>223.251</d>
<d>226.229</d>
<d>228.896</d>
<d>231.453</d>
<d>234.218</d>
<d>237.144</d>
<d>240.008</d>
<d>242.862</d>
<d>245.442</d>
<d>248.073</d>
<d>250.993</d>
<d>253.887</d>
<d>256.482</d>
<d>259.228</d>
<d>262.175</d>
<d>265.071</d>
<d>267.9</d>
<d>270.498</d>
<d>273.274</d>
<d>275.803</d>
<d>278.569</d>
<d>281.373</d>
<d>283.813</d>
<d>286.738</d>
<d>289.407</d>
<d>292.015</d>
<d>294.774</d>
<d>297.585</d>
<d>300.088</d>
<d>302.501</d>
<d>305.299</d>
<d>307.991</d>
<d>310.743</d>
<d>313.447</d>
<d>316.257</d>
<d>318.996</d>
<d>321.499</d>
<d>324.165</d>
<d>326.613</d>
<d>329.362</d>
<d>332.135</d>
<d>334.686</d>
<d>337.382</d>
<d>339.804</d>
<d>342.315</d>
<d>345.204</d>
<d>348.077</d>
<d>350.714</d>
<d>353.453</d>
<d>355.536</d>
<d>358.138</d>
<d>360.772</d>
<d>363.415</d>
<d>365.74</d>
<d>368.301</d>
<d>371.097</d>
<d>373.826</d>
<d>376.215</d>
<d>378.779</d>
<d>381.588</d>
<d>384.312</d>
<d>386.803</d>
<d>389.287</d>
<d>391.715</d>
<d>394.306</d>
<d>397.145</d>
<d>399.581</d>
<d>402.015</d>
<d>404.388</d>
<d>407.078</d>
<d>409.758</d>
<d>412.415</d>
<d>414.861</d>
<d>417.626</d>
<d>420.367</d>
<d>422.64</d>
<d>425.055</d>
<d>427.622</d>
<d>429.797</d>
<d>432.356</d>
<d>434.299</d>
<d>437.203</d>
<d>439.869</d>
<d>442.423</d>
<d>444.759</d>
<d>447.069</d>
<d>449.533</d>
<d>452.006</d>
<d>454.553</d>
<d>457.206</d>
<d>459.558</d>
<d>461.931</d>
<d>464.42</d>
<d>467.129</d>
<d>469.91</d>
<d>472.279</d>
<d>474.516</d>
<d>476.819</d>
<d>479.313</d>
<d>481.924</d>
<d>484.281</d>
<d>486.614</d>
<d>488.982</d>
<d>491.512</d>
<d>494.068</d>
<d>496.287</d>
<d>498.79</d>
<d>501.3</d>
<d>503.711</d>
<d>506.162</d>
<d>508.438</d>
<d>511.029</d>
<d>513.515</d>
<d>515.945</d>
<d>518.154</d>
<d>520.676</d>
<d>522.999</d>
<d>525.234</d>
<d>528.164</d>
<d>530.456</d>
<d>532.64</d>
<d>535.274</d>
<d>537.427</d>
<d>539.708</d>
<d>542.274</d>
<d>544.78</d>
<d>547.091</d>
<d>549.283</d>
<d>551.78</d>
<d>553.842</d>
<d>556.328</d>
<d>558.403</d>
<d>560.699</d>
<d>563.329</d>
<d>565.997</d>
<d>567.831</d>
<d>569.936</d>
<d>572.456</d>
<d>575.06</d>
<d>577.412</d>
<d>579.953</d>
<d>582.375</d>
<d>584.6</d>
<d>586.942</d>
<d>589.518</d>
<d>591.583</d>
<d>593.872</d>
<d>596.352</d>
<d>598.459</d>
<d>600.536</d>
<d>603.319</d>
<d>605.785</d>
<d>607.917</d>
<d>609.926</d>
<d>612.375</d>
<d>614.615</d>
<d>616.955</d>
<d>619.006</d>
<d>621.026</d>
<d>623.488</d>
<d>626.142</d>
<d>628.106</d>
<d>630.193</d>
<d>632.404</d>
<d>634.94</d>
<d>637.358</d>
<d>639.474</d>
<d>641.667</d>
<d>643.985</d>
<d>646.43</d>
<d>648.703</d>
<d>650.539</d>
<d>652.911</d>
<d>655.125</d>
<d>657.303</d>
<d>659.708</d>
<d>661.854</d>
<d>664.145</d>
<d>666.433</d>
<d>668.594</d>
<d>671.096</d>
<d>673.129</d>
<d>675.202</d>
<d>677.451</d>
<d>679.798</d>
<d>681.936</d>
<d>684.004</d>
<d>686.389</d>
<d>688.662</d>
<d>690.686</d>
<d>692.934</d>
<d>694.944</d>
<d>697.485</d>
<d>699.415</d>
<d>701.301</d>
<d>703.965</d>
<d>706.321</d>
<d>708.172</d>
<d>710.15</d>
<d>712.215</d>
<d>714.414</d>
<d>716.551</d>
<d>718.685</d>
<d>720.974</d>
<d>723.341</d>
<d>725.362</d>
<d>727.239</d>
<d>729.694</d>
<d>731.954</d>
<d>733.999</d>
<d>736.108</d>
<d>738.17</d>
<d>740.414</d>
<d>742.296</d>
<d>744.502</d>
<d>746.78</d>
<d>748.724</d>
<d>750.994</d>
<d>753.277</d>
<d>755.259</d>
<d>757.231</d>
<d>759.05</d>
<d>761.042</d>
<d>763.189</d>
<d>765.35</d>
<d>767.6</d>
<d>769.724</d>
<d>772.108</d>
<d>774.295</d>
<d>776.406</d>
<d>778.114</d>
<d>780.345</d>
<d>782.835</d>
<d>784.876</d>
<d>786.783</d>
<d>788.651</d>
<d>790.952</d>
<d>793.174</d>
<d>794.976</d>
<d>796.85</d>
<d>799.119</d>
<d>801.016</d>
<d>802.921</d>
<d>805.162</d>
<d>807.014</d>
<d>808.814</d>
<d>811.03</d>
<d>813.295</d>
<d>815.419</d>
<d>817.07</d>
<d>819.094</d>
<d>821.17</d>
<d>823.039</d>
<d>825.371</d>
<d>827.598</d>
<d>829.729</d>
<d>831.674</d>
<d>833.551</d>
<d>835.514</d>
<d>837.185</d>
<d>839.51</d>
<d>841.664</d>
<d>843.391</d>
<d>845.54</d>
<d>847.588</d>
<d>849.69</d>
<d>851.61</d>
<d>853.578</d>
<d>855.581</d>
<d>857.638</d>
<d>859.411</d>
<d>861.473</d>
<d>863.626</d>
<d>865.432</d>
<d>867.138</d>
<d>869.26</d>
<d>871.247</d>
<d>873.408</d>
<d>875.001</d>
<d>877.013</d>
<d>879.226</d>
<d>881.24</d>
<d>883.276</d>
<d>885.003</d>
<d>887.274</d>
<d>889.205</d>
<d>890.903</d>
<d>892.897</d>
<d>894.992</d>
<d>896.748</d>
<d>898.577</d>
<d>900.532</d>
<d>902.524</d>
<d>904.811</d>
<d>906.762</d>
<d>908.531</d>
<d>910.388</d>
<d>912.234</d>
<d>914.139</d>
<d>916.192</d>
<d>918.081</d>
<d>919.809</d>
<d>921.793</d>
<d>923.909</d>
<d>925.528</d>
<d>927.388</d>
<d>929.337</d>
<d>931.256</d>
<d>932.894</d>
<d>934.84</d>
<d>936.804</d>
<d>938.526</d>
<d>940.57</d>
<d>942.778</d>
<d>944.643</d>
<d>946.12</d>
<d>947.774</d>
<d>949.706</d>
<d>951.579</d>
<d>953.456</d>
<d>955.52</d>
<d>957.446</d>
<d>959.317</d>
<d>961.233</d>
<d>963.176</d>
<d>965.143</d>
<d>967.224</d>
<d>969.026</d>
<d>970.77</d>
<d>972.682</d>
<d>974.594</d>
<d>976.71</d>
<d>978.22</d>
<d>979.545</d>
<d>981.722</d>
<d>983.641</d>
<d>985.709</d>
<d>987.382</d>
<d>989.226</d>
<d>990.976</d>
<d>992.682</d>
<d>994.468</d>
<d>996.103</d>
<d>998.014</d>
<d>999.742</d>
<d>1001.74</d>
<d>1003.49</d>
<d>1005.39</d>
<d>1007.3</d>
<d>1009.19</d>
<d>1010.74</d>
<d>1012.56</d>
<d></d>
<d></d>
<d>1010.07</d>
<d>1008.48</d>
<d>1007.04</d>
<d>1005.81</d>
<d>1004.83</d>
<d>1004.09</d>
<d>1003.38</d>
<d>1002.71</d>
<d>1002.1</d>
<d>1001.61</d>
<d>1001.1</d>
<d>1000.7</d>
<d>1000.28</d>
<d>999.908</d>
<d>999.574</d>
<d>999.255</d>
<d>998.84</d>
<d>998.602</d>
<d>998.326</d>
<d>998.058</d>
<d>997.797</d>
<d>997.604</d>
<d>997.481</d>
<d>997.317</d>
<d>997.128</d>
<d>996.959</d>
<d>996.819</d>
<d>996.697</d>
<d>996.499</d>
<d>996.384</d>
<d>996.283</d>
<d>996.11</d>
<d>995.972</d>
<d>995.835</d>
<d>995.807</d>
<d>995.732</d>
<d>995.687</d>
<d>995.67</d>
<d>995.632</d>
<d>995.556</d>
<d>995.396</d>
<d>995.18</d>
<d>994.97</d>
<d>994.94</d>
<d>994.87</d>
<d>994.777</d>
<d>994.697</d>
<d>994.678</d>
<d>994.709</d>
<d>994.506</d>
<d>994.421</d>
<d>994.399</d>
<d>994.274</d>
<d>994.192</d>
<d>994.13</d>
<d>994.121</d>
<d>994.093</d>
<d>994.032</d>
<d>993.988</d>
<d>993.988</d>
<d>993.835</d>
<d>993.742</d>
<d>993.69</d>
<d>993.636</d>
<d>993.66</d>
<d>993.602</d>
<d>993.601</d>
<d>993.604</d>
<d>993.539</d>
<d>993.415</d>
<d>993.29</d>
<d>993.211</d>
<d>993.102</d>
<d>992.994</d>
<d>992.891</d>
<d>992.764</d>
<d>992.721</d>
<d>992.707</d>
<d>992.692</d>
<d>992.647</d>
<d>992.592</d>
<d>992.596</d>
<d>992.539</d>
<d>992.477</d>
<d>992.44</d>
<d>992.449</d>
<d>992.33</d>
<d>992.246</d>
<d>992.225</d>
<d>992.144</d>
<d>992.089</d>
<d>991.888</d>
<d>991.828</d>
<d>991.827</d>
<d>991.842</d>
<d>991.765</d>
<d>991.727</d>
<d>991.784</d>
<d>991.741</d>
<d>991.67</d>
<d>991.533</d>
<d>991.44</d>
<d>991.264</d>
<d>991.203</d>
<d>991.224</d>
<d>991.097</d>
<d>991.036</d>
<d>991.024</d>
<d>991.117</d>
<d>991.143</d>
<d>991.089</d>
<d>991.126</d>
<d>991.18</d>
<d>991.102</d>
<d>990.97</d>
<d>990.894</d>
<d>990.877</d>
<d>990.881</d>
<d>990.81</d>
<d>990.745</d>
<d>990.64</d>
<d>990.402</d>
<d>990.137</d>
<d>989.764</d>
<d>989.737</d>
<d>989.517</d>
<d>989.461</d>
<d>989.33</d>
<d>989.395</d>
</Subcolumn>
</YColumn>
<YColumn Width="92" Decimals="7" Subcolumns="1">

<Subcolumn></Subcolumn>
</YColumn>
<YColumn Width="92" Decimals="9" Subcolumns="1">
<Title>0.125 <Font Face="Times New Roman">µ</Font>M</Title>
<Subcolumn>
<d>1.35645</d>
<d>1.31543</d>
<d>1.02948</d>
<d>0.906799</d>
<d>0.791565</d>
<d>0.714233</d>
<d>0.708374</d>
<d>0.696655</d>
<d>0.617371</d>
<d>0.6521</d>
<d>0.672424</d>
<d>0.604065</d>
<d>0.487671</d>
<d>0.53064</d>
<d>0.545471</d>
<d>0.461487</d>
<d>0.382202</d>
<d>0.345886</d>
<d>0.234558</d>
<d>0.0775146</d>
<d>0.0384521</d>
<d>-0.0611572</d>
<d>-0.106079</d>
<d>-0.113892</d>
<d>-0.0150757</d>
<d>0.00604248</d>
<d>-0.0181885</d>
<d>-0.0424194</d>
<d>-0.108032</d>
<d>-0.136169</d>
<d>-0.264648</d>
<d>-0.416626</d>
<d>-0.447876</d>
<d></d>
<d></d>
<d></d>
<d>11.1771</d>
<d>22.3361</d>
<d>32.1322</d>
<d>40.4877</d>
<d>49.347</d>
<d>57.7123</d>
<d>66.0505</d>
<d>73.9146</d>
<d>81.8443</d>
<d>89.558</d>
<d>97.3627</d>
<d>104.688</d>
<d>111.845</d>
<d>118.807</d>
<d>125.895</d>
<d>133.05</d>
<d>140.145</d>
<d>147.16</d>
<d>153.956</d>
<d>160.789</d>
<d>167.513</d>
<d>174.234</d>
<d>181.016</d>
<d>187.435</d>
<d>193.767</d>
<d>200.488</d>
<d>206.971</d>
<d>212.961</d>
<d>219.285</d>
<d>225.587</d>
<d>231.922</d>
<d>238.333</d>
<d>244.911</d>
<d>251.007</d>
<d>257.111</d>
<d>263.166</d>
<d>269.199</d>
<d>274.986</d>
<d>280.82</d>
<d>286.809</d>
<d>292.682</d>
<d>298.41</d>
<d>304.341</d>
<d>310.165</d>
<d>315.803</d>
<d>321.393</d>
<d>327.05</d>
<d>332.499</d>
<d>338.097</d>
<d>343.574</d>
<d>349.269</d>
<d>354.736</d>
<d>360.253</d>
<d>365.276</d>
<d>370.742</d>
<d>376.287</d>
<d>381.614</d>
<d>386.858</d>
<d>392.342</d>
<d>397.708</d>
<d>403.012</d>
<d>408.25</d>
<d>413.486</d>
<d>418.777</d>
<d>424.122</d>
<d>429.088</d>
<d>434.215</d>
<d>439.651</d>
<d>444.531</d>
<d>449.094</d>
<d>454.207</d>
<d>459.632</d>
<d>464.536</d>
<d>469.616</d>
<d>474.63</d>
<d>479.444</d>
<d>484.777</d>
<d>489.572</d>
<d>494.647</d>
<d>499.465</d>
<d>504.499</d>
<d>509.33</d>
<d>514.334</d>
<d>519.07</d>
<d>523.841</d>
<d>528.782</d>
<d>533.802</d>
<d>538.753</d>
<d>543.555</d>
<d>548.124</d>
<d>553.265</d>
<d>558.191</d>
<d>562.919</d>
<d>567.649</d>
<d>572.394</d>
<d>576.767</d>
<d>581.547</d>
<d>586.218</d>
<d>590.9</d>
<d>595.544</d>
<d>600.617</d>
<d>605.395</d>
<d>610.139</d>
<d>614.77</d>
<d>619.411</d>
<d>623.814</d>
<d>628.548</d>
<d>633.012</d>
<d>637.859</d>
<d>642.38</d>
<d>646.858</d>
<d>651.45</d>
<d>656.195</d>
<d>660.675</d>
<d>664.986</d>
<d>669.475</d>
<d>673.856</d>
<d>677.897</d>
<d>682.283</d>
<d>686.562</d>
<d>691.285</d>
<d>696.064</d>
<d>700.394</d>
<d>704.927</d>
<d>709.392</d>
<d>714.086</d>
<d>718.161</d>
<d>722.415</d>
<d>726.776</d>
<d>731.284</d>
<d>735.659</d>
<d>739.845</d>
<d>743.977</d>
<d>748.393</d>
<d>752.972</d>
<d>756.992</d>
<d>761.186</d>
<d>765.603</d>
<d>769.729</d>
<d>774.047</d>
<d>778.602</d>
<d>782.691</d>
<d>786.811</d>
<d>791.14</d>
<d>794.936</d>
<d>799.122</d>
<d>803.234</d>
<d>807.337</d>
<d>811.655</d>
<d>815.861</d>
<d>819.982</d>
<d>823.904</d>
<d>828.083</d>
<d>832.278</d>
<d>836.344</d>
<d>840.54</d>
<d>844.58</d>
<d>848.826</d>
<d>852.933</d>
<d>857.101</d>
<d>861.103</d>
<d>864.925</d>
<d>869.005</d>
<d>872.941</d>
<d>876.564</d>
<d>880.887</d>
<d>884.983</d>
<d>888.67</d>
<d>892.652</d>
<d>897.014</d>
<d>900.865</d>
<d>904.62</d>
<d>908.527</d>
<d>912.461</d>
<d>916.596</d>
<d>920.409</d>
<d>924.181</d>
[truncated: 3,662,399 more chars]
