# Supplementary material for: Structure guided studies of the interaction between PTP1B and JAK
Source: Commun Biol. 2023 Jun 14;6:641. doi: 10.1038/s42003-023-05020-9 (PMC10267100; doi:10.1038/s42003-023-05020-9)
Supplement: Supplementary file 10 — Supplementary Data 7 [file 42003_2023_5020_MOESM10_ESM.xml]

<?xml version="1.0" encoding="UTF-8"?><GraphPadPrismFile PrismXMLVersion="5.00">
<Created>
<OriginalVersion CreatedByProgram="GraphPad Prism" CreatedByVersion="9.4.1.458" Login="morris.r" DateTime="2022-11-23T08:38:56+11:00"></OriginalVersion>
<MostRecentVersion CreatedByProgram="GraphPad Prism" CreatedByVersion="9.4.1.458" Login="morris.r" DateTime="2022-11-23T09:48:06+11:00"></MostRecentVersion>
</Created>
<InfoSequence>
<Ref ID="Info0" Selected="1"></Ref>
<Ref ID="Info1"></Ref>
</InfoSequence>
<Info ID="Info0">
<Title>Project info 1</Title>
<Notes></Notes>
<Constant><Name>Experiment Date</Name><Value>2019-08-19</Value></Constant>
<Constant><Name>Experiment ID</Name><Value></Value></Constant>
<Constant><Name>Notebook ID</Name><Value></Value></Constant>
<Constant><Name>Project</Name><Value></Value></Constant>
<Constant><Name>Experimenter</Name><Value></Value></Constant>
<Constant><Name>Protocol</Name><Value></Value></Constant>
</Info>

<Info ID="Info1">
<Title>Project info 1</Title>
<Notes></Notes>
<Constant><Name>Experiment Date</Name><Value>2019-08-19</Value></Constant>
<Constant><Name>Experiment ID</Name><Value></Value></Constant>
<Constant><Name>Notebook ID</Name><Value></Value></Constant>
<Constant><Name>Project</Name><Value></Value></Constant>
<Constant><Name>Experimenter</Name><Value></Value></Constant>
<Constant><Name>Protocol</Name><Value></Value></Constant>
</Info>

<TableSequence>
<Ref ID="Table29"></Ref>
<Ref ID="Table31"></Ref>
<Ref ID="Table35"></Ref>
<Ref ID="Table39"></Ref>
<Ref ID="Table15"></Ref>
<Ref ID="Table17"></Ref>
<Ref ID="Table43"></Ref>
<Ref ID="Table21"></Ref>
<Ref ID="Table23"></Ref>
<Ref ID="Table41"></Ref>
<Ref ID="Table25"></Ref>
<Ref ID="Table27"></Ref>
<Ref ID="Table33" Selected="1"></Ref>
</TableSequence>
<Table ID="Table29" XFormat="numbers" YFormat="replicates" Replicates="1" TableType="XY" EVFormat="AsteriskAfterNumber">
<Title>WT + DiF</Title>
<RowTitlesColumn Width="84">
<Subcolumn></Subcolumn>
</RowTitlesColumn>
<XColumn Width="108" Subcolumns="1" Decimals="3">
<Title></Title>
<Subcolumn>
<d>35.1</d>
<d>35.3</d>
<d>35.4</d>
<d>35.5</d>
<d>35.6</d>
<d>35.7</d>
<d>35.8</d>
<d>35.9</d>
<d>36</d>
<d>36.1</d>
<d>36.2</d>
<d>36.4</d>
<d>36.4</d>
<d>36.5</d>
<d>36.6</d>
<d>36.8</d>
<d>36.8</d>
<d>37</d>
<d>37</d>
<d>37.1</d>
<d>37.3</d>
<d>37.3</d>
<d>37.4</d>
<d>37.5</d>
<d>37.6</d>
<d>37.7</d>
<d>37.9</d>
<d>37.9</d>
<d>38.1</d>
<d>38.2</d>
<d>38.3</d>
<d>38.4</d>
<d>38.4</d>
<d>38.5</d>
<d>38.6</d>
<d>38.7</d>
<d>38.8</d>
<d>39</d>
<d>39</d>
<d>39.1</d>
<d>39.3</d>
<d>39.3</d>
<d>39.5</d>
<d>39.5</d>
<d>39.7</d>
<d>39.8</d>
<d>39.9</d>
<d>39.9</d>
<d>40.1</d>
<d>40.2</d>
<d>40.2</d>
<d>40.4</d>
<d>40.4</d>
<d>40.6</d>
<d>40.6</d>
<d>40.7</d>
<d>40.8</d>
<d>41</d>
<d>41</d>
<d>41.2</d>
<d>41.3</d>
<d>41.4</d>
<d>41.4</d>
<d>41.6</d>
<d>41.7</d>
<d>41.8</d>
<d>41.9</d>
<d>42</d>
<d>42.1</d>
<d>42.2</d>
<d>42.2</d>
<d>42.3</d>
<d>42.5</d>
<d>42.6</d>
<d>42.7</d>
<d>42.8</d>
<d>42.9</d>
<d>43</d>
<d>43.1</d>
<d>43.2</d>
<d>43.3</d>
<d>43.4</d>
<d>43.5</d>
<d>43.6</d>
<d>43.7</d>
<d>43.8</d>
<d>43.9</d>
<d>44</d>
<d>44.1</d>
<d>44.2</d>
<d>44.3</d>
<d>44.4</d>
<d>44.5</d>
<d>44.6</d>
<d>44.8</d>
<d>44.8</d>
<d>44.9</d>
<d>45</d>
<d>45.1</d>
<d>45.2</d>
<d>45.3</d>
<d>45.4</d>
<d>45.5</d>
<d>45.6</d>
<d>45.7</d>
<d>45.8</d>
<d>45.9</d>
<d>46</d>
<d>46.2</d>
<d>46.3</d>
<d>46.3</d>
<d>46.4</d>
<d>46.5</d>
<d>46.6</d>
<d>46.7</d>
<d>46.8</d>
<d>46.9</d>
<d>47.1</d>
<d>47.1</d>
<d>47.2</d>
<d>47.3</d>
<d>47.4</d>
<d>47.5</d>
<d>47.6</d>
<d>47.7</d>
<d>47.8</d>
<d>48</d>
<d>48.1</d>
<d>48.2</d>
<d>48.3</d>
<d>48.3</d>
<d>48.4</d>
<d>48.5</d>
<d>48.6</d>
<d>48.7</d>
<d>48.8</d>
<d>49</d>
<d>49.1</d>
<d>49.2</d>
<d>49.3</d>
<d>49.3</d>
<d>49.5</d>
<d>49.6</d>
<d>49.7</d>
<d>49.7</d>
<d>49.8</d>
<d>49.9</d>
<d>50.1</d>
<d>50.2</d>
<d>50.3</d>
<d>50.4</d>
<d>50.4</d>
<d>50.5</d>
<d>50.6</d>
<d>50.7</d>
<d>50.9</d>
<d>51</d>
<d>51.1</d>
<d>51.3</d>
<d>51.3</d>
<d>51.4</d>
<d>51.5</d>
<d>51.6</d>
<d>51.7</d>
<d>51.8</d>
<d>51.9</d>
<d>52</d>
<d>52.1</d>
<d>52.2</d>
<d>52.3</d>
<d>52.4</d>
<d>52.5</d>
<d>52.6</d>
<d>52.7</d>
<d>52.8</d>
<d>52.9</d>
<d>53</d>
<d>53.1</d>
<d>53.2</d>
<d>53.4</d>
<d>53.4</d>
<d>53.5</d>
<d>53.6</d>
<d>53.7</d>
<d>53.8</d>
<d>53.9</d>
<d>54</d>
<d>54.1</d>
<d>54.3</d>
<d>54.3</d>
<d>54.4</d>
<d>54.5</d>
<d>54.6</d>
<d>54.7</d>
<d>54.7</d>
<d>54.9</d>
<d>55</d>
<d>55.1</d>
<d>55.2</d>
<d>55.3</d>
<d>55.5</d>
<d>55.5</d>
<d>55.6</d>
<d>55.8</d>
<d>55.8</d>
<d>55.9</d>
<d>56</d>
<d>56.1</d>
<d>56.3</d>
<d>56.4</d>
<d>56.4</d>
<d>56.6</d>
<d>56.7</d>
<d>56.7</d>
<d>56.8</d>
<d>56.9</d>
<d>57.1</d>
<d>57.2</d>
<d>57.3</d>
<d>57.3</d>
<d>57.4</d>
<d>57.6</d>
<d>57.7</d>
<d>57.8</d>
<d>57.9</d>
<d>57.9</d>
<d>58.1</d>
<d>58.2</d>
<d>58.2</d>
<d>58.4</d>
<d>58.5</d>
<d>58.6</d>
<d>58.7</d>
<d>58.8</d>
<d>58.9</d>
<d>58.9</d>
<d>59.1</d>
<d>59.1</d>
<d>59.3</d>
<d>59.4</d>
<d>59.5</d>
<d>59.6</d>
<d>59.7</d>
<d>59.7</d>
<d>59.9</d>
<d>60</d>
<d>60.1</d>
<d>60.2</d>
<d>60.3</d>
<d>60.4</d>
<d>60.5</d>
<d>60.6</d>
<d>60.7</d>
<d>60.8</d>
<d>61</d>
<d>61</d>
<d>61.1</d>
<d>61.2</d>
<d>61.3</d>
<d>61.4</d>
<d>61.5</d>
<d>61.6</d>
<d>61.7</d>
<d>61.8</d>
<d>61.9</d>
<d>62</d>
<d>62.1</d>
<d>62.2</d>
<d>62.3</d>
<d>62.4</d>
<d>62.5</d>
<d>62.6</d>
<d>62.7</d>
<d>62.8</d>
<d>62.9</d>
<d>63.1</d>
<d>63.2</d>
<d>63.3</d>
<d>63.4</d>
<d>63.4</d>
<d>63.5</d>
<d>63.6</d>
<d>63.7</d>
<d>63.9</d>
<d>64</d>
<d>64</d>
<d>64.1</d>
<d>64.2</d>
<d>64.3</d>
<d>64.4</d>
<d>64.6</d>
<d>64.7</d>
<d>64.7</d>
<d>64.9</d>
<d>65</d>
<d>65</d>
<d>65.2</d>
<d>65.3</d>
<d>65.3</d>
<d>65.5</d>
<d>65.6</d>
<d>65.7</d>
<d>65.8</d>
<d>65.9</d>
<d>66</d>
<d>66.1</d>
<d>66.2</d>
<d>66.2</d>
<d>66.3</d>
<d>66.5</d>
<d>66.6</d>
<d>66.7</d>
<d>66.8</d>
<d>66.9</d>
<d>67</d>
<d>67.1</d>
<d>67.2</d>
<d>67.3</d>
<d>67.4</d>
<d>67.5</d>
<d>67.6</d>
<d>67.8</d>
<d>67.8</d>
<d>67.9</d>
<d>68</d>
<d>68.1</d>
<d>68.2</d>
<d>68.3</d>
<d>68.4</d>
<d>68.5</d>
<d>68.6</d>
<d>68.7</d>
<d>68.8</d>
<d>68.9</d>
<d>69</d>
<d>69.1</d>
<d>69.2</d>
<d>69.3</d>
<d>69.4</d>
<d>69.5</d>
<d>69.7</d>
<d>69.7</d>
<d>69.8</d>
<d>69.9</d>
<d>70</d>
<d>70.2</d>
<d>70.3</d>
<d>70.3</d>
<d>70.5</d>
<d>70.6</d>
<d>70.7</d>
<d>70.8</d>
<d>70.8</d>
<d>70.9</d>
<d>71</d>
<d>71.1</d>
<d>71.2</d>
<d>71.4</d>
<d>71.5</d>
<d>71.6</d>
<d>71.6</d>
<d>71.7</d>
<d>71.9</d>
<d>71.9</d>
<d>72.1</d>
<d>72.2</d>
<d>72.3</d>
<d>72.4</d>
<d>72.5</d>
<d>72.6</d>
<d>72.7</d>
<d>72.8</d>
<d>72.8</d>
<d>73</d>
<d>73.1</d>
<d>73.2</d>
<d>73.3</d>
<d>73.4</d>
<d>73.5</d>
<d>73.6</d>
<d>73.7</d>
<d>73.8</d>
<d>73.9</d>
<d>74</d>
<d>74.1</d>
<d>74.2</d>
<d>74.3</d>
<d>74.4</d>
<d>74.5</d>
<d>74.6</d>
<d>74.7</d>
<d>74.8</d>
<d>74.9</d>
<d>75</d>
<d>75.1</d>
<d>75.2</d>
<d>75.3</d>
<d>75.4</d>
<d>75.5</d>
<d>75.6</d>
<d>75.7</d>
<d>75.8</d>
<d>75.9</d>
<d>76</d>
<d>76.1</d>
<d>76.2</d>
<d>76.4</d>
<d>76.4</d>
<d>76.5</d>
<d>76.6</d>
<d>76.7</d>
<d>76.8</d>
<d>76.9</d>
<d>77</d>
<d>77.1</d>
<d>77.2</d>
<d>77.3</d>
<d>77.4</d>
<d>77.5</d>
<d>77.7</d>
<d>77.7</d>
<d>77.9</d>
<d>77.9</d>
<d>78</d>
<d>78.2</d>
<d>78.3</d>
<d>78.3</d>
<d>78.4</d>
<d>78.6</d>
<d>78.7</d>
<d>78.8</d>
<d>78.9</d>
<d>79</d>
<d>79</d>
<d>79.2</d>
<d>79.3</d>
<d>79.4</d>
<d>79.5</d>
<d>79.5</d>
<d>79.6</d>
<d>79.8</d>
<d>79.9</d>
<d>80</d>
<d>80.1</d>
<d>80.2</d>
<d>80.3</d>
<d>80.4</d>
<d>80.5</d>
<d>80.6</d>
<d>80.7</d>
<d>80.8</d>
<d>80.9</d>
<d>81</d>
<d>81.1</d>
<d>81.2</d>
<d>81.3</d>
<d>81.4</d>
<d>81.5</d>
<d>81.6</d>
<d>81.7</d>
<d>81.8</d>
<d>81.9</d>
<d>82</d>
<d>82.1</d>
<d>82.3</d>
<d>82.3</d>
<d>82.4</d>
<d>82.5</d>
<d>82.6</d>
<d>82.7</d>
<d>82.8</d>
<d>82.9</d>
<d>83</d>
<d>83.1</d>
<d>83.2</d>
<d>83.3</d>
<d>83.5</d>
<d>83.6</d>
<d>83.7</d>
<d>83.8</d>
<d>83.9</d>
<d>83.9</d>
<d>84</d>
<d>84.2</d>
<d>84.2</d>
<d>84.3</d>
<d>84.5</d>
<d>84.6</d>
<d>84.6</d>
<d>84.8</d>
<d>84.8</d>
<d>84.9</d>
<d>85</d>
<d>85.2</d>
<d>85.3</d>
<d>85.4</d>
<d>85.5</d>
<d>85.6</d>
<d>85.7</d>
<d>85.8</d>
<d>85.8</d>
<d>86</d>
<d>86</d>
<d>86.2</d>
<d>86.3</d>
<d>86.4</d>
<d>86.4</d>
<d>86.6</d>
<d>86.7</d>
<d>86.8</d>
<d>86.9</d>
<d>87</d>
<d>87.1</d>
<d>87.2</d>
<d>87.3</d>
<d>87.4</d>
<d>87.5</d>
<d>87.6</d>
<d>87.7</d>
<d>87.8</d>
<d>87.9</d>
<d>88</d>
<d>88.2</d>
<d>88.3</d>
<d>88.3</d>
<d>88.4</d>
<d>88.5</d>
<d>88.6</d>
<d>88.7</d>
<d>88.8</d>
<d>88.9</d>
<d>89</d>
<d>89.1</d>
<d>89.2</d>
<d>89.3</d>
<d>89.4</d>
<d>89.5</d>
<d>89.6</d>
<d>89.7</d>
<d>89.9</d>
<d>90</d>
<d>90</d>
<d>90.1</d>
<d>90.2</d>
<d>90.3</d>
<d>90.5</d>
<d>90.6</d>
<d>90.7</d>
<d>90.8</d>
<d>90.8</d>
<d>90.9</d>
<d>91</d>
<d>91.1</d>
<d>91.3</d>
<d>91.4</d>
<d>91.4</d>
<d>91.6</d>
<d>91.7</d>
<d>91.8</d>
<d>91.9</d>
<d>92</d>
<d>92.1</d>
<d>92.2</d>
<d>92.3</d>
<d>92.4</d>
<d>92.5</d>
<d>92.6</d>
<d>92.7</d>
<d>92.8</d>
<d>92.9</d>
<d>93</d>
<d>93.1</d>
<d>93.2</d>
<d>93.3</d>
<d>93.4</d>
<d>93.5</d>
<d>93.6</d>
<d>93.7</d>
<d>93.8</d>
<d>93.9</d>
<d>94</d>
<d>94.1</d>
<d>94.2</d>
<d>94.3</d>
<d>94.4</d>
<d>94.5</d>
<d>94.6</d>
<d>94.7</d>
<d>94.8</d>
<d>94.9</d>
<d>95</d>
</Subcolumn>
</XColumn>
<XAdvancedColumn Version="1" Width="108" Decimals="3" Subcolumns="1">
<Title></Title>
<Subcolumn>
<d>35.1</d>
<d>35.3</d>
<d>35.4</d>
<d>35.5</d>
<d>35.6</d>
<d>35.7</d>
<d>35.8</d>
<d>35.9</d>
<d>36</d>
<d>36.1</d>
<d>36.2</d>
<d>36.4</d>
<d>36.4</d>
<d>36.5</d>
<d>36.6</d>
<d>36.8</d>
<d>36.8</d>
<d>37</d>
<d>37</d>
<d>37.1</d>
<d>37.3</d>
<d>37.3</d>
<d>37.4</d>
<d>37.5</d>
<d>37.6</d>
<d>37.7</d>
<d>37.9</d>
<d>37.9</d>
<d>38.1</d>
<d>38.2</d>
<d>38.3</d>
<d>38.4</d>
<d>38.4</d>
<d>38.5</d>
<d>38.6</d>
<d>38.7</d>
<d>38.8</d>
<d>39</d>
<d>39</d>
<d>39.1</d>
<d>39.3</d>
<d>39.3</d>
<d>39.5</d>
<d>39.5</d>
<d>39.7</d>
<d>39.8</d>
<d>39.9</d>
<d>39.9</d>
<d>40.1</d>
<d>40.2</d>
<d>40.2</d>
<d>40.4</d>
<d>40.4</d>
<d>40.6</d>
<d>40.6</d>
<d>40.7</d>
<d>40.8</d>
<d>41</d>
<d>41</d>
<d>41.2</d>
<d>41.3</d>
<d>41.4</d>
<d>41.4</d>
<d>41.6</d>
<d>41.7</d>
<d>41.8</d>
<d>41.9</d>
<d>42</d>
<d>42.1</d>
<d>42.2</d>
<d>42.2</d>
<d>42.3</d>
<d>42.5</d>
<d>42.6</d>
<d>42.7</d>
<d>42.8</d>
<d>42.9</d>
<d>43</d>
<d>43.1</d>
<d>43.2</d>
<d>43.3</d>
<d>43.4</d>
<d>43.5</d>
<d>43.6</d>
<d>43.7</d>
<d>43.8</d>
<d>43.9</d>
<d>44</d>
<d>44.1</d>
<d>44.2</d>
<d>44.3</d>
<d>44.4</d>
<d>44.5</d>
<d>44.6</d>
<d>44.8</d>
<d>44.8</d>
<d>44.9</d>
<d>45</d>
<d>45.1</d>
<d>45.2</d>
<d>45.3</d>
<d>45.4</d>
<d>45.5</d>
<d>45.6</d>
<d>45.7</d>
<d>45.8</d>
<d>45.9</d>
<d>46</d>
<d>46.2</d>
<d>46.3</d>
<d>46.3</d>
<d>46.4</d>
<d>46.5</d>
<d>46.6</d>
<d>46.7</d>
<d>46.8</d>
<d>46.9</d>
<d>47.1</d>
<d>47.1</d>
<d>47.2</d>
<d>47.3</d>
<d>47.4</d>
<d>47.5</d>
<d>47.6</d>
<d>47.7</d>
<d>47.8</d>
<d>48</d>
<d>48.1</d>
<d>48.2</d>
<d>48.3</d>
<d>48.3</d>
<d>48.4</d>
<d>48.5</d>
<d>48.6</d>
<d>48.7</d>
<d>48.8</d>
<d>49</d>
<d>49.1</d>
<d>49.2</d>
<d>49.3</d>
<d>49.3</d>
<d>49.5</d>
<d>49.6</d>
<d>49.7</d>
<d>49.7</d>
<d>49.8</d>
<d>49.9</d>
<d>50.1</d>
<d>50.2</d>
<d>50.3</d>
<d>50.4</d>
<d>50.4</d>
<d>50.5</d>
<d>50.6</d>
<d>50.7</d>
<d>50.9</d>
<d>51</d>
<d>51.1</d>
<d>51.3</d>
<d>51.3</d>
<d>51.4</d>
<d>51.5</d>
<d>51.6</d>
<d>51.7</d>
<d>51.8</d>
<d>51.9</d>
<d>52</d>
<d>52.1</d>
<d>52.2</d>
<d>52.3</d>
<d>52.4</d>
<d>52.5</d>
<d>52.6</d>
<d>52.7</d>
<d>52.8</d>
<d>52.9</d>
<d>53</d>
<d>53.1</d>
<d>53.2</d>
<d>53.4</d>
<d>53.4</d>
<d>53.5</d>
<d>53.6</d>
<d>53.7</d>
<d>53.8</d>
<d>53.9</d>
<d>54</d>
<d>54.1</d>
<d>54.3</d>
<d>54.3</d>
<d>54.4</d>
<d>54.5</d>
<d>54.6</d>
<d>54.7</d>
<d>54.7</d>
<d>54.9</d>
<d>55</d>
<d>55.1</d>
<d>55.2</d>
<d>55.3</d>
<d>55.5</d>
<d>55.5</d>
<d>55.6</d>
<d>55.8</d>
<d>55.8</d>
<d>55.9</d>
<d>56</d>
<d>56.1</d>
<d>56.3</d>
<d>56.4</d>
<d>56.4</d>
<d>56.6</d>
<d>56.7</d>
<d>56.7</d>
<d>56.8</d>
<d>56.9</d>
<d>57.1</d>
<d>57.2</d>
<d>57.3</d>
<d>57.3</d>
<d>57.4</d>
<d>57.6</d>
<d>57.7</d>
<d>57.8</d>
<d>57.9</d>
<d>57.9</d>
<d>58.1</d>
<d>58.2</d>
<d>58.2</d>
<d>58.4</d>
<d>58.5</d>
<d>58.6</d>
<d>58.7</d>
<d>58.8</d>
<d>58.9</d>
<d>58.9</d>
<d>59.1</d>
<d>59.1</d>
<d>59.3</d>
<d>59.4</d>
<d>59.5</d>
<d>59.6</d>
<d>59.7</d>
<d>59.7</d>
<d>59.9</d>
<d>60</d>
<d>60.1</d>
<d>60.2</d>
<d>60.3</d>
<d>60.4</d>
<d>60.5</d>
<d>60.6</d>
<d>60.7</d>
<d>60.8</d>
<d>61</d>
<d>61</d>
<d>61.1</d>
<d>61.2</d>
<d>61.3</d>
<d>61.4</d>
<d>61.5</d>
<d>61.6</d>
<d>61.7</d>
<d>61.8</d>
<d>61.9</d>
<d>62</d>
<d>62.1</d>
<d>62.2</d>
<d>62.3</d>
<d>62.4</d>
<d>62.5</d>
<d>62.6</d>
<d>62.7</d>
<d>62.8</d>
<d>62.9</d>
<d>63.1</d>
<d>63.2</d>
<d>63.3</d>
<d>63.4</d>
<d>63.4</d>
<d>63.5</d>
<d>63.6</d>
<d>63.7</d>
<d>63.9</d>
<d>64</d>
<d>64</d>
<d>64.1</d>
<d>64.2</d>
<d>64.3</d>
<d>64.4</d>
<d>64.6</d>
<d>64.7</d>
<d>64.7</d>
<d>64.9</d>
<d>65</d>
<d>65</d>
<d>65.2</d>
<d>65.3</d>
<d>65.3</d>
<d>65.5</d>
<d>65.6</d>
<d>65.7</d>
<d>65.8</d>
<d>65.9</d>
<d>66</d>
<d>66.1</d>
<d>66.2</d>
<d>66.2</d>
<d>66.3</d>
<d>66.5</d>
<d>66.6</d>
<d>66.7</d>
<d>66.8</d>
<d>66.9</d>
<d>67</d>
<d>67.1</d>
<d>67.2</d>
<d>67.3</d>
<d>67.4</d>
<d>67.5</d>
<d>67.6</d>
<d>67.8</d>
<d>67.8</d>
<d>67.9</d>
<d>68</d>
<d>68.1</d>
<d>68.2</d>
<d>68.3</d>
<d>68.4</d>
<d>68.5</d>
<d>68.6</d>
<d>68.7</d>
<d>68.8</d>
<d>68.9</d>
<d>69</d>
<d>69.1</d>
<d>69.2</d>
<d>69.3</d>
<d>69.4</d>
<d>69.5</d>
<d>69.7</d>
<d>69.7</d>
<d>69.8</d>
<d>69.9</d>
<d>70</d>
<d>70.2</d>
<d>70.3</d>
<d>70.3</d>
<d>70.5</d>
<d>70.6</d>
<d>70.7</d>
<d>70.8</d>
<d>70.8</d>
<d>70.9</d>
<d>71</d>
<d>71.1</d>
<d>71.2</d>
<d>71.4</d>
<d>71.5</d>
<d>71.6</d>
<d>71.6</d>
<d>71.7</d>
<d>71.9</d>
<d>71.9</d>
<d>72.1</d>
<d>72.2</d>
<d>72.3</d>
<d>72.4</d>
<d>72.5</d>
<d>72.6</d>
<d>72.7</d>
<d>72.8</d>
<d>72.8</d>
<d>73</d>
<d>73.1</d>
<d>73.2</d>
<d>73.3</d>
<d>73.4</d>
<d>73.5</d>
<d>73.6</d>
<d>73.7</d>
<d>73.8</d>
<d>73.9</d>
<d>74</d>
<d>74.1</d>
<d>74.2</d>
<d>74.3</d>
<d>74.4</d>
<d>74.5</d>
<d>74.6</d>
<d>74.7</d>
<d>74.8</d>
<d>74.9</d>
<d>75</d>
<d>75.1</d>
<d>75.2</d>
<d>75.3</d>
<d>75.4</d>
<d>75.5</d>
<d>75.6</d>
<d>75.7</d>
<d>75.8</d>
<d>75.9</d>
<d>76</d>
<d>76.1</d>
<d>76.2</d>
<d>76.4</d>
<d>76.4</d>
<d>76.5</d>
<d>76.6</d>
<d>76.7</d>
<d>76.8</d>
<d>76.9</d>
<d>77</d>
<d>77.1</d>
<d>77.2</d>
<d>77.3</d>
<d>77.4</d>
<d>77.5</d>
<d>77.7</d>
<d>77.7</d>
<d>77.9</d>
<d>77.9</d>
<d>78</d>
<d>78.2</d>
<d>78.3</d>
<d>78.3</d>
<d>78.4</d>
<d>78.6</d>
<d>78.7</d>
<d>78.8</d>
<d>78.9</d>
<d>79</d>
<d>79</d>
<d>79.2</d>
<d>79.3</d>
<d>79.4</d>
<d>79.5</d>
<d>79.5</d>
<d>79.6</d>
<d>79.8</d>
<d>79.9</d>
<d>80</d>
<d>80.1</d>
<d>80.2</d>
<d>80.3</d>
<d>80.4</d>
<d>80.5</d>
<d>80.6</d>
<d>80.7</d>
<d>80.8</d>
<d>80.9</d>
<d>81</d>
<d>81.1</d>
<d>81.2</d>
<d>81.3</d>
<d>81.4</d>
<d>81.5</d>
<d>81.6</d>
<d>81.7</d>
<d>81.8</d>
<d>81.9</d>
<d>82</d>
<d>82.1</d>
<d>82.3</d>
<d>82.3</d>
<d>82.4</d>
<d>82.5</d>
<d>82.6</d>
<d>82.7</d>
<d>82.8</d>
<d>82.9</d>
<d>83</d>
<d>83.1</d>
<d>83.2</d>
<d>83.3</d>
<d>83.5</d>
<d>83.6</d>
<d>83.7</d>
<d>83.8</d>
<d>83.9</d>
<d>83.9</d>
<d>84</d>
<d>84.2</d>
<d>84.2</d>
<d>84.3</d>
<d>84.5</d>
<d>84.6</d>
<d>84.6</d>
<d>84.8</d>
<d>84.8</d>
<d>84.9</d>
<d>85</d>
<d>85.2</d>
<d>85.3</d>
<d>85.4</d>
<d>85.5</d>
<d>85.6</d>
<d>85.7</d>
<d>85.8</d>
<d>85.8</d>
<d>86</d>
<d>86</d>
<d>86.2</d>
<d>86.3</d>
<d>86.4</d>
<d>86.4</d>
<d>86.6</d>
<d>86.7</d>
<d>86.8</d>
<d>86.9</d>
<d>87</d>
<d>87.1</d>
<d>87.2</d>
<d>87.3</d>
<d>87.4</d>
<d>87.5</d>
<d>87.6</d>
<d>87.7</d>
<d>87.8</d>
<d>87.9</d>
<d>88</d>
<d>88.2</d>
<d>88.3</d>
<d>88.3</d>
<d>88.4</d>
<d>88.5</d>
<d>88.6</d>
<d>88.7</d>
<d>88.8</d>
<d>88.9</d>
<d>89</d>
<d>89.1</d>
<d>89.2</d>
<d>89.3</d>
<d>89.4</d>
<d>89.5</d>
<d>89.6</d>
<d>89.7</d>
<d>89.9</d>
<d>90</d>
<d>90</d>
<d>90.1</d>
<d>90.2</d>
<d>90.3</d>
<d>90.5</d>
<d>90.6</d>
<d>90.7</d>
<d>90.8</d>
<d>90.8</d>
<d>90.9</d>
<d>91</d>
<d>91.1</d>
<d>91.3</d>
<d>91.4</d>
<d>91.4</d>
<d>91.6</d>
<d>91.7</d>
<d>91.8</d>
<d>91.9</d>
<d>92</d>
<d>92.1</d>
<d>92.2</d>
<d>92.3</d>
<d>92.4</d>
<d>92.5</d>
<d>92.6</d>
<d>92.7</d>
<d>92.8</d>
<d>92.9</d>
<d>93</d>
<d>93.1</d>
<d>93.2</d>
<d>93.3</d>
<d>93.4</d>
<d>93.5</d>
<d>93.6</d>
<d>93.7</d>
<d>93.8</d>
<d>93.9</d>
<d>94</d>
<d>94.1</d>
<d>94.2</d>
<d>94.3</d>
<d>94.4</d>
<d>94.5</d>
<d>94.6</d>
<d>94.7</d>
<d>94.8</d>
<d>94.9</d>
<d>95</d>
</Subcolumn>
</XAdvancedColumn>
<YColumn Width="92" Decimals="7" Subcolumns="1">
<Title>100</Title>
<Subcolumn>
<d>0.6999</d>
<d>0.7018</d>
<d>0.7007</d>
<d>0.7006</d>
<d>0.7007</d>
<d>0.6996</d>
<d>0.6999</d>
<d>0.7007</d>
<d>0.7005</d>
<d>0.7015</d>
<d>0.7015</d>
<d>0.7004</d>
<d>0.7006</d>
<d>0.7003</d>
<d>0.7007</d>
<d>0.7013</d>
<d>0.7015</d>
<d>0.702</d>
<d>0.7018</d>
<d>0.7013</d>
<d>0.702</d>
<d>0.7017</d>
<d>0.7009</d>
<d>0.7021</d>
<d>0.7004</d>
<d>0.7015</d>
<d>0.7</d>
<d>0.7</d>
<d>0.7017</d>
<d>0.7009</d>
<d>0.7001</d>
<d>0.7011</d>
<d>0.7026</d>
<d>0.7005</d>
<d>0.7018</d>
<d>0.702</d>
<d>0.7023</d>
<d>0.7029</d>
<d>0.7022</d>
<d>0.7029</d>
<d>0.7013</d>
<d>0.7011</d>
<d>0.7012</d>
<d>0.7015</d>
<d>0.7023</d>
<d>0.7016</d>
<d>0.7008</d>
<d>0.7007</d>
<d>0.7015</d>
<d>0.7008</d>
<d>0.7039</d>
<d>0.7007</d>
<d>0.701</d>
<d>0.7037</d>
<d>0.7029</d>
<d>0.7032</d>
<d>0.7031</d>
<d>0.7041</d>
<d>0.7038</d>
<d>0.7038</d>
<d>0.7041</d>
<d>0.7027</d>
<d>0.7042</d>
<d>0.7026</d>
<d>0.7036</d>
<d>0.7032</d>
<d>0.7019</d>
<d>0.7038</d>
<d>0.7008</d>
<d>0.7025</d>
<d>0.7036</d>
<d>0.7048</d>
<d>0.7045</d>
<d>0.7045</d>
<d>0.7043</d>
<d>0.703</d>
<d>0.7035</d>
<d>0.7034</d>
<d>0.7031</d>
<d>0.7035</d>
<d>0.7028</d>
<d>0.7031</d>
<d>0.7045</d>
<d>0.7026</d>
<d>0.7027</d>
<d>0.7044</d>
<d>0.7043</d>
<d>0.7053</d>
<d>0.7042</d>
<d>0.7031</d>
<d>0.7043</d>
<d>0.7062</d>
<d>0.7057</d>
<d>0.7044</d>
<d>0.706</d>
<d>0.7044</d>
<d>0.7055</d>
<d>0.7065</d>
<d>0.7041</d>
<d>0.7062</d>
<d>0.7058</d>
<d>0.7069</d>
<d>0.7052</d>
<d>0.7055</d>
<d>0.7051</d>
<d>0.7056</d>
<d>0.7042</d>
<d>0.7053</d>
<d>0.7058</d>
<d>0.7049</d>
<d>0.7056</d>
<d>0.7061</d>
<d>0.7072</d>
<d>0.7056</d>
<d>0.7066</d>
<d>0.705</d>
<d>0.7053</d>
<d>0.7081</d>
<d>0.7072</d>
<d>0.7078</d>
<d>0.7064</d>
<d>0.707</d>
<d>0.7086</d>
<d>0.7082</d>
<d>0.7078</d>
<d>0.7086</d>
<d>0.7077</d>
<d>0.7076</d>
<d>0.7094</d>
<d>0.7093</d>
<d>0.7086</d>
<d>0.7081</d>
<d>0.7095</d>
<d>0.7084</d>
<d>0.7088</d>
<d>0.7096</d>
<d>0.711</d>
<d>0.7094</d>
<d>0.7098</d>
<d>0.7095</d>
<d>0.712</d>
<d>0.7098</d>
<d>0.7103</d>
<d>0.7105</d>
<d>0.7116</d>
<d>0.7125</d>
<d>0.7124</d>
<d>0.7114</d>
<d>0.7124</d>
<d>0.7143</d>
<d>0.7124</d>
<d>0.7138</d>
<d>0.714</d>
<d>0.7139</d>
<d>0.7145</d>
<d>0.7143</d>
<d>0.7142</d>
<d>0.714</d>
<d>0.7153</d>
<d>0.7158</d>
<d>0.7168</d>
<d>0.7162</d>
<d>0.7166</d>
<d>0.7186</d>
<d>0.7197</d>
<d>0.7192</d>
<d>0.7192</d>
<d>0.7192</d>
<d>0.7212</d>
<d>0.7219</d>
<d>0.7219</d>
<d>0.7241</d>
<d>0.7231</d>
<d>0.7246</d>
<d>0.7232</d>
<d>0.7246</d>
<d>0.7255</d>
<d>0.7265</d>
<d>0.7256</d>
<d>0.7287</d>
<d>0.727</d>
<d>0.7285</d>
<d>0.7294</d>
<d>0.7311</d>
<d>0.73</d>
<d>0.7336</d>
<d>0.7329</d>
<d>0.7339</d>
<d>0.734</d>
<d>0.7363</d>
<d>0.7378</d>
<d>0.737</d>
<d>0.7386</d>
<d>0.7392</d>
<d>0.741</d>
<d>0.7427</d>
<d>0.7411</d>
<d>0.7445</d>
<d>0.7434</d>
<d>0.7466</d>
<d>0.7462</d>
<d>0.7474</d>
<d>0.751</d>
<d>0.75</d>
<d>0.7511</d>
<d>0.7529</d>
<d>0.7543</d>
<d>0.7554</d>
<d>0.7575</d>
<d>0.7571</d>
<d>0.7585</d>
<d>0.7579</d>
<d>0.762</d>
<d>0.7622</d>
<d>0.7653</d>
<d>0.7634</d>
<d>0.7681</d>
<d>0.7688</d>
<d>0.7706</d>
<d>0.7726</d>
<d>0.7725</d>
<d>0.7737</d>
<d>0.7758</d>
<d>0.7798</d>
<d>0.7782</d>
<d>0.779</d>
<d>0.7826</d>
<d>0.7883</d>
<d>0.7869</d>
<d>0.7875</d>
<d>0.7904</d>
<d>0.7929</d>
<d>0.7962</d>
<d>0.7965</d>
<d>0.8004</d>
<d>0.8007</d>
<d>0.801</d>
<d>0.8056</d>
<d>0.8078</d>
<d>0.8087</d>
<d>0.8135</d>
<d>0.815</d>
<d>0.8161</d>
<d>0.8208</d>
<d>0.8225</d>
<d>0.8255</d>
<d>0.8277</d>
<d>0.8312</d>
<d>0.833</d>
<d>0.8356</d>
<d>0.8365</d>
<d>0.8403</d>
<d>0.8429</d>
<d>0.8445</d>
<d>0.8465</d>
<d>0.8512</d>
<d>0.853</d>
<d>0.8549</d>
<d>0.8583</d>
<d>0.8593</d>
<d>0.864</d>
<d>0.8658</d>
<d>0.8677</d>
<d>0.8692</d>
<d>0.8713</d>
<d>0.8719</d>
<d>0.8776</d>
<d>0.8764</d>
<d>0.8777</d>
<d>0.8792</d>
<d>0.8816</d>
<d>0.8829</d>
<d>0.8859</d>
<d>0.8862</d>
<d>0.8887</d>
<d>0.8894</d>
<d>0.8904</d>
<d>0.8912</d>
<d>0.8901</d>
<d>0.8937</d>
<d>0.8959</d>
<d>0.8949</d>
<d>0.8958</d>
<d>0.8943</d>
<d>0.8976</d>
<d>0.8974</d>
<d>0.8968</d>
<d>0.8972</d>
<d>0.8984</d>
<d>0.8987</d>
<d>0.897</d>
<d>0.8984</d>
<d>0.8991</d>
<d>0.9004</d>
<d>0.9007</d>
<d>0.8991</d>
<d>0.8985</d>
<d>0.899</d>
<d>0.899</d>
<d>0.8994</d>
<d>0.8995</d>
<d>0.8989</d>
<d>0.9002</d>
<d>0.8975</d>
<d>0.8979</d>
<d>0.8993</d>
<d>0.8972</d>
<d>0.9</d>
<d>0.8989</d>
<d>0.898</d>
<d>0.8991</d>
<d>0.8985</d>
<d>0.9002</d>
<d>0.8998</d>
<d>0.896</d>
<d>0.8976</d>
<d>0.899</d>
<d>0.8983</d>
<d>0.8986</d>
<d>0.897</d>
<d>0.8987</d>
<d>0.8986</d>
<d>0.8993</d>
<d>0.8971</d>
<d>0.8994</d>
<d>0.8999</d>
<d>0.8983</d>
<d>0.8988</d>
<d>0.8978</d>
<d>0.8976</d>
<d>0.9006</d>
<d>0.8989</d>
<d>0.8988</d>
<d>0.8998</d>
<d>0.8973</d>
<d>0.8989</d>
<d>0.8982</d>
<d>0.8974</d>
<d>0.8994</d>
<d>0.9017</d>
<d>0.8992</d>
<d>0.9007</d>
<d>0.8997</d>
<d>0.9</d>
<d>0.9013</d>
<d>0.8979</d>
<d>0.899</d>
<d>0.9009</d>
<d>0.8985</d>
<d>0.8979</d>
<d>0.8988</d>
<d>0.8985</d>
<d>0.8993</d>
<d>0.8992</d>
<d>0.8998</d>
<d>0.9007</d>
<d>0.8986</d>
<d>0.8994</d>
<d>0.8995</d>
<d>0.8984</d>
<d>0.9018</d>
<d>0.9012</d>
<d>0.9012</d>
<d>0.9001</d>
<d>0.9019</d>
<d>0.8987</d>
<d>0.8995</d>
<d>0.9014</d>
<d>0.8996</d>
<d>0.9025</d>
<d>0.9014</d>
<d>0.9008</d>
<d>0.9006</d>
<d>0.9</d>
<d>0.9021</d>
<d>0.8996</d>
<d>0.8998</d>
<d>0.9029</d>
<d>0.902</d>
<d>0.9</d>
<d>0.9003</d>
<d>0.9021</d>
<d>0.8995</d>
<d>0.8998</d>
<d>0.8988</d>
<d>0.8985</d>
<d>0.9006</d>
<d>0.8986</d>
<d>0.9001</d>
<d>0.8988</d>
<d>0.8979</d>
<d>0.8983</d>
<d>0.899</d>
<d>0.8979</d>
<d>0.9008</d>
<d>0.9005</d>
<d>0.8998</d>
<d>0.8999</d>
<d>0.8983</d>
<d>0.8994</d>
<d>0.8994</d>
<d>0.8972</d>
<d>0.903</d>
<d>0.9002</d>
<d>0.9004</d>
<d>0.9016</d>
<d>0.9027</d>
<d>0.9018</d>
<d>0.8981</d>
<d>0.8982</d>
<d>0.9011</d>
<d>0.8981</d>
<d>0.8994</d>
<d>0.9003</d>
<d>0.9006</d>
<d>0.8988</d>
<d>0.8983</d>
<d>0.9015</d>
<d>0.899</d>
<d>0.8989</d>
<d>0.9008</d>
<d>0.8983</d>
<d>0.8992</d>
<d>0.8993</d>
<d>0.8974</d>
<d>0.9014</d>
<d>0.9018</d>
<d>0.9013</d>
<d>0.8988</d>
<d>0.8997</d>
<d>0.8981</d>
<d>0.9024</d>
<d>0.8999</d>
<d>0.9001</d>
<d>0.9013</d>
<d>0.9004</d>
<d>0.8999</d>
<d>0.9011</d>
<d>0.9009</d>
<d>0.8993</d>
<d>0.9011</d>
<d>0.8995</d>
<d>0.8994</d>
<d>0.9016</d>
<d>0.9006</d>
<d>0.8984</d>
<d>0.899</d>
<d>0.8997</d>
<d>0.9032</d>
<d>0.9024</d>
<d>0.9035</d>
<d>0.8996</d>
<d>0.9004</d>
<d>0.8994</d>
<d>0.8989</d>
<d>0.8992</d>
<d>0.8982</d>
<d>0.8992</d>
<d>0.8998</d>
<d>0.9009</d>
<d>0.9008</d>
<d>0.9</d>
<d>0.8979</d>
<d>0.9015</d>
<d>0.9004</d>
<d>0.9022</d>
<d>0.8992</d>
<d>0.8985</d>
<d>0.8975</d>
<d>0.9014</d>
<d>0.9008</d>
<d>0.9</d>
<d>0.901</d>
<d>0.8984</d>
<d>0.9007</d>
<d>0.901</d>
<d>0.899</d>
<d>0.901</d>
<d>0.9023</d>
<d>0.9003</d>
<d>0.9003</d>
<d>0.901</d>
<d>0.9004</d>
<d>0.9006</d>
<d>0.8997</d>
<d>0.9004</d>
<d>0.9006</d>
<d>0.9</d>
<d>0.901</d>
<d>0.9014</d>
<d>0.9007</d>
<d>0.9011</d>
<d>0.9003</d>
<d>0.9</d>
<d>0.9018</d>
<d>0.9011</d>
<d>0.9008</d>
<d>0.8995</d>
<d>0.9011</d>
<d>0.9011</d>
<d>0.9005</d>
<d>0.9015</d>
<d>0.9027</d>
<d>0.9038</d>
<d>0.9051</d>
<d>0.9012</d>
<d>0.9049</d>
<d>0.9015</d>
<d>0.8992</d>
<d>0.899</d>
<d>0.9005</d>
<d>0.8997</d>
<d>0.9001</d>
<d>0.8987</d>
<d>0.8991</d>
<d>0.9026</d>
<d>0.9013</d>
<d>0.9003</d>
<d>0.8991</d>
<d>0.9021</d>
<d>0.899</d>
<d>0.901</d>
<d>0.8995</d>
<d>0.8996</d>
<d>0.9006</d>
<d>0.8981</d>
<d>0.899</d>
<d>0.9016</d>
<d>0.8985</d>
<d>0.9014</d>
<d>0.8987</d>
<d>0.9024</d>
<d>0.9017</d>
<d>0.903</d>
<d>0.905</d>
<d>0.9001</d>
<d>0.9018</d>
<d>0.9039</d>
<d>0.9028</d>
<d>0.9026</d>
<d>0.898</d>
<d>0.906</d>
<d>0.901</d>
<d>0.9025</d>
<d>0.9024</d>
<d>0.9076</d>
<d>0.9057</d>
<d>0.9049</d>
<d>0.9045</d>
<d>0.9032</d>
<d>0.9047</d>
<d>0.9052</d>
<d>0.9014</d>
<d>0.8998</d>
<d>0.8999</d>
<d>0.8982</d>
<d>0.8987</d>
<d>0.9</d>
<d>0.8979</d>
<d>0.8983</d>
<d>0.9005</d>
<d>0.9012</d>
<d>0.8998</d>
<d>0.8999</d>
<d>0.8989</d>
<d>0.9002</d>
<d>0.8988</d>
<d>0.8998</d>
<d>0.8982</d>
<d>0.8989</d>
<d>0.9008</d>
<d>0.8991</d>
<d>0.9017</d>
<d>0.8993</d>
<d>0.8994</d>
<d>0.9028</d>
<d>0.8962</d>
<d>0.8962</d>
<d>0.8976</d>
<d>0.899</d>
<d>0.8983</d>
<d>0.8986</d>
<d>0.8981</d>
<d>0.8987</d>
<d>0.9004</d>
<d>0.8984</d>
<d>0.897</d>
<d>0.8993</d>
<d>0.8968</d>
<d>0.8975</d>
<d>0.8992</d>
</Subcolumn>
</YColumn>
<YColumn Width="92" Decimals="7" Subcolumns="1">
<Title>50</Title>
<Subcolumn>
<d>0.7106</d>
<d>0.7117</d>
<d>0.712</d>
<d>0.7123</d>
<d>0.7105</d>
<d>0.7132</d>
<d>0.7115</d>
<d>0.7103</d>
<d>0.712</d>
<d>0.7106</d>
<d>0.7116</d>
<d>0.7125</d>
<d>0.7113</d>
<d>0.7108</d>
<d>0.7124</d>
<d>0.7137</d>
<d>0.7118</d>
<d>0.7126</d>
<d>0.7124</d>
<d>0.7114</d>
<d>0.7119</d>
<d>0.712</d>
<d>0.7139</d>
<d>0.7135</d>
<d>0.7132</d>
<d>0.7123</d>
<d>0.7105</d>
<d>0.7123</d>
<d>0.7115</d>
<d>0.7114</d>
<d>0.7114</d>
<d>0.7101</d>
<d>0.7124</d>
<d>0.7139</d>
<d>0.7125</d>
<d>0.7123</d>
<d>0.7146</d>
<d>0.7133</d>
<d>0.7102</d>
<d>0.7121</d>
<d>0.7123</d>
<d>0.712</d>
<d>0.7123</d>
<d>0.7125</d>
<d>0.7118</d>
<d>0.7132</d>
<d>0.7141</d>
<d>0.7123</d>
<d>0.7135</d>
<d>0.7144</d>
<d>0.7128</d>
<d>0.7127</d>
<d>0.7153</d>
<d>0.7123</d>
<d>0.7116</d>
<d>0.7142</d>
<d>0.7116</d>
<d>0.7134</d>
<d>0.7134</d>
<d>0.711</d>
<d>0.7119</d>
<d>0.7157</d>
<d>0.7135</d>
<d>0.7139</d>
<d>0.7144</d>
<d>0.7152</d>
<d>0.713</d>
<d>0.7141</d>
<d>0.7153</d>
<d>0.7144</d>
<d>0.7135</d>
<d>0.7144</d>
<d>0.7154</d>
<d>0.7148</d>
<d>0.7141</d>
<d>0.7159</d>
<d>0.7144</d>
<d>0.715</d>
<d>0.7143</d>
<d>0.7142</d>
<d>0.7166</d>
<d>0.7149</d>
<d>0.7165</d>
<d>0.7146</d>
<d>0.7139</d>
<d>0.7128</d>
<d>0.7144</d>
<d>0.7149</d>
<d>0.715</d>
<d>0.7141</d>
<d>0.7165</d>
<d>0.7153</d>
<d>0.7155</d>
<d>0.7155</d>
<d>0.7163</d>
<d>0.7166</d>
<d>0.7167</d>
<d>0.7163</d>
<d>0.7156</d>
<d>0.7159</d>
<d>0.7146</d>
<d>0.7142</d>
<d>0.7166</d>
<d>0.7166</d>
<d>0.7172</d>
<d>0.7167</d>
<d>0.7183</d>
<d>0.7168</d>
<d>0.7148</d>
<d>0.7151</d>
<d>0.7176</d>
<d>0.7181</d>
<d>0.7185</d>
<d>0.7175</d>
<d>0.7181</d>
<d>0.7177</d>
<d>0.7179</d>
<d>0.7183</d>
<d>0.7177</d>
<d>0.719</d>
<d>0.7189</d>
<d>0.7198</d>
<d>0.7171</d>
<d>0.7209</d>
<d>0.7183</d>
<d>0.7197</d>
<d>0.7191</d>
<d>0.7201</d>
<d>0.7189</d>
<d>0.719</d>
<d>0.7211</d>
<d>0.7218</d>
<d>0.7204</d>
<d>0.7199</d>
<d>0.7209</d>
<d>0.7221</d>
<d>0.7234</d>
<d>0.7223</d>
<d>0.7213</d>
<d>0.7218</d>
<d>0.7235</d>
<d>0.7239</d>
<d>0.7248</d>
<d>0.7252</d>
<d>0.7249</d>
<d>0.725</d>
<d>0.7249</d>
<d>0.7266</d>
<d>0.7266</d>
<d>0.7274</d>
<d>0.7269</d>
<d>0.7284</d>
<d>0.7279</d>
<d>0.7276</d>
<d>0.7279</d>
<d>0.7297</d>
<d>0.7285</d>
<d>0.7295</d>
<d>0.7328</d>
<d>0.7294</d>
<d>0.7325</d>
<d>0.7322</d>
<d>0.7332</d>
<d>0.7354</d>
<d>0.7327</d>
<d>0.7345</d>
<d>0.7342</d>
<d>0.7368</d>
<d>0.7357</d>
<d>0.737</d>
<d>0.7392</d>
<d>0.739</d>
<d>0.739</d>
<d>0.7403</d>
<d>0.742</d>
<d>0.741</d>
<d>0.7428</d>
<d>0.7441</d>
<d>0.7472</d>
<d>0.7469</d>
<d>0.7455</d>
<d>0.7477</d>
<d>0.7481</d>
<d>0.7516</d>
<d>0.7525</d>
<d>0.7529</d>
<d>0.7552</d>
<d>0.7551</d>
<d>0.7568</d>
<d>0.7587</d>
<d>0.7592</d>
<d>0.7587</d>
<d>0.7618</d>
<d>0.7637</d>
<d>0.7653</d>
<d>0.7664</d>
<d>0.7664</d>
<d>0.7696</d>
<d>0.7699</d>
<d>0.7705</d>
<d>0.7733</d>
<d>0.7738</d>
<d>0.779</d>
<d>0.7774</d>
<d>0.7795</d>
<d>0.7807</d>
<d>0.7813</d>
<d>0.785</d>
<d>0.7878</d>
<d>0.79</d>
<d>0.7901</d>
<d>0.7914</d>
<d>0.7978</d>
<d>0.7962</d>
<d>0.7988</d>
<d>0.7992</d>
<d>0.8003</d>
<d>0.8049</d>
<d>0.8062</d>
<d>0.8085</d>
<d>0.8119</d>
<d>0.8136</d>
<d>0.8175</d>
<d>0.819</d>
<d>0.8212</d>
<d>0.8228</d>
<d>0.826</d>
<d>0.8312</d>
<d>0.8302</d>
<d>0.8341</d>
<d>0.8319</d>
<d>0.8398</d>
<d>0.8409</d>
<d>0.8428</d>
<d>0.8446</d>
<d>0.8468</d>
<d>0.8503</d>
<d>0.8536</d>
<d>0.8554</d>
<d>0.8574</d>
<d>0.8611</d>
<d>0.8652</d>
<d>0.8663</d>
<d>0.8686</d>
<d>0.8721</d>
<d>0.8765</d>
<d>0.8737</d>
<d>0.8786</d>
<d>0.8811</d>
<d>0.8831</d>
<d>0.885</d>
<d>0.8864</d>
<d>0.8913</d>
<d>0.8919</d>
<d>0.8913</d>
<d>0.895</d>
<d>0.8974</d>
<d>0.8976</d>
<d>0.8997</d>
<d>0.9009</d>
<d>0.901</d>
<d>0.9017</d>
<d>0.9057</d>
<d>0.9049</d>
<d>0.907</d>
<d>0.9062</d>
<d>0.9086</d>
<d>0.9083</d>
<d>0.9106</d>
<d>0.9095</d>
<d>0.9108</d>
<d>0.9112</d>
<d>0.9096</d>
<d>0.9126</d>
<d>0.9123</d>
<d>0.9143</d>
<d>0.9125</d>
<d>0.9117</d>
<d>0.9114</d>
<d>0.9135</d>
<d>0.9107</d>
<d>0.9129</d>
<d>0.9126</d>
<d>0.9098</d>
<d>0.9114</d>
<d>0.9146</d>
<d>0.9121</d>
<d>0.9111</d>
<d>0.9133</d>
<d>0.9103</d>
<d>0.9101</d>
<d>0.9109</d>
<d>0.9092</d>
<d>0.9114</d>
<d>0.9123</d>
<d>0.9107</d>
<d>0.9121</d>
<d>0.9096</d>
<d>0.9109</d>
<d>0.9114</d>
<d>0.9123</d>
<d>0.9106</d>
<d>0.9119</d>
<d>0.9109</d>
<d>0.9115</d>
<d>0.91</d>
<d>0.9113</d>
<d>0.9101</d>
<d>0.9138</d>
<d>0.9097</d>
<d>0.9097</d>
<d>0.912</d>
<d>0.9128</d>
<d>0.9126</d>
<d>0.9119</d>
<d>0.9128</d>
<d>0.9109</d>
<d>0.9113</d>
<d>0.911</d>
<d>0.9102</d>
<d>0.9127</d>
<d>0.9101</d>
<d>0.9126</d>
<d>0.9112</d>
<d>0.9096</d>
<d>0.9094</d>
<d>0.9093</d>
<d>0.9116</d>
<d>0.9124</d>
<d>0.9112</d>
<d>0.9116</d>
<d>0.9142</d>
<d>0.9116</d>
<d>0.9097</d>
<d>0.9111</d>
<d>0.9107</d>
<d>0.9116</d>
<d>0.9108</d>
<d>0.9111</d>
<d>0.912</d>
<d>0.9137</d>
<d>0.9099</d>
<d>0.9105</d>
<d>0.9133</d>
<d>0.9124</d>
<d>0.9096</d>
<d>0.9133</d>
<d>0.9112</d>
<d>0.9106</d>
<d>0.9104</d>
<d>0.9108</d>
<d>0.9118</d>
<d>0.9089</d>
<d>0.9109</d>
<d>0.9106</d>
<d>0.9122</d>
<d>0.9127</d>
<d>0.913</d>
<d>0.9126</d>
<d>0.9125</d>
<d>0.9144</d>
<d>0.9138</d>
<d>0.9109</d>
<d>0.9108</d>
<d>0.9132</d>
<d>0.9127</d>
<d>0.9122</d>
<d>0.9115</d>
<d>0.9103</d>
<d>0.9131</d>
<d>0.9108</d>
<d>0.9111</d>
<d>0.9121</d>
<d>0.9119</d>
<d>0.9122</d>
<d>0.9123</d>
<d>0.9139</d>
<d>0.9109</d>
<d>0.9107</d>
<d>0.913</d>
<d>0.914</d>
<d>0.9134</d>
<d>0.9156</d>
<d>0.9156</d>
<d>0.9129</d>
<d>0.9142</d>
<d>0.9132</d>
<d>0.9107</d>
<d>0.9146</d>
<d>0.9144</d>
<d>0.9118</d>
<d>0.9115</d>
<d>0.9127</d>
<d>0.9124</d>
<d>0.9104</d>
<d>0.9139</d>
<d>0.913</d>
<d>0.9141</d>
<d>0.9132</d>
<d>0.9127</d>
<d>0.9118</d>
<d>0.9137</d>
<d>0.9153</d>
<d>0.9145</d>
<d>0.912</d>
<d>0.911</d>
<d>0.9116</d>
<d>0.9138</d>
<d>0.9135</d>
<d>0.9125</d>
<d>0.9119</d>
<d>0.9122</d>
<d>0.9117</d>
<d>0.9117</d>
<d>0.9175</d>
<d>0.9153</d>
<d>0.9145</d>
<d>0.9161</d>
<d>0.9151</d>
<d>0.9147</d>
<d>0.917</d>
<d>0.9177</d>
<d>0.916</d>
<d>0.9187</d>
<d>0.9153</d>
<d>0.9168</d>
<d>0.914</d>
<d>0.9145</d>
<d>0.9142</d>
<d>0.9146</d>
<d>0.9144</d>
<d>0.914</d>
<d>0.9116</d>
<d>0.9148</d>
<d>0.9148</d>
<d>0.9173</d>
<d>0.9153</d>
<d>0.9135</d>
<d>0.917</d>
<d>0.9169</d>
<d>0.917</d>
<d>0.9177</d>
<d>0.9162</d>
<d>0.9148</d>
<d>0.9127</d>
<d>0.913</d>
<d>0.9152</d>
<d>0.9138</d>
<d>0.9141</d>
<d>0.9148</d>
<d>0.9152</d>
<d>0.9133</d>
<d>0.9147</d>
<d>0.9182</d>
<d>0.9159</d>
<d>0.913</d>
<d>0.9149</d>
<d>0.9131</d>
<d>0.9146</d>
<d>0.9147</d>
<d>0.9128</d>
<d>0.913</d>
<d>0.9128</d>
<d>0.9142</d>
<d>0.9123</d>
<d>0.9114</d>
<d>0.9121</d>
<d>0.9147</d>
<d>0.9147</d>
<d>0.9159</d>
<d>0.9144</d>
<d>0.9122</d>
<d>0.9125</d>
<d>0.9134</d>
<d>0.9131</d>
<d>0.9154</d>
<d>0.9155</d>
<d>0.9142</d>
<d>0.915</d>
<d>0.9116</d>
<d>0.913</d>
<d>0.9154</d>
<d>0.9152</d>
<d>0.9162</d>
<d>0.9133</d>
<d>0.9093</d>
<d>0.9121</d>
<d>0.9133</d>
<d>0.9136</d>
<d>0.9149</d>
<d>0.9142</d>
<d>0.9132</d>
<d>0.9153</d>
<d>0.9117</d>
<d>0.914</d>
<d>0.9134</d>
<d>0.9114</d>
<d>0.914</d>
<d>0.9109</d>
<d>0.9146</d>
<d>0.9146</d>
<d>0.9179</d>
<d>0.9134</d>
<d>0.9141</d>
<d>0.9139</d>
<d>0.915</d>
<d>0.916</d>
<d>0.9129</d>
<d>0.9155</d>
<d>0.9175</d>
<d>0.9147</d>
<d>0.9139</d>
<d>0.9142</d>
<d>0.9131</d>
<d>0.9131</d>
<d>0.9154</d>
<d>0.9144</d>
<d>0.9147</d>
<d>0.9138</d>
<d>0.9135</d>
<d>0.9133</d>
<d>0.9166</d>
<d>0.9131</d>
<d>0.9138</d>
<d>0.914</d>
<d>0.9133</d>
<d>0.9153</d>
<d>0.9123</d>
<d>0.9106</d>
<d>0.911</d>
<d>0.9136</d>
<d>0.9132</d>
<d>0.9161</d>
<d>0.9145</d>
<d>0.9146</d>
<d>0.9137</d>
<d>0.9136</d>
<d>0.9148</d>
<d>0.9147</d>
<d>0.9154</d>
<d>0.917</d>
<d>0.9144</d>
<d>0.9124</d>
<d>0.9141</d>
<d>0.9112</d>
<d>0.9142</d>
<d>0.9161</d>
<d>0.9109</d>
<d>0.9143</d>
<d>0.9117</d>
<d>0.9117</d>
<d>0.9131</d>
<d>0.9163</d>
<d>0.9139</d>
<d>0.9123</d>
<d>0.9121</d>
<d>0.9145</d>
<d>0.9132</d>
<d>0.9121</d>
<d>0.9103</d>
<d>0.9117</d>
<d>0.9118</d>
<d>0.9141</d>
<d>0.916</d>
<d>0.9136</d>
<d>0.9135</d>
<d>0.9127</d>
<d>0.908</d>
<d>0.9125</d>
<d>0.9148</d>
<d>0.915</d>
<d>0.912</d>
<d>0.9158</d>
<d>0.9155</d>
<d>0.9144</d>
<d>0.9137</d>
<d>0.9129</d>
<d>0.9141</d>
<d>0.9119</d>
<d>0.9175</d>
<d>0.9113</d>
<d>0.9134</d>
<d>0.9124</d>
<d>0.9134</d>
<d>0.9115</d>
<d>0.9152</d>
<d>0.9143</d>
<d>0.912</d>
<d>0.9128</d>
<d>0.913</d>
<d>0.9118</d>
</Subcolumn>
</YColumn>
<YColumn Width="92" Decimals="7" Subcolumns="1">
<Title>25</Title>
<Subcolumn>
<d>0.7238</d>
<d>0.7232</d>
<d>0.7225</d>
<d>0.723</d>
<d>0.7213</d>
<d>0.7213</d>
<d>0.7212</d>
<d>0.7211</d>
<d>0.7225</d>
<d>0.7223</d>
<d>0.7211</d>
<d>0.7213</d>
<d>0.7208</d>
<d>0.7223</d>
<d>0.7237</d>
<d>0.723</d>
<d>0.7205</d>
<d>0.7225</d>
<d>0.7227</d>
<d>0.7223</d>
<d>0.7229</d>
<d>0.7203</d>
<d>0.7219</d>
<d>0.722</d>
<d>0.7228</d>
<d>0.7227</d>
<d>0.7227</d>
<d>0.7226</d>
<d>0.7232</d>
<d>0.7236</d>
<d>0.7226</d>
<d>0.7229</d>
<d>0.7217</d>
<d>0.7244</d>
<d>0.7219</d>
<d>0.7221</d>
<d>0.7216</d>
<d>0.7225</d>
<d>0.7215</d>
<d>0.7228</d>
<d>0.7234</d>
<d>0.7242</d>
<d>0.7208</d>
<d>0.7233</d>
<d>0.7232</d>
<d>0.7224</d>
<d>0.7238</d>
<d>0.7226</d>
<d>0.7213</d>
<d>0.7223</d>
<d>0.7246</d>
<d>0.7241</d>
<d>0.7234</d>
<d>0.7244</d>
<d>0.7246</d>
<d>0.7243</d>
<d>0.7228</d>
<d>0.7238</d>
<d>0.7242</d>
<d>0.7237</d>
<d>0.7247</d>
<d>0.7237</d>
<d>0.7226</d>
<d>0.7232</d>
<d>0.7226</d>
<d>0.7257</d>
<d>0.725</d>
<d>0.7225</d>
<d>0.725</d>
<d>0.7255</d>
<d>0.725</d>
<d>0.7243</d>
<d>0.7257</d>
<d>0.725</d>
<d>0.7251</d>
<d>0.726</d>
<d>0.7248</d>
<d>0.7253</d>
<d>0.7241</d>
<d>0.7269</d>
<d>0.7262</d>
<d>0.7266</d>
<d>0.7252</d>
<d>0.7277</d>
<d>0.7239</d>
<d>0.7261</d>
<d>0.7254</d>
<d>0.7266</d>
<d>0.7261</d>
<d>0.7267</d>
<d>0.7264</d>
<d>0.7266</d>
<d>0.7267</d>
<d>0.7282</d>
<d>0.7257</d>
<d>0.727</d>
<d>0.7259</d>
<d>0.7284</d>
<d>0.7266</d>
<d>0.7284</d>
<d>0.727</d>
<d>0.7295</d>
<d>0.727</d>
<d>0.7278</d>
<d>0.7279</d>
<d>0.7283</d>
<d>0.7288</d>
<d>0.7274</d>
<d>0.7287</d>
<d>0.7285</d>
<d>0.7298</d>
<d>0.7298</d>
<d>0.73</d>
<d>0.7298</d>
<d>0.7295</d>
<d>0.7296</d>
<d>0.7289</d>
<d>0.7319</d>
<d>0.7299</d>
<d>0.7296</d>
<d>0.7309</d>
<d>0.7306</d>
<d>0.7307</d>
<d>0.7319</d>
<d>0.7321</d>
<d>0.7326</d>
<d>0.7321</d>
<d>0.7329</d>
<d>0.7322</d>
<d>0.733</d>
<d>0.7323</d>
<d>0.7342</d>
<d>0.7342</d>
<d>0.7356</d>
<d>0.7347</d>
<d>0.7329</d>
<d>0.7356</d>
<d>0.7359</d>
<d>0.7342</d>
<d>0.7368</d>
<d>0.7372</d>
<d>0.7385</d>
<d>0.7377</d>
<d>0.7394</d>
<d>0.7396</d>
<d>0.7405</d>
<d>0.7394</d>
<d>0.7402</d>
<d>0.7389</d>
<d>0.7426</d>
<d>0.7434</d>
<d>0.7426</d>
<d>0.7413</d>
<d>0.7439</d>
<d>0.7453</d>
<d>0.7445</d>
<d>0.7466</d>
<d>0.7448</d>
<d>0.7476</d>
<d>0.7459</d>
<d>0.746</d>
<d>0.7503</d>
<d>0.7506</d>
<d>0.7516</d>
<d>0.7534</d>
<d>0.7523</d>
<d>0.7547</d>
<d>0.7549</d>
<d>0.7583</d>
<d>0.7568</d>
<d>0.7569</d>
<d>0.759</d>
<d>0.7615</d>
<d>0.7605</d>
<d>0.7627</d>
<d>0.7637</d>
<d>0.7661</d>
<d>0.767</d>
<d>0.767</d>
<d>0.7689</d>
<d>0.7712</d>
<d>0.7703</d>
<d>0.7732</d>
<d>0.7749</d>
<d>0.7761</d>
<d>0.7765</d>
<d>0.7791</d>
<d>0.7798</d>
<d>0.7824</d>
<d>0.786</d>
<d>0.7854</d>
<d>0.7859</d>
<d>0.7894</d>
<d>0.789</d>
<d>0.7944</d>
<d>0.7948</d>
<d>0.7976</d>
<d>0.8002</d>
<d>0.8024</d>
<d>0.8033</d>
<d>0.8065</d>
<d>0.8096</d>
<d>0.8104</d>
<d>0.8131</d>
<d>0.8132</d>
<d>0.8164</d>
<d>0.8176</d>
<d>0.8217</d>
<d>0.8228</d>
<d>0.8272</d>
<d>0.8291</d>
<d>0.8291</d>
<d>0.8322</d>
<d>0.8348</d>
<d>0.8391</d>
<d>0.8425</d>
<d>0.8424</d>
<d>0.8459</d>
<d>0.8485</d>
<d>0.8502</d>
<d>0.8519</d>
<d>0.8557</d>
<d>0.8596</d>
<d>0.8594</d>
<d>0.863</d>
<d>0.8656</d>
<d>0.8668</d>
<d>0.8731</d>
<d>0.8734</d>
<d>0.8724</d>
<d>0.8778</d>
<d>0.8786</d>
<d>0.8832</d>
<d>0.8844</d>
<d>0.886</d>
<d>0.8884</d>
<d>0.8913</d>
<d>0.8951</d>
<d>0.8956</d>
<d>0.8949</d>
<d>0.8998</d>
<d>0.9008</d>
<d>0.902</d>
<d>0.9035</d>
<d>0.9019</d>
<d>0.9069</d>
<d>0.9104</d>
<d>0.9084</d>
<d>0.9104</d>
<d>0.9107</d>
<d>0.9123</d>
<d>0.9159</d>
<d>0.9149</d>
<d>0.9155</d>
<d>0.9147</d>
<d>0.9182</d>
<d>0.9202</d>
<d>0.9203</d>
<d>0.9201</d>
<d>0.9207</d>
<d>0.9199</d>
<d>0.9218</d>
<d>0.9225</d>
<d>0.9199</d>
<d>0.9204</d>
<d>0.9208</d>
<d>0.9253</d>
<d>0.9224</d>
<d>0.9217</d>
<d>0.9212</d>
<d>0.9217</d>
<d>0.9227</d>
<d>0.9215</d>
<d>0.9204</d>
<d>0.924</d>
<d>0.9237</d>
<d>0.9247</d>
<d>0.9259</d>
<d>0.9235</d>
<d>0.9209</d>
<d>0.9221</d>
<d>0.9211</d>
<d>0.9241</d>
<d>0.9207</d>
<d>0.9201</d>
<d>0.9228</d>
<d>0.9212</d>
<d>0.9221</d>
<d>0.9228</d>
<d>0.9221</d>
<d>0.9209</d>
<d>0.9239</d>
<d>0.922</d>
<d>0.9212</d>
<d>0.9205</d>
<d>0.9213</d>
<d>0.9217</d>
<d>0.9211</d>
<d>0.9207</d>
<d>0.9222</d>
<d>0.9209</d>
<d>0.9226</d>
<d>0.9213</d>
<d>0.9212</d>
<d>0.9197</d>
<d>0.9217</d>
<d>0.9229</d>
<d>0.92</d>
<d>0.9218</d>
<d>0.9223</d>
<d>0.9222</d>
<d>0.9205</d>
<d>0.9211</d>
<d>0.9208</d>
<d>0.9221</d>
<d>0.9196</d>
<d>0.9197</d>
<d>0.9217</d>
<d>0.9209</d>
<d>0.923</d>
<d>0.9205</d>
<d>0.9218</d>
<d>0.9211</d>
<d>0.9207</d>
<d>0.9216</d>
<d>0.9222</d>
<d>0.9203</d>
<d>0.9226</d>
<d>0.9204</d>
<d>0.9223</d>
<d>0.923</d>
<d>0.9211</d>
<d>0.921</d>
<d>0.9214</d>
<d>0.9214</d>
<d>0.9222</d>
<d>0.9252</d>
<d>0.9214</d>
<d>0.9224</d>
<d>0.9185</d>
<d>0.9239</d>
<d>0.9217</d>
<d>0.9228</d>
<d>0.9208</d>
<d>0.923</d>
<d>0.9217</d>
<d>0.9204</d>
<d>0.923</d>
<d>0.9207</d>
<d>0.9235</d>
<d>0.9215</d>
<d>0.9233</d>
<d>0.9227</d>
<d>0.921</d>
<d>0.9233</d>
<d>0.9209</d>
<d>0.9203</d>
<d>0.9208</d>
<d>0.9207</d>
<d>0.9241</d>
<d>0.9208</d>
<d>0.9224</d>
<d>0.9223</d>
<d>0.9203</d>
<d>0.9216</d>
<d>0.9224</d>
<d>0.9237</d>
<d>0.9241</d>
<d>0.9241</d>
<d>0.9216</d>
<d>0.9218</d>
<d>0.9207</d>
<d>0.9244</d>
<d>0.923</d>
<d>0.9239</d>
<d>0.9266</d>
<d>0.9243</d>
<d>0.9253</d>
<d>0.9255</d>
<d>0.924</d>
<d>0.9249</d>
<d>0.9231</d>
<d>0.9252</d>
<d>0.9241</d>
<d>0.9256</d>
<d>0.9248</d>
<d>0.9244</d>
<d>0.9238</d>
<d>0.9228</d>
<d>0.9256</d>
<d>0.9219</d>
<d>0.9244</d>
<d>0.9229</d>
<d>0.9234</d>
<d>0.9254</d>
<d>0.9246</d>
<d>0.9226</d>
<d>0.923</d>
<d>0.9237</d>
<d>0.9228</d>
<d>0.9241</d>
<d>0.9244</d>
<d>0.9247</d>
<d>0.927</d>
<d>0.9258</d>
<d>0.9257</d>
<d>0.9267</d>
<d>0.9239</d>
<d>0.9258</d>
<d>0.9228</d>
<d>0.9244</d>
<d>0.9228</d>
<d>0.9215</d>
<d>0.9222</d>
<d>0.9218</d>
<d>0.9248</d>
<d>0.9229</d>
<d>0.9251</d>
<d>0.9224</d>
<d>0.9248</d>
<d>0.9232</d>
<d>0.9244</d>
<d>0.9227</d>
<d>0.9248</d>
<d>0.9235</d>
<d>0.9261</d>
<d>0.9237</d>
<d>0.9251</d>
<d>0.9274</d>
<d>0.9272</d>
<d>0.9228</d>
<d>0.9233</d>
<d>0.923</d>
<d>0.9258</d>
<d>0.9256</d>
<d>0.9224</d>
<d>0.9258</d>
<d>0.9244</d>
<d>0.9221</d>
<d>0.9247</d>
<d>0.9221</d>
<d>0.9283</d>
<d>0.9243</d>
<d>0.9234</d>
<d>0.9215</d>
<d>0.9234</d>
<d>0.9234</d>
<d>0.9251</d>
<d>0.9256</d>
<d>0.9234</d>
<d>0.9236</d>
<d>0.9268</d>
<d>0.9283</d>
<d>0.927</d>
<d>0.927</d>
<d>0.9252</d>
<d>0.9233</d>
<d>0.9228</d>
<d>0.9242</d>
<d>0.9259</d>
<d>0.9252</d>
<d>0.9297</d>
<d>0.9277</d>
<d>0.9262</d>
<d>0.9251</d>
<d>0.925</d>
<d>0.9241</d>
<d>0.927</d>
<d>0.9258</d>
<d>0.9254</d>
<d>0.9249</d>
<d>0.9256</d>
<d>0.926</d>
<d>0.9277</d>
<d>0.9226</d>
<d>0.926</d>
<d>0.9268</d>
<d>0.9249</d>
<d>0.9251</d>
<d>0.9258</d>
<d>0.926</d>
<d>0.9259</d>
<d>0.9266</d>
<d>0.926</d>
<d>0.9249</d>
<d>0.9269</d>
<d>0.9263</d>
<d>0.927</d>
<d>0.9249</d>
<d>0.9241</d>
<d>0.9245</d>
<d>0.9279</d>
<d>0.925</d>
<d>0.9241</d>
<d>0.9267</d>
<d>0.9242</d>
<d>0.9274</d>
<d>0.9251</d>
<d>0.9273</d>
<d>0.9287</d>
<d>0.9255</d>
<d>0.9261</d>
<d>0.9271</d>
<d>0.9295</d>
<d>0.9277</d>
<d>0.9269</d>
<d>0.9258</d>
<d>0.9263</d>
<d>0.9288</d>
<d>0.9257</d>
<d>0.9275</d>
<d>0.9285</d>
<d>0.926</d>
<d>0.9264</d>
<d>0.9275</d>
<d>0.9266</d>
<d>0.9271</d>
<d>0.9262</d>
<d>0.9292</d>
<d>0.9252</d>
<d>0.9296</d>
<d>0.9217</d>
<d>0.926</d>
<d>0.9223</d>
<d>0.9268</d>
<d>0.9264</d>
<d>0.9292</d>
<d>0.9259</d>
<d>0.9294</d>
<d>0.9258</d>
<d>0.928</d>
<d>0.9278</d>
<d>0.9289</d>
<d>0.9288</d>
<d>0.9258</d>
<d>0.9269</d>
<d>0.9246</d>
<d>0.9252</d>
<d>0.9262</d>
<d>0.9262</d>
<d>0.927</d>
<d>0.9281</d>
<d>0.9258</d>
<d>0.929</d>
<d>0.9268</d>
<d>0.9273</d>
<d>0.9268</d>
<d>0.9292</d>
<d>0.9281</d>
<d>0.9252</d>
<d>0.927</d>
<d>0.9253</d>
<d>0.9265</d>
<d>0.9252</d>
<d>0.9242</d>
<d>0.9288</d>
<d>0.9261</d>
<d>0.9234</d>
<d>0.9246</d>
<d>0.9257</d>
<d>0.9252</d>
<d>0.9228</d>
<d>0.9292</d>
<d>0.9267</d>
<d>0.9295</d>
<d>0.9268</d>
<d>0.9272</d>
<d>0.9233</d>
<d>0.9253</d>
<d>0.9285</d>
<d>0.9273</d>
<d>0.9257</d>
<d>0.9251</d>
<d>0.9246</d>
<d>0.9267</d>
<d>0.9228</d>
<d>0.9232</d>
<d>0.9277</d>
<d>0.9244</d>
<d>0.9288</d>
<d>0.9291</d>
<d>0.9268</d>
<d>0.9278</d>
<d>0.9269</d>
<d>0.9261</d>
<d>0.9279</d>
<d>0.9247</d>
<d>0.9251</d>
<d>0.9251</d>
<d>0.9242</d>
<d>0.9234</d>
</Subcolumn>
</YColumn>
<YColumn Width="92" Decimals="7" Subcolumns="1">
<Title>12.5</Title>
<Subcolumn>
<d>0.7351</d>
<d>0.7366</d>
<d>0.7347</d>
<d>0.7354</d>
<d>0.7348</d>
<d>0.7364</d>
<d>0.7365</d>
<d>0.7364</d>
<d>0.7339</d>
<d>0.7361</d>
<d>0.7353</d>
<d>0.7353</d>
<d>0.7327</d>
<d>0.7357</d>
<d>0.7341</d>
<d>0.7347</d>
<d>0.735</d>
<d>0.7373</d>
<d>0.7355</d>
<d>0.7337</d>
<d>0.7332</d>
<d>0.7364</d>
<d>0.7351</d>
<d>0.7359</d>
<d>0.7325</d>
<d>0.7354</d>
<d>0.7362</d>
<d>0.7336</d>
<d>0.7359</d>
<d>0.7347</d>
<d>0.7357</d>
<d>0.7359</d>
<d>0.7361</d>
<d>0.7357</d>
<d>0.7372</d>
<d>0.7358</d>
<d>0.7355</d>
<d>0.7368</d>
<d>0.7363</d>
<d>0.735</d>
<d>0.7374</d>
<d>0.735</d>
<d>0.7355</d>
<d>0.7367</d>
<d>0.7374</d>
<d>0.7379</d>
<d>0.7387</d>
<d>0.7378</d>
<d>0.7368</d>
<d>0.736</d>
<d>0.7362</d>
<d>0.737</d>
<d>0.7362</d>
<d>0.7382</d>
<d>0.7365</d>
<d>0.7368</d>
<d>0.7382</d>
<d>0.7385</d>
<d>0.7383</d>
<d>0.7362</d>
<d>0.7368</d>
<d>0.7359</d>
<d>0.7373</d>
<d>0.7385</d>
<d>0.7388</d>
<d>0.7379</d>
<d>0.7377</d>
<d>0.7369</d>
<d>0.7375</d>
<d>0.7386</d>
<d>0.7369</d>
<d>0.7373</d>
<d>0.7373</d>
<d>0.7376</d>
<d>0.7399</d>
<d>0.7371</d>
<d>0.7398</d>
<d>0.7387</d>
<d>0.7363</d>
<d>0.7415</d>
<d>0.7376</d>
<d>0.7385</d>
<d>0.7404</d>
<d>0.7407</d>
<d>0.7397</d>
<d>0.7398</d>
<d>0.7401</d>
<d>0.7421</d>
<d>0.7405</d>
<d>0.7402</d>
<d>0.742</d>
<d>0.7411</d>
<d>0.7415</d>
<d>0.7405</d>
<d>0.7395</d>
<d>0.7422</d>
<d>0.7415</d>
<d>0.7427</d>
<d>0.7414</d>
<d>0.741</d>
<d>0.7414</d>
<d>0.7427</d>
<d>0.7419</d>
<d>0.7428</d>
<d>0.7424</d>
<d>0.7429</d>
<d>0.7444</d>
<d>0.7415</d>
<d>0.7448</d>
<d>0.7436</d>
<d>0.7452</d>
<d>0.7447</d>
<d>0.7458</d>
<d>0.7452</d>
<d>0.7454</d>
<d>0.7455</d>
<d>0.7457</d>
<d>0.7475</d>
<d>0.7469</d>
<d>0.7461</d>
<d>0.7473</d>
<d>0.7446</d>
<d>0.7484</d>
<d>0.7483</d>
<d>0.7478</d>
<d>0.7502</d>
<d>0.7492</d>
<d>0.7473</d>
<d>0.7505</d>
<d>0.7515</d>
<d>0.7513</d>
<d>0.7514</d>
<d>0.7509</d>
<d>0.7518</d>
<d>0.7525</d>
<d>0.7516</d>
<d>0.7541</d>
<d>0.7548</d>
<d>0.7555</d>
<d>0.7561</d>
<d>0.7586</d>
<d>0.7567</d>
<d>0.7594</d>
<d>0.7566</d>
<d>0.7606</d>
<d>0.7601</d>
<d>0.7604</d>
<d>0.7598</d>
<d>0.7632</d>
<d>0.7609</d>
<d>0.7643</d>
<d>0.7636</d>
<d>0.767</d>
<d>0.7681</d>
<d>0.769</d>
<d>0.7684</d>
<d>0.7699</d>
<d>0.7711</d>
<d>0.7729</d>
<d>0.7719</d>
<d>0.7721</d>
<d>0.7765</d>
<d>0.7776</d>
<d>0.7797</d>
<d>0.7798</d>
<d>0.7819</d>
<d>0.7811</d>
<d>0.7829</d>
<d>0.7863</d>
<d>0.786</d>
<d>0.7885</d>
<d>0.79</d>
<d>0.7922</d>
<d>0.7934</d>
<d>0.7932</d>
<d>0.7967</d>
<d>0.7979</d>
<d>0.8011</d>
<d>0.8025</d>
<d>0.8015</d>
<d>0.8054</d>
<d>0.8069</d>
<d>0.8102</d>
<d>0.8125</d>
<d>0.8107</d>
<d>0.8149</d>
<d>0.8168</d>
<d>0.8194</d>
<d>0.8217</d>
<d>0.8223</d>
<d>0.8256</d>
<d>0.8275</d>
<d>0.8292</d>
<d>0.8325</d>
<d>0.8317</d>
<d>0.8356</d>
<d>0.8395</d>
<d>0.8385</d>
<d>0.8448</d>
<d>0.8442</d>
<d>0.8479</d>
<d>0.8506</d>
<d>0.853</d>
<d>0.8562</d>
<d>0.8581</d>
<d>0.861</d>
<d>0.8629</d>
<d>0.8635</d>
<d>0.8663</d>
<d>0.8686</d>
<d>0.8729</d>
<d>0.8738</d>
<d>0.8747</d>
<d>0.8798</d>
<d>0.8783</d>
<d>0.8813</d>
<d>0.8843</d>
<d>0.8867</d>
<d>0.8902</d>
<d>0.8888</d>
<d>0.892</d>
<d>0.8943</d>
<d>0.8953</d>
<d>0.8995</d>
<d>0.9016</d>
<d>0.9055</d>
<d>0.904</d>
<d>0.9083</d>
<d>0.9061</d>
<d>0.9067</d>
<d>0.9091</d>
<d>0.9112</d>
<d>0.9127</d>
<d>0.9167</d>
<d>0.9174</d>
<d>0.9154</d>
<d>0.9178</d>
<d>0.9191</d>
<d>0.9202</d>
<d>0.9229</d>
<d>0.9266</d>
<d>0.9226</d>
<d>0.926</d>
<d>0.9283</d>
<d>0.9253</d>
<d>0.9305</d>
<d>0.9311</d>
<d>0.9299</d>
<d>0.9296</d>
<d>0.9301</d>
<d>0.932</d>
<d>0.9289</d>
<d>0.934</d>
<d>0.9345</d>
<d>0.9324</d>
<d>0.9311</d>
<d>0.9334</d>
<d>0.9314</d>
<d>0.9326</d>
<d>0.9316</d>
<d>0.9321</d>
<d>0.9321</d>
<d>0.933</d>
<d>0.9327</d>
<d>0.9327</d>
<d>0.9323</d>
<d>0.9305</d>
<d>0.9337</d>
<d>0.9298</d>
<d>0.9307</d>
<d>0.9341</d>
<d>0.934</d>
<d>0.9281</d>
<d>0.933</d>
<d>0.9307</d>
<d>0.9321</d>
<d>0.9324</d>
<d>0.9341</d>
<d>0.9309</d>
<d>0.9296</d>
<d>0.9325</d>
<d>0.933</d>
<d>0.9297</d>
<d>0.9306</d>
<d>0.9285</d>
<d>0.928</d>
<d>0.932</d>
<d>0.9303</d>
<d>0.9312</d>
<d>0.9306</d>
<d>0.9312</d>
<d>0.9289</d>
<d>0.931</d>
<d>0.931</d>
<d>0.9291</d>
<d>0.9315</d>
<d>0.9303</d>
<d>0.9303</d>
<d>0.9296</d>
<d>0.9305</d>
<d>0.9276</d>
<d>0.9286</d>
<d>0.9314</d>
<d>0.9298</d>
<d>0.9291</d>
<d>0.9299</d>
<d>0.9276</d>
<d>0.9296</d>
<d>0.9307</d>
<d>0.9288</d>
<d>0.9278</d>
<d>0.9304</d>
<d>0.9296</d>
<d>0.9328</d>
<d>0.9303</d>
<d>0.9318</d>
<d>0.9318</d>
<d>0.9276</d>
<d>0.9295</d>
<d>0.932</d>
<d>0.9297</d>
<d>0.9285</d>
<d>0.9316</d>
<d>0.931</d>
<d>0.9306</d>
<d>0.9306</d>
<d>0.9286</d>
<d>0.9319</d>
<d>0.9313</d>
<d>0.9299</d>
<d>0.9317</d>
<d>0.9308</d>
<d>0.9306</d>
<d>0.9309</d>
<d>0.9313</d>
<d>0.9313</d>
<d>0.9306</d>
<d>0.9297</d>
<d>0.9289</d>
<d>0.9303</d>
<d>0.9342</d>
<d>0.9301</d>
<d>0.9306</d>
<d>0.9315</d>
<d>0.9306</d>
<d>0.9298</d>
<d>0.9325</d>
<d>0.9316</d>
<d>0.9298</d>
<d>0.9305</d>
<d>0.9299</d>
<d>0.9305</d>
<d>0.9328</d>
<d>0.9313</d>
<d>0.9319</d>
<d>0.932</d>
<d>0.9318</d>
<d>0.9319</d>
<d>0.931</d>
<d>0.9312</d>
<d>0.9333</d>
<d>0.9318</d>
<d>0.9332</d>
<d>0.9329</d>
<d>0.933</d>
<d>0.9322</d>
<d>0.9325</d>
<d>0.9297</d>
<d>0.9315</d>
<d>0.9319</d>
<d>0.9324</d>
<d>0.9303</d>
<d>0.9316</d>
<d>0.9275</d>
<d>0.9307</d>
<d>0.9302</d>
<d>0.9342</d>
<d>0.9339</d>
<d>0.9336</d>
<d>0.9319</d>
<d>0.9338</d>
<d>0.9346</d>
<d>0.9309</d>
<d>0.9333</d>
<d>0.9313</d>
<d>0.932</d>
<d>0.9315</d>
<d>0.9332</d>
<d>0.9317</d>
<d>0.9309</d>
<d>0.933</d>
<d>0.9346</d>
<d>0.9346</d>
<d>0.9311</d>
<d>0.9332</d>
<d>0.9336</d>
<d>0.9327</d>
<d>0.9316</d>
<d>0.9312</d>
<d>0.9325</d>
<d>0.9346</d>
<d>0.9335</d>
<d>0.9326</d>
<d>0.934</d>
<d>0.934</d>
<d>0.9325</d>
<d>0.9332</d>
<d>0.9342</d>
<d>0.9341</d>
<d>0.9313</d>
<d>0.9317</d>
<d>0.9342</d>
<d>0.9335</d>
<d>0.9342</d>
<d>0.933</d>
<d>0.9327</d>
<d>0.9333</d>
<d>0.9333</d>
<d>0.9322</d>
<d>0.9355</d>
<d>0.931</d>
<d>0.933</d>
<d>0.934</d>
<d>0.935</d>
<d>0.932</d>
<d>0.9313</d>
<d>0.9324</d>
<d>0.9345</d>
<d>0.9341</d>
<d>0.9343</d>
<d>0.9344</d>
<d>0.9351</d>
<d>0.9327</d>
<d>0.9334</d>
<d>0.9368</d>
<d>0.9331</d>
<d>0.9348</d>
<d>0.9345</d>
<d>0.9309</d>
<d>0.934</d>
<d>0.9343</d>
<d>0.9327</d>
<d>0.9329</d>
<d>0.9359</d>
<d>0.9344</d>
<d>0.933</d>
<d>0.9343</d>
<d>0.935</d>
<d>0.9336</d>
<d>0.9325</d>
<d>0.9343</d>
<d>0.9362</d>
<d>0.9357</d>
<d>0.9354</d>
<d>0.9326</d>
<d>0.9356</d>
<d>0.934</d>
<d>0.9328</d>
<d>0.9359</d>
<d>0.9353</d>
<d>0.936</d>
<d>0.9366</d>
<d>0.9352</d>
<d>0.9358</d>
<d>0.9345</d>
<d>0.9367</d>
<d>0.9334</d>
<d>0.9372</d>
<d>0.9371</d>
<d>0.9354</d>
<d>0.9353</d>
<d>0.9357</d>
<d>0.9349</d>
<d>0.9337</d>
<d>0.9336</d>
<d>0.9365</d>
<d>0.934</d>
<d>0.9342</d>
<d>0.9353</d>
<d>0.932</d>
<d>0.9332</d>
<d>0.9338</d>
<d>0.9377</d>
<d>0.932</d>
<d>0.9386</d>
<d>0.9366</d>
<d>0.9358</d>
<d>0.9329</d>
<d>0.9356</d>
<d>0.9355</d>
<d>0.9386</d>
<d>0.9346</d>
<d>0.9365</d>
<d>0.9375</d>
<d>0.9361</d>
<d>0.9371</d>
<d>0.9357</d>
<d>0.9374</d>
<d>0.9379</d>
<d>0.9343</d>
<d>0.9359</d>
<d>0.9349</d>
<d>0.9335</d>
<d>0.9373</d>
<d>0.9339</d>
<d>0.9363</d>
<d>0.9338</d>
<d>0.9346</d>
<d>0.9384</d>
<d>0.9361</d>
<d>0.9366</d>
<d>0.9363</d>
<d>0.9365</d>
<d>0.9376</d>
<d>0.9377</d>
<d>0.9367</d>
<d>0.9362</d>
<d>0.9376</d>
<d>0.9334</d>
<d>0.9363</d>
<d>0.9394</d>
<d>0.9365</d>
<d>0.9353</d>
<d>0.9358</d>
<d>0.935</d>
<d>0.939</d>
<d>0.9371</d>
<d>0.9361</d>
<d>0.9343</d>
<d>0.9359</d>
<d>0.9386</d>
<d>0.9356</d>
<d>0.935</d>
<d>0.9391</d>
<d>0.9366</d>
<d>0.9357</d>
<d>0.9371</d>
<d>0.9364</d>
<d>0.9374</d>
<d>0.9409</d>
<d>0.9351</d>
<d>0.9343</d>
<d>0.9382</d>
<d>0.9357</d>
<d>0.9357</d>
<d>0.9388</d>
<d>0.9413</d>
<d>0.9398</d>
<d>0.9362</d>
<d>0.9366</d>
<d>0.9367</d>
<d>0.9387</d>
<d>0.9372</d>
<d>0.9345</d>
<d>0.9372</d>
<d>0.937</d>
<d>0.9392</d>
<d>0.9371</d>
<d>0.9385</d>
<d>0.9357</d>
<d>0.938</d>
<d>0.9366</d>
<d>0.9353</d>
<d>0.9374</d>
<d>0.9351</d>
<d>0.9353</d>
<d>0.9348</d>
<d>0.9373</d>
<d>0.9371</d>
<d>0.9395</d>
<d>0.9351</d>
<d>0.9388</d>
<d>0.9372</d>
<d>0.9399</d>
<d>0.9408</d>
<d>0.937</d>
<d>0.9413</d>
<d>0.9361</d>
<d>0.9386</d>
<d>0.9398</d>
<d>0.9417</d>
<d>0.939</d>
<d>0.9351</d>
<d>0.9356</d>
<d>0.9384</d>
<d>0.937</d>
<d>0.9371</d>
<d>0.9389</d>
<d>0.9386</d>
<d>0.9379</d>
<d>0.9379</d>
</Subcolumn>
</YColumn>
<YColumn Width="92" Decimals="7" Subcolumns="1">
<Title>6.25</Title>
<Subcolumn>
<d>0.7341</d>
<d>0.7352</d>
<d>0.7351</d>
<d>0.7349</d>
<d>0.7338</d>
<d>0.7334</d>
<d>0.7344</d>
<d>0.735</d>
<d>0.7354</d>
<d>0.7332</d>
<d>0.7348</d>
<d>0.7345</d>
<d>0.7355</d>
<d>0.7327</d>
<d>0.7351</d>
<d>0.7337</d>
<d>0.735</d>
<d>0.7352</d>
<d>0.7353</d>
<d>0.7349</d>
<d>0.7338</d>
<d>0.7359</d>
<d>0.7348</d>
<d>0.7342</d>
<d>0.736</d>
<d>0.7354</d>
<d>0.7358</d>
<d>0.7326</d>
<d>0.7367</d>
<d>0.7342</d>
<d>0.7346</d>
<d>0.7347</d>
<d>0.7348</d>
<d>0.7343</d>
<d>0.7358</d>
<d>0.7357</d>
<d>0.7365</d>
<d>0.736</d>
<d>0.7348</d>
<d>0.7378</d>
<d>0.7346</d>
<d>0.7366</d>
<d>0.7358</d>
<d>0.7358</d>
<d>0.7361</d>
<d>0.7357</d>
<d>0.7351</d>
<d>0.7361</d>
<d>0.7371</d>
<d>0.7349</d>
<d>0.7374</d>
<d>0.7384</d>
<d>0.7362</d>
<d>0.7371</d>
<d>0.735</d>
<d>0.7388</d>
<d>0.7377</d>
<d>0.7373</d>
<d>0.7381</d>
<d>0.736</d>
<d>0.7377</d>
<d>0.7362</d>
<d>0.7388</d>
<d>0.7367</d>
<d>0.7367</d>
<d>0.7383</d>
<d>0.7375</d>
<d>0.7388</d>
<d>0.7391</d>
<d>0.7388</d>
<d>0.7388</d>
<d>0.7379</d>
<d>0.7386</d>
<d>0.74</d>
<d>0.7398</d>
<d>0.7405</d>
<d>0.7393</d>
<d>0.742</d>
<d>0.7394</d>
<d>0.741</d>
<d>0.7401</d>
<d>0.7396</d>
<d>0.7412</d>
<d>0.7399</d>
<d>0.742</d>
<d>0.7395</d>
<d>0.741</d>
<d>0.7395</d>
<d>0.7412</d>
<d>0.7417</d>
<d>0.741</d>
<d>0.7427</d>
<d>0.7421</d>
<d>0.7424</d>
<d>0.7429</d>
<d>0.7419</d>
<d>0.7427</d>
<d>0.7418</d>
<d>0.742</d>
<d>0.7422</d>
<d>0.7424</d>
<d>0.7466</d>
<d>0.7441</d>
<d>0.7454</d>
<d>0.7452</d>
<d>0.744</d>
<d>0.7456</d>
<d>0.7474</d>
<d>0.7461</d>
<d>0.7481</d>
<d>0.749</d>
<d>0.7465</d>
<d>0.748</d>
<d>0.751</d>
<d>0.7488</d>
<d>0.7488</d>
<d>0.7498</d>
<d>0.7522</d>
<d>0.751</d>
<d>0.7511</d>
<d>0.7535</d>
<d>0.7515</d>
<d>0.7536</d>
<d>0.7557</d>
<d>0.7549</d>
<d>0.7538</d>
<d>0.754</d>
<d>0.7542</d>
<d>0.7552</d>
<d>0.7571</d>
<d>0.757</d>
<d>0.7569</d>
<d>0.7581</d>
<d>0.7587</d>
<d>0.761</d>
<d>0.7607</d>
<d>0.762</d>
<d>0.763</d>
<d>0.7653</d>
<d>0.765</d>
<d>0.7659</d>
<d>0.767</d>
<d>0.7677</d>
<d>0.7711</d>
<d>0.7703</d>
<d>0.77</d>
<d>0.7719</d>
<d>0.7716</d>
<d>0.7753</d>
<d>0.7756</d>
<d>0.7759</d>
<d>0.7764</d>
<d>0.777</d>
<d>0.7784</d>
<d>0.7807</d>
<d>0.7838</d>
<d>0.7848</d>
<d>0.7863</d>
<d>0.7883</d>
<d>0.789</d>
<d>0.7898</d>
<d>0.79</d>
<d>0.7928</d>
<d>0.796</d>
<d>0.7974</d>
<d>0.798</d>
<d>0.8012</d>
<d>0.8011</d>
<d>0.8075</d>
<d>0.8033</d>
<d>0.8072</d>
<d>0.8098</d>
<d>0.8099</d>
<d>0.8126</d>
<d>0.8122</d>
<d>0.8185</d>
<d>0.8186</d>
<d>0.8213</d>
<d>0.8222</d>
<d>0.8236</d>
<d>0.8285</d>
<d>0.828</d>
<d>0.8294</d>
<d>0.8327</d>
<d>0.8363</d>
<d>0.8392</d>
<d>0.8387</d>
<d>0.8421</d>
<d>0.8435</d>
<d>0.8475</d>
<d>0.8473</d>
<d>0.8512</d>
<d>0.854</d>
<d>0.8545</d>
<d>0.8551</d>
<d>0.8612</d>
<d>0.8609</d>
<d>0.8622</d>
<d>0.8645</d>
<d>0.8676</d>
<d>0.8696</d>
<d>0.8708</d>
<d>0.8734</d>
<d>0.8765</d>
<d>0.876</d>
<d>0.8784</d>
<d>0.8822</d>
<d>0.8836</d>
<d>0.8855</d>
<d>0.8839</d>
<d>0.8902</d>
<d>0.8915</d>
<d>0.8926</d>
<d>0.8944</d>
<d>0.8962</d>
<d>0.8967</d>
<d>0.8991</d>
<d>0.9011</d>
<d>0.9045</d>
<d>0.9025</d>
<d>0.9042</d>
<d>0.9094</d>
<d>0.908</d>
<d>0.9101</d>
<d>0.9097</d>
<d>0.9146</d>
<d>0.9157</d>
<d>0.9192</d>
<d>0.9165</d>
<d>0.9152</d>
<d>0.9187</d>
<d>0.9207</d>
<d>0.9192</d>
<d>0.9232</d>
<d>0.9225</d>
<d>0.9222</d>
<d>0.9211</d>
<d>0.9237</d>
<d>0.9272</d>
<d>0.925</d>
<d>0.9252</d>
<d>0.9275</d>
<d>0.9282</d>
<d>0.9272</d>
<d>0.928</d>
<d>0.9291</d>
<d>0.9278</d>
<d>0.927</d>
<d>0.9314</d>
<d>0.9293</d>
<d>0.9313</d>
<d>0.9295</d>
<d>0.9311</d>
<d>0.9273</d>
<d>0.9311</d>
<d>0.934</d>
<d>0.9292</d>
<d>0.9294</d>
<d>0.9293</d>
<d>0.9289</d>
<d>0.9329</d>
<d>0.9301</d>
<d>0.9301</d>
<d>0.9288</d>
<d>0.9292</d>
<d>0.9307</d>
<d>0.9281</d>
<d>0.9291</d>
<d>0.9301</d>
<d>0.9302</d>
<d>0.928</d>
<d>0.9306</d>
<d>0.9309</d>
<d>0.9265</d>
<d>0.9294</d>
<d>0.9289</d>
<d>0.9311</d>
<d>0.9305</d>
<d>0.9295</d>
<d>0.9288</d>
<d>0.9299</d>
<d>0.9294</d>
<d>0.9261</d>
<d>0.9274</d>
<d>0.9266</d>
<d>0.9297</d>
<d>0.929</d>
<d>0.9275</d>
<d>0.9268</d>
<d>0.931</d>
<d>0.9288</d>
<d>0.9265</d>
<d>0.9304</d>
<d>0.9286</d>
<d>0.9245</d>
<d>0.9277</d>
<d>0.9286</d>
<d>0.9254</d>
<d>0.9276</d>
<d>0.9292</d>
<d>0.9265</d>
<d>0.9254</d>
<d>0.9276</d>
<d>0.9264</d>
<d>0.9267</d>
<d>0.9257</d>
<d>0.9275</d>
<d>0.9274</d>
<d>0.9263</d>
<d>0.9293</d>
<d>0.9253</d>
<d>0.9283</d>
<d>0.9282</d>
<d>0.926</d>
<d>0.9284</d>
<d>0.9279</d>
<d>0.928</d>
<d>0.9269</d>
<d>0.9282</d>
<d>0.9289</d>
<d>0.9272</d>
<d>0.9285</d>
<d>0.9272</d>
<d>0.9297</d>
<d>0.9292</d>
<d>0.9281</d>
<d>0.9283</d>
<d>0.9271</d>
<d>0.9288</d>
<d>0.9283</d>
<d>0.9297</d>
<d>0.9283</d>
<d>0.9285</d>
<d>0.9275</d>
<d>0.9287</d>
<d>0.9269</d>
<d>0.9279</d>
<d>0.9293</d>
<d>0.9262</d>
<d>0.9256</d>
<d>0.9303</d>
<d>0.9317</d>
<d>0.9261</d>
<d>0.929</d>
<d>0.9294</d>
<d>0.9289</d>
<d>0.9297</d>
<d>0.9276</d>
<d>0.9301</d>
<d>0.9274</d>
<d>0.9305</d>
<d>0.9276</d>
<d>0.9295</d>
<d>0.9276</d>
<d>0.9258</d>
<d>0.929</d>
<d>0.9289</d>
<d>0.9293</d>
<d>0.9288</d>
<d>0.9276</d>
<d>0.9297</d>
<d>0.9308</d>
<d>0.9304</d>
<d>0.929</d>
<d>0.9287</d>
<d>0.9286</d>
<d>0.9306</d>
<d>0.9305</d>
<d>0.9324</d>
<d>0.93</d>
<d>0.929</d>
<d>0.9291</d>
<d>0.9293</d>
<d>0.9284</d>
<d>0.9306</d>
<d>0.9271</d>
<d>0.9292</d>
<d>0.9297</d>
<d>0.9295</d>
<d>0.9292</d>
<d>0.9282</d>
<d>0.9301</d>
<d>0.9278</d>
<d>0.9307</d>
<d>0.9296</d>
<d>0.9295</d>
<d>0.9289</d>
<d>0.9307</d>
<d>0.9302</d>
<d>0.9297</d>
<d>0.9305</d>
<d>0.9267</d>
<d>0.9283</d>
<d>0.9294</d>
<d>0.9285</d>
<d>0.9285</d>
<d>0.9292</d>
<d>0.9308</d>
<d>0.9318</d>
<d>0.9268</d>
<d>0.9298</d>
<d>0.9307</d>
<d>0.9309</d>
<d>0.9325</d>
<d>0.9326</d>
<d>0.9309</d>
<d>0.9306</d>
<d>0.9296</d>
<d>0.932</d>
<d>0.9316</d>
<d>0.9318</d>
<d>0.9328</d>
<d>0.9316</d>
<d>0.9319</d>
<d>0.9297</d>
<d>0.9324</d>
<d>0.9346</d>
<d>0.9334</d>
<d>0.9305</d>
<d>0.9308</d>
<d>0.9303</d>
<d>0.9308</d>
<d>0.931</d>
<d>0.9303</d>
<d>0.9303</d>
<d>0.9307</d>
<d>0.9333</d>
<d>0.9312</d>
<d>0.9319</d>
<d>0.9325</d>
<d>0.9322</d>
<d>0.933</d>
<d>0.9317</d>
<d>0.9327</d>
<d>0.9307</d>
<d>0.9309</d>
<d>0.9294</d>
<d>0.9305</d>
<d>0.9311</d>
<d>0.9328</d>
<d>0.9309</d>
<d>0.9311</d>
<d>0.9298</d>
<d>0.9307</d>
<d>0.9314</d>
<d>0.9329</d>
<d>0.9279</d>
<d>0.934</d>
<d>0.9335</d>
<d>0.9315</d>
<d>0.9297</d>
<d>0.9307</d>
<d>0.9321</d>
<d>0.9334</d>
<d>0.9343</d>
<d>0.9338</d>
<d>0.9307</d>
<d>0.9339</d>
<d>0.9317</d>
<d>0.9314</d>
<d>0.9342</d>
<d>0.9314</d>
<d>0.9327</d>
<d>0.9292</d>
<d>0.9312</d>
<d>0.9318</d>
<d>0.9294</d>
<d>0.9311</d>
<d>0.9349</d>
<d>0.9325</d>
<d>0.9353</d>
<d>0.9328</d>
<d>0.9322</d>
<d>0.9308</d>
<d>0.9318</d>
<d>0.9335</d>
<d>0.9304</d>
<d>0.9315</d>
<d>0.9334</d>
<d>0.9292</d>
<d>0.9295</d>
<d>0.9286</d>
<d>0.9351</d>
<d>0.9328</d>
<d>0.9347</d>
<d>0.9314</d>
<d>0.9339</d>
<d>0.9329</d>
<d>0.9358</d>
<d>0.9372</d>
<d>0.9297</d>
<d>0.9295</d>
<d>0.9353</d>
<d>0.9343</d>
<d>0.931</d>
<d>0.9354</d>
<d>0.9348</d>
<d>0.9323</d>
<d>0.9313</d>
<d>0.9325</d>
<d>0.9358</d>
<d>0.934</d>
<d>0.9343</d>
<d>0.9367</d>
<d>0.9324</d>
<d>0.932</d>
<d>0.9305</d>
<d>0.9354</d>
<d>0.9328</d>
<d>0.9308</d>
<d>0.9364</d>
<d>0.9298</d>
<d>0.9339</d>
<d>0.934</d>
<d>0.9348</d>
<d>0.9317</d>
<d>0.9329</d>
<d>0.9316</d>
<d>0.9323</d>
<d>0.9329</d>
<d>0.9353</d>
<d>0.932</d>
<d>0.9329</d>
<d>0.9336</d>
<d>0.9344</d>
<d>0.9324</d>
<d>0.9347</d>
<d>0.932</d>
<d>0.9317</d>
<d>0.9349</d>
<d>0.9349</d>
<d>0.932</d>
<d>0.9323</d>
<d>0.9326</d>
<d>0.9364</d>
<d>0.9371</d>
<d>0.9357</d>
<d>0.935</d>
<d>0.9339</d>
<d>0.9327</d>
<d>0.9316</d>
<d>0.9341</d>
<d>0.9353</d>
<d>0.9373</d>
<d>0.9316</d>
<d>0.9345</d>
<d>0.9351</d>
<d>0.9324</d>
<d>0.9344</d>
<d>0.9317</d>
<d>0.9349</d>
<d>0.9333</d>
<d>0.9342</d>
<d>0.9353</d>
<d>0.9321</d>
<d>0.9351</d>
<d>0.9303</d>
<d>0.9304</d>
<d>0.9314</d>
<d>0.9328</d>
<d>0.9315</d>
<d>0.9339</d>
<d>0.9331</d>
<d>0.9313</d>
<d>0.9344</d>
<d>0.9363</d>
<d>0.9349</d>
<d>0.9341</d>
<d>0.9333</d>
<d>0.9343</d>
<d>0.9314</d>
<d>0.9365</d>
<d>0.9346</d>
<d>0.9367</d>
<d>0.9333</d>
<d>0.9319</d>
<d>0.9333</d>
<d>0.9348</d>
<d>0.9333</d>
<d>0.9345</d>
<d>0.9303</d>
<d>0.9349</d>
<d>0.9339</d>
<d>0.9354</d>
<d>0.9314</d>
<d>0.9331</d>
<d>0.9329</d>
<d>0.9346</d>
<d>0.9335</d>
<d>0.9329</d>
<d>0.9321</d>
</Subcolumn>
</YColumn>
<YColumn Width="92" Decimals="4" Subcolumns="1">
<Title>0</Title>
<Subcolumn>
<d>0.7683</d>
<d>0.7685</d>
<d>0.7684</d>
<d>0.768</d>
<d>0.7673</d>
<d>0.7681</d>
<d>0.7681</d>
<d>0.7685</d>
<d>0.7679</d>
<d>0.7676</d>
<d>0.768</d>
<d>0.7693</d>
<d>0.7687</d>
<d>0.7679</d>
<d>0.768</d>
<d>0.7682</d>
<d>0.7677</d>
<d>0.7671</d>
<d>0.7701</d>
<d>0.7682</d>
<d>0.7687</d>
<d>0.7695</d>
<d>0.7677</d>
<d>0.7683</d>
<d>0.7689</d>
<d>0.7688</d>
<d>0.7697</d>
<d>0.7701</d>
<d>0.7675</d>
<d>0.7695</d>
<d>0.7692</d>
<d>0.7703</d>
<d>0.7677</d>
<d>0.7697</d>
<d>0.7706</d>
<d>0.7688</d>
<d>0.7691</d>
<d>0.769</d>
<d>0.7717</d>
<d>0.7711</d>
<d>0.7691</d>
<d>0.7726</d>
<d>0.7712</d>
<d>0.7702</d>
<d>0.771</d>
<d>0.7715</d>
<d>0.7709</d>
<d>0.7696</d>
<d>0.7726</d>
<d>0.772</d>
<d>0.7712</d>
<d>0.7712</d>
<d>0.7713</d>
<d>0.7723</d>
<d>0.7709</d>
<d>0.7715</d>
<d>0.773</d>
<d>0.7731</d>
<d>0.7707</d>
<d>0.7724</d>
<d>0.7745</d>
<d>0.7733</d>
<d>0.7746</d>
<d>0.7725</d>
<d>0.7735</d>
<d>0.775</d>
<d>0.7742</d>
<d>0.776</d>
<d>0.7744</d>
<d>0.7736</d>
<d>0.7764</d>
<d>0.7753</d>
<d>0.775</d>
<d>0.7757</d>
<d>0.7761</d>
<d>0.7764</d>
<d>0.7777</d>
<d>0.777</d>
<d>0.7803</d>
<d>0.7774</d>
<d>0.7786</d>
<d>0.7771</d>
<d>0.7784</d>
<d>0.7788</d>
<d>0.7793</d>
<d>0.7791</d>
<d>0.7789</d>
<d>0.7813</d>
<d>0.7815</d>
<d>0.7828</d>
<d>0.7815</d>
<d>0.7832</d>
<d>0.7829</d>
<d>0.7814</d>
<d>0.785</d>
<d>0.785</d>
<d>0.7855</d>
<d>0.7859</d>
<d>0.7852</d>
<d>0.7857</d>
<d>0.7878</d>
<d>0.7879</d>
<d>0.7875</d>
<d>0.7896</d>
<d>0.7896</d>
<d>0.79</d>
<d>0.7902</d>
<d>0.7923</d>
<d>0.7927</d>
<d>0.7925</d>
<d>0.7937</d>
<d>0.7922</d>
<d>0.7936</d>
<d>0.7954</d>
<d>0.797</d>
<d>0.7957</d>
<d>0.8002</d>
<d>0.8004</d>
<d>0.8027</d>
<d>0.8012</d>
<d>0.8026</d>
<d>0.8032</d>
<d>0.8042</d>
<d>0.8061</d>
<d>0.8069</d>
<d>0.8078</d>
<d>0.811</d>
<d>0.809</d>
<d>0.8088</d>
<d>0.8118</d>
<d>0.8158</d>
<d>0.8146</d>
<d>0.8152</d>
<d>0.8164</d>
<d>0.8179</d>
<d>0.8177</d>
<d>0.8207</d>
<d>0.8197</d>
<d>0.8228</d>
<d>0.8248</d>
<d>0.8248</d>
<d>0.8277</d>
<d>0.828</d>
<d>0.8294</d>
<d>0.8332</d>
<d>0.8326</d>
<d>0.8334</d>
<d>0.8378</d>
<d>0.8374</d>
<d>0.8384</d>
<d>0.8388</d>
<d>0.8437</d>
<d>0.8443</d>
<d>0.8428</d>
<d>0.8445</d>
<d>0.8462</d>
<d>0.8481</d>
<d>0.8505</d>
<d>0.8525</d>
<d>0.8512</d>
<d>0.8565</d>
<d>0.8572</d>
<d>0.8579</d>
<d>0.8578</d>
<d>0.8618</d>
<d>0.8642</d>
<d>0.8635</d>
<d>0.8658</d>
<d>0.8667</d>
<d>0.8677</d>
<d>0.8732</d>
<d>0.8729</d>
<d>0.8729</d>
<d>0.8732</d>
<d>0.8773</d>
<d>0.8808</d>
<d>0.8815</d>
<d>0.8795</d>
<d>0.8792</d>
<d>0.884</d>
<d>0.8847</d>
<d>0.8861</d>
<d>0.886</d>
<d>0.8864</d>
<d>0.8884</d>
<d>0.8897</d>
<d>0.8925</d>
<d>0.8949</d>
<d>0.8968</d>
<d>0.8979</d>
<d>0.8966</d>
<d>0.8971</d>
<d>0.8998</d>
<d>0.9007</d>
<d>0.9022</d>
<d>0.9021</d>
<d>0.9021</d>
<d>0.9047</d>
<d>0.9058</d>
<d>0.906</d>
<d>0.9091</d>
<d>0.9107</d>
<d>0.9123</d>
<d>0.9117</d>
<d>0.9116</d>
<d>0.9142</d>
<d>0.9159</d>
<d>0.9129</d>
<d>0.9142</d>
<d>0.9151</d>
<d>0.917</d>
<d>0.9174</d>
<d>0.916</d>
<d>0.9201</d>
<d>0.9207</d>
<d>0.9202</d>
<d>0.9203</d>
<d>0.9235</d>
<d>0.9232</d>
<d>0.9229</d>
<d>0.9223</d>
<d>0.9236</d>
<d>0.9248</d>
<d>0.9266</d>
<d>0.928</d>
<d>0.9272</d>
<d>0.9269</d>
<d>0.9302</d>
<d>0.928</d>
<d>0.9286</d>
<d>0.9293</d>
<d>0.9302</d>
<d>0.9287</d>
<d>0.9313</d>
<d>0.9304</d>
<d>0.9318</d>
<d>0.9318</d>
<d>0.9336</d>
<d>0.9333</d>
<d>0.9305</d>
<d>0.9319</d>
<d>0.9342</d>
<d>0.932</d>
<d>0.934</d>
<d>0.9354</d>
<d>0.9339</d>
<d>0.9326</d>
<d>0.9329</d>
<d>0.9325</d>
<d>0.9338</d>
<d>0.9333</d>
<d>0.934</d>
<d>0.9324</d>
<d>0.9305</d>
<d>0.9335</d>
<d>0.9312</d>
<d>0.9312</d>
<d>0.933</d>
<d>0.9318</d>
<d>0.9304</d>
<d>0.9344</d>
<d>0.9307</d>
<d>0.9304</d>
<d>0.9314</d>
<d>0.9303</d>
<d>0.9344</d>
<d>0.9324</d>
<d>0.9317</d>
<d>0.9306</d>
<d>0.9321</d>
<d>0.9314</d>
<d>0.9317</d>
<d>0.9298</d>
<d>0.9307</d>
<d>0.9296</d>
<d>0.9306</d>
<d>0.9293</d>
<d>0.9288</d>
<d>0.9297</d>
<d>0.9316</d>
<d>0.9283</d>
<d>0.9307</d>
<d>0.9298</d>
<d>0.9283</d>
<d>0.9296</d>
<d>0.9305</d>
<d>0.9299</d>
<d>0.9287</d>
<d>0.9278</d>
<d>0.9286</d>
<d>0.9272</d>
<d>0.9306</d>
<d>0.928</d>
<d>0.9279</d>
<d>0.9304</d>
<d>0.9289</d>
<d>0.9267</d>
<d>0.9281</d>
<d>0.9297</d>
<d>0.9283</d>
<d>0.9314</d>
<d>0.9288</d>
<d>0.9284</d>
<d>0.9279</d>
<d>0.9264</d>
<d>0.9306</d>
<d>0.9259</d>
<d>0.9291</d>
<d>0.9291</d>
<d>0.9283</d>
<d>0.9269</d>
<d>0.9286</d>
<d>0.9289</d>
<d>0.9279</d>
<d>0.9292</d>
<d>0.9313</d>
<d>0.9299</d>
<d>0.9283</d>
<d>0.9286</d>
<d>0.9307</d>
<d>0.9261</d>
<d>0.9309</d>
<d>0.9284</d>
<d>0.9292</d>
<d>0.9299</d>
<d>0.9292</d>
<d>0.929</d>
<d>0.9277</d>
<d>0.9291</d>
<d>0.93</d>
<d>0.9278</d>
<d>0.9302</d>
<d>0.9287</d>
<d>0.9305</d>
<d>0.9284</d>
<d>0.9281</d>
<d>0.929</d>
<d>0.9292</d>
<d>0.9298</d>
<d>0.9291</d>
<d>0.9301</d>
<d>0.9289</d>
<d>0.931</d>
<d>0.9333</d>
<d>0.9294</d>
<d>0.9311</d>
<d>0.9271</d>
<d>0.9292</d>
<d>0.9323</d>
<d>0.9287</d>
<d>0.931</d>
<d>0.9297</d>
<d>0.9308</d>
<d>0.9312</d>
<d>0.9286</d>
<d>0.9285</d>
<d>0.9301</d>
<d>0.9293</d>
<d>0.9299</d>
<d>0.9317</d>
<d>0.9306</d>
<d>0.929</d>
<d>0.9299</d>
<d>0.9285</d>
<d>0.9291</d>
<d>0.93</d>
<d>0.9305</d>
<d>0.93</d>
<d>0.9304</d>
<d>0.9293</d>
<d>0.9289</d>
<d>0.9327</d>
<d>0.9314</d>
<d>0.9284</d>
<d>0.93</d>
<d>0.9316</d>
<d>0.9302</d>
<d>0.9298</d>
<d>0.9304</d>
<d>0.9316</d>
<d>0.9292</d>
<d>0.9298</d>
<d>0.9293</d>
<d>0.9297</d>
<d>0.9313</d>
<d>0.9316</d>
<d>0.9298</d>
<d>0.9309</d>
<d>0.9291</d>
<d>0.9319</d>
<d>0.9312</d>
<d>0.9325</d>
<d>0.9288</d>
<d>0.9309</d>
<d>0.929</d>
<d>0.9318</d>
<d>0.9326</d>
<d>0.9324</d>
<d>0.9335</d>
<d>0.9315</d>
<d>0.9331</d>
<d>0.9305</d>
<d>0.9324</d>
<d>0.9336</d>
<d>0.9325</d>
<d>0.9302</d>
<d>0.9335</d>
<d>0.9336</d>
<d>0.9329</d>
<d>0.9309</d>
<d>0.932</d>
<d>0.9309</d>
<d>0.9301</d>
<d>0.9316</d>
<d>0.9316</d>
<d>0.9321</d>
<d>0.9307</d>
<d>0.9308</d>
<d>0.9331</d>
<d>0.9309</d>
<d>0.9332</d>
<d>0.9306</d>
<d>0.9327</d>
<d>0.9327</d>
<d>0.9325</d>
<d>0.9333</d>
<d>0.9353</d>
<d>0.9324</d>
<d>0.9346</d>
<d>0.9345</d>
<d>0.9339</d>
<d>0.9335</d>
<d>0.9347</d>
<d>0.9315</d>
<d>0.9358</d>
<d>0.9328</d>
<d>0.9337</d>
<d>0.932</d>
<d>0.9321</d>
<d>0.9313</d>
<d>0.9323</d>
<d>0.9331</d>
<d>0.9338</d>
<d>0.9352</d>
<d>0.9302</d>
<d>0.9335</d>
<d>0.9341</d>
<d>0.9357</d>
<d>0.9331</d>
<d>0.933</d>
<d>0.9347</d>
<d>0.9333</d>
<d>0.9324</d>
<d>0.9325</d>
<d>0.9345</d>
<d>0.9343</d>
<d>0.9322</d>
<d>0.9333</d>
<d>0.936</d>
<d>0.9348</d>
<d>0.9363</d>
<d>0.9347</d>
<d>0.9328</d>
<d>0.934</d>
<d>0.9339</d>
<d>0.9338</d>
<d>0.9344</d>
<d>0.9344</d>
<d>0.9338</d>
<d>0.9364</d>
<d>0.933</d>
<d>0.9351</d>
<d>0.9341</d>
<d>0.9354</d>
<d>0.9367</d>
<d>0.9339</d>
<d>0.9323</d>
<d>0.9358</d>
<d>0.9353</d>
<d>0.9333</d>
<d>0.9338</d>
<d>0.9345</d>
<d>0.934</d>
<d>0.9349</d>
<d>0.9343</d>
<d>0.9345</d>
<d>0.9353</d>
<d>0.9352</d>
<d>0.9364</d>
<d>0.9352</d>
<d>0.9335</d>
<d>0.9363</d>
<d>0.9341</d>
<d>0.9349</d>
<d>0.9327</d>
<d>0.9326</d>
<d>0.934</d>
<d>0.9347</d>
<d>0.9345</d>
<d>0.9353</d>
<d>0.9326</d>
<d>0.9333</d>
<d>0.9327</d>
<d>0.9351</d>
<d>0.9352</d>
<d>0.9319</d>
<d>0.9335</d>
<d>0.9367</d>
<d>0.9363</d>
<d>0.934</d>
<d>0.936</d>
<d>0.937</d>
<d>0.9359</d>
<d>0.9351</d>
<d>0.9359</d>
<d>0.9344</d>
<d>0.9338</d>
<d>0.933</d>
<d>0.9319</d>
<d>0.9326</d>
<d>0.9368</d>
<d>0.936</d>
<d>0.9383</d>
<d>0.9335</d>
<d>0.9341</d>
<d>0.9356</d>
<d>0.936</d>
<d>0.9371</d>
<d>0.934</d>
<d>0.9353</d>
<d>0.9356</d>
<d>0.937</d>
<d>0.9383</d>
<d>0.9339</d>
<d>0.9374</d>
<d>0.9363</d>
<d>0.9354</d>
<d>0.9335</d>
<d>0.9353</d>
<d>0.9352</d>
<d>0.9343</d>
<d>0.9372</d>
<d>0.9372</d>
<d>0.9356</d>
<d>0.9356</d>
<d>0.9358</d>
<d>0.9373</d>
<d>0.9322</d>
<d>0.9357</d>
<d>0.9356</d>
<d>0.9347</d>
<d>0.9329</d>
<d>0.936</d>
<d>0.9399</d>
<d>0.9335</d>
<d>0.9362</d>
<d>0.9326</d>
<d>0.9355</d>
<d>0.935</d>
<d>0.9363</d>
<d>0.9377</d>
<d>0.9344</d>
<d>0.9379</d>
<d>0.936</d>
<d>0.9365</d>
<d>0.9378</d>
<d>0.9367</d>
<d>0.9356</d>
<d>0.9383</d>
<d>0.9337</d>
<d>0.9351</d>
<d>0.9377</d>
<d>0.9369</d>
<d>0.9382</d>
<d>0.9357</d>
<d>0.9359</d>
<d>0.936</d>
<d>0.9377</d>
<d>0.9368</d>
<d>0.9346</d>
<d>0.9356</d>
<d>0.9363</d>
<d>0.9374</d>
<d>0.9351</d>
<d>0.9369</d>
<d>0.9394</d>
<d>0.937</d>
<d>0.9355</d>
<d>0.9341</d>
<d>0.9358</d>
<d>0.9367</d>
</Subcolumn>
</YColumn>
</Table>
<Table ID="Table31" XFormat="numbers" YFormat="replicates" Replicates="1" TableType="XY" EVFormat="AsteriskAfterNumber">
<Title>WT + DiF first div</Title>
<RowTitlesColumn Width="84">
<Subcolumn></Subcolumn>
</RowTitlesColumn>
<XColumn Width="108" Subcolumns="1" Decimals="3">
<Title>Temperature [<Font Face="Times New Roman">°</Font>C]</Title>
<Subcolumn>
<d>35.102</d>
<d>35.255</d>
<d>35.404</d>
<d>35.524</d>
<d>35.613</d>
<d>35.703</d>
<d>35.848</d>
<d>35.941</d>
<d>36.031</d>
<d>36.09</d>
<d>36.21</d>
<d>36.359</d>
<d>36.448</d>
<d>36.538</d>
<d>36.627</d>
<d>36.773</d>
<d>36.832</d>
<d>36.956</d>
<d>37.041</d>
<d>37.131</d>
<d>37.254</d>
<d>37.344</d>
<d>37.433</d>
<d>37.493</d>
<d>37.642</d>
<d>37.731</d>
<d>37.851</d>
<d>37.911</d>
<d>38.06</d>
<d>38.179</d>
<d>38.265</d>
<d>38.358</d>
<d>38.448</d>
<d>38.537</d>
<d>38.594</d>
<d>38.743</d>
<d>38.836</d>
<d>38.952</d>
<d>39.045</d>
<d>39.101</d>
<d>39.254</d>
<d>39.314</d>
<d>39.463</d>
<d>39.523</d>
<d>39.669</d>
<d>39.762</d>
<d>39.852</d>
<d>39.941</d>
<d>40.09</d>
<d>40.15</d>
<d>40.24</d>
<d>40.355</d>
<d>40.449</d>
<d>40.569</d>
<d>40.624</d>
<d>40.748</d>
<d>40.837</d>
<d>40.957</d>
<d>41.043</d>
<d>41.162</d>
<d>41.256</d>
<d>41.405</d>
<d>41.431</d>
<d>41.554</d>
<d>41.674</d>
<d>41.794</d>
<d>41.883</d>
<d>41.973</d>
<d>42.092</d>
<d>42.182</d>
<d>42.242</d>
<d>42.332</d>
<d>42.481</d>
<d>42.601</d>
<d>42.66</d>
<d>42.78</d>
<d>42.9</d>
<d>42.985</d>
<d>43.075</d>
<d>43.199</d>
<d>43.288</d>
<d>43.374</d>
<d>43.494</d>
<d>43.587</d>
<d>43.677</d>
<d>43.767</d>
<d>43.886</d>
<d>44.006</d>
<d>44.096</d>
<d>44.185</d>
<d>44.275</d>
<d>44.365</d>
<d>44.515</d>
<d>44.634</d>
<d>44.754</d>
<d>44.814</d>
<d>44.903</d>
<d>44.993</d>
<d>45.053</d>
<d>45.199</d>
<d>45.318</d>
<d>45.412</d>
<d>45.532</d>
<d>45.618</d>
<d>45.741</d>
<d>45.801</d>
<d>45.891</d>
<d>46.007</d>
<d>46.156</d>
<d>46.25</d>
<d>46.34</d>
<d>46.426</d>
<d>46.486</d>
<d>46.609</d>
<d>46.729</d>
<d>46.818</d>
<d>46.938</d>
<d>47.058</d>
<d>47.148</d>
<d>47.238</d>
<d>47.328</d>
<d>47.387</d>
<d>47.507</d>
<d>47.627</d>
<d>47.717</d>
<d>47.833</d>
<d>47.956</d>
<d>48.076</d>
<d>48.162</d>
<d>48.256</d>
<d>48.349</d>
<d>48.405</d>
<d>48.495</d>
<d>48.615</d>
<d>48.705</d>
<d>48.825</d>
<d>48.975</d>
<d>49.064</d>
<d>49.154</d>
<d>49.274</d>
<d>49.334</d>
<d>49.484</d>
<d>49.57</d>
<d>49.66</d>
<d>49.72</d>
<d>49.84</d>
<d>49.93</d>
<d>50.083</d>
<d>50.173</d>
<d>50.263</d>
<d>50.383</d>
<d>50.443</d>
<d>50.533</d>
<d>50.649</d>
<d>50.742</d>
<d>50.862</d>
<d>51.042</d>
<d>51.132</d>
<d>51.252</d>
<d>51.312</d>
<d>51.372</d>
<d>51.462</d>
<d>51.582</d>
<d>51.732</d>
<d>51.792</d>
<d>51.911</d>
<d>51.972</d>
<d>52.062</d>
<d>52.152</d>
<d>52.271</d>
<d>52.421</d>
<d>52.511</d>
<d>52.631</d>
<d>52.721</d>
<d>52.841</d>
<d>52.871</d>
<d>52.991</d>
<d>53.081</d>
<d>53.201</d>
<d>53.351</d>
<d>53.411</d>
<d>53.471</d>
<d>53.621</d>
<d>53.711</d>
<d>53.801</d>
<d>53.891</d>
<d>53.981</d>
<d>54.131</d>
<d>54.251</d>
<d>54.311</d>
<d>54.435</d>
<d>54.521</d>
<d>54.638</d>
<d>54.701</d>
<d>54.731</d>
<d>54.911</d>
<d>55.031</d>
<d>55.122</d>
<d>55.241</d>
<d>55.328</d>
<d>55.452</d>
<d>55.512</d>
<d>55.632</d>
<d>55.752</d>
<d>55.808</d>
<d>55.902</d>
<d>56.022</d>
<d>56.112</d>
<d>56.262</d>
<d>56.352</d>
<d>56.442</d>
<d>56.563</d>
<d>56.653</d>
<d>56.743</d>
<d>56.803</d>
<d>56.923</d>
<d>57.073</d>
<d>57.163</d>
<d>57.253</d>
<d>57.343</d>
<d>57.403</d>
<d>57.554</d>
<d>57.674</d>
<d>57.794</d>
<d>57.884</d>
<d>57.944</d>
<d>58.064</d>
<d>58.154</d>
<d>58.245</d>
<d>58.365</d>
<d>58.485</d>
<d>58.605</d>
<d>58.695</d>
<d>58.815</d>
<d>58.906</d>
<d>58.936</d>
<d>59.056</d>
<d>59.146</d>
<d>59.296</d>
<d>59.417</d>
<d>59.503</d>
<d>59.597</d>
<d>59.661</d>
<d>59.747</d>
<d>59.867</d>
<d>60.018</d>
<d>60.108</d>
<d>60.198</d>
<d>60.288</d>
<d>60.378</d>
<d>60.469</d>
<d>60.589</d>
<d>60.679</d>
<d>60.829</d>
<d>60.95</d>
<d>61.04</d>
<d>61.1</d>
<d>61.22</d>
<d>61.311</d>
<d>61.401</d>
<d>61.521</d>
<d>61.638</d>
<d>61.701</d>
<d>61.792</d>
<d>61.916</d>
<d>62.032</d>
<d>62.123</d>
<d>62.213</d>
<d>62.273</d>
<d>62.423</d>
<d>62.544</d>
<d>62.604</d>
<d>62.694</d>
<d>62.815</d>
<d>62.905</d>
<d>63.055</d>
<d>63.176</d>
<d>63.266</d>
<d>63.356</d>
<d>63.447</d>
<d>63.507</d>
<d>63.597</d>
<d>63.748</d>
<d>63.868</d>
<d>63.958</d>
<d>64.049</d>
<d>64.139</d>
<d>64.229</d>
<d>64.319</d>
<d>64.44</d>
<d>64.56</d>
<d>64.681</d>
<d>64.741</d>
<d>64.861</d>
<d>64.952</d>
<d>65.042</d>
<d>65.192</d>
<d>65.283</d>
<d>65.343</d>
<d>65.464</d>
<d>65.554</d>
<d>65.704</d>
<d>65.825</d>
<d>65.885</d>
<d>66.006</d>
<d>66.096</d>
<d>66.186</d>
<d>66.247</d>
<d>66.337</d>
<d>66.458</d>
<d>66.578</d>
<d>66.699</d>
<d>66.823</d>
<d>66.913</d>
<d>67</d>
<d>67.124</d>
<d>67.15</d>
<d>67.271</d>
<d>67.361</d>
<d>67.482</d>
<d>67.632</d>
<d>67.753</d>
<d>67.813</d>
<d>67.904</d>
<d>67.994</d>
<d>68.115</d>
<d>68.175</d>
<d>68.296</d>
<d>68.416</d>
<d>68.507</d>
<d>68.597</d>
<d>68.718</d>
<d>68.808</d>
<d>68.932</d>
<d>69.049</d>
<d>69.11</d>
<d>69.23</d>
<d>69.321</d>
<d>69.411</d>
<d>69.501</d>
<d>69.652</d>
<d>69.712</d>
<d>69.803</d>
<d>69.924</d>
<d>70.014</d>
<d>70.165</d>
<d>70.285</d>
<d>70.346</d>
<d>70.466</d>
<d>70.557</d>
<d>70.678</d>
<d>70.768</d>
<d>70.828</d>
<d>70.919</d>
<d>71.043</d>
<d>71.13</d>
<d>71.224</d>
<d>71.375</d>
<d>71.466</d>
<d>71.583</d>
<d>71.613</d>
<d>71.734</d>
<d>71.885</d>
<d>71.945</d>
<d>72.069</d>
<d>72.186</d>
<d>72.28</d>
<d>72.367</d>
<d>72.458</d>
<d>72.578</d>
<d>72.669</d>
<d>72.76</d>
<d>72.85</d>
<d>72.971</d>
<d>73.122</d>
<d>73.212</d>
<d>73.273</d>
<d>73.367</d>
<d>73.514</d>
<d>73.639</d>
<d>73.729</d>
<d>73.786</d>
<d>73.907</d>
<d>74.001</d>
<d>74.058</d>
<d>74.179</d>
<d>74.269</d>
<d>74.394</d>
<d>74.484</d>
<d>74.635</d>
<d>74.726</d>
<d>74.783</d>
<d>74.907</d>
<d>75.024</d>
<d>75.115</d>
<d>75.209</d>
<d>75.3</d>
<d>75.357</d>
<d>75.511</d>
<d>75.628</d>
<d>75.719</d>
<d>75.81</d>
<d>75.904</d>
<d>76.021</d>
<d>76.112</d>
<d>76.237</d>
<d>76.354</d>
<d>76.444</d>
<d>76.505</d>
<d>76.626</d>
<d>76.747</d>
<d>76.807</d>
<d>76.928</d>
<d>77.049</d>
<d>77.143</d>
<d>77.234</d>
<d>77.321</d>
<d>77.442</d>
<d>77.532</d>
<d>77.684</d>
<d>77.744</d>
<d>77.865</d>
<d>77.925</d>
<d>78.046</d>
<d>78.167</d>
<d>78.258</d>
<d>78.349</d>
<d>78.443</d>
<d>78.564</d>
<d>78.685</d>
<d>78.776</d>
<d>78.897</d>
<d>78.957</d>
<d>79.044</d>
<d>79.169</d>
<d>79.29</d>
<d>79.377</d>
<d>79.471</d>
<d>79.532</d>
<d>79.649</d>
<d>79.774</d>
<d>79.895</d>
<d>79.986</d>
<d>80.077</d>
<d>80.167</d>
<d>80.258</d>
<d>80.409</d>
<d>80.5</d>
<d>80.587</d>
<d>80.682</d>
<d>80.773</d>
<d>80.92</d>
<d>81.015</d>
<d>81.102</d>
<d>81.193</d>
<d>81.283</d>
<d>81.378</d>
<d>81.499</d>
<d>81.616</d>
<d>81.711</d>
<d>81.798</d>
<d>81.893</d>
<d>82.044</d>
<d>82.135</d>
<d>82.252</d>
<d>82.316</d>
<d>82.434</d>
<d>82.494</d>
<d>82.616</d>
<d>82.737</d>
<d>82.831</d>
<d>82.892</d>
<d>83.009</d>
<d>83.1</d>
<d>83.225</d>
<d>83.316</d>
<d>83.467</d>
<d>83.558</d>
<d>83.679</d>
<d>83.766</d>
<d>83.861</d>
<d>83.921</d>
<d>84.043</d>
<d>84.164</d>
<d>84.224</d>
<d>84.342</d>
<d>84.467</d>
<d>84.558</d>
<d>84.649</d>
<d>84.77</d>
<d>84.827</d>
<d>84.918</d>
<d>85.043</d>
<d>85.16</d>
<d>85.281</d>
<d>85.406</d>
<d>85.493</d>
<d>85.588</d>
<d>85.679</d>
<d>85.766</d>
<d>85.831</d>
<d>85.982</d>
<d>86.043</d>
<d>86.194</d>
<d>86.285</d>
<d>86.373</d>
<d>86.437</d>
<d>86.589</d>
<d>86.71</d>
<d>86.801</d>
<d>86.892</d>
<d>86.983</d>
<d>87.104</d>
<d>87.165</d>
<d>87.316</d>
<d>87.407</d>
<d>87.529</d>
<d>87.619</d>
<d>87.68</d>
<d>87.767</d>
<d>87.889</d>
<d>88.014</d>
<d>88.165</d>
<d>88.257</d>
<d>88.347</d>
<d>88.442</d>
<d>88.533</d>
<d>88.617</d>
<d>88.742</d>
<d>88.833</d>
<d>88.92</d>
<d>89.015</d>
<d>89.106</d>
<d>89.197</d>
<d>89.318</d>
<d>89.44</d>
<d>89.531</d>
<d>89.622</d>
<d>89.743</d>
<d>89.865</d>
<d>89.956</d>
<d>90.047</d>
<d>90.138</d>
<d>90.229</d>
<d>90.29</d>
<d>90.472</d>
<d>90.563</d>
<d>90.65</d>
<d>90.775</d>
<d>90.836</d>
<d>90.927</d>
<d>91.049</d>
<d>91.14</d>
<d>91.261</d>
<d>91.352</d>
<d>91.443</d>
<d>91.595</d>
<d>91.686</d>
<d>91.777</d>
<d>91.869</d>
<d>91.96</d>
<d>92.081</d>
<d>92.203</d>
<d>92.294</d>
<d>92.354</d>
<d>92.476</d>
<d>92.567</d>
<d>92.655</d>
<d>92.784</d>
<d>92.901</d>
<d>92.962</d>
<d>93.114</d>
<d>93.175</d>
<d>93.296</d>
<d>93.418</d>
<d>93.479</d>
<d>93.6</d>
<d>93.722</d>
<d>93.782</d>
<d>93.904</d>
<d>93.995</d>
<d>94.117</d>
<d>94.208</d>
<d>94.299</d>
<d>94.421</d>
<d>94.485</d>
<d>94.603</d>
<d>94.694</d>
<d>94.816</d>
<d>94.907</d>
<d>95.029</d>
</Subcolumn>
</XColumn>
<XAdvancedColumn Version="1" Width="108" Decimals="3" Subcolumns="1">
<Title>Temperature [<Font Face="Times New Roman">°</Font>C]</Title>
<Subcolumn>
<d>35.102</d>
<d>35.255</d>
<d>35.404</d>
<d>35.524</d>
<d>35.613</d>
<d>35.703</d>
<d>35.848</d>
<d>35.941</d>
<d>36.031</d>
<d>36.09</d>
<d>36.21</d>
<d>36.359</d>
<d>36.448</d>
<d>36.538</d>
<d>36.627</d>
<d>36.773</d>
<d>36.832</d>
<d>36.956</d>
<d>37.041</d>
<d>37.131</d>
<d>37.254</d>
<d>37.344</d>
<d>37.433</d>
<d>37.493</d>
<d>37.642</d>
<d>37.731</d>
<d>37.851</d>
<d>37.911</d>
<d>38.06</d>
<d>38.179</d>
<d>38.265</d>
<d>38.358</d>
<d>38.448</d>
<d>38.537</d>
<d>38.594</d>
<d>38.743</d>
<d>38.836</d>
<d>38.952</d>
<d>39.045</d>
<d>39.101</d>
<d>39.254</d>
<d>39.314</d>
<d>39.463</d>
<d>39.523</d>
<d>39.669</d>
<d>39.762</d>
<d>39.852</d>
<d>39.941</d>
<d>40.09</d>
<d>40.15</d>
<d>40.24</d>
<d>40.355</d>
<d>40.449</d>
<d>40.569</d>
<d>40.624</d>
<d>40.748</d>
<d>40.837</d>
<d>40.957</d>
<d>41.043</d>
<d>41.162</d>
<d>41.256</d>
<d>41.405</d>
<d>41.431</d>
<d>41.554</d>
<d>41.674</d>
<d>41.794</d>
<d>41.883</d>
<d>41.973</d>
<d>42.092</d>
<d>42.182</d>
<d>42.242</d>
<d>42.332</d>
<d>42.481</d>
<d>42.601</d>
<d>42.66</d>
<d>42.78</d>
<d>42.9</d>
<d>42.985</d>
<d>43.075</d>
<d>43.199</d>
<d>43.288</d>
<d>43.374</d>
<d>43.494</d>
<d>43.587</d>
<d>43.677</d>
<d>43.767</d>
<d>43.886</d>
<d>44.006</d>
<d>44.096</d>
<d>44.185</d>
<d>44.275</d>
<d>44.365</d>
<d>44.515</d>
<d>44.634</d>
<d>44.754</d>
<d>44.814</d>
<d>44.903</d>
<d>44.993</d>
<d>45.053</d>
<d>45.199</d>
<d>45.318</d>
<d>45.412</d>
<d>45.532</d>
<d>45.618</d>
<d>45.741</d>
<d>45.801</d>
<d>45.891</d>
<d>46.007</d>
<d>46.156</d>
<d>46.25</d>
<d>46.34</d>
<d>46.426</d>
<d>46.486</d>
<d>46.609</d>
<d>46.729</d>
<d>46.818</d>
<d>46.938</d>
<d>47.058</d>
<d>47.148</d>
<d>47.238</d>
<d>47.328</d>
<d>47.387</d>
<d>47.507</d>
<d>47.627</d>
<d>47.717</d>
<d>47.833</d>
<d>47.956</d>
<d>48.076</d>
<d>48.162</d>
<d>48.256</d>
<d>48.349</d>
<d>48.405</d>
<d>48.495</d>
<d>48.615</d>
<d>48.705</d>
<d>48.825</d>
<d>48.975</d>
<d>49.064</d>
<d>49.154</d>
<d>49.274</d>
<d>49.334</d>
<d>49.484</d>
<d>49.57</d>
<d>49.66</d>
<d>49.72</d>
<d>49.84</d>
<d>49.93</d>
<d>50.083</d>
<d>50.173</d>
<d>50.263</d>
<d>50.383</d>
<d>50.443</d>
<d>50.533</d>
<d>50.649</d>
<d>50.742</d>
<d>50.862</d>
<d>51.042</d>
<d>51.132</d>
<d>51.252</d>
<d>51.312</d>
<d>51.372</d>
<d>51.462</d>
<d>51.582</d>
<d>51.732</d>
<d>51.792</d>
<d>51.911</d>
<d>51.972</d>
<d>52.062</d>
<d>52.152</d>
<d>52.271</d>
<d>52.421</d>
<d>52.511</d>
<d>52.631</d>
<d>52.721</d>
<d>52.841</d>
<d>52.871</d>
<d>52.991</d>
<d>53.081</d>
<d>53.201</d>
<d>53.351</d>
<d>53.411</d>
<d>53.471</d>
<d>53.621</d>
<d>53.711</d>
<d>53.801</d>
<d>53.891</d>
<d>53.981</d>
<d>54.131</d>
<d>54.251</d>
<d>54.311</d>
<d>54.435</d>
<d>54.521</d>
<d>54.638</d>
<d>54.701</d>
<d>54.731</d>
<d>54.911</d>
<d>55.031</d>
<d>55.122</d>
<d>55.241</d>
<d>55.328</d>
<d>55.452</d>
<d>55.512</d>
<d>55.632</d>
<d>55.752</d>
<d>55.808</d>
<d>55.902</d>
<d>56.022</d>
<d>56.112</d>
<d>56.262</d>
<d>56.352</d>
<d>56.442</d>
<d>56.563</d>
<d>56.653</d>
<d>56.743</d>
<d>56.803</d>
<d>56.923</d>
<d>57.073</d>
<d>57.163</d>
<d>57.253</d>
<d>57.343</d>
<d>57.403</d>
<d>57.554</d>
<d>57.674</d>
<d>57.794</d>
<d>57.884</d>
<d>57.944</d>
<d>58.064</d>
<d>58.154</d>
<d>58.245</d>
<d>58.365</d>
<d>58.485</d>
<d>58.605</d>
<d>58.695</d>
<d>58.815</d>
<d>58.906</d>
<d>58.936</d>
<d>59.056</d>
<d>59.146</d>
<d>59.296</d>
<d>59.417</d>
<d>59.503</d>
<d>59.597</d>
<d>59.661</d>
<d>59.747</d>
<d>59.867</d>
<d>60.018</d>
<d>60.108</d>
<d>60.198</d>
<d>60.288</d>
<d>60.378</d>
<d>60.469</d>
<d>60.589</d>
<d>60.679</d>
<d>60.829</d>
<d>60.95</d>
<d>61.04</d>
<d>61.1</d>
<d>61.22</d>
<d>61.311</d>
<d>61.401</d>
<d>61.521</d>
<d>61.638</d>
<d>61.701</d>
<d>61.792</d>
<d>61.916</d>
<d>62.032</d>
<d>62.123</d>
<d>62.213</d>
<d>62.273</d>
<d>62.423</d>
<d>62.544</d>
<d>62.604</d>
<d>62.694</d>
<d>62.815</d>
<d>62.905</d>
<d>63.055</d>
<d>63.176</d>
<d>63.266</d>
<d>63.356</d>
<d>63.447</d>
<d>63.507</d>
<d>63.597</d>
<d>63.748</d>
<d>63.868</d>
<d>63.958</d>
<d>64.049</d>
<d>64.139</d>
<d>64.229</d>
<d>64.319</d>
<d>64.44</d>
<d>64.56</d>
<d>64.681</d>
<d>64.741</d>
<d>64.861</d>
<d>64.952</d>
<d>65.042</d>
<d>65.192</d>
<d>65.283</d>
<d>65.343</d>
<d>65.464</d>
<d>65.554</d>
<d>65.704</d>
<d>65.825</d>
<d>65.885</d>
<d>66.006</d>
<d>66.096</d>
<d>66.186</d>
<d>66.247</d>
<d>66.337</d>
<d>66.458</d>
<d>66.578</d>
<d>66.699</d>
<d>66.823</d>
<d>66.913</d>
<d>67</d>
<d>67.124</d>
<d>67.15</d>
<d>67.271</d>
<d>67.361</d>
<d>67.482</d>
<d>67.632</d>
<d>67.753</d>
<d>67.813</d>
<d>67.904</d>
<d>67.994</d>
<d>68.115</d>
<d>68.175</d>
<d>68.296</d>
<d>68.416</d>
<d>68.507</d>
<d>68.597</d>
<d>68.718</d>
<d>68.808</d>
<d>68.932</d>
<d>69.049</d>
<d>69.11</d>
<d>69.23</d>
<d>69.321</d>
<d>69.411</d>
<d>69.501</d>
<d>69.652</d>
<d>69.712</d>
<d>69.803</d>
<d>69.924</d>
<d>70.014</d>
<d>70.165</d>
<d>70.285</d>
<d>70.346</d>
<d>70.466</d>
<d>70.557</d>
<d>70.678</d>
<d>70.768</d>
<d>70.828</d>
<d>70.919</d>
<d>71.043</d>
<d>71.13</d>
<d>71.224</d>
<d>71.375</d>
<d>71.466</d>
<d>71.583</d>
<d>71.613</d>
<d>71.734</d>
<d>71.885</d>
<d>71.945</d>
<d>72.069</d>
<d>72.186</d>
<d>72.28</d>
<d>72.367</d>
<d>72.458</d>
<d>72.578</d>
<d>72.669</d>
<d>72.76</d>
<d>72.85</d>
<d>72.971</d>
<d>73.122</d>
<d>73.212</d>
<d>73.273</d>
<d>73.367</d>
<d>73.514</d>
<d>73.639</d>
<d>73.729</d>
<d>73.786</d>
<d>73.907</d>
<d>74.001</d>
<d>74.058</d>
<d>74.179</d>
<d>74.269</d>
<d>74.394</d>
<d>74.484</d>
<d>74.635</d>
<d>74.726</d>
<d>74.783</d>
<d>74.907</d>
<d>75.024</d>
<d>75.115</d>
<d>75.209</d>
<d>75.3</d>
<d>75.357</d>
<d>75.511</d>
<d>75.628</d>
<d>75.719</d>
<d>75.81</d>
<d>75.904</d>
<d>76.021</d>
<d>76.112</d>
<d>76.237</d>
<d>76.354</d>
<d>76.444</d>
<d>76.505</d>
<d>76.626</d>
<d>76.747</d>
<d>76.807</d>
<d>76.928</d>
<d>77.049</d>
<d>77.143</d>
<d>77.234</d>
<d>77.321</d>
<d>77.442</d>
<d>77.532</d>
<d>77.684</d>
<d>77.744</d>
<d>77.865</d>
<d>77.925</d>
<d>78.046</d>
<d>78.167</d>
<d>78.258</d>
<d>78.349</d>
<d>78.443</d>
<d>78.564</d>
<d>78.685</d>
<d>78.776</d>
<d>78.897</d>
<d>78.957</d>
<d>79.044</d>
<d>79.169</d>
<d>79.29</d>
<d>79.377</d>
<d>79.471</d>
<d>79.532</d>
<d>79.649</d>
<d>79.774</d>
<d>79.895</d>
<d>79.986</d>
<d>80.077</d>
<d>80.167</d>
<d>80.258</d>
<d>80.409</d>
<d>80.5</d>
<d>80.587</d>
<d>80.682</d>
<d>80.773</d>
<d>80.92</d>
<d>81.015</d>
<d>81.102</d>
<d>81.193</d>
<d>81.283</d>
<d>81.378</d>
<d>81.499</d>
<d>81.616</d>
<d>81.711</d>
<d>81.798</d>
<d>81.893</d>
<d>82.044</d>
<d>82.135</d>
<d>82.252</d>
<d>82.316</d>
<d>82.434</d>
<d>82.494</d>
<d>82.616</d>
<d>82.737</d>
<d>82.831</d>
<d>82.892</d>
<d>83.009</d>
<d>83.1</d>
<d>83.225</d>
<d>83.316</d>
<d>83.467</d>
<d>83.558</d>
<d>83.679</d>
<d>83.766</d>
<d>83.861</d>
<d>83.921</d>
<d>84.043</d>
<d>84.164</d>
<d>84.224</d>
<d>84.342</d>
<d>84.467</d>
<d>84.558</d>
<d>84.649</d>
<d>84.77</d>
<d>84.827</d>
<d>84.918</d>
<d>85.043</d>
<d>85.16</d>
<d>85.281</d>
<d>85.406</d>
<d>85.493</d>
<d>85.588</d>
<d>85.679</d>
<d>85.766</d>
<d>85.831</d>
<d>85.982</d>
<d>86.043</d>
<d>86.194</d>
<d>86.285</d>
<d>86.373</d>
<d>86.437</d>
<d>86.589</d>
<d>86.71</d>
<d>86.801</d>
<d>86.892</d>
<d>86.983</d>
<d>87.104</d>
<d>87.165</d>
<d>87.316</d>
<d>87.407</d>
<d>87.529</d>
<d>87.619</d>
<d>87.68</d>
<d>87.767</d>
<d>87.889</d>
<d>88.014</d>
<d>88.165</d>
<d>88.257</d>
<d>88.347</d>
<d>88.442</d>
<d>88.533</d>
<d>88.617</d>
<d>88.742</d>
<d>88.833</d>
<d>88.92</d>
<d>89.015</d>
<d>89.106</d>
<d>89.197</d>
<d>89.318</d>
<d>89.44</d>
<d>89.531</d>
<d>89.622</d>
<d>89.743</d>
<d>89.865</d>
<d>89.956</d>
<d>90.047</d>
<d>90.138</d>
<d>90.229</d>
<d>90.29</d>
<d>90.472</d>
<d>90.563</d>
<d>90.65</d>
<d>90.775</d>
<d>90.836</d>
<d>90.927</d>
<d>91.049</d>
<d>91.14</d>
<d>91.261</d>
<d>91.352</d>
<d>91.443</d>
<d>91.595</d>
<d>91.686</d>
<d>91.777</d>
<d>91.869</d>
<d>91.96</d>
<d>92.081</d>
<d>92.203</d>
<d>92.294</d>
<d>92.354</d>
<d>92.476</d>
<d>92.567</d>
<d>92.655</d>
<d>92.784</d>
<d>92.901</d>
<d>92.962</d>
<d>93.114</d>
<d>93.175</d>
<d>93.296</d>
<d>93.418</d>
<d>93.479</d>
<d>93.6</d>
<d>93.722</d>
<d>93.782</d>
<d>93.904</d>
<d>93.995</d>
<d>94.117</d>
<d>94.208</d>
<d>94.299</d>
<d>94.421</d>
<d>94.485</d>
<d>94.603</d>
<d>94.694</d>
<d>94.816</d>
<d>94.907</d>
<d>95.029</d>
</Subcolumn>
</XAdvancedColumn>
<YColumn Width="92" Decimals="7" Subcolumns="1">
<Title>50</Title>
<Subcolumn>
<d>0.0003</d>
<d>0.0003</d>
<d>0.0003</d>
<d>0.0003</d>
<d>0.0003</d>
<d>0.0003</d>
<d>0.0003</d>
<d>0.0003</d>
<d>0.0003</d>
<d>0.0003</d>
<d>0.0003</d>
<d>0.0003</d>
<d>0.0003</d>
<d>0.0003</d>
<d>0.0003</d>
<d>0.0003</d>
<d>0.0003</d>
<d>0.0003</d>
<d>0.0003</d>
<d>0.0003</d>
<d>0.0003</d>
<d>0.0003</d>
<d>0.0003</d>
<d>0.0003</d>
<d>0.0003</d>
<d>0.0003</d>
<d>0.0003</d>
<d>0.0003</d>
<d>0.0003</d>
<d>0.0003</d>
<d>0.0003</d>
<d>0.0004</d>
<d>0.0004</d>
<d>0.0004</d>
<d>0.0004</d>
<d>0.0004</d>
<d>0.0004</d>
<d>0.0005</d>
<d>0.0005</d>
<d>0.0005</d>
<d>0.0005</d>
<d>0.0005</d>
<d>0.0006</d>
<d>0.0006</d>
<d>0.0006</d>
<d>0.0006</d>
<d>0.0006</d>
<d>0.0006</d>
<d>0.0006</d>
<d>0.0006</d>
<d>0.0006</d>
<d>0.0006</d>
<d>0.0006</d>
<d>0.0006</d>
<d>0.0006</d>
<d>0.0005</d>
<d>0.0005</d>
<d>0.0005</d>
<d>0.0005</d>
<d>0.0005</d>
<d>0.0005</d>
<d>0.0005</d>
<d>0.0005</d>
<d>0.0005</d>
<d>0.0005</d>
<d>0.0006</d>
<d>0.0006</d>
<d>0.0006</d>
<d>0.0006</d>
<d>0.0006</d>
<d>0.0006</d>
<d>0.0006</d>
<d>0.0006</d>
<d>0.0006</d>
<d>0.0006</d>
<d>0.0006</d>
<d>0.0006</d>
<d>0.0006</d>
<d>0.0006</d>
<d>0.0006</d>
<d>0.0006</d>
<d>0.0006</d>
<d>0.0006</d>
<d>0.0006</d>
<d>0.0006</d>
<d>0.0006</d>
<d>0.0006</d>
<d>0.0006</d>
<d>0.0006</d>
<d>0.0006</d>
<d>0.0006</d>
<d>0.0007</d>
<d>0.0007</d>
<d>0.0007</d>
<d>0.0007</d>
<d>0.0007</d>
<d>0.0008</d>
<d>0.0008</d>
<d>0.0008</d>
<d>0.0008</d>
<d>0.0009</d>
<d>0.0009</d>
<d>0.0009</d>
<d>0.0009</d>
<d>0.0009</d>
<d>0.0009</d>
<d>0.001</d>
<d>0.001</d>
<d>0.001</d>
<d>0.001</d>
<d>0.001</d>
<d>0.001</d>
<d>0.001</d>
<d>0.0011</d>
<d>0.0011</d>
<d>0.0011</d>
<d>0.0011</d>
<d>0.0012</d>
<d>0.0012</d>
<d>0.0013</d>
<d>0.0013</d>
<d>0.0013</d>
<d>0.0014</d>
<d>0.0014</d>
<d>0.0015</d>
<d>0.0015</d>
<d>0.0016</d>
<d>0.0017</d>
<d>0.0017</d>
<d>0.0017</d>
<d>0.0018</d>
<d>0.0018</d>
<d>0.0018</d>
<d>0.0019</d>
<d>0.0019</d>
<d>0.002</d>
<d>0.0021</d>
<d>0.0021</d>
<d>0.0021</d>
<d>0.0022</d>
<d>0.0023</d>
<d>0.0024</d>
<d>0.0025</d>
<d>0.0025</d>
<d>0.0026</d>
<d>0.0027</d>
<d>0.0028</d>
<d>0.003</d>
<d>0.003</d>
<d>0.0032</d>
<d>0.0033</d>
<d>0.0034</d>
<d>0.0035</d>
<d>0.0036</d>
<d>0.0037</d>
<d>0.0038</d>
<d>0.004</d>
<d>0.0041</d>
<d>0.0043</d>
<d>0.0044</d>
<d>0.0044</d>
<d>0.0045</d>
<d>0.0047</d>
<d>0.0049</d>
<d>0.005</d>
<d>0.0052</d>
<d>0.0053</d>
<d>0.0054</d>
<d>0.0055</d>
<d>0.0057</d>
<d>0.006</d>
<d>0.0061</d>
<d>0.0063</d>
<d>0.0064</d>
<d>0.0066</d>
<d>0.0067</d>
<d>0.0069</d>
<d>0.007</d>
<d>0.0072</d>
<d>0.0075</d>
<d>0.0075</d>
<d>0.0076</d>
<d>0.0079</d>
<d>0.008</d>
<d>0.0082</d>
<d>0.0083</d>
<d>0.0084</d>
<d>0.0087</d>
<d>0.0089</d>
<d>0.009</d>
<d>0.0092</d>
<d>0.0094</d>
<d>0.0096</d>
<d>0.0097</d>
<d>0.0097</d>
<d>0.0101</d>
<d>0.0103</d>
<d>0.0105</d>
<d>0.0107</d>
<d>0.0109</d>
<d>0.0111</d>
<d>0.0113</d>
<d>0.0115</d>
<d>0.0117</d>
<d>0.0119</d>
<d>0.0121</d>
<d>0.0123</d>
<d>0.0125</d>
<d>0.0129</d>
<d>0.0131</d>
<d>0.0133</d>
<d>0.0136</d>
<d>0.0138</d>
<d>0.0141</d>
<d>0.0142</d>
<d>0.0146</d>
<d>0.015</d>
<d>0.0152</d>
<d>0.0155</d>
<d>0.0158</d>
<d>0.016</d>
<d>0.0164</d>
<d>0.0168</d>
<d>0.0172</d>
<d>0.0175</d>
<d>0.0177</d>
<d>0.0181</d>
<d>0.0184</d>
<d>0.0187</d>
<d>0.0191</d>
<d>0.0194</d>
<d>0.0198</d>
<d>0.0201</d>
<d>0.0204</d>
<d>0.0206</d>
<d>0.0207</d>
<d>0.021</d>
<d>0.0213</d>
<d>0.0216</d>
<d>0.0219</d>
<d>0.022</d>
<d>0.0222</d>
<d>0.0223</d>
<d>0.0224</d>
<d>0.0225</d>
<d>0.0226</d>
<d>0.0226</d>
<d>0.0226</d>
<d>0.0226</d>
<d>0.0226</d>
<d>0.0225</d>
<d>0.0225</d>
<d>0.0223</d>
<d>0.0221</d>
<d>0.0218</d>
<d>0.0215</d>
<d>0.0215</d>
<d>0.0211</d>
<d>0.0208</d>
<d>0.0205</d>
<d>0.02</d>
<d>0.0195</d>
<d>0.0193</d>
<d>0.0188</d>
<d>0.0183</d>
<d>0.0176</d>
<d>0.0172</d>
<d>0.0167</d>
<d>0.0164</d>
<d>0.0156</d>
<d>0.0149</d>
<d>0.0145</d>
<d>0.014</d>
<d>0.0133</d>
<d>0.0128</d>
<d>0.0119</d>
<d>0.0111</d>
<d>0.0106</d>
<d>0.0101</d>
<d>0.0095</d>
<d>0.0092</d>
<d>0.0087</d>
<d>0.0079</d>
<d>0.0072</d>
<d>0.0067</d>
<d>0.0063</d>
<d>0.0058</d>
<d>0.0054</d>
<d>0.005</d>
<d>0.0045</d>
<d>0.0041</d>
<d>0.0036</d>
<d>0.0034</d>
<d>0.003</d>
<d>0.0027</d>
<d>0.0024</d>
<d>0.002</d>
<d>0.0018</d>
<d>0.0016</d>
<d>0.0013</d>
<d>0.0012</d>
<d>0.001</d>
<d>0.0008</d>
<d>0.0007</d>
<d>0.0005</d>
<d>0.0004</d>
<d>0.0003</d>
<d>0.0003</d>
<d>0.0002</d>
<d>0.0001</d>
<d>0.0001</d>
<d>0.0001</d>
<d>0</d>
<d>0</d>
<d>0</d>
<d>0</d>
<d>0</d>
<d>0</d>
<d>0.0001</d>
<d>0.0001</d>
<d>0.0001</d>
<d>0.0001</d>
<d>0.0001</d>
<d>0.0002</d>
<d>0.0002</d>
<d>0.0002</d>
<d>0.0002</d>
<d>0.0002</d>
<d>0.0002</d>
<d>0.0002</d>
<d>0.0002</d>
<d>0.0003</d>
<d>0.0003</d>
<d>0.0003</d>
<d>0.0003</d>
<d>0.0003</d>
<d>0.0003</d>
<d>0.0003</d>
<d>0.0004</d>
<d>0.0004</d>
<d>0.0004</d>
<d>0.0004</d>
<d>0.0004</d>
<d>0.0004</d>
<d>0.0004</d>
<d>0.0005</d>
<d>0.0005</d>
<d>0.0005</d>
<d>0.0005</d>
<d>0.0005</d>
<d>0.0005</d>
<d>0.0005</d>
<d>0.0005</d>
<d>0.0005</d>
<d>0.0005</d>
<d>0.0005</d>
<d>0.0004</d>
<d>0.0004</d>
<d>0.0004</d>
<d>0.0003</d>
<d>0.0003</d>
<d>0.0003</d>
<d>0.0002</d>
<d>0.0002</d>
<d>0.0002</d>
<d>0.0001</d>
<d>0.0001</d>
<d>0.0001</d>
<d>0.0001</d>
<d>0</d>
<d>0</d>
<d>0</d>
<d>-0.0001</d>
<d>-0.0001</d>
<d>-0.0001</d>
<d>-0.0001</d>
<d>-0.0001</d>
<d>-0.0001</d>
<d>-0.0002</d>
<d>-0.0002</d>
<d>-0.0002</d>
<d>-0.0002</d>
<d>-0.0002</d>
<d>-0.0002</d>
<d>-0.0002</d>
<d>-0.0002</d>
<d>-0.0002</d>
<d>-0.0002</d>
<d>-0.0002</d>
<d>-0.0002</d>
<d>-0.0002</d>
<d>-0.0002</d>
<d>-0.0002</d>
<d>-0.0002</d>
<d>-0.0002</d>
<d>-0.0002</d>
<d>-0.0002</d>
<d>-0.0002</d>
<d>-0.0002</d>
<d>-0.0001</d>
<d>-0.0001</d>
<d>-0.0001</d>
<d>0</d>
<d>0</d>
<d>0</d>
<d>0.0001</d>
<d>0.0001</d>
<d>0.0001</d>
<d>0.0001</d>
<d>0.0002</d>
<d>0.0002</d>
<d>0.0002</d>
<d>0.0002</d>
<d>0.0002</d>
<d>0.0002</d>
<d>0.0002</d>
<d>0.0002</d>
<d>0.0001</d>
<d>0.0001</d>
<d>0.0001</d>
<d>0.0001</d>
<d>0.0001</d>
<d>0.0001</d>
<d>0.0001</d>
<d>0.0001</d>
<d>0.0001</d>
<d>0.0001</d>
<d>0.0001</d>
<d>0.0001</d>
<d>0.0001</d>
<d>0.0001</d>
<d>0.0001</d>
<d>0.0001</d>
<d>0.0001</d>
<d>0.0001</d>
<d>0.0001</d>
<d>0.0001</d>
<d>0.0001</d>
<d>0.0001</d>
<d>0.0001</d>
<d>0</d>
<d>0</d>
<d>0</d>
<d>0</d>
<d>0</d>
<d>0</d>
<d>0</d>
<d>-0.0001</d>
<d>-0.0001</d>
<d>-0.0001</d>
<d>-0.0001</d>
<d>-0.0001</d>
<d>-0.0001</d>
<d>-0.0001</d>
<d>-0.0001</d>
<d>-0.0001</d>
<d>-0.0001</d>
<d>0</d>
<d>0</d>
<d>0</d>
<d>0</d>
<d>0</d>
<d>0</d>
<d>0</d>
<d>0</d>
<d>0</d>
<d>0</d>
<d>0.0001</d>
<d>0.0001</d>
<d>0.0001</d>
<d>0.0001</d>
<d>0.0001</d>
<d>0.0001</d>
<d>0.0002</d>
<d>0.0002</d>
<d>0.0002</d>
<d>0.0003</d>
<d>0.0003</d>
<d>0.0004</d>
<d>0.0004</d>
<d>0.0004</d>
<d>0.0004</d>
<d>0.0004</d>
<d>0.0004</d>
<d>0.0004</d>
<d>0.0004</d>
<d>0.0004</d>
<d>0.0004</d>
<d>0.0003</d>
<d>0.0003</d>
<d>0.0003</d>
<d>0.0002</d>
<d>0.0002</d>
<d>0.0002</d>
<d>0.0001</d>
<d>0.0001</d>
<d>0.0001</d>
<d>0</d>
<d>0</d>
<d>0</d>
<d>0</d>
<d>0</d>
<d>-0.0001</d>
<d>-0.0001</d>
<d>-0.0001</d>
<d>-0.0001</d>
<d>0</d>
<d>0</d>
<d>0</d>
<d>0</d>
<d>0</d>
<d>0</d>
<d>0.0001</d>
<d>0.0001</d>
<d>0.0001</d>
<d>0.0002</d>
<d>0.0002</d>
<d>0.0002</d>
<d>0.0003</d>
<d>0.0003</d>
<d>0.0003</d>
<d>0.0004</d>
<d>0.0005</d>
<d>0.0005</d>
<d>0.0005</d>
<d>0.0006</d>
<d>0.0006</d>
<d>0.0006</d>
<d>0.0006</d>
<d>0.0006</d>
<d>0.0006</d>
<d>0.0006</d>
<d>0.0005</d>
<d>0.0005</d>
<d>0.0005</d>
<d>0.0004</d>
<d>0.0003</d>
<d>0.0003</d>
<d>0.0002</d>
<d>0.0001</d>
<d>0.0001</d>
<d>0</d>
<d>0</d>
<d>-0.0001</d>
<d>-0.0001</d>
<d>-0.0002</d>
<d>-0.0003</d>
<d>-0.0003</d>
<d>-0.0004</d>
<d>-0.0004</d>
<d>-0.0005</d>
<d>-0.0006</d>
<d>-0.0006</d>
<d>-0.0007</d>
<d>-0.0008</d>
<d>-0.0009</d>
<d>-0.0009</d>
<d>-0.001</d>
<d>-0.0011</d>
<d>-0.0011</d>
<d>-0.0011</d>
<d>-0.0011</d>
<d>-0.0011</d>
<d>-0.0011</d>
<d>-0.0011</d>
<d>-0.001</d>
<d>-0.001</d>
<d>-0.001</d>
<d>-0.001</d>
<d>-0.0009</d>
<d>-0.0009</d>
<d>-0.0009</d>
<d>-0.0008</d>
<d>-0.0008</d>
<d>-0.0008</d>
<d>-0.0007</d>
<d>-0.0007</d>
<d>-0.0007</d>
<d>-0.0006</d>
<d>-0.0006</d>
<d>-0.0006</d>
<d>-0.0005</d>
<d>-0.0005</d>
<d>-0.0005</d>
<d>-0.0004</d>
<d>-0.0004</d>
<d>-0.0004</d>
<d>-0.0003</d>
<d>-0.0003</d>
<d>-0.0003</d>
<d>-0.0002</d>
</Subcolumn>
</YColumn>
<YColumn Width="92" Decimals="7" Subcolumns="1">
<Title>25</Title>
<Subcolumn>
<d>0.0004</d>
<d>0.0004</d>
<d>0.0004</d>
<d>0.0004</d>
<d>0.0004</d>
<d>0.0004</d>
<d>0.0004</d>
<d>0.0004</d>
<d>0.0004</d>
<d>0.0003</d>
<d>0.0003</d>
<d>0.0003</d>
<d>0.0003</d>
<d>0.0003</d>
<d>0.0003</d>
<d>0.0003</d>
<d>0.0003</d>
<d>0.0003</d>
<d>0.0003</d>
<d>0.0003</d>
<d>0.0003</d>
<d>0.0003</d>
<d>0.0003</d>
<d>0.0003</d>
<d>0.0003</d>
<d>0.0003</d>
<d>0.0003</d>
<d>0.0003</d>
<d>0.0003</d>
<d>0.0003</d>
<d>0.0003</d>
<d>0.0003</d>
<d>0.0003</d>
<d>0.0003</d>
<d>0.0003</d>
<d>0.0003</d>
<d>0.0003</d>
<d>0.0003</d>
<d>0.0003</d>
<d>0.0003</d>
<d>0.0003</d>
<d>0.0003</d>
<d>0.0004</d>
<d>0.0004</d>
<d>0.0004</d>
<d>0.0004</d>
<d>0.0005</d>
<d>0.0005</d>
<d>0.0005</d>
<d>0.0005</d>
<d>0.0005</d>
<d>0.0006</d>
<d>0.0006</d>
<d>0.0006</d>
<d>0.0006</d>
<d>0.0006</d>
<d>0.0006</d>
<d>0.0006</d>
<d>0.0006</d>
<d>0.0006</d>
<d>0.0006</d>
<d>0.0006</d>
<d>0.0006</d>
<d>0.0006</d>
<d>0.0006</d>
<d>0.0006</d>
<d>0.0006</d>
<d>0.0006</d>
<d>0.0006</d>
<d>0.0006</d>
<d>0.0006</d>
<d>0.0006</d>
<d>0.0006</d>
<d>0.0006</d>
<d>0.0006</d>
<d>0.0006</d>
<d>0.0006</d>
<d>0.0006</d>
<d>0.0006</d>
<d>0.0006</d>
<d>0.0006</d>
<d>0.0006</d>
<d>0.0006</d>
<d>0.0006</d>
<d>0.0006</d>
<d>0.0006</d>
<d>0.0006</d>
<d>0.0006</d>
<d>0.0006</d>
<d>0.0006</d>
<d>0.0006</d>
<d>0.0007</d>
<d>0.0007</d>
<d>0.0007</d>
<d>0.0008</d>
<d>0.0008</d>
<d>0.0008</d>
<d>0.0008</d>
<d>0.0009</d>
<d>0.0009</d>
<d>0.0009</d>
<d>0.001</d>
<d>0.001</d>
<d>0.001</d>
<d>0.0011</d>
<d>0.0011</d>
<d>0.0011</d>
<d>0.0012</d>
<d>0.0012</d>
<d>0.0012</d>
<d>0.0013</d>
<d>0.0013</d>
<d>0.0013</d>
<d>0.0014</d>
<d>0.0014</d>
<d>0.0015</d>
<d>0.0015</d>
<d>0.0016</d>
<d>0.0017</d>
<d>0.0017</d>
<d>0.0018</d>
<d>0.0018</d>
<d>0.0019</d>
<d>0.002</d>
<d>0.002</d>
<d>0.0021</d>
<d>0.0022</d>
<d>0.0023</d>
<d>0.0023</d>
<d>0.0024</d>
<d>0.0025</d>
<d>0.0025</d>
<d>0.0026</d>
<d>0.0027</d>
<d>0.0027</d>
<d>0.0028</d>
<d>0.0029</d>
<d>0.003</d>
<d>0.0031</d>
<d>0.0032</d>
<d>0.0033</d>
<d>0.0034</d>
<d>0.0035</d>
<d>0.0036</d>
<d>0.0037</d>
<d>0.0038</d>
<d>0.0039</d>
<d>0.004</d>
<d>0.0042</d>
<d>0.0043</d>
<d>0.0044</d>
<d>0.0045</d>
<d>0.0046</d>
<d>0.0048</d>
<d>0.0049</d>
<d>0.0051</d>
<d>0.0053</d>
<d>0.0055</d>
<d>0.0057</d>
<d>0.0058</d>
<d>0.0059</d>
<d>0.006</d>
<d>0.0063</d>
<d>0.0065</d>
<d>0.0067</d>
<d>0.0069</d>
<d>0.007</d>
<d>0.0072</d>
<d>0.0074</d>
<d>0.0077</d>
<d>0.008</d>
<d>0.0082</d>
<d>0.0085</d>
<d>0.0087</d>
<d>0.009</d>
<d>0.0091</d>
<d>0.0094</d>
<d>0.0096</d>
<d>0.0099</d>
<d>0.0102</d>
<d>0.0104</d>
<d>0.0105</d>
<d>0.0109</d>
<d>0.0111</d>
<d>0.0114</d>
<d>0.0116</d>
<d>0.0118</d>
<d>0.0122</d>
<d>0.0125</d>
<d>0.0127</d>
<d>0.013</d>
<d>0.0133</d>
<d>0.0136</d>
<d>0.0138</d>
<d>0.0138</d>
<d>0.0143</d>
<d>0.0147</d>
<d>0.0149</d>
<d>0.0153</d>
<d>0.0155</d>
<d>0.0159</d>
<d>0.0161</d>
<d>0.0164</d>
<d>0.0168</d>
<d>0.0169</d>
<d>0.0172</d>
<d>0.0176</d>
<d>0.0178</d>
<d>0.0183</d>
<d>0.0185</d>
<d>0.0188</d>
<d>0.0191</d>
<d>0.0194</d>
<d>0.0196</d>
<d>0.0198</d>
<d>0.0201</d>
<d>0.0206</d>
<d>0.0208</d>
<d>0.0211</d>
<d>0.0213</d>
<d>0.0214</d>
<d>0.0218</d>
<d>0.0221</d>
<d>0.0223</d>
<d>0.0224</d>
<d>0.0226</d>
<d>0.0228</d>
<d>0.0229</d>
<d>0.023</d>
<d>0.0232</d>
<d>0.0232</d>
<d>0.0232</d>
<d>0.0232</d>
<d>0.0232</d>
<d>0.0231</d>
<d>0.0231</d>
<d>0.023</d>
<d>0.0229</d>
<d>0.0227</d>
<d>0.0224</d>
<d>0.0222</d>
<d>0.022</d>
<d>0.0218</d>
<d>0.0215</d>
<d>0.0211</d>
<d>0.0206</d>
<d>0.0202</d>
<d>0.0199</d>
<d>0.0195</d>
<d>0.0191</d>
<d>0.0187</d>
<d>0.0181</d>
<d>0.0176</d>
<d>0.0168</d>
<d>0.0161</d>
<d>0.0155</d>
<d>0.0152</d>
<d>0.0144</d>
<d>0.0139</d>
<d>0.0133</d>
<d>0.0125</d>
<d>0.0118</d>
<d>0.0114</d>
<d>0.0108</d>
<d>0.01</d>
<d>0.0093</d>
<d>0.0087</d>
<d>0.0082</d>
<d>0.0079</d>
<d>0.007</d>
<d>0.0063</d>
<d>0.0061</d>
<d>0.0056</d>
<d>0.005</d>
<d>0.0047</d>
<d>0.0039</d>
<d>0.0035</d>
<d>0.0032</d>
<d>0.0028</d>
<d>0.0025</d>
<d>0.0024</d>
<d>0.0021</d>
<d>0.0017</d>
<d>0.0013</d>
<d>0.0011</d>
<d>0.001</d>
<d>0.0008</d>
<d>0.0006</d>
<d>0.0005</d>
<d>0.0004</d>
<d>0.0002</d>
<d>0.0001</d>
<d>0.0001</d>
<d>0</d>
<d>0</d>
<d>-0.0001</d>
<d>-0.0001</d>
<d>-0.0001</d>
<d>-0.0001</d>
<d>-0.0002</d>
<d>-0.0002</d>
<d>-0.0002</d>
<d>-0.0001</d>
<d>-0.0001</d>
<d>-0.0001</d>
<d>-0.0001</d>
<d>-0.0001</d>
<d>-0.0001</d>
<d>-0.0001</d>
<d>0</d>
<d>0</d>
<d>0</d>
<d>0</d>
<d>0</d>
<d>0</d>
<d>0.0001</d>
<d>0.0001</d>
<d>0.0001</d>
<d>0.0001</d>
<d>0.0001</d>
<d>0.0001</d>
<d>0.0001</d>
<d>0.0001</d>
<d>0</d>
<d>0</d>
<d>0</d>
<d>0</d>
<d>0</d>
<d>0</d>
<d>0</d>
<d>0</d>
<d>0</d>
<d>0.0001</d>
<d>0.0001</d>
<d>0.0001</d>
<d>0.0001</d>
<d>0.0001</d>
<d>0.0002</d>
<d>0.0002</d>
<d>0.0002</d>
<d>0.0002</d>
<d>0.0002</d>
<d>0.0003</d>
<d>0.0003</d>
<d>0.0003</d>
<d>0.0003</d>
<d>0.0003</d>
<d>0.0002</d>
<d>0.0002</d>
<d>0.0002</d>
<d>0.0002</d>
<d>0.0002</d>
<d>0.0002</d>
<d>0.0002</d>
<d>0.0002</d>
<d>0.0002</d>
<d>0.0003</d>
<d>0.0003</d>
<d>0.0003</d>
<d>0.0004</d>
<d>0.0004</d>
<d>0.0004</d>
<d>0.0004</d>
<d>0.0004</d>
<d>0.0004</d>
<d>0.0004</d>
<d>0.0004</d>
<d>0.0004</d>
<d>0.0004</d>
<d>0.0004</d>
<d>0.0004</d>
<d>0.0004</d>
<d>0.0004</d>
<d>0.0003</d>
<d>0.0003</d>
<d>0.0003</d>
<d>0.0003</d>
<d>0.0003</d>
<d>0.0002</d>
<d>0.0002</d>
<d>0.0002</d>
<d>0.0002</d>
<d>0.0002</d>
<d>0.0002</d>
<d>0.0002</d>
<d>0.0002</d>
<d>0.0002</d>
<d>0.0003</d>
<d>0.0003</d>
<d>0.0003</d>
<d>0.0003</d>
<d>0.0003</d>
<d>0.0003</d>
<d>0.0004</d>
<d>0.0004</d>
<d>0.0004</d>
<d>0.0004</d>
<d>0.0005</d>
<d>0.0005</d>
<d>0.0005</d>
<d>0.0006</d>
<d>0.0006</d>
<d>0.0006</d>
<d>0.0006</d>
<d>0.0006</d>
<d>0.0006</d>
<d>0.0006</d>
<d>0.0006</d>
<d>0.0006</d>
<d>0.0006</d>
<d>0.0006</d>
<d>0.0006</d>
<d>0.0006</d>
<d>0.0007</d>
<d>0.0007</d>
<d>0.0007</d>
<d>0.0007</d>
<d>0.0007</d>
<d>0.0007</d>
<d>0.0006</d>
<d>0.0006</d>
<d>0.0006</d>
<d>0.0006</d>
<d>0.0006</d>
<d>0.0005</d>
<d>0.0005</d>
<d>0.0005</d>
<d>0.0004</d>
<d>0.0004</d>
<d>0.0003</d>
<d>0.0003</d>
<d>0.0002</d>
<d>0.0002</d>
<d>0.0001</d>
<d>0</d>
<d>-0.0001</d>
<d>-0.0001</d>
<d>-0.0002</d>
<d>-0.0002</d>
<d>-0.0003</d>
<d>-0.0003</d>
<d>-0.0004</d>
<d>-0.0004</d>
<d>-0.0004</d>
<d>-0.0004</d>
<d>-0.0004</d>
<d>-0.0004</d>
<d>-0.0004</d>
<d>-0.0004</d>
<d>-0.0004</d>
<d>-0.0004</d>
<d>-0.0004</d>
<d>-0.0004</d>
<d>-0.0004</d>
<d>-0.0004</d>
<d>-0.0004</d>
<d>-0.0004</d>
<d>-0.0004</d>
<d>-0.0004</d>
<d>-0.0004</d>
<d>-0.0004</d>
<d>-0.0004</d>
<d>-0.0004</d>
<d>-0.0004</d>
<d>-0.0003</d>
<d>-0.0003</d>
<d>-0.0003</d>
<d>-0.0003</d>
<d>-0.0003</d>
<d>-0.0003</d>
<d>-0.0003</d>
<d>-0.0003</d>
<d>-0.0002</d>
<d>-0.0002</d>
<d>-0.0002</d>
<d>-0.0002</d>
<d>-0.0001</d>
<d>-0.0001</d>
<d>0</d>
<d>0</d>
<d>0</d>
<d>0.0001</d>
<d>0.0001</d>
<d>0.0002</d>
<d>0.0002</d>
<d>0.0002</d>
<d>0.0002</d>
<d>0.0002</d>
<d>0.0002</d>
<d>0.0002</d>
<d>0.0002</d>
<d>0.0002</d>
<d>0.0002</d>
<d>0.0002</d>
<d>0.0002</d>
<d>0.0002</d>
<d>0.0002</d>
<d>0.0002</d>
<d>0.0002</d>
<d>0.0002</d>
<d>0.0001</d>
<d>0.0001</d>
<d>0.0001</d>
<d>0.0001</d>
<d>0.0001</d>
<d>0.0001</d>
<d>0.0001</d>
<d>0.0001</d>
<d>0.0001</d>
<d>0.0001</d>
<d>0.0001</d>
<d>0.0001</d>
<d>0.0001</d>
<d>0.0001</d>
<d>0.0001</d>
<d>0</d>
<d>0</d>
<d>0</d>
<d>0</d>
<d>0</d>
<d>0</d>
<d>-0.0001</d>
<d>-0.0001</d>
<d>-0.0001</d>
<d>-0.0002</d>
<d>-0.0002</d>
<d>-0.0002</d>
<d>-0.0002</d>
<d>-0.0002</d>
<d>-0.0002</d>
<d>-0.0003</d>
<d>-0.0003</d>
<d>-0.0003</d>
<d>-0.0003</d>
<d>-0.0003</d>
<d>-0.0003</d>
<d>-0.0003</d>
<d>-0.0003</d>
<d>-0.0003</d>
<d>-0.0002</d>
<d>-0.0002</d>
<d>-0.0002</d>
<d>-0.0002</d>
<d>-0.0002</d>
<d>-0.0002</d>
<d>-0.0002</d>
<d>-0.0002</d>
<d>-0.0002</d>
<d>-0.0001</d>
<d>-0.0001</d>
<d>-0.0001</d>
<d>-0.0001</d>
<d>-0.0001</d>
<d>-0.0001</d>
<d>-0.0001</d>
<d>-0.0001</d>
<d>-0.0001</d>
<d>-0.0001</d>
<d>-0.0001</d>
<d>-0.0001</d>
<d>-0.0001</d>
<d>-0.0001</d>
<d>-0.0001</d>
<d>-0.0001</d>
<d>-0.0001</d>
<d>-0.0002</d>
<d>-0.0002</d>
<d>-0.0002</d>
<d>-0.0002</d>
<d>-0.0002</d>
<d>-0.0002</d>
<d>-0.0002</d>
<d>-0.0003</d>
<d>-0.0003</d>
<d>-0.0003</d>
<d>-0.0003</d>
<d>-0.0003</d>
<d>-0.0003</d>
<d>-0.0003</d>
<d>-0.0004</d>
<d>-0.0004</d>
<d>-0.0004</d>
<d>-0.0004</d>
<d>-0.0004</d>
<d>-0.0005</d>
<d>-0.0005</d>
<d>-0.0005</d>
<d>-0.0005</d>
<d>-0.0006</d>
<d>-0.0006</d>
<d>-0.0006</d>
</Subcolumn>
</YColumn>
<YColumn Width="92" Decimals="7" Subcolumns="1">
<Title>12.6</Title>
<Subcolumn>
<d>-0.0004</d>
<d>-0.0004</d>
<d>-0.0003</d>
<d>-0.0003</d>
<d>-0.0003</d>
<d>-0.0003</d>
<d>-0.0002</d>
<d>-0.0002</d>
<d>-0.0002</d>
<d>-0.0002</d>
<d>-0.0001</d>
<d>-0.0001</d>
<d>-0.0001</d>
<d>-0.0001</d>
<d>0</d>
<d>0</d>
<d>0</d>
<d>0</d>
<d>0.0001</d>
<d>0.0001</d>
<d>0.0001</d>
<d>0.0001</d>
<d>0.0001</d>
<d>0.0002</d>
<d>0.0002</d>
<d>0.0002</d>
<d>0.0002</d>
<d>0.0003</d>
<d>0.0003</d>
<d>0.0003</d>
<d>0.0003</d>
<d>0.0003</d>
<d>0.0003</d>
<d>0.0004</d>
<d>0.0004</d>
<d>0.0004</d>
<d>0.0004</d>
<d>0.0004</d>
<d>0.0004</d>
<d>0.0004</d>
<d>0.0004</d>
<d>0.0004</d>
<d>0.0004</d>
<d>0.0004</d>
<d>0.0004</d>
<d>0.0004</d>
<d>0.0005</d>
<d>0.0005</d>
<d>0.0005</d>
<d>0.0005</d>
<d>0.0005</d>
<d>0.0006</d>
<d>0.0006</d>
<d>0.0006</d>
<d>0.0006</d>
<d>0.0007</d>
<d>0.0007</d>
<d>0.0007</d>
<d>0.0007</d>
<d>0.0008</d>
<d>0.0008</d>
<d>0.0008</d>
<d>0.0008</d>
<d>0.0008</d>
<d>0.0008</d>
<d>0.0008</d>
<d>0.0008</d>
<d>0.0008</d>
<d>0.0008</d>
<d>0.0008</d>
<d>0.0008</d>
<d>0.0008</d>
<d>0.0008</d>
<d>0.0008</d>
<d>0.0009</d>
<d>0.0009</d>
<d>0.0009</d>
<d>0.0009</d>
<d>0.0009</d>
<d>0.0009</d>
<d>0.0009</d>
<d>0.001</d>
<d>0.001</d>
<d>0.001</d>
<d>0.001</d>
<d>0.001</d>
<d>0.001</d>
<d>0.001</d>
<d>0.001</d>
<d>0.001</d>
<d>0.0011</d>
<d>0.0011</d>
<d>0.0011</d>
<d>0.0011</d>
<d>0.0011</d>
<d>0.0011</d>
<d>0.0012</d>
<d>0.0012</d>
<d>0.0012</d>
<d>0.0012</d>
<d>0.0013</d>
<d>0.0013</d>
<d>0.0014</d>
<d>0.0014</d>
<d>0.0014</d>
<d>0.0015</d>
<d>0.0015</d>
<d>0.0016</d>
<d>0.0016</d>
<d>0.0017</d>
<d>0.0017</d>
<d>0.0017</d>
<d>0.0018</d>
<d>0.0018</d>
<d>0.0019</d>
<d>0.002</d>
<d>0.002</d>
<d>0.0021</d>
<d>0.0022</d>
<d>0.0023</d>
<d>0.0023</d>
<d>0.0024</d>
<d>0.0025</d>
<d>0.0026</d>
<d>0.0026</d>
<d>0.0028</d>
<d>0.0029</d>
<d>0.003</d>
<d>0.0031</d>
<d>0.0031</d>
<d>0.0032</d>
<d>0.0033</d>
<d>0.0034</d>
<d>0.0035</d>
<d>0.0036</d>
<d>0.0037</d>
<d>0.0039</d>
<d>0.004</d>
<d>0.0041</d>
<d>0.0043</d>
<d>0.0044</d>
<d>0.0046</d>
<d>0.0048</d>
<d>0.0049</d>
<d>0.005</d>
<d>0.0052</d>
<d>0.0054</d>
<d>0.0056</d>
<d>0.0058</d>
<d>0.006</d>
<d>0.0062</d>
<d>0.0063</d>
<d>0.0065</d>
<d>0.0067</d>
<d>0.0069</d>
<d>0.0072</d>
<d>0.0075</d>
<d>0.0077</d>
<d>0.008</d>
<d>0.0081</d>
<d>0.0083</d>
<d>0.0085</d>
<d>0.0088</d>
<d>0.0091</d>
<d>0.0093</d>
<d>0.0096</d>
<d>0.0097</d>
<d>0.01</d>
<d>0.0102</d>
<d>0.0106</d>
<d>0.011</d>
<d>0.0113</d>
<d>0.0117</d>
<d>0.0119</d>
<d>0.0123</d>
<d>0.0124</d>
<d>0.0128</d>
<d>0.0131</d>
<d>0.0135</d>
<d>0.014</d>
<d>0.0141</d>
<d>0.0143</d>
<d>0.0148</d>
<d>0.0151</d>
<d>0.0154</d>
<d>0.0157</d>
<d>0.016</d>
<d>0.0164</d>
<d>0.0168</d>
<d>0.017</d>
<d>0.0174</d>
<d>0.0177</d>
<d>0.0181</d>
<d>0.0183</d>
<d>0.0184</d>
<d>0.0189</d>
<d>0.0193</d>
<d>0.0196</d>
<d>0.0199</d>
<d>0.0202</d>
<d>0.0205</d>
<d>0.0206</d>
<d>0.0209</d>
<d>0.0212</d>
<d>0.0213</d>
<d>0.0216</d>
<d>0.0218</d>
<d>0.022</d>
<d>0.0222</d>
<d>0.0223</d>
<d>0.0225</d>
<d>0.0226</d>
<d>0.0227</d>
<d>0.0228</d>
<d>0.0228</d>
<d>0.0228</d>
<d>0.0229</d>
<d>0.0229</d>
<d>0.0229</d>
<d>0.0228</d>
<d>0.0228</d>
<d>0.0227</d>
<d>0.0226</d>
<d>0.0223</d>
<d>0.0221</d>
<d>0.0221</d>
<d>0.0219</d>
<d>0.0217</d>
<d>0.0214</d>
<d>0.0211</d>
<d>0.0208</d>
<d>0.0203</d>
<d>0.02</d>
<d>0.0196</d>
<d>0.0192</d>
<d>0.0191</d>
<d>0.0186</d>
<d>0.0182</d>
<d>0.0175</d>
<d>0.0169</d>
<d>0.0165</d>
<d>0.016</d>
<d>0.0157</d>
<d>0.0152</d>
<d>0.0146</d>
<d>0.0138</d>
<d>0.0133</d>
<d>0.0128</d>
<d>0.0123</d>
<d>0.0118</d>
<d>0.0113</d>
<d>0.0106</d>
<d>0.0101</d>
<d>0.0093</d>
<d>0.0087</d>
<d>0.0082</d>
<d>0.0079</d>
<d>0.0073</d>
<d>0.0068</d>
<d>0.0064</d>
<d>0.0058</d>
<d>0.0053</d>
<d>0.0051</d>
<d>0.0047</d>
<d>0.0042</d>
<d>0.0038</d>
<d>0.0034</d>
<d>0.0031</d>
<d>0.0029</d>
<d>0.0024</d>
<d>0.0021</d>
<d>0.002</d>
<d>0.0018</d>
<d>0.0014</d>
<d>0.0013</d>
<d>0.0009</d>
<d>0.0008</d>
<d>0.0006</d>
<d>0.0005</d>
<d>0.0004</d>
<d>0.0003</d>
<d>0.0002</d>
<d>0.0001</d>
<d>0</d>
<d>-0.0001</d>
<d>-0.0001</d>
<d>-0.0002</d>
<d>-0.0002</d>
<d>-0.0002</d>
<d>-0.0003</d>
<d>-0.0003</d>
<d>-0.0003</d>
<d>-0.0003</d>
<d>-0.0003</d>
<d>-0.0003</d>
<d>-0.0003</d>
<d>-0.0003</d>
<d>-0.0003</d>
<d>-0.0003</d>
<d>-0.0003</d>
<d>-0.0003</d>
<d>-0.0002</d>
<d>-0.0002</d>
<d>-0.0002</d>
<d>-0.0002</d>
<d>-0.0001</d>
<d>-0.0001</d>
<d>-0.0001</d>
<d>-0.0001</d>
<d>0</d>
<d>0</d>
<d>0</d>
<d>0</d>
<d>0.0001</d>
<d>0.0001</d>
<d>0.0001</d>
<d>0.0001</d>
<d>0.0001</d>
<d>0.0001</d>
<d>0.0001</d>
<d>0.0002</d>
<d>0.0002</d>
<d>0.0002</d>
<d>0.0002</d>
<d>0.0002</d>
<d>0.0002</d>
<d>0.0002</d>
<d>0.0002</d>
<d>0.0002</d>
<d>0.0002</d>
<d>0.0002</d>
<d>0.0002</d>
<d>0.0002</d>
<d>0.0002</d>
<d>0.0002</d>
<d>0.0002</d>
<d>0.0002</d>
<d>0.0002</d>
<d>0.0002</d>
<d>0.0001</d>
<d>0.0001</d>
<d>0.0001</d>
<d>0.0001</d>
<d>0.0001</d>
<d>0.0002</d>
<d>0.0002</d>
<d>0.0002</d>
<d>0.0002</d>
<d>0.0002</d>
<d>0.0003</d>
<d>0.0003</d>
<d>0.0003</d>
<d>0.0003</d>
<d>0.0004</d>
<d>0.0004</d>
<d>0.0004</d>
<d>0.0005</d>
<d>0.0005</d>
<d>0.0005</d>
<d>0.0006</d>
<d>0.0006</d>
<d>0.0006</d>
<d>0.0006</d>
<d>0.0006</d>
<d>0.0006</d>
<d>0.0006</d>
<d>0.0006</d>
<d>0.0006</d>
<d>0.0006</d>
<d>0.0006</d>
<d>0.0006</d>
<d>0.0006</d>
<d>0.0006</d>
<d>0.0006</d>
<d>0.0005</d>
<d>0.0005</d>
<d>0.0005</d>
<d>0.0005</d>
<d>0.0005</d>
<d>0.0005</d>
<d>0.0005</d>
<d>0.0005</d>
<d>0.0005</d>
<d>0.0005</d>
<d>0.0004</d>
<d>0.0004</d>
<d>0.0004</d>
<d>0.0003</d>
<d>0.0003</d>
<d>0.0002</d>
<d>0.0001</d>
<d>0.0001</d>
<d>0</d>
<d>0</d>
<d>-0.0001</d>
<d>-0.0001</d>
<d>-0.0001</d>
<d>-0.0001</d>
<d>-0.0001</d>
<d>-0.0001</d>
<d>-0.0001</d>
<d>-0.0001</d>
<d>-0.0001</d>
<d>0</d>
<d>0</d>
<d>0</d>
<d>0.0001</d>
<d>0.0001</d>
<d>0.0001</d>
<d>0.0001</d>
<d>0.0001</d>
<d>0.0001</d>
<d>0.0001</d>
<d>0.0001</d>
<d>0.0001</d>
<d>0.0001</d>
<d>0.0001</d>
<d>0</d>
<d>0</d>
<d>0</d>
<d>0</d>
<d>0</d>
<d>0</d>
<d>0</d>
<d>0</d>
<d>0</d>
<d>0.0001</d>
<d>0.0001</d>
<d>0.0001</d>
<d>0.0002</d>
<d>0.0002</d>
<d>0.0003</d>
<d>0.0003</d>
<d>0.0003</d>
<d>0.0004</d>
<d>0.0004</d>
<d>0.0004</d>
<d>0.0004</d>
<d>0.0004</d>
<d>0.0004</d>
<d>0.0004</d>
<d>0.0004</d>
<d>0.0004</d>
<d>0.0004</d>
<d>0.0003</d>
<d>0.0003</d>
<d>0.0003</d>
<d>0.0003</d>
<d>0.0003</d>
<d>0.0003</d>
<d>0.0003</d>
<d>0.0003</d>
<d>0.0003</d>
<d>0.0003</d>
<d>0.0004</d>
<d>0.0004</d>
<d>0.0004</d>
<d>0.0004</d>
<d>0.0004</d>
<d>0.0004</d>
<d>0.0004</d>
<d>0.0004</d>
<d>0.0003</d>
<d>0.0003</d>
<d>0.0003</d>
<d>0.0003</d>
<d>0.0003</d>
<d>0.0002</d>
<d>0.0002</d>
<d>0.0002</d>
<d>0.0001</d>
<d>0.0001</d>
<d>0.0001</d>
<d>0.0001</d>
<d>0.0001</d>
<d>0.0001</d>
<d>0.0001</d>
<d>0.0001</d>
<d>0.0002</d>
<d>0.0002</d>
<d>0.0002</d>
<d>0.0002</d>
<d>0.0002</d>
<d>0.0003</d>
<d>0.0003</d>
<d>0.0003</d>
<d>0.0003</d>
<d>0.0003</d>
<d>0.0004</d>
<d>0.0004</d>
<d>0.0004</d>
<d>0.0004</d>
<d>0.0004</d>
<d>0.0004</d>
<d>0.0003</d>
<d>0.0003</d>
<d>0.0003</d>
<d>0.0003</d>
<d>0.0003</d>
<d>0.0003</d>
<d>0.0002</d>
<d>0.0002</d>
<d>0.0002</d>
<d>0.0002</d>
<d>0.0002</d>
<d>0.0002</d>
<d>0.0002</d>
<d>0.0002</d>
<d>0.0002</d>
<d>0.0002</d>
<d>0.0002</d>
<d>0.0002</d>
<d>0.0002</d>
<d>0.0002</d>
<d>0.0002</d>
<d>0.0002</d>
<d>0.0001</d>
<d>0.0001</d>
<d>0.0001</d>
<d>0.0001</d>
<d>0.0001</d>
<d>0.0001</d>
<d>0</d>
<d>0</d>
<d>0</d>
<d>0</d>
<d>0</d>
<d>0</d>
<d>0</d>
<d>0</d>
<d>0</d>
<d>0</d>
<d>0</d>
<d>-0.0001</d>
<d>-0.0001</d>
<d>-0.0001</d>
<d>-0.0001</d>
<d>-0.0001</d>
<d>-0.0001</d>
<d>-0.0001</d>
<d>-0.0001</d>
<d>-0.0001</d>
<d>-0.0001</d>
<d>-0.0001</d>
<d>-0.0001</d>
<d>-0.0001</d>
<d>-0.0001</d>
<d>-0.0001</d>
<d>-0.0002</d>
<d>-0.0002</d>
<d>-0.0002</d>
<d>-0.0002</d>
<d>-0.0002</d>
<d>-0.0002</d>
<d>-0.0002</d>
<d>-0.0002</d>
<d>-0.0002</d>
<d>-0.0002</d>
<d>-0.0002</d>
<d>-0.0001</d>
<d>-0.0001</d>
<d>-0.0001</d>
<d>-0.0001</d>
<d>-0.0001</d>
<d>-0.0001</d>
<d>-0.0001</d>
<d>-0.0001</d>
<d>-0.0001</d>
<d>-0.0001</d>
<d>-0.0002</d>
<d>-0.0002</d>
<d>-0.0002</d>
<d>-0.0002</d>
<d>-0.0002</d>
<d>-0.0002</d>
<d>-0.0002</d>
<d>-0.0002</d>
<d>-0.0002</d>
<d>-0.0002</d>
<d>-0.0003</d>
<d>-0.0003</d>
<d>-0.0003</d>
<d>-0.0003</d>
<d>-0.0003</d>
<d>-0.0003</d>
<d>-0.0003</d>
<d>-0.0004</d>
<d>-0.0004</d>
<d>-0.0004</d>
<d>-0.0004</d>
<d>-0.0004</d>
</Subcolumn>
</YColumn>
<YColumn Width="92" Decimals="7" Subcolumns="1">
<Title>6.25</Title>
<Subcolumn>
<d>-0.0008</d>
<d>-0.0007</d>
<d>-0.0007</d>
<d>-0.0006</d>
<d>-0.0006</d>
<d>-0.0005</d>
<d>-0.0005</d>
<d>-0.0004</d>
<d>-0.0004</d>
<d>-0.0004</d>
<d>-0.0003</d>
<d>-0.0003</d>
<d>-0.0002</d>
<d>-0.0002</d>
<d>-0.0001</d>
<d>-0.0001</d>
<d>-0.0001</d>
<d>0</d>
<d>0</d>
<d>0.0001</d>
<d>0.0001</d>
<d>0.0002</d>
<d>0.0002</d>
<d>0.0002</d>
<d>0.0003</d>
<d>0.0003</d>
<d>0.0004</d>
<d>0.0004</d>
<d>0.0004</d>
<d>0.0005</d>
<d>0.0005</d>
<d>0.0005</d>
<d>0.0005</d>
<d>0.0006</d>
<d>0.0006</d>
<d>0.0006</d>
<d>0.0006</d>
<d>0.0006</d>
<d>0.0006</d>
<d>0.0006</d>
<d>0.0006</d>
<d>0.0006</d>
<d>0.0006</d>
<d>0.0006</d>
<d>0.0006</d>
<d>0.0006</d>
<d>0.0006</d>
<d>0.0006</d>
<d>0.0006</d>
<d>0.0006</d>
<d>0.0006</d>
<d>0.0005</d>
<d>0.0005</d>
<d>0.0005</d>
<d>0.0005</d>
<d>0.0005</d>
<d>0.0006</d>
<d>0.0006</d>
<d>0.0006</d>
<d>0.0006</d>
<d>0.0006</d>
<d>0.0007</d>
<d>0.0007</d>
<d>0.0007</d>
<d>0.0007</d>
<d>0.0008</d>
<d>0.0008</d>
<d>0.0008</d>
<d>0.0009</d>
<d>0.0009</d>
<d>0.0009</d>
<d>0.0009</d>
<d>0.001</d>
<d>0.001</d>
<d>0.001</d>
<d>0.0011</d>
<d>0.0011</d>
<d>0.0011</d>
<d>0.0011</d>
<d>0.0012</d>
<d>0.0012</d>
<d>0.0012</d>
<d>0.0013</d>
<d>0.0013</d>
<d>0.0013</d>
<d>0.0014</d>
<d>0.0014</d>
<d>0.0015</d>
<d>0.0015</d>
<d>0.0015</d>
<d>0.0016</d>
<d>0.0016</d>
<d>0.0017</d>
<d>0.0017</d>
<d>0.0018</d>
<d>0.0018</d>
<d>0.0018</d>
<d>0.0018</d>
<d>0.0019</d>
<d>0.0019</d>
<d>0.0019</d>
<d>0.002</d>
<d>0.002</d>
<d>0.002</d>
<d>0.0021</d>
<d>0.0021</d>
<d>0.0022</d>
<d>0.0023</d>
<d>0.0024</d>
<d>0.0024</d>
<d>0.0025</d>
<d>0.0026</d>
<d>0.0026</d>
<d>0.0028</d>
<d>0.0029</d>
<d>0.003</d>
<d>0.0031</d>
<d>0.0032</d>
<d>0.0033</d>
<d>0.0034</d>
<d>0.0035</d>
<d>0.0036</d>
<d>0.0037</d>
<d>0.0039</d>
<d>0.004</d>
<d>0.0041</d>
<d>0.0043</d>
<d>0.0045</d>
<d>0.0046</d>
<d>0.0047</d>
<d>0.0049</d>
<d>0.005</d>
<d>0.0051</d>
<d>0.0053</d>
<d>0.0055</d>
<d>0.0057</d>
<d>0.006</d>
<d>0.0062</d>
<d>0.0063</d>
<d>0.0066</d>
<d>0.0067</d>
<d>0.0071</d>
<d>0.0073</d>
<d>0.0075</d>
<d>0.0076</d>
<d>0.0079</d>
<d>0.0081</d>
<d>0.0085</d>
<d>0.0087</d>
<d>0.009</d>
<d>0.0093</d>
<d>0.0094</d>
<d>0.0097</d>
<d>0.01</d>
<d>0.0103</d>
<d>0.0106</d>
<d>0.0111</d>
<d>0.0114</d>
<d>0.0117</d>
<d>0.0119</d>
<d>0.0121</d>
<d>0.0123</d>
<d>0.0127</d>
<d>0.0131</d>
<d>0.0133</d>
<d>0.0137</d>
<d>0.0139</d>
<d>0.0141</d>
<d>0.0144</d>
<d>0.0148</d>
<d>0.0152</d>
<d>0.0155</d>
<d>0.0159</d>
<d>0.0161</d>
<d>0.0165</d>
<d>0.0166</d>
<d>0.0169</d>
<d>0.0172</d>
<d>0.0175</d>
<d>0.018</d>
<d>0.0181</d>
<d>0.0183</d>
<d>0.0187</d>
<d>0.0189</d>
<d>0.0192</d>
<d>0.0194</d>
<d>0.0196</d>
<d>0.0199</d>
<d>0.0202</d>
<d>0.0203</d>
<d>0.0205</d>
<d>0.0207</d>
<d>0.0208</d>
<d>0.0209</d>
<d>0.021</d>
<d>0.0212</d>
<d>0.0213</d>
<d>0.0214</d>
<d>0.0215</d>
<d>0.0215</d>
<d>0.0216</d>
<d>0.0216</d>
<d>0.0216</d>
<d>0.0216</d>
<d>0.0215</d>
<d>0.0216</d>
<d>0.0215</d>
<d>0.0214</d>
<d>0.0212</d>
<d>0.0211</d>
<d>0.0209</d>
<d>0.0207</d>
<d>0.0206</d>
<d>0.0204</d>
<d>0.0203</d>
<d>0.02</d>
<d>0.0196</d>
<d>0.0194</d>
<d>0.0192</d>
<d>0.0189</d>
<d>0.0187</d>
<d>0.0182</d>
<d>0.0178</d>
<d>0.0174</d>
<d>0.0171</d>
<d>0.0169</d>
<d>0.0164</d>
<d>0.0161</d>
<d>0.0157</d>
<d>0.0152</d>
<d>0.0147</d>
<d>0.0142</d>
<d>0.0138</d>
<d>0.0132</d>
<d>0.0128</d>
<d>0.0126</d>
<d>0.0121</d>
<d>0.0116</d>
<d>0.0109</d>
<d>0.0103</d>
<d>0.0099</d>
<d>0.0094</d>
<d>0.0091</d>
<d>0.0087</d>
<d>0.0081</d>
<d>0.0074</d>
<d>0.007</d>
<d>0.0066</d>
<d>0.0062</d>
<d>0.0059</d>
<d>0.0055</d>
<d>0.005</d>
<d>0.0047</d>
<d>0.0041</d>
<d>0.0036</d>
<d>0.0034</d>
<d>0.0031</d>
<d>0.0027</d>
<d>0.0024</d>
<d>0.0021</d>
<d>0.0018</d>
<d>0.0014</d>
<d>0.0013</d>
<d>0.0011</d>
<d>0.0008</d>
<d>0.0006</d>
<d>0.0004</d>
<d>0.0002</d>
<d>0.0001</d>
<d>-0.0001</d>
<d>-0.0002</d>
<d>-0.0002</d>
<d>-0.0003</d>
<d>-0.0004</d>
<d>-0.0004</d>
<d>-0.0005</d>
<d>-0.0006</d>
<d>-0.0006</d>
<d>-0.0006</d>
<d>-0.0006</d>
<d>-0.0006</d>
<d>-0.0006</d>
<d>-0.0007</d>
<d>-0.0007</d>
<d>-0.0007</d>
<d>-0.0006</d>
<d>-0.0006</d>
<d>-0.0006</d>
<d>-0.0006</d>
<d>-0.0006</d>
<d>-0.0006</d>
<d>-0.0005</d>
<d>-0.0005</d>
<d>-0.0005</d>
<d>-0.0004</d>
<d>-0.0004</d>
<d>-0.0004</d>
<d>-0.0003</d>
<d>-0.0003</d>
<d>-0.0002</d>
<d>-0.0002</d>
<d>-0.0002</d>
<d>-0.0001</d>
<d>-0.0001</d>
<d>0</d>
<d>0</d>
<d>0</d>
<d>0</d>
<d>0.0001</d>
<d>0.0001</d>
<d>0.0001</d>
<d>0.0001</d>
<d>0.0002</d>
<d>0.0002</d>
<d>0.0002</d>
<d>0.0002</d>
<d>0.0002</d>
<d>0.0002</d>
<d>0.0002</d>
<d>0.0003</d>
<d>0.0003</d>
<d>0.0003</d>
<d>0.0003</d>
<d>0.0003</d>
<d>0.0003</d>
<d>0.0003</d>
<d>0.0003</d>
<d>0.0003</d>
<d>0.0003</d>
<d>0.0003</d>
<d>0.0003</d>
<d>0.0003</d>
<d>0.0003</d>
<d>0.0003</d>
<d>0.0003</d>
<d>0.0003</d>
<d>0.0003</d>
<d>0.0003</d>
<d>0.0004</d>
<d>0.0004</d>
<d>0.0004</d>
<d>0.0004</d>
<d>0.0004</d>
<d>0.0004</d>
<d>0.0004</d>
<d>0.0003</d>
<d>0.0003</d>
<d>0.0003</d>
<d>0.0003</d>
<d>0.0003</d>
<d>0.0003</d>
<d>0.0003</d>
<d>0.0003</d>
<d>0.0003</d>
<d>0.0003</d>
<d>0.0003</d>
<d>0.0003</d>
<d>0.0003</d>
<d>0.0003</d>
<d>0.0003</d>
<d>0.0003</d>
<d>0.0003</d>
<d>0.0003</d>
<d>0.0003</d>
<d>0.0003</d>
<d>0.0003</d>
<d>0.0003</d>
<d>0.0003</d>
<d>0.0003</d>
<d>0.0003</d>
<d>0.0003</d>
<d>0.0003</d>
<d>0.0003</d>
<d>0.0003</d>
<d>0.0002</d>
<d>0.0002</d>
<d>0.0002</d>
<d>0.0002</d>
<d>0.0002</d>
<d>0.0003</d>
<d>0.0003</d>
<d>0.0003</d>
<d>0.0003</d>
<d>0.0003</d>
<d>0.0003</d>
<d>0.0003</d>
<d>0.0003</d>
<d>0.0004</d>
<d>0.0004</d>
<d>0.0004</d>
<d>0.0004</d>
<d>0.0004</d>
<d>0.0004</d>
<d>0.0003</d>
<d>0.0003</d>
<d>0.0003</d>
<d>0.0003</d>
<d>0.0003</d>
<d>0.0003</d>
<d>0.0002</d>
<d>0.0002</d>
<d>0.0002</d>
<d>0.0002</d>
<d>0.0002</d>
<d>0.0002</d>
<d>0.0002</d>
<d>0.0002</d>
<d>0.0002</d>
<d>0.0002</d>
<d>0.0003</d>
<d>0.0003</d>
<d>0.0003</d>
<d>0.0003</d>
<d>0.0003</d>
<d>0.0003</d>
<d>0.0003</d>
<d>0.0002</d>
<d>0.0002</d>
<d>0.0002</d>
<d>0.0002</d>
<d>0.0002</d>
<d>0.0002</d>
<d>0.0002</d>
<d>0.0002</d>
<d>0.0002</d>
<d>0.0002</d>
<d>0.0002</d>
<d>0.0002</d>
<d>0.0003</d>
<d>0.0003</d>
<d>0.0003</d>
<d>0.0003</d>
<d>0.0003</d>
<d>0.0003</d>
<d>0.0004</d>
<d>0.0004</d>
<d>0.0004</d>
<d>0.0004</d>
<d>0.0004</d>
<d>0.0004</d>
<d>0.0004</d>
<d>0.0005</d>
<d>0.0005</d>
<d>0.0005</d>
<d>0.0005</d>
<d>0.0005</d>
<d>0.0004</d>
<d>0.0004</d>
<d>0.0004</d>
<d>0.0004</d>
<d>0.0004</d>
<d>0.0004</d>
<d>0.0003</d>
<d>0.0003</d>
<d>0.0003</d>
<d>0.0003</d>
<d>0.0003</d>
<d>0.0003</d>
<d>0.0003</d>
<d>0.0002</d>
<d>0.0002</d>
<d>0.0002</d>
<d>0.0003</d>
<d>0.0003</d>
<d>0.0003</d>
<d>0.0003</d>
<d>0.0003</d>
<d>0.0003</d>
<d>0.0003</d>
<d>0.0003</d>
<d>0.0003</d>
<d>0.0003</d>
<d>0.0003</d>
<d>0.0003</d>
<d>0.0003</d>
<d>0.0003</d>
<d>0.0003</d>
<d>0.0002</d>
<d>0.0002</d>
<d>0.0002</d>
<d>0.0002</d>
<d>0.0002</d>
<d>0.0002</d>
<d>0.0002</d>
<d>0.0002</d>
<d>0.0002</d>
<d>0.0002</d>
<d>0.0002</d>
<d>0.0002</d>
<d>0.0003</d>
<d>0.0003</d>
<d>0.0003</d>
<d>0.0003</d>
<d>0.0004</d>
<d>0.0004</d>
<d>0.0004</d>
<d>0.0004</d>
<d>0.0004</d>
<d>0.0004</d>
<d>0.0004</d>
<d>0.0004</d>
<d>0.0003</d>
<d>0.0003</d>
<d>0.0003</d>
<d>0.0003</d>
<d>0.0002</d>
<d>0.0002</d>
<d>0.0002</d>
<d>0.0002</d>
<d>0.0002</d>
<d>0.0001</d>
<d>0.0001</d>
<d>0.0001</d>
<d>0.0002</d>
<d>0.0002</d>
<d>0.0002</d>
<d>0.0002</d>
<d>0.0002</d>
<d>0.0002</d>
<d>0.0003</d>
<d>0.0003</d>
<d>0.0003</d>
<d>0.0003</d>
<d>0.0003</d>
<d>0.0003</d>
<d>0.0003</d>
<d>0.0003</d>
<d>0.0003</d>
<d>0.0003</d>
<d>0.0003</d>
<d>0.0003</d>
<d>0.0003</d>
<d>0.0003</d>
<d>0.0002</d>
<d>0.0002</d>
<d>0.0002</d>
<d>0.0002</d>
<d>0.0002</d>
<d>0.0002</d>
<d>0.0001</d>
<d>0.0001</d>
<d>0.0001</d>
<d>0.0001</d>
<d>0.0001</d>
<d>0.0001</d>
<d>0.0001</d>
<d>0.0001</d>
<d>0.0001</d>
<d>0.0002</d>
<d>0.0002</d>
<d>0.0002</d>
<d>0.0002</d>
<d>0.0002</d>
<d>0.0002</d>
<d>0.0003</d>
<d>0.0003</d>
<d>0.0003</d>
<d>0.0003</d>
<d>0.0003</d>
<d>0.0003</d>
<d>0.0002</d>
<d>0.0002</d>
<d>0.0002</d>
<d>0.0002</d>
<d>0.0001</d>
<d>0.0001</d>
<d>0.0001</d>
<d>0.0001</d>
<d>0</d>
<d>0</d>
<d>0</d>
<d>0</d>
<d>-0.0001</d>
<d>-0.0001</d>
<d>-0.0001</d>
<d>-0.0001</d>
<d>-0.0001</d>
<d>-0.0002</d>
<d>-0.0002</d>
<d>-0.0002</d>
<d>-0.0002</d>
<d>-0.0003</d>
<d>-0.0003</d>
<d>-0.0003</d>
<d>-0.0003</d>
<d>-0.0003</d>
<d>-0.0004</d>
<d>-0.0004</d>
<d>-0.0004</d>
<d>-0.0005</d>
<d>-0.0005</d>
</Subcolumn>
</YColumn>
<YColumn Width="92" Decimals="7" Subcolumns="1">
<Title>3.125</Title>
<Subcolumn>
<d>-0.0001</d>
<d>-0.0001</d>
<d>0</d>
<d>0</d>
<d>0</d>
<d>0</d>
<d>0</d>
<d>0.0001</d>
<d>0.0001</d>
<d>0.0001</d>
<d>0.0001</d>
<d>0.0002</d>
<d>0.0002</d>
<d>0.0002</d>
<d>0.0002</d>
<d>0.0002</d>
<d>0.0002</d>
<d>0.0003</d>
<d>0.0003</d>
<d>0.0003</d>
<d>0.0003</d>
<d>0.0004</d>
<d>0.0004</d>
<d>0.0004</d>
<d>0.0004</d>
<d>0.0004</d>
<d>0.0005</d>
<d>0.0005</d>
<d>0.0005</d>
<d>0.0005</d>
<d>0.0005</d>
<d>0.0006</d>
<d>0.0006</d>
<d>0.0006</d>
<d>0.0006</d>
<d>0.0006</d>
<d>0.0006</d>
<d>0.0006</d>
<d>0.0007</d>
<d>0.0007</d>
<d>0.0007</d>
<d>0.0007</d>
<d>0.0007</d>
<d>0.0007</d>
<d>0.0008</d>
<d>0.0008</d>
<d>0.0008</d>
<d>0.0008</d>
<d>0.0009</d>
<d>0.0009</d>
<d>0.0009</d>
<d>0.0009</d>
<d>0.001</d>
<d>0.001</d>
<d>0.001</d>
<d>0.001</d>
<d>0.0011</d>
<d>0.0011</d>
<d>0.0011</d>
<d>0.0011</d>
<d>0.0011</d>
<d>0.0012</d>
<d>0.0012</d>
<d>0.0012</d>
<d>0.0012</d>
<d>0.0012</d>
<d>0.0012</d>
<d>0.0012</d>
<d>0.0012</d>
<d>0.0013</d>
<d>0.0013</d>
<d>0.0013</d>
<d>0.0013</d>
<d>0.0013</d>
<d>0.0013</d>
<d>0.0014</d>
<d>0.0014</d>
<d>0.0014</d>
<d>0.0015</d>
<d>0.0015</d>
<d>0.0015</d>
<d>0.0016</d>
<d>0.0016</d>
<d>0.0017</d>
<d>0.0017</d>
<d>0.0018</d>
<d>0.0019</d>
<d>0.0019</d>
<d>0.002</d>
<d>0.002</d>
<d>0.0021</d>
<d>0.0022</d>
<d>0.0023</d>
<d>0.0024</d>
<d>0.0025</d>
<d>0.0025</d>
<d>0.0026</d>
<d>0.0027</d>
<d>0.0027</d>
<d>0.0029</d>
<d>0.003</d>
<d>0.0031</d>
<d>0.0032</d>
<d>0.0033</d>
<d>0.0034</d>
<d>0.0035</d>
<d>0.0035</d>
<d>0.0037</d>
<d>0.0038</d>
<d>0.0039</d>
<d>0.004</d>
<d>0.0042</d>
<d>0.0042</d>
<d>0.0044</d>
<d>0.0045</d>
<d>0.0047</d>
<d>0.0048</d>
<d>0.005</d>
<d>0.0052</d>
<d>0.0053</d>
<d>0.0054</d>
<d>0.0055</d>
<d>0.0057</d>
<d>0.0059</d>
<d>0.006</d>
<d>0.0062</d>
<d>0.0064</d>
<d>0.0066</d>
<d>0.0068</d>
<d>0.0069</d>
<d>0.0071</d>
<d>0.0072</d>
<d>0.0074</d>
<d>0.0076</d>
<d>0.0078</d>
<d>0.0081</d>
<d>0.0084</d>
<d>0.0087</d>
<d>0.0089</d>
<d>0.0092</d>
<d>0.0094</d>
<d>0.0098</d>
<d>0.01</d>
<d>0.0103</d>
<d>0.0104</d>
<d>0.0108</d>
<d>0.011</d>
<d>0.0115</d>
<d>0.0117</d>
<d>0.012</d>
<d>0.0123</d>
<d>0.0125</d>
<d>0.0127</d>
<d>0.013</d>
<d>0.0133</d>
<d>0.0136</d>
<d>0.0141</d>
<d>0.0144</d>
<d>0.0147</d>
<d>0.0149</d>
<d>0.015</d>
<d>0.0153</d>
<d>0.0156</d>
<d>0.0161</d>
<d>0.0162</d>
<d>0.0165</d>
<d>0.0167</d>
<d>0.017</d>
<d>0.0172</d>
<d>0.0175</d>
<d>0.0179</d>
<d>0.0181</d>
<d>0.0183</d>
<d>0.0185</d>
<d>0.0188</d>
<d>0.0188</d>
<d>0.019</d>
<d>0.0192</d>
<d>0.0193</d>
<d>0.0195</d>
<d>0.0196</d>
<d>0.0196</d>
<d>0.0198</d>
<d>0.0199</d>
<d>0.0199</d>
<d>0.02</d>
<d>0.02</d>
<d>0.0201</d>
<d>0.0202</d>
<d>0.0202</d>
<d>0.0202</d>
<d>0.0201</d>
<d>0.0201</d>
<d>0.0201</d>
<d>0.0201</d>
<d>0.02</d>
<d>0.0199</d>
<d>0.0198</d>
<d>0.0197</d>
<d>0.0196</d>
<d>0.0194</d>
<d>0.0193</d>
<d>0.0191</d>
<d>0.0189</d>
<d>0.0188</d>
<d>0.0186</d>
<d>0.0184</d>
<d>0.0182</d>
<d>0.0178</d>
<d>0.0175</d>
<d>0.0173</d>
<d>0.0169</d>
<d>0.0167</d>
<d>0.0164</d>
<d>0.0162</d>
<d>0.0158</d>
<d>0.0153</d>
<d>0.0151</d>
<d>0.0148</d>
<d>0.0144</d>
<d>0.0142</d>
<d>0.0137</d>
<d>0.0132</d>
<d>0.0128</d>
<d>0.0124</d>
<d>0.0122</d>
<d>0.0117</d>
<d>0.0114</d>
<d>0.011</d>
<d>0.0105</d>
<d>0.01</d>
<d>0.0095</d>
<d>0.0092</d>
<d>0.0087</d>
<d>0.0083</d>
<d>0.0082</d>
<d>0.0077</d>
<d>0.0073</d>
<d>0.0067</d>
<d>0.0063</d>
<d>0.0059</d>
<d>0.0056</d>
<d>0.0053</d>
<d>0.005</d>
<d>0.0046</d>
<d>0.0041</d>
<d>0.0038</d>
<d>0.0035</d>
<d>0.0033</d>
<d>0.003</d>
<d>0.0028</d>
<d>0.0025</d>
<d>0.0023</d>
<d>0.0019</d>
<d>0.0017</d>
<d>0.0015</d>
<d>0.0014</d>
<d>0.0012</d>
<d>0.001</d>
<d>0.0008</d>
<d>0.0006</d>
<d>0.0005</d>
<d>0.0004</d>
<d>0.0003</d>
<d>0.0001</d>
<d>0</d>
<d>-0.0001</d>
<d>-0.0002</d>
<d>-0.0002</d>
<d>-0.0003</d>
<d>-0.0004</d>
<d>-0.0004</d>
<d>-0.0005</d>
<d>-0.0005</d>
<d>-0.0006</d>
<d>-0.0006</d>
<d>-0.0006</d>
<d>-0.0007</d>
<d>-0.0007</d>
<d>-0.0007</d>
<d>-0.0007</d>
<d>-0.0007</d>
<d>-0.0007</d>
<d>-0.0007</d>
<d>-0.0007</d>
<d>-0.0007</d>
<d>-0.0007</d>
<d>-0.0007</d>
<d>-0.0006</d>
<d>-0.0006</d>
<d>-0.0006</d>
<d>-0.0005</d>
<d>-0.0005</d>
<d>-0.0005</d>
<d>-0.0005</d>
<d>-0.0004</d>
<d>-0.0004</d>
<d>-0.0003</d>
<d>-0.0003</d>
<d>-0.0003</d>
<d>-0.0002</d>
<d>-0.0002</d>
<d>-0.0001</d>
<d>-0.0001</d>
<d>0</d>
<d>0</d>
<d>0</d>
<d>0</d>
<d>0.0001</d>
<d>0.0001</d>
<d>0.0001</d>
<d>0.0001</d>
<d>0.0002</d>
<d>0.0002</d>
<d>0.0002</d>
<d>0.0002</d>
<d>0.0002</d>
<d>0.0003</d>
<d>0.0003</d>
<d>0.0003</d>
<d>0.0003</d>
<d>0.0004</d>
<d>0.0004</d>
<d>0.0004</d>
<d>0.0004</d>
<d>0.0004</d>
<d>0.0004</d>
<d>0.0003</d>
<d>0.0003</d>
<d>0.0003</d>
<d>0.0003</d>
<d>0.0003</d>
<d>0.0003</d>
<d>0.0003</d>
<d>0.0002</d>
<d>0.0002</d>
<d>0.0002</d>
<d>0.0002</d>
<d>0.0002</d>
<d>0.0002</d>
<d>0.0002</d>
<d>0.0002</d>
<d>0.0003</d>
<d>0.0003</d>
<d>0.0003</d>
<d>0.0003</d>
<d>0.0003</d>
<d>0.0003</d>
<d>0.0003</d>
<d>0.0003</d>
<d>0.0003</d>
<d>0.0003</d>
<d>0.0003</d>
<d>0.0003</d>
<d>0.0003</d>
<d>0.0003</d>
<d>0.0003</d>
<d>0.0003</d>
<d>0.0002</d>
<d>0.0002</d>
<d>0.0002</d>
<d>0.0002</d>
<d>0.0002</d>
<d>0.0002</d>
<d>0.0002</d>
<d>0.0002</d>
<d>0.0002</d>
<d>0.0002</d>
<d>0.0002</d>
<d>0.0002</d>
<d>0.0002</d>
<d>0.0002</d>
<d>0.0001</d>
<d>0.0001</d>
<d>0.0002</d>
<d>0.0002</d>
<d>0.0002</d>
<d>0.0002</d>
<d>0.0002</d>
<d>0.0002</d>
<d>0.0002</d>
<d>0.0002</d>
<d>0.0002</d>
<d>0.0003</d>
<d>0.0003</d>
<d>0.0003</d>
<d>0.0003</d>
<d>0.0004</d>
<d>0.0004</d>
<d>0.0005</d>
<d>0.0005</d>
<d>0.0005</d>
<d>0.0006</d>
<d>0.0006</d>
<d>0.0006</d>
<d>0.0006</d>
<d>0.0006</d>
<d>0.0006</d>
<d>0.0006</d>
<d>0.0006</d>
<d>0.0006</d>
<d>0.0006</d>
<d>0.0006</d>
<d>0.0006</d>
<d>0.0006</d>
<d>0.0006</d>
<d>0.0006</d>
<d>0.0006</d>
<d>0.0006</d>
<d>0.0006</d>
<d>0.0006</d>
<d>0.0005</d>
<d>0.0005</d>
<d>0.0005</d>
<d>0.0004</d>
<d>0.0004</d>
<d>0.0004</d>
<d>0.0003</d>
<d>0.0003</d>
<d>0.0002</d>
<d>0.0002</d>
<d>0.0001</d>
<d>0.0001</d>
<d>0.0001</d>
<d>0</d>
<d>0</d>
<d>0</d>
<d>0</d>
<d>0</d>
<d>0</d>
<d>0</d>
<d>0.0001</d>
<d>0.0001</d>
<d>0.0001</d>
<d>0.0001</d>
<d>0.0001</d>
<d>0.0001</d>
<d>0.0001</d>
<d>0.0001</d>
<d>0.0001</d>
<d>0.0001</d>
<d>0.0002</d>
<d>0.0002</d>
<d>0.0002</d>
<d>0.0002</d>
<d>0.0002</d>
<d>0.0002</d>
<d>0.0002</d>
<d>0.0002</d>
<d>0.0002</d>
<d>0.0002</d>
<d>0.0002</d>
<d>0.0002</d>
<d>0.0002</d>
<d>0.0002</d>
<d>0.0002</d>
<d>0.0002</d>
<d>0.0002</d>
<d>0.0002</d>
<d>0.0002</d>
<d>0.0002</d>
<d>0.0003</d>
<d>0.0003</d>
<d>0.0003</d>
<d>0.0003</d>
<d>0.0003</d>
<d>0.0003</d>
<d>0.0003</d>
<d>0.0003</d>
<d>0.0003</d>
<d>0.0003</d>
<d>0.0003</d>
<d>0.0003</d>
<d>0.0004</d>
<d>0.0004</d>
<d>0.0004</d>
<d>0.0004</d>
<d>0.0004</d>
<d>0.0004</d>
<d>0.0004</d>
<d>0.0004</d>
<d>0.0004</d>
<d>0.0004</d>
<d>0.0004</d>
<d>0.0004</d>
<d>0.0004</d>
<d>0.0004</d>
<d>0.0004</d>
<d>0.0004</d>
<d>0.0004</d>
<d>0.0004</d>
<d>0.0004</d>
<d>0.0003</d>
<d>0.0003</d>
<d>0.0003</d>
<d>0.0003</d>
<d>0.0003</d>
<d>0.0003</d>
<d>0.0002</d>
<d>0.0002</d>
<d>0.0002</d>
<d>0.0002</d>
<d>0.0002</d>
<d>0.0001</d>
<d>0.0001</d>
<d>0.0001</d>
<d>0.0001</d>
<d>0.0001</d>
<d>0.0001</d>
<d>0.0001</d>
<d>0.0001</d>
<d>0.0001</d>
<d>0.0001</d>
<d>0.0001</d>
<d>0.0001</d>
<d>0.0002</d>
<d>0.0002</d>
<d>0.0002</d>
<d>0.0002</d>
<d>0.0002</d>
<d>0.0002</d>
<d>0.0002</d>
<d>0.0002</d>
<d>0.0002</d>
<d>0.0002</d>
<d>0.0002</d>
<d>0.0002</d>
<d>0.0002</d>
<d>0.0002</d>
<d>0.0002</d>
<d>0.0002</d>
<d>0.0001</d>
<d>0.0001</d>
<d>0.0001</d>
<d>0.0001</d>
<d>0</d>
<d>0</d>
<d>0</d>
<d>0</d>
<d>0</d>
<d>0</d>
<d>0</d>
<d>-0.0001</d>
<d>0</d>
<d>0</d>
<d>0</d>
<d>0</d>
<d>0</d>
<d>0</d>
<d>0</d>
<d>0</d>
<d>0</d>
<d>0</d>
<d>-0.0001</d>
<d>-0.0001</d>
<d>-0.0001</d>
<d>-0.0001</d>
<d>-0.0001</d>
<d>-0.0001</d>
<d>-0.0001</d>
<d>-0.0001</d>
<d>-0.0001</d>
<d>-0.0001</d>
<d>-0.0001</d>
<d>-0.0001</d>
<d>-0.0001</d>
<d>-0.0001</d>
<d>-0.0001</d>
<d>-0.0001</d>
<d>-0.0001</d>
<d>-0.0002</d>
<d>-0.0002</d>
<d>-0.0002</d>
<d>-0.0002</d>
<d>-0.0002</d>
<d>-0.0002</d>
<d>-0.0002</d>
<d>-0.0002</d>
<d>-0.0002</d>
<d>-0.0002</d>
<d>-0.0002</d>
<d>-0.0003</d>
<d>-0.0003</d>
<d>-0.0003</d>
<d>-0.0003</d>
<d>-0.0003</d>
<d>-0.0003</d>
<d>-0.0004</d>
<d>-0.0004</d>
<d>-0.0004</d>
<d>-0.0004</d>
</Subcolumn>
</YColumn>
<YColumn Width="92" Decimals="4" Subcolumns="1">
<Title>0</Title>
<Subcolumn>
<d>-0.0001</d>
<d>-0.0001</d>
<d>0</d>
<d>0</d>
<d>0.0001</d>
<d>0.0001</d>
<d>0.0001</d>
<d>0.0002</d>
<d>0.0002</d>
<d>0.0002</d>
<d>0.0002</d>
<d>0.0003</d>
<d>0.0003</d>
<d>0.0003</d>
<d>0.0004</d>
<d>0.0004</d>
<d>0.0004</d>
<d>0.0005</d>
<d>0.0005</d>
<d>0.0005</d>
<d>0.0006</d>
<d>0.0006</d>
<d>0.0006</d>
<d>0.0006</d>
<d>0.0007</d>
<d>0.0007</d>
<d>0.0007</d>
<d>0.0008</d>
<d>0.0008</d>
<d>0.0008</d>
<d>0.0009</d>
<d>0.0009</d>
<d>0.0009</d>
<d>0.0009</d>
<d>0.0009</d>
<d>0.001</d>
<d>0.001</d>
<d>0.001</d>
<d>0.0011</d>
<d>0.0011</d>
<d>0.0011</d>
<d>0.0011</d>
<d>0.0012</d>
<d>0.0012</d>
<d>0.0013</d>
<d>0.0013</d>
<d>0.0013</d>
<d>0.0014</d>
<d>0.0014</d>
<d>0.0014</d>
<d>0.0015</d>
<d>0.0015</d>
<d>0.0016</d>
<d>0.0016</d>
<d>0.0016</d>
<d>0.0017</d>
<d>0.0017</d>
<d>0.0018</d>
<d>0.0018</d>
<d>0.0019</d>
<d>0.0019</d>
<d>0.002</d>
<d>0.002</d>
<d>0.0021</d>
<d>0.0022</d>
<d>0.0022</d>
<d>0.0023</d>
<d>0.0024</d>
<d>0.0025</d>
<d>0.0025</d>
<d>0.0026</d>
<d>0.0026</d>
<d>0.0028</d>
<d>0.0029</d>
<d>0.0029</d>
<d>0.003</d>
<d>0.0031</d>
<d>0.0032</d>
<d>0.0033</d>
<d>0.0034</d>
<d>0.0035</d>
<d>0.0035</d>
<d>0.0037</d>
<d>0.0037</d>
<d>0.0038</d>
<d>0.0039</d>
<d>0.004</d>
<d>0.0042</d>
<d>0.0043</d>
<d>0.0044</d>
<d>0.0045</d>
<d>0.0046</d>
<d>0.0048</d>
<d>0.005</d>
<d>0.0052</d>
<d>0.0052</d>
<d>0.0054</d>
<d>0.0055</d>
<d>0.0056</d>
<d>0.0059</d>
<d>0.0061</d>
<d>0.0062</d>
<d>0.0064</d>
<d>0.0066</d>
<d>0.0068</d>
<d>0.0069</d>
<d>0.007</d>
<d>0.0072</d>
<d>0.0075</d>
<d>0.0076</d>
<d>0.0078</d>
<d>0.0079</d>
<d>0.008</d>
<d>0.0083</d>
<d>0.0085</d>
<d>0.0086</d>
<d>0.0088</d>
<d>0.0091</d>
<d>0.0092</d>
<d>0.0094</d>
<d>0.0096</d>
<d>0.0097</d>
<d>0.01</d>
<d>0.0102</d>
<d>0.0104</d>
<d>0.0106</d>
<d>0.0108</d>
<d>0.011</d>
<d>0.0112</d>
<d>0.0113</d>
<d>0.0115</d>
<d>0.0116</d>
<d>0.0117</d>
<d>0.0119</d>
<d>0.012</d>
<d>0.0122</d>
<d>0.0124</d>
<d>0.0125</d>
<d>0.0126</d>
<d>0.0128</d>
<d>0.0128</d>
<d>0.013</d>
<d>0.0132</d>
<d>0.0133</d>
<d>0.0133</d>
<d>0.0135</d>
<d>0.0136</d>
<d>0.0138</d>
<d>0.0139</d>
<d>0.014</d>
<d>0.0141</d>
<d>0.0142</d>
<d>0.0143</d>
<d>0.0143</d>
<d>0.0144</d>
<d>0.0145</d>
<d>0.0145</d>
<d>0.0145</d>
<d>0.0145</d>
<d>0.0145</d>
<d>0.0145</d>
<d>0.0145</d>
<d>0.0145</d>
<d>0.0145</d>
<d>0.0144</d>
<d>0.0144</d>
<d>0.0144</d>
<d>0.0143</d>
<d>0.0143</d>
<d>0.0142</d>
<d>0.0141</d>
<d>0.0141</d>
<d>0.014</d>
<d>0.0139</d>
<d>0.0138</d>
<d>0.0138</d>
<d>0.0137</d>
<d>0.0136</d>
<d>0.0134</d>
<d>0.0132</d>
<d>0.0132</d>
<d>0.0131</d>
<d>0.0128</d>
<d>0.0127</d>
<d>0.0125</d>
<d>0.0124</d>
<d>0.0122</d>
<d>0.012</d>
<d>0.0118</d>
<d>0.0117</d>
<d>0.0114</d>
<d>0.0113</d>
<d>0.0111</d>
<d>0.011</d>
<d>0.0109</d>
<d>0.0106</d>
<d>0.0104</d>
<d>0.0103</d>
<d>0.0101</d>
<d>0.0099</d>
<d>0.0097</d>
<d>0.0096</d>
<d>0.0094</d>
<d>0.0092</d>
<d>0.0091</d>
<d>0.0089</d>
<d>0.0087</d>
<d>0.0085</d>
<d>0.0083</d>
<d>0.0081</d>
<d>0.0079</d>
<d>0.0077</d>
<d>0.0076</d>
<d>0.0074</d>
<d>0.0073</d>
<d>0.0071</d>
<d>0.0068</d>
<d>0.0066</d>
<d>0.0065</d>
<d>0.0063</d>
<d>0.0062</d>
<d>0.0059</d>
<d>0.0056</d>
<d>0.0054</d>
<d>0.0052</d>
<d>0.0051</d>
<d>0.0049</d>
<d>0.0047</d>
<d>0.0045</d>
<d>0.0043</d>
<d>0.004</d>
<d>0.0038</d>
<d>0.0036</d>
<d>0.0033</d>
<d>0.0031</d>
<d>0.0031</d>
<d>0.0028</d>
<d>0.0026</d>
<d>0.0023</d>
<d>0.0021</d>
<d>0.0019</d>
<d>0.0017</d>
<d>0.0016</d>
<d>0.0015</d>
<d>0.0013</d>
<d>0.001</d>
<d>0.0009</d>
<d>0.0008</d>
<d>0.0006</d>
<d>0.0005</d>
<d>0.0004</d>
<d>0.0002</d>
<d>0.0001</d>
<d>-0.0001</d>
<d>-0.0002</d>
<d>-0.0003</d>
<d>-0.0004</d>
<d>-0.0005</d>
<d>-0.0006</d>
<d>-0.0006</d>
<d>-0.0007</d>
<d>-0.0008</d>
<d>-0.0008</d>
<d>-0.0009</d>
<d>-0.0009</d>
<d>-0.0009</d>
<d>-0.0009</d>
<d>-0.001</d>
<d>-0.001</d>
<d>-0.001</d>
<d>-0.001</d>
<d>-0.0009</d>
<d>-0.0009</d>
<d>-0.0009</d>
<d>-0.0009</d>
<d>-0.0009</d>
<d>-0.0009</d>
<d>-0.0009</d>
<d>-0.0009</d>
<d>-0.0008</d>
<d>-0.0008</d>
<d>-0.0008</d>
<d>-0.0008</d>
<d>-0.0008</d>
<d>-0.0008</d>
<d>-0.0008</d>
<d>-0.0007</d>
<d>-0.0007</d>
<d>-0.0007</d>
<d>-0.0006</d>
<d>-0.0006</d>
<d>-0.0006</d>
<d>-0.0005</d>
<d>-0.0005</d>
<d>-0.0004</d>
<d>-0.0004</d>
<d>-0.0003</d>
<d>-0.0003</d>
<d>-0.0003</d>
<d>-0.0002</d>
<d>-0.0002</d>
<d>-0.0001</d>
<d>-0.0001</d>
<d>-0.0001</d>
<d>-0.0001</d>
<d>0</d>
<d>0</d>
<d>0</d>
<d>0</d>
<d>0</d>
<d>0</d>
<d>0.0001</d>
<d>0.0001</d>
<d>0.0001</d>
<d>0.0001</d>
<d>0.0002</d>
<d>0.0002</d>
<d>0.0002</d>
<d>0.0002</d>
<d>0.0002</d>
<d>0.0003</d>
<d>0.0003</d>
<d>0.0003</d>
<d>0.0003</d>
<d>0.0003</d>
<d>0.0004</d>
<d>0.0004</d>
<d>0.0004</d>
<d>0.0004</d>
<d>0.0004</d>
<d>0.0004</d>
<d>0.0003</d>
<d>0.0003</d>
<d>0.0003</d>
<d>0.0003</d>
<d>0.0003</d>
<d>0.0003</d>
<d>0.0003</d>
<d>0.0003</d>
<d>0.0002</d>
<d>0.0002</d>
<d>0.0002</d>
<d>0.0002</d>
<d>0.0002</d>
<d>0.0002</d>
<d>0.0002</d>
<d>0.0002</d>
<d>0.0002</d>
<d>0.0002</d>
<d>0.0002</d>
<d>0.0002</d>
<d>0.0002</d>
<d>0.0002</d>
<d>0.0002</d>
<d>0.0002</d>
<d>0.0002</d>
<d>0.0002</d>
<d>0.0002</d>
<d>0.0002</d>
<d>0.0001</d>
<d>0.0001</d>
<d>0.0001</d>
<d>0.0001</d>
<d>0.0001</d>
<d>0.0001</d>
<d>0.0001</d>
<d>0.0002</d>
<d>0.0002</d>
<d>0.0002</d>
<d>0.0002</d>
<d>0.0002</d>
<d>0.0003</d>
<d>0.0003</d>
<d>0.0003</d>
<d>0.0004</d>
<d>0.0004</d>
<d>0.0004</d>
<d>0.0004</d>
<d>0.0005</d>
<d>0.0005</d>
<d>0.0005</d>
<d>0.0005</d>
<d>0.0005</d>
<d>0.0005</d>
<d>0.0005</d>
<d>0.0005</d>
<d>0.0005</d>
<d>0.0005</d>
<d>0.0005</d>
<d>0.0005</d>
<d>0.0005</d>
<d>0.0005</d>
<d>0.0005</d>
<d>0.0004</d>
<d>0.0004</d>
<d>0.0004</d>
<d>0.0004</d>
<d>0.0004</d>
<d>0.0004</d>
<d>0.0004</d>
<d>0.0005</d>
<d>0.0005</d>
<d>0.0005</d>
<d>0.0005</d>
<d>0.0005</d>
<d>0.0005</d>
<d>0.0005</d>
<d>0.0006</d>
<d>0.0006</d>
<d>0.0005</d>
<d>0.0005</d>
<d>0.0005</d>
<d>0.0005</d>
<d>0.0005</d>
<d>0.0004</d>
<d>0.0004</d>
<d>0.0004</d>
<d>0.0004</d>
<d>0.0004</d>
<d>0.0003</d>
<d>0.0003</d>
<d>0.0003</d>
<d>0.0003</d>
<d>0.0003</d>
<d>0.0003</d>
<d>0.0003</d>
<d>0.0003</d>
<d>0.0004</d>
<d>0.0004</d>
<d>0.0004</d>
<d>0.0004</d>
<d>0.0004</d>
<d>0.0004</d>
<d>0.0004</d>
<d>0.0004</d>
<d>0.0004</d>
<d>0.0004</d>
<d>0.0004</d>
<d>0.0004</d>
<d>0.0004</d>
<d>0.0004</d>
<d>0.0004</d>
<d>0.0003</d>
<d>0.0003</d>
<d>0.0003</d>
<d>0.0003</d>
<d>0.0003</d>
<d>0.0003</d>
<d>0.0003</d>
<d>0.0003</d>
<d>0.0003</d>
<d>0.0003</d>
<d>0.0003</d>
<d>0.0003</d>
<d>0.0003</d>
<d>0.0004</d>
<d>0.0004</d>
<d>0.0004</d>
<d>0.0004</d>
<d>0.0004</d>
<d>0.0004</d>
<d>0.0004</d>
<d>0.0004</d>
<d>0.0004</d>
<d>0.0004</d>
<d>0.0003</d>
<d>0.0003</d>
<d>0.0003</d>
<d>0.0003</d>
<d>0.0003</d>
<d>0.0002</d>
<d>0.0002</d>
<d>0.0002</d>
<d>0.0002</d>
<d>0.0001</d>
<d>0.0001</d>
<d>0.0001</d>
<d>0.0001</d>
<d>0</d>
<d>0</d>
<d>0</d>
<d>0</d>
<d>0</d>
<d>0</d>
<d>0</d>
<d>0</d>
<d>0</d>
<d>0</d>
<d>0</d>
<d>0.0001</d>
<d>0.0001</d>
<d>0.0001</d>
<d>0.0001</d>
<d>0.0001</d>
<d>0.0001</d>
<d>0.0001</d>
<d>0.0001</d>
<d>0.0001</d>
<d>0.0001</d>
<d>0.0001</d>
<d>0.0001</d>
<d>0.0001</d>
<d>0.0001</d>
<d>0.0001</d>
<d>0.0002</d>
<d>0.0002</d>
<d>0.0002</d>
<d>0.0002</d>
<d>0.0002</d>
<d>0.0003</d>
<d>0.0003</d>
<d>0.0003</d>
<d>0.0003</d>
<d>0.0003</d>
<d>0.0004</d>
<d>0.0004</d>
<d>0.0004</d>
<d>0.0004</d>
<d>0.0004</d>
<d>0.0004</d>
<d>0.0003</d>
<d>0.0003</d>
<d>0.0003</d>
<d>0.0003</d>
<d>0.0002</d>
<d>0.0002</d>
<d>0.0002</d>
<d>0.0002</d>
<d>0.0002</d>
<d>0.0002</d>
<d>0.0001</d>
<d>0.0001</d>
<d>0.0001</d>
<d>0.0001</d>
<d>0.0001</d>
<d>0.0001</d>
<d>0.0001</d>
<d>0.0001</d>
<d>0.0002</d>
<d>0.0002</d>
<d>0.0002</d>
<d>0.0002</d>
<d>0.0002</d>
<d>0.0002</d>
<d>0.0002</d>
<d>0.0002</d>
<d>0.0002</d>
<d>0.0002</d>
<d>0.0002</d>
<d>0.0002</d>
<d>0.0002</d>
<d>0.0002</d>
<d>0.0002</d>
<d>0.0002</d>
<d>0.0002</d>
<d>0.0002</d>
<d>0.0002</d>
<d>0.0002</d>
<d>0.0002</d>
<d>0.0002</d>
<d>0.0002</d>
<d>0.0002</d>
<d>0.0002</d>
<d>0.0002</d>
<d>0.0002</d>
<d>0.0002</d>
<d>0.0002</d>
<d>0.0002</d>
<d>0.0002</d>
<d>0.0001</d>
<d>0.0001</d>
<d>0.0001</d>
<d>0.0001</d>
<d>0.0001</d>
<d>0.0001</d>
<d>0.0001</d>
<d>0</d>
<d>0</d>
<d>0</d>
<d>0</d>
<d>0</d>
<d>-0.0001</d>
<d>-0.0001</d>
<d>-0.0001</d>
<d>-0.0001</d>
<d>-0.0001</d>
<d>-0.0002</d>
<d>-0.0002</d>
<d>-0.0002</d>
<d>-0.0002</d>
<d>-0.0002</d>
</Subcolumn>
</YColumn>
</Table>
<Table ID="Table35" XFormat="numbers" YFormat="replicates" Replicates="1" TableType="XY" EVFormat="AsteriskAfterNumber">
<Title>WT + DiF</Title>
<RowTitlesColumn Width="84">
<Subcolumn></Subcolumn>
</RowTitlesColumn>
<XColumn Width="108" Subcolumns="1" Decimals="3">
<Title></Title>
<Subcolumn>
<d>35.1</d>
<d>35.3</d>
<d>35.4</d>
<d>35.5</d>
<d>35.6</d>
<d>35.7</d>
<d>35.8</d>
<d>35.9</d>
<d>36</d>
<d>36.1</d>
<d>36.2</d>
<d>36.4</d>
<d>36.4</d>
<d>36.5</d>
<d>36.6</d>
<d>36.8</d>
<d>36.8</d>
<d>37</d>
<d>37</d>
<d>37.1</d>
<d>37.3</d>
<d>37.3</d>
<d>37.4</d>
<d>37.5</d>
<d>37.6</d>
<d>37.7</d>
<d>37.9</d>
<d>37.9</d>
<d>38.1</d>
<d>38.2</d>
<d>38.3</d>
<d>38.4</d>
<d>38.4</d>
<d>38.5</d>
<d>38.6</d>
<d>38.7</d>
<d>38.8</d>
<d>39</d>
<d>39</d>
<d>39.1</d>
<d>39.3</d>
<d>39.3</d>
<d>39.5</d>
<d>39.5</d>
<d>39.7</d>
<d>39.8</d>
<d>39.9</d>
<d>39.9</d>
<d>40.1</d>
<d>40.2</d>
<d>40.2</d>
<d>40.4</d>
<d>40.4</d>
<d>40.6</d>
<d>40.6</d>
<d>40.7</d>
<d>40.8</d>
<d>41</d>
<d>41</d>
<d>41.2</d>
<d>41.3</d>
<d>41.4</d>
<d>41.4</d>
<d>41.6</d>
<d>41.7</d>
<d>41.8</d>
<d>41.9</d>
<d>42</d>
<d>42.1</d>
<d>42.2</d>
<d>42.2</d>
<d>42.3</d>
<d>42.5</d>
<d>42.6</d>
<d>42.7</d>
<d>42.8</d>
<d>42.9</d>
<d>43</d>
<d>43.1</d>
<d>43.2</d>
<d>43.3</d>
<d>43.4</d>
<d>43.5</d>
<d>43.6</d>
<d>43.7</d>
<d>43.8</d>
<d>43.9</d>
<d>44</d>
<d>44.1</d>
<d>44.2</d>
<d>44.3</d>
<d>44.4</d>
<d>44.5</d>
<d>44.6</d>
<d>44.8</d>
<d>44.8</d>
<d>44.9</d>
<d>45</d>
<d>45.1</d>
<d>45.2</d>
<d>45.3</d>
<d>45.4</d>
<d>45.5</d>
<d>45.6</d>
<d>45.7</d>
<d>45.8</d>
<d>45.9</d>
<d>46</d>
<d>46.2</d>
<d>46.3</d>
<d>46.3</d>
<d>46.4</d>
<d>46.5</d>
<d>46.6</d>
<d>46.7</d>
<d>46.8</d>
<d>46.9</d>
<d>47.1</d>
<d>47.1</d>
<d>47.2</d>
<d>47.3</d>
<d>47.4</d>
<d>47.5</d>
<d>47.6</d>
<d>47.7</d>
<d>47.8</d>
<d>48</d>
<d>48.1</d>
<d>48.2</d>
<d>48.3</d>
<d>48.3</d>
<d>48.4</d>
<d>48.5</d>
<d>48.6</d>
<d>48.7</d>
<d>48.8</d>
<d>49</d>
<d>49.1</d>
<d>49.2</d>
<d>49.3</d>
<d>49.3</d>
<d>49.5</d>
<d>49.6</d>
<d>49.7</d>
<d>49.7</d>
<d>49.8</d>
<d>49.9</d>
<d>50.1</d>
<d>50.2</d>
<d>50.3</d>
<d>50.4</d>
<d>50.4</d>
<d>50.5</d>
<d>50.6</d>
<d>50.7</d>
<d>50.9</d>
<d>51</d>
<d>51.1</d>
<d>51.3</d>
<d>51.3</d>
<d>51.4</d>
<d>51.5</d>
<d>51.6</d>
<d>51.7</d>
<d>51.8</d>
<d>51.9</d>
<d>52</d>
<d>52.1</d>
<d>52.2</d>
<d>52.3</d>
<d>52.4</d>
<d>52.5</d>
<d>52.6</d>
<d>52.7</d>
<d>52.8</d>
<d>52.9</d>
<d>53</d>
<d>53.1</d>
<d>53.2</d>
<d>53.4</d>
<d>53.4</d>
<d>53.5</d>
<d>53.6</d>
<d>53.7</d>
<d>53.8</d>
<d>53.9</d>
<d>54</d>
<d>54.1</d>
<d>54.3</d>
<d>54.3</d>
<d>54.4</d>
<d>54.5</d>
<d>54.6</d>
<d>54.7</d>
<d>54.7</d>
<d>54.9</d>
<d>55</d>
<d>55.1</d>
<d>55.2</d>
<d>55.3</d>
<d>55.5</d>
<d>55.5</d>
<d>55.6</d>
<d>55.8</d>
<d>55.8</d>
<d>55.9</d>
<d>56</d>
<d>56.1</d>
<d>56.3</d>
<d>56.4</d>
<d>56.4</d>
<d>56.6</d>
<d>56.7</d>
<d>56.7</d>
<d>56.8</d>
<d>56.9</d>
<d>57.1</d>
<d>57.2</d>
<d>57.3</d>
<d>57.3</d>
<d>57.4</d>
<d>57.6</d>
<d>57.7</d>
<d>57.8</d>
<d>57.9</d>
<d>57.9</d>
<d>58.1</d>
<d>58.2</d>
<d>58.2</d>
<d>58.4</d>
<d>58.5</d>
<d>58.6</d>
<d>58.7</d>
<d>58.8</d>
<d>58.9</d>
<d>58.9</d>
<d>59.1</d>
<d>59.1</d>
<d>59.3</d>
<d>59.4</d>
<d>59.5</d>
<d>59.6</d>
<d>59.7</d>
<d>59.7</d>
<d>59.9</d>
<d>60</d>
<d>60.1</d>
<d>60.2</d>
<d>60.3</d>
<d>60.4</d>
<d>60.5</d>
<d>60.6</d>
<d>60.7</d>
<d>60.8</d>
<d>61</d>
<d>61</d>
<d>61.1</d>
<d>61.2</d>
<d>61.3</d>
<d>61.4</d>
<d>61.5</d>
<d>61.6</d>
<d>61.7</d>
<d>61.8</d>
<d>61.9</d>
<d>62</d>
<d>62.1</d>
<d>62.2</d>
<d>62.3</d>
<d>62.4</d>
<d>62.5</d>
<d>62.6</d>
<d>62.7</d>
<d>62.8</d>
<d>62.9</d>
<d>63.1</d>
<d>63.2</d>
<d>63.3</d>
<d>63.4</d>
<d>63.4</d>
<d>63.5</d>
<d>63.6</d>
<d>63.7</d>
<d>63.9</d>
<d>64</d>
<d>64</d>
<d>64.1</d>
<d>64.2</d>
<d>64.3</d>
<d>64.4</d>
<d>64.6</d>
<d>64.7</d>
<d>64.7</d>
<d>64.9</d>
<d>65</d>
<d>65</d>
<d>65.2</d>
<d>65.3</d>
<d>65.3</d>
<d>65.5</d>
<d>65.6</d>
<d>65.7</d>
<d>65.8</d>
<d>65.9</d>
<d>66</d>
<d>66.1</d>
<d>66.2</d>
<d>66.2</d>
<d>66.3</d>
<d>66.5</d>
<d>66.6</d>
<d>66.7</d>
<d>66.8</d>
<d>66.9</d>
<d>67</d>
<d>67.1</d>
<d>67.2</d>
<d>67.3</d>
<d>67.4</d>
<d>67.5</d>
<d>67.6</d>
<d>67.8</d>
<d>67.8</d>
<d>67.9</d>
<d>68</d>
<d>68.1</d>
<d>68.2</d>
<d>68.3</d>
<d>68.4</d>
<d>68.5</d>
<d>68.6</d>
<d>68.7</d>
<d>68.8</d>
<d>68.9</d>
<d>69</d>
<d>69.1</d>
<d>69.2</d>
<d>69.3</d>
<d>69.4</d>
<d>69.5</d>
<d>69.7</d>
<d>69.7</d>
<d>69.8</d>
<d>69.9</d>
<d>70</d>
<d>70.2</d>
<d>70.3</d>
<d>70.3</d>
<d>70.5</d>
<d>70.6</d>
<d>70.7</d>
<d>70.8</d>
<d>70.8</d>
<d>70.9</d>
<d>71</d>
<d>71.1</d>
<d>71.2</d>
<d>71.4</d>
<d>71.5</d>
<d>71.6</d>
<d>71.6</d>
<d>71.7</d>
<d>71.9</d>
<d>71.9</d>
<d>72.1</d>
<d>72.2</d>
<d>72.3</d>
<d>72.4</d>
<d>72.5</d>
<d>72.6</d>
<d>72.7</d>
<d>72.8</d>
<d>72.8</d>
<d>73</d>
<d>73.1</d>
<d>73.2</d>
<d>73.3</d>
<d>73.4</d>
<d>73.5</d>
<d>73.6</d>
<d>73.7</d>
<d>73.8</d>
<d>73.9</d>
<d>74</d>
<d>74.1</d>
<d>74.2</d>
<d>74.3</d>
<d>74.4</d>
<d>74.5</d>
<d>74.6</d>
<d>74.7</d>
<d>74.8</d>
<d>74.9</d>
<d>75</d>
<d>75.1</d>
<d>75.2</d>
<d>75.3</d>
<d>75.4</d>
<d>75.5</d>
<d>75.6</d>
<d>75.7</d>
<d>75.8</d>
<d>75.9</d>
<d>76</d>
<d>76.1</d>
<d>76.2</d>
<d>76.4</d>
<d>76.4</d>
<d>76.5</d>
<d>76.6</d>
<d>76.7</d>
<d>76.8</d>
<d>76.9</d>
<d>77</d>
<d>77.1</d>
<d>77.2</d>
<d>77.3</d>
<d>77.4</d>
<d>77.5</d>
<d>77.7</d>
<d>77.7</d>
<d>77.9</d>
<d>77.9</d>
<d>78</d>
<d>78.2</d>
<d>78.3</d>
<d>78.3</d>
<d>78.4</d>
<d>78.6</d>
<d>78.7</d>
<d>78.8</d>
<d>78.9</d>
<d>79</d>
<d>79</d>
<d>79.2</d>
<d>79.3</d>
<d>79.4</d>
<d>79.5</d>
<d>79.5</d>
<d>79.6</d>
<d>79.8</d>
<d>79.9</d>
<d>80</d>
<d>80.1</d>
<d>80.2</d>
<d>80.3</d>
<d>80.4</d>
<d>80.5</d>
<d>80.6</d>
<d>80.7</d>
<d>80.8</d>
<d>80.9</d>
<d>81</d>
<d>81.1</d>
<d>81.2</d>
<d>81.3</d>
<d>81.4</d>
<d>81.5</d>
<d>81.6</d>
<d>81.7</d>
<d>81.8</d>
<d>81.9</d>
<d>82</d>
<d>82.1</d>
<d>82.3</d>
<d>82.3</d>
<d>82.4</d>
<d>82.5</d>
<d>82.6</d>
<d>82.7</d>
<d>82.8</d>
<d>82.9</d>
<d>83</d>
<d>83.1</d>
<d>83.2</d>
<d>83.3</d>
<d>83.5</d>
<d>83.6</d>
<d>83.7</d>
<d>83.8</d>
<d>83.9</d>
<d>83.9</d>
<d>84</d>
<d>84.2</d>
<d>84.2</d>
<d>84.3</d>
<d>84.5</d>
<d>84.6</d>
<d>84.6</d>
<d>84.8</d>
<d>84.8</d>
<d>84.9</d>
<d>85</d>
<d>85.2</d>
<d>85.3</d>
<d>85.4</d>
<d>85.5</d>
<d>85.6</d>
<d>85.7</d>
<d>85.8</d>
<d>85.8</d>
<d>86</d>
<d>86</d>
<d>86.2</d>
<d>86.3</d>
<d>86.4</d>
<d>86.4</d>
<d>86.6</d>
<d>86.7</d>
<d>86.8</d>
<d>86.9</d>
<d>87</d>
<d>87.1</d>
<d>87.2</d>
<d>87.3</d>
<d>87.4</d>
<d>87.5</d>
<d>87.6</d>
<d>87.7</d>
<d>87.8</d>
<d>87.9</d>
<d>88</d>
<d>88.2</d>
<d>88.3</d>
<d>88.3</d>
<d>88.4</d>
<d>88.5</d>
<d>88.6</d>
<d>88.7</d>
<d>88.8</d>
<d>88.9</d>
<d>89</d>
<d>89.1</d>
<d>89.2</d>
<d>89.3</d>
<d>89.4</d>
<d>89.5</d>
<d>89.6</d>
<d>89.7</d>
<d>89.9</d>
<d>90</d>
<d>90</d>
<d>90.1</d>
<d>90.2</d>
<d>90.3</d>
<d>90.5</d>
<d>90.6</d>
<d>90.7</d>
<d>90.8</d>
<d>90.8</d>
<d>90.9</d>
<d>91</d>
<d>91.1</d>
<d>91.3</d>
<d>91.4</d>
<d>91.4</d>
<d>91.6</d>
<d>91.7</d>
<d>91.8</d>
<d>91.9</d>
<d>92</d>
<d>92.1</d>
<d>92.2</d>
<d>92.3</d>
<d>92.4</d>
<d>92.5</d>
<d>92.6</d>
<d>92.7</d>
<d>92.8</d>
<d>92.9</d>
<d>93</d>
<d>93.1</d>
<d>93.2</d>
<d>93.3</d>
<d>93.4</d>
<d>93.5</d>
<d>93.6</d>
<d>93.7</d>
<d>93.8</d>
<d>93.9</d>
<d>94</d>
<d>94.1</d>
<d>94.2</d>
<d>94.3</d>
<d>94.4</d>
<d>94.5</d>
<d>94.6</d>
<d>94.7</d>
<d>94.8</d>
<d>94.9</d>
<d>95</d>
</Subcolumn>
</XColumn>
<XAdvancedColumn Version="1" Width="108" Decimals="3" Subcolumns="1">
<Title></Title>
<Subcolumn>
<d>35.1</d>
<d>35.3</d>
<d>35.4</d>
<d>35.5</d>
<d>35.6</d>
<d>35.7</d>
<d>35.8</d>
<d>35.9</d>
<d>36</d>
<d>36.1</d>
<d>36.2</d>
<d>36.4</d>
<d>36.4</d>
<d>36.5</d>
<d>36.6</d>
<d>36.8</d>
<d>36.8</d>
<d>37</d>
<d>37</d>
<d>37.1</d>
<d>37.3</d>
<d>37.3</d>
<d>37.4</d>
<d>37.5</d>
<d>37.6</d>
<d>37.7</d>
<d>37.9</d>
<d>37.9</d>
<d>38.1</d>
<d>38.2</d>
<d>38.3</d>
<d>38.4</d>
<d>38.4</d>
<d>38.5</d>
<d>38.6</d>
<d>38.7</d>
<d>38.8</d>
<d>39</d>
<d>39</d>
<d>39.1</d>
<d>39.3</d>
<d>39.3</d>
<d>39.5</d>
<d>39.5</d>
<d>39.7</d>
<d>39.8</d>
<d>39.9</d>
<d>39.9</d>
<d>40.1</d>
<d>40.2</d>
<d>40.2</d>
<d>40.4</d>
<d>40.4</d>
<d>40.6</d>
<d>40.6</d>
<d>40.7</d>
<d>40.8</d>
<d>41</d>
<d>41</d>
<d>41.2</d>
<d>41.3</d>
<d>41.4</d>
<d>41.4</d>
<d>41.6</d>
<d>41.7</d>
<d>41.8</d>
<d>41.9</d>
<d>42</d>
<d>42.1</d>
<d>42.2</d>
<d>42.2</d>
<d>42.3</d>
<d>42.5</d>
<d>42.6</d>
<d>42.7</d>
<d>42.8</d>
<d>42.9</d>
<d>43</d>
<d>43.1</d>
<d>43.2</d>
<d>43.3</d>
<d>43.4</d>
<d>43.5</d>
<d>43.6</d>
<d>43.7</d>
<d>43.8</d>
<d>43.9</d>
<d>44</d>
<d>44.1</d>
<d>44.2</d>
<d>44.3</d>
<d>44.4</d>
<d>44.5</d>
<d>44.6</d>
<d>44.8</d>
<d>44.8</d>
<d>44.9</d>
<d>45</d>
<d>45.1</d>
<d>45.2</d>
<d>45.3</d>
<d>45.4</d>
<d>45.5</d>
<d>45.6</d>
<d>45.7</d>
<d>45.8</d>
<d>45.9</d>
<d>46</d>
<d>46.2</d>
<d>46.3</d>
<d>46.3</d>
<d>46.4</d>
<d>46.5</d>
<d>46.6</d>
<d>46.7</d>
<d>46.8</d>
<d>46.9</d>
<d>47.1</d>
<d>47.1</d>
<d>47.2</d>
<d>47.3</d>
<d>47.4</d>
<d>47.5</d>
<d>47.6</d>
<d>47.7</d>
<d>47.8</d>
<d>48</d>
<d>48.1</d>
<d>48.2</d>
<d>48.3</d>
<d>48.3</d>
<d>48.4</d>
<d>48.5</d>
<d>48.6</d>
<d>48.7</d>
<d>48.8</d>
<d>49</d>
<d>49.1</d>
<d>49.2</d>
<d>49.3</d>
<d>49.3</d>
<d>49.5</d>
<d>49.6</d>
<d>49.7</d>
<d>49.7</d>
<d>49.8</d>
<d>49.9</d>
<d>50.1</d>
<d>50.2</d>
<d>50.3</d>
<d>50.4</d>
<d>50.4</d>
<d>50.5</d>
<d>50.6</d>
<d>50.7</d>
<d>50.9</d>
<d>51</d>
<d>51.1</d>
<d>51.3</d>
<d>51.3</d>
<d>51.4</d>
<d>51.5</d>
<d>51.6</d>
<d>51.7</d>
<d>51.8</d>
<d>51.9</d>
<d>52</d>
<d>52.1</d>
<d>52.2</d>
<d>52.3</d>
<d>52.4</d>
<d>52.5</d>
<d>52.6</d>
<d>52.7</d>
<d>52.8</d>
<d>52.9</d>
<d>53</d>
<d>53.1</d>
<d>53.2</d>
<d>53.4</d>
<d>53.4</d>
<d>53.5</d>
<d>53.6</d>
<d>53.7</d>
<d>53.8</d>
<d>53.9</d>
<d>54</d>
<d>54.1</d>
<d>54.3</d>
<d>54.3</d>
<d>54.4</d>
<d>54.5</d>
<d>54.6</d>
<d>54.7</d>
<d>54.7</d>
<d>54.9</d>
<d>55</d>
<d>55.1</d>
<d>55.2</d>
<d>55.3</d>
<d>55.5</d>
<d>55.5</d>
<d>55.6</d>
<d>55.8</d>
<d>55.8</d>
<d>55.9</d>
<d>56</d>
<d>56.1</d>
<d>56.3</d>
<d>56.4</d>
<d>56.4</d>
<d>56.6</d>
<d>56.7</d>
<d>56.7</d>
<d>56.8</d>
<d>56.9</d>
<d>57.1</d>
<d>57.2</d>
<d>57.3</d>
<d>57.3</d>
<d>57.4</d>
<d>57.6</d>
<d>57.7</d>
<d>57.8</d>
<d>57.9</d>
<d>57.9</d>
<d>58.1</d>
<d>58.2</d>
<d>58.2</d>
<d>58.4</d>
<d>58.5</d>
<d>58.6</d>
<d>58.7</d>
<d>58.8</d>
<d>58.9</d>
<d>58.9</d>
<d>59.1</d>
<d>59.1</d>
<d>59.3</d>
<d>59.4</d>
<d>59.5</d>
<d>59.6</d>
<d>59.7</d>
<d>59.7</d>
<d>59.9</d>
<d>60</d>
<d>60.1</d>
<d>60.2</d>
<d>60.3</d>
<d>60.4</d>
<d>60.5</d>
<d>60.6</d>
<d>60.7</d>
<d>60.8</d>
<d>61</d>
<d>61</d>
<d>61.1</d>
<d>61.2</d>
<d>61.3</d>
<d>61.4</d>
<d>61.5</d>
<d>61.6</d>
<d>61.7</d>
<d>61.8</d>
<d>61.9</d>
<d>62</d>
<d>62.1</d>
<d>62.2</d>
<d>62.3</d>
<d>62.4</d>
<d>62.5</d>
<d>62.6</d>
<d>62.7</d>
<d>62.8</d>
<d>62.9</d>
<d>63.1</d>
<d>63.2</d>
<d>63.3</d>
<d>63.4</d>
<d>63.4</d>
<d>63.5</d>
<d>63.6</d>
<d>63.7</d>
<d>63.9</d>
<d>64</d>
<d>64</d>
<d>64.1</d>
<d>64.2</d>
<d>64.3</d>
<d>64.4</d>
<d>64.6</d>
<d>64.7</d>
<d>64.7</d>
<d>64.9</d>
<d>65</d>
<d>65</d>
<d>65.2</d>
<d>65.3</d>
<d>65.3</d>
<d>65.5</d>
<d>65.6</d>
<d>65.7</d>
<d>65.8</d>
<d>65.9</d>
<d>66</d>
<d>66.1</d>
<d>66.2</d>
<d>66.2</d>
<d>66.3</d>
<d>66.5</d>
<d>66.6</d>
<d>66.7</d>
<d>66.8</d>
<d>66.9</d>
<d>67</d>
<d>67.1</d>
<d>67.2</d>
<d>67.3</d>
<d>67.4</d>
<d>67.5</d>
<d>67.6</d>
<d>67.8</d>
<d>67.8</d>
<d>67.9</d>
<d>68</d>
<d>68.1</d>
<d>68.2</d>
<d>68.3</d>
<d>68.4</d>
<d>68.5</d>
<d>68.6</d>
<d>68.7</d>
<d>68.8</d>
<d>68.9</d>
<d>69</d>
<d>69.1</d>
<d>69.2</d>
<d>69.3</d>
<d>69.4</d>
<d>69.5</d>
<d>69.7</d>
<d>69.7</d>
<d>69.8</d>
<d>69.9</d>
<d>70</d>
<d>70.2</d>
<d>70.3</d>
<d>70.3</d>
<d>70.5</d>
<d>70.6</d>
<d>70.7</d>
<d>70.8</d>
<d>70.8</d>
<d>70.9</d>
<d>71</d>
<d>71.1</d>
<d>71.2</d>
<d>71.4</d>
<d>71.5</d>
<d>71.6</d>
<d>71.6</d>
<d>71.7</d>
<d>71.9</d>
<d>71.9</d>
<d>72.1</d>
<d>72.2</d>
<d>72.3</d>
<d>72.4</d>
<d>72.5</d>
<d>72.6</d>
<d>72.7</d>
<d>72.8</d>
<d>72.8</d>
<d>73</d>
<d>73.1</d>
<d>73.2</d>
<d>73.3</d>
<d>73.4</d>
<d>73.5</d>
<d>73.6</d>
<d>73.7</d>
<d>73.8</d>
<d>73.9</d>
<d>74</d>
<d>74.1</d>
<d>74.2</d>
<d>74.3</d>
<d>74.4</d>
<d>74.5</d>
<d>74.6</d>
<d>74.7</d>
<d>74.8</d>
<d>74.9</d>
<d>75</d>
<d>75.1</d>
<d>75.2</d>
<d>75.3</d>
<d>75.4</d>
<d>75.5</d>
<d>75.6</d>
<d>75.7</d>
<d>75.8</d>
<d>75.9</d>
<d>76</d>
<d>76.1</d>
<d>76.2</d>
<d>76.4</d>
<d>76.4</d>
<d>76.5</d>
<d>76.6</d>
<d>76.7</d>
<d>76.8</d>
<d>76.9</d>
<d>77</d>
<d>77.1</d>
<d>77.2</d>
<d>77.3</d>
<d>77.4</d>
<d>77.5</d>
<d>77.7</d>
<d>77.7</d>
<d>77.9</d>
<d>77.9</d>
<d>78</d>
<d>78.2</d>
<d>78.3</d>
<d>78.3</d>
<d>78.4</d>
<d>78.6</d>
<d>78.7</d>
<d>78.8</d>
<d>78.9</d>
<d>79</d>
<d>79</d>
<d>79.2</d>
<d>79.3</d>
<d>79.4</d>
<d>79.5</d>
<d>79.5</d>
<d>79.6</d>
<d>79.8</d>
<d>79.9</d>
<d>80</d>
<d>80.1</d>
<d>80.2</d>
<d>80.3</d>
<d>80.4</d>
<d>80.5</d>
<d>80.6</d>
<d>80.7</d>
<d>80.8</d>
<d>80.9</d>
<d>81</d>
<d>81.1</d>
<d>81.2</d>
<d>81.3</d>
<d>81.4</d>
<d>81.5</d>
<d>81.6</d>
<d>81.7</d>
<d>81.8</d>
<d>81.9</d>
<d>82</d>
<d>82.1</d>
<d>82.3</d>
<d>82.3</d>
<d>82.4</d>
<d>82.5</d>
<d>82.6</d>
<d>82.7</d>
<d>82.8</d>
<d>82.9</d>
<d>83</d>
<d>83.1</d>
<d>83.2</d>
<d>83.3</d>
<d>83.5</d>
<d>83.6</d>
<d>83.7</d>
<d>83.8</d>
<d>83.9</d>
<d>83.9</d>
<d>84</d>
<d>84.2</d>
<d>84.2</d>
<d>84.3</d>
<d>84.5</d>
<d>84.6</d>
<d>84.6</d>
<d>84.8</d>
<d>84.8</d>
<d>84.9</d>
<d>85</d>
<d>85.2</d>
<d>85.3</d>
<d>85.4</d>
<d>85.5</d>
<d>85.6</d>
<d>85.7</d>
<d>85.8</d>
<d>85.8</d>
<d>86</d>
<d>86</d>
<d>86.2</d>
<d>86.3</d>
<d>86.4</d>
<d>86.4</d>
<d>86.6</d>
<d>86.7</d>
<d>86.8</d>
<d>86.9</d>
<d>87</d>
<d>87.1</d>
<d>87.2</d>
<d>87.3</d>
<d>87.4</d>
<d>87.5</d>
<d>87.6</d>
<d>87.7</d>
<d>87.8</d>
<d>87.9</d>
<d>88</d>
<d>88.2</d>
<d>88.3</d>
<d>88.3</d>
<d>88.4</d>
<d>88.5</d>
<d>88.6</d>
<d>88.7</d>
<d>88.8</d>
<d>88.9</d>
<d>89</d>
<d>89.1</d>
<d>89.2</d>
<d>89.3</d>
<d>89.4</d>
<d>89.5</d>
<d>89.6</d>
<d>89.7</d>
<d>89.9</d>
<d>90</d>
<d>90</d>
<d>90.1</d>
<d>90.2</d>
<d>90.3</d>
<d>90.5</d>
<d>90.6</d>
<d>90.7</d>
<d>90.8</d>
<d>90.8</d>
<d>90.9</d>
<d>91</d>
<d>91.1</d>
<d>91.3</d>
<d>91.4</d>
<d>91.4</d>
<d>91.6</d>
<d>91.7</d>
<d>91.8</d>
<d>91.9</d>
<d>92</d>
<d>92.1</d>
<d>92.2</d>
<d>92.3</d>
<d>92.4</d>
<d>92.5</d>
<d>92.6</d>
<d>92.7</d>
<d>92.8</d>
<d>92.9</d>
<d>93</d>
<d>93.1</d>
<d>93.2</d>
<d>93.3</d>
<d>93.4</d>
<d>93.5</d>
<d>93.6</d>
<d>93.7</d>
<d>93.8</d>
<d>93.9</d>
<d>94</d>
<d>94.1</d>
<d>94.2</d>
<d>94.3</d>
<d>94.4</d>
<d>94.5</d>
<d>94.6</d>
<d>94.7</d>
<d>94.8</d>
<d>94.9</d>
<d>95</d>
</Subcolumn>
</XAdvancedColumn>
<YColumn Width="92" Decimals="7" Subcolumns="1">
<Title>100</Title>
<Subcolumn>
<d>0.6734</d>
<d>0.6735</d>
<d>0.6735</d>
<d>0.6735</d>
<d>0.6736</d>
<d>0.6736</d>
<d>0.6736</d>
<d>0.6737</d>
<d>0.6737</d>
<d>0.6737</d>
<d>0.6738</d>
<d>0.6738</d>
<d>0.6739</d>
<d>0.6739</d>
<d>0.674</d>
<d>0.6741</d>
<d>0.6741</d>
<d>0.6742</d>
<d>0.6742</d>
<d>0.6743</d>
<d>0.6744</d>
<d>0.6745</d>
<d>0.6746</d>
<d>0.6747</d>
<d>0.6747</d>
<d>0.6748</d>
<d>0.6748</d>
<d>0.6748</d>
<d>0.6749</d>
<d>0.6749</d>
<d>0.675</d>
<d>0.675</d>
<d>0.6751</d>
<d>0.6751</d>
<d>0.6751</d>
<d>0.6751</d>
<d>0.6751</d>
<d>0.6751</d>
<d>0.6751</d>
<d>0.6751</d>
<d>0.675</d>
<d>0.675</d>
<d>0.6749</d>
<d>0.6749</d>
<d>0.6749</d>
<d>0.6749</d>
<d>0.675</d>
<d>0.675</d>
<d>0.6751</d>
<d>0.6751</d>
<d>0.6752</d>
<d>0.6752</d>
<d>0.6753</d>
<d>0.6754</d>
<d>0.6755</d>
<d>0.6756</d>
<d>0.6757</d>
<d>0.6757</d>
<d>0.6757</d>
<d>0.6758</d>
<d>0.6759</d>
<d>0.676</d>
<d>0.676</d>
<d>0.6761</d>
<d>0.6762</d>
<d>0.6763</d>
<d>0.6764</d>
<d>0.6764</d>
<d>0.6765</d>
<d>0.6765</d>
<d>0.6766</d>
<d>0.6767</d>
<d>0.6768</d>
<d>0.6768</d>
<d>0.6769</d>
<d>0.6769</d>
<d>0.6769</d>
<d>0.6769</d>
<d>0.677</d>
<d>0.677</d>
<d>0.6771</d>
<d>0.6771</d>
<d>0.6772</d>
<d>0.6773</d>
<d>0.6774</d>
<d>0.6774</d>
<d>0.6775</d>
<d>0.6776</d>
<d>0.6777</d>
<d>0.6778</d>
<d>0.6778</d>
<d>0.6779</d>
<d>0.6779</d>
<d>0.6779</d>
<d>0.6779</d>
<d>0.678</d>
<d>0.678</d>
<d>0.678</d>
<d>0.6781</d>
<d>0.6782</d>
<d>0.6783</d>
<d>0.6783</d>
<d>0.6784</d>
<d>0.6785</d>
<d>0.6785</d>
<d>0.6786</d>
<d>0.6787</d>
<d>0.6788</d>
<d>0.6789</d>
<d>0.6789</d>
<d>0.679</d>
<d>0.6791</d>
<d>0.6792</d>
<d>0.6793</d>
<d>0.6793</d>
<d>0.6794</d>
<d>0.6796</d>
<d>0.6798</d>
<d>0.6799</d>
<d>0.6801</d>
<d>0.6802</d>
<d>0.6803</d>
<d>0.6803</d>
<d>0.6804</d>
<d>0.6804</d>
<d>0.6806</d>
<d>0.6807</d>
<d>0.6808</d>
<d>0.6809</d>
<d>0.681</d>
<d>0.6811</d>
<d>0.6811</d>
<d>0.6814</d>
<d>0.6816</d>
<d>0.6818</d>
<d>0.6821</d>
<d>0.6823</d>
<d>0.6825</d>
<d>0.6828</d>
<d>0.683</d>
<d>0.6832</d>
<d>0.6834</d>
<d>0.6836</d>
<d>0.6837</d>
<d>0.6838</d>
<d>0.684</d>
<d>0.6841</d>
<d>0.6842</d>
<d>0.6843</d>
<d>0.6845</d>
<d>0.6846</d>
<d>0.6847</d>
<d>0.6848</d>
<d>0.685</d>
<d>0.6852</d>
<d>0.6854</d>
<d>0.6855</d>
<d>0.6858</d>
<d>0.6862</d>
<d>0.6864</d>
<d>0.6868</d>
<d>0.6871</d>
<d>0.6876</d>
<d>0.6879</d>
<d>0.6883</d>
<d>0.6887</d>
<d>0.6891</d>
<d>0.6896</d>
<d>0.6901</d>
<d>0.6905</d>
<d>0.6911</d>
<d>0.6913</d>
<d>0.6919</d>
<d>0.6924</d>
<d>0.6927</d>
<d>0.6934</d>
<d>0.6941</d>
<d>0.6947</d>
<d>0.6952</d>
<d>0.6962</d>
<d>0.6969</d>
<d>0.6977</d>
<d>0.6984</d>
<d>0.699</d>
<d>0.6997</d>
<d>0.7003</d>
<d>0.701</d>
<d>0.7023</d>
<d>0.7033</d>
<d>0.7042</d>
<d>0.7049</d>
<d>0.7058</d>
<d>0.7064</d>
<d>0.7078</d>
<d>0.7088</d>
<d>0.7098</d>
<d>0.7109</d>
<d>0.7124</d>
<d>0.7142</d>
<d>0.7157</d>
<d>0.7165</d>
<d>0.7181</d>
<d>0.719</d>
<d>0.7203</d>
<d>0.7221</d>
<d>0.7236</d>
<d>0.7256</d>
<d>0.7282</d>
<d>0.7298</d>
<d>0.7315</d>
<d>0.7333</d>
<d>0.7345</d>
<d>0.7365</d>
<d>0.7398</d>
<d>0.7425</d>
<d>0.7447</d>
<d>0.7468</d>
<d>0.749</d>
<d>0.7513</d>
<d>0.7537</d>
<d>0.7561</d>
<d>0.7594</d>
<d>0.7629</d>
<d>0.7673</d>
<d>0.769</d>
<d>0.7717</d>
<d>0.7755</d>
<d>0.7774</d>
<d>0.7803</d>
<d>0.7844</d>
<d>0.7897</d>
<d>0.7918</d>
<d>0.7962</d>
<d>0.7994</d>
<d>0.8016</d>
<d>0.806</d>
<d>0.8104</d>
<d>0.8138</d>
<d>0.8173</d>
<d>0.8216</d>
<d>0.826</d>
<d>0.8293</d>
<d>0.8336</d>
<d>0.8358</d>
<d>0.8401</d>
<d>0.8444</d>
<d>0.8475</d>
<d>0.8496</d>
<d>0.8538</d>
<d>0.8569</d>
<d>0.8608</d>
<d>0.8645</d>
<d>0.8662</d>
<d>0.8698</d>
<d>0.8724</d>
<d>0.8748</d>
<d>0.8785</d>
<d>0.8812</d>
<d>0.8826</d>
<d>0.8845</d>
<d>0.8862</d>
<d>0.8884</d>
<d>0.8903</d>
<d>0.8922</d>
<d>0.8931</d>
<d>0.8943</d>
<d>0.8955</d>
<d>0.8972</d>
<d>0.8978</d>
<d>0.8989</d>
<d>0.8998</d>
<d>0.9005</d>
<d>0.9012</d>
<d>0.9015</d>
<d>0.902</d>
<d>0.9027</d>
<d>0.9031</d>
<d>0.9035</d>
<d>0.9037</d>
<d>0.9039</d>
<d>0.904</d>
<d>0.9041</d>
<d>0.9042</d>
<d>0.9043</d>
<d>0.9044</d>
<d>0.9045</d>
<d>0.9044</d>
<d>0.9044</d>
<d>0.9044</d>
<d>0.9043</d>
<d>0.9042</d>
<d>0.9041</d>
<d>0.9041</d>
<d>0.904</d>
<d>0.904</d>
<d>0.9039</d>
<d>0.9039</d>
<d>0.9038</d>
<d>0.9038</d>
<d>0.9037</d>
<d>0.9036</d>
<d>0.9035</d>
<d>0.9034</d>
<d>0.9033</d>
<d>0.9033</d>
<d>0.9032</d>
<d>0.9031</d>
<d>0.9031</d>
<d>0.903</d>
<d>0.9029</d>
<d>0.9029</d>
<d>0.9028</d>
<d>0.9028</d>
<d>0.9028</d>
<d>0.9028</d>
<d>0.9028</d>
<d>0.9027</d>
<d>0.9026</d>
<d>0.9025</d>
<d>0.9023</d>
<d>0.9021</d>
<d>0.902</d>
<d>0.9019</d>
<d>0.9018</d>
<d>0.9017</d>
<d>0.9017</d>
<d>0.9016</d>
<d>0.9016</d>
<d>0.9017</d>
<d>0.9018</d>
<d>0.9019</d>
<d>0.902</d>
<d>0.9021</d>
<d>0.9022</d>
<d>0.9022</d>
<d>0.9021</d>
<d>0.9019</d>
<d>0.9018</d>
<d>0.9016</d>
<d>0.9015</d>
<d>0.9014</d>
<d>0.9013</d>
<d>0.9013</d>
<d>0.9013</d>
<d>0.9012</d>
<d>0.9011</d>
<d>0.901</d>
<d>0.9011</d>
<d>0.9011</d>
<d>0.9011</d>
<d>0.9012</d>
<d>0.9012</d>
<d>0.9011</d>
<d>0.901</d>
<d>0.901</d>
<d>0.901</d>
<d>0.901</d>
<d>0.901</d>
<d>0.9011</d>
<d>0.9011</d>
<d>0.9011</d>
<d>0.9011</d>
<d>0.9011</d>
<d>0.9011</d>
<d>0.901</d>
<d>0.901</d>
<d>0.901</d>
<d>0.9009</d>
<d>0.9008</d>
<d>0.9007</d>
<d>0.9007</d>
<d>0.9006</d>
<d>0.9006</d>
<d>0.9005</d>
<d>0.9005</d>
<d>0.9005</d>
<d>0.9006</d>
<d>0.9006</d>
<d>0.9006</d>
<d>0.9006</d>
<d>0.9006</d>
<d>0.9006</d>
<d>0.9007</d>
<d>0.9007</d>
<d>0.9007</d>
<d>0.9007</d>
<d>0.9007</d>
<d>0.9007</d>
<d>0.9006</d>
<d>0.9006</d>
<d>0.9006</d>
<d>0.9005</d>
<d>0.9005</d>
<d>0.9006</d>
<d>0.9006</d>
<d>0.9005</d>
<d>0.9005</d>
<d>0.9005</d>
<d>0.9004</d>
<d>0.9004</d>
<d>0.9003</d>
<d>0.9003</d>
<d>0.9003</d>
<d>0.9003</d>
<d>0.9003</d>
<d>0.9003</d>
<d>0.9002</d>
<d>0.9001</d>
<d>0.9001</d>
<d>0.9</d>
<d>0.8999</d>
<d>0.8998</d>
<d>0.8998</d>
<d>0.8998</d>
<d>0.8997</d>
<d>0.8997</d>
<d>0.8996</d>
<d>0.8996</d>
<d>0.8995</d>
<d>0.8995</d>
<d>0.8994</d>
<d>0.8994</d>
<d>0.8995</d>
<d>0.8996</d>
<d>0.8996</d>
<d>0.8997</d>
<d>0.8998</d>
<d>0.8998</d>
<d>0.8998</d>
<d>0.8998</d>
<d>0.8998</d>
<d>0.8998</d>
<d>0.8998</d>
<d>0.8997</d>
<d>0.8996</d>
<d>0.8995</d>
<d>0.8994</d>
<d>0.8993</d>
<d>0.8992</d>
<d>0.8992</d>
<d>0.8991</d>
<d>0.899</d>
<d>0.8989</d>
<d>0.8989</d>
<d>0.8989</d>
<d>0.8988</d>
<d>0.8988</d>
<d>0.8986</d>
<d>0.8986</d>
<d>0.8985</d>
<d>0.8983</d>
<d>0.8981</d>
<d>0.8981</d>
<d>0.898</d>
<d>0.898</d>
<d>0.898</d>
<d>0.8981</d>
<d>0.8981</d>
<d>0.8981</d>
<d>0.8981</d>
<d>0.898</d>
<d>0.898</d>
<d>0.898</d>
<d>0.898</d>
<d>0.898</d>
<d>0.898</d>
<d>0.898</d>
<d>0.8979</d>
<d>0.8978</d>
<d>0.8978</d>
<d>0.8977</d>
<d>0.8977</d>
<d>0.8977</d>
<d>0.8978</d>
<d>0.8978</d>
<d>0.8978</d>
<d>0.8978</d>
<d>0.8977</d>
<d>0.8977</d>
<d>0.8976</d>
<d>0.8976</d>
<d>0.8976</d>
<d>0.8976</d>
<d>0.8976</d>
<d>0.8976</d>
<d>0.8976</d>
<d>0.8975</d>
<d>0.8975</d>
<d>0.8974</d>
<d>0.8974</d>
<d>0.8973</d>
<d>0.8972</d>
<d>0.8969</d>
<d>0.8968</d>
<d>0.8965</d>
<d>0.8962</d>
<d>0.8961</d>
<d>0.896</d>
<d>0.8961</d>
<d>0.8962</d>
<d>0.8963</d>
<d>0.8965</d>
<d>0.8967</d>
<d>0.8968</d>
<d>0.897</d>
<d>0.8972</d>
<d>0.8974</d>
<d>0.8975</d>
<d>0.8977</d>
<d>0.8976</d>
<d>0.8976</d>
<d>0.8974</d>
<d>0.8972</d>
<d>0.8971</d>
<d>0.8969</d>
<d>0.8968</d>
<d>0.8967</d>
<d>0.8967</d>
<d>0.8965</d>
<d>0.8964</d>
<d>0.8963</d>
<d>0.8962</d>
<d>0.8962</d>
<d>0.8962</d>
<d>0.8961</d>
<d>0.8961</d>
<d>0.896</d>
<d>0.8958</d>
<d>0.8957</d>
<d>0.8956</d>
<d>0.8955</d>
<d>0.8953</d>
<d>0.8952</d>
<d>0.8951</d>
<d>0.895</d>
<d>0.895</d>
<d>0.8949</d>
<d>0.8948</d>
<d>0.8948</d>
<d>0.8948</d>
<d>0.8948</d>
<d>0.8948</d>
<d>0.8948</d>
<d>0.8948</d>
<d>0.8947</d>
<d>0.8946</d>
<d>0.8945</d>
<d>0.8945</d>
<d>0.8944</d>
<d>0.8942</d>
<d>0.894</d>
<d>0.8938</d>
<d>0.8937</d>
<d>0.8936</d>
<d>0.8935</d>
<d>0.8935</d>
<d>0.8935</d>
<d>0.8935</d>
<d>0.8935</d>
<d>0.8935</d>
<d>0.8935</d>
<d>0.8935</d>
<d>0.8935</d>
<d>0.8934</d>
<d>0.8933</d>
<d>0.8933</d>
<d>0.8932</d>
<d>0.893</d>
<d>0.8929</d>
<d>0.8928</d>
<d>0.8927</d>
<d>0.8926</d>
<d>0.8925</d>
<d>0.8925</d>
<d>0.8924</d>
<d>0.8924</d>
<d>0.8923</d>
<d>0.8923</d>
<d>0.8923</d>
<d>0.8922</d>
<d>0.8921</d>
<d>0.892</d>
<d>0.8919</d>
<d>0.8919</d>
<d>0.8918</d>
<d>0.8917</d>
<d>0.8917</d>
<d>0.8916</d>
<d>0.8916</d>
<d>0.8915</d>
<d>0.8915</d>
<d>0.8914</d>
</Subcolumn>
</YColumn>
<YColumn Width="92" Decimals="7" Subcolumns="1">
<Title>50</Title>
<Subcolumn>
<d>0.6876</d>
<d>0.6874</d>
<d>0.6873</d>
<d>0.6872</d>
<d>0.687</d>
<d>0.6869</d>
<d>0.6869</d>
<d>0.6868</d>
<d>0.6867</d>
<d>0.6866</d>
<d>0.6866</d>
<d>0.6866</d>
<d>0.6866</d>
<d>0.6866</d>
<d>0.6868</d>
<d>0.6868</d>
<d>0.687</d>
<d>0.6871</d>
<d>0.6872</d>
<d>0.6873</d>
<d>0.6874</d>
<d>0.6875</d>
<d>0.6876</d>
<d>0.6876</d>
<d>0.6877</d>
<d>0.6878</d>
<d>0.6878</d>
<d>0.6879</d>
<d>0.6879</d>
<d>0.6878</d>
<d>0.6878</d>
<d>0.6878</d>
<d>0.6878</d>
<d>0.6878</d>
<d>0.6877</d>
<d>0.6877</d>
<d>0.6876</d>
<d>0.6876</d>
<d>0.6876</d>
<d>0.6876</d>
<d>0.6877</d>
<d>0.6877</d>
<d>0.6878</d>
<d>0.6879</d>
<d>0.6881</d>
<d>0.6882</d>
<d>0.6884</d>
<d>0.6885</d>
<d>0.6887</d>
<d>0.6888</d>
<d>0.6888</d>
<d>0.6888</d>
<d>0.6887</d>
<d>0.6887</d>
<d>0.6887</d>
<d>0.6887</d>
<d>0.6888</d>
<d>0.6887</d>
<d>0.6888</d>
<d>0.689</d>
<d>0.6891</d>
<d>0.6894</d>
<d>0.6896</d>
<d>0.6899</d>
<d>0.6901</d>
<d>0.6902</d>
<d>0.6906</d>
<d>0.6907</d>
<d>0.6908</d>
<d>0.6908</d>
<d>0.6908</d>
<d>0.6909</d>
<d>0.6909</d>
<d>0.6909</d>
<d>0.6909</d>
<d>0.6909</d>
<d>0.6909</d>
<d>0.6909</d>
<d>0.6909</d>
<d>0.6909</d>
<d>0.6909</d>
<d>0.6909</d>
<d>0.6909</d>
<d>0.6909</d>
<d>0.691</d>
<d>0.691</d>
<d>0.691</d>
<d>0.6912</d>
<d>0.6914</d>
<d>0.6915</d>
<d>0.6915</d>
<d>0.6916</d>
<d>0.6917</d>
<d>0.6917</d>
<d>0.6917</d>
<d>0.6918</d>
<d>0.6919</d>
<d>0.6921</d>
<d>0.6923</d>
<d>0.6924</d>
<d>0.6926</d>
<d>0.6927</d>
<d>0.6928</d>
<d>0.6931</d>
<d>0.6933</d>
<d>0.6936</d>
<d>0.6937</d>
<d>0.694</d>
<d>0.6942</d>
<d>0.6944</d>
<d>0.6945</d>
<d>0.6946</d>
<d>0.6948</d>
<d>0.6949</d>
<d>0.695</d>
<d>0.6951</d>
<d>0.6952</d>
<d>0.6954</d>
<d>0.6955</d>
<d>0.6956</d>
<d>0.696</d>
<d>0.6961</d>
<d>0.6964</d>
<d>0.6966</d>
<d>0.6968</d>
<d>0.6973</d>
<d>0.6976</d>
<d>0.6979</d>
<d>0.6982</d>
<d>0.6986</d>
<d>0.6989</d>
<d>0.699</d>
<d>0.6993</d>
<d>0.6996</d>
<d>0.6998</d>
<d>0.7001</d>
<d>0.7004</d>
<d>0.7007</d>
<d>0.701</d>
<d>0.7013</d>
<d>0.7015</d>
<d>0.7017</d>
<d>0.7021</d>
<d>0.7024</d>
<d>0.7027</d>
<d>0.7032</d>
<d>0.7037</d>
<d>0.7041</d>
<d>0.7045</d>
<d>0.705</d>
<d>0.7054</d>
<d>0.7061</d>
<d>0.7065</d>
<d>0.7072</d>
<d>0.708</d>
<d>0.7086</d>
<d>0.709</d>
<d>0.7097</d>
<d>0.7104</d>
<d>0.7109</d>
<d>0.7117</d>
<d>0.7122</d>
<d>0.7131</d>
<d>0.7138</d>
<d>0.7145</d>
<d>0.7152</d>
<d>0.716</d>
<d>0.7171</d>
<d>0.7181</d>
<d>0.7189</d>
<d>0.72</d>
<d>0.7205</d>
<d>0.7217</d>
<d>0.7228</d>
<d>0.7233</d>
<d>0.7245</d>
<d>0.7256</d>
<d>0.7265</d>
<d>0.7272</d>
<d>0.7287</d>
<d>0.7297</d>
<d>0.7311</d>
<d>0.7321</d>
<d>0.7332</d>
<d>0.7343</d>
<d>0.7355</d>
<d>0.7366</d>
<d>0.7387</d>
<d>0.7404</d>
<d>0.7418</d>
<d>0.743</d>
<d>0.7444</d>
<d>0.7453</d>
<d>0.7477</d>
<d>0.7493</d>
<d>0.7509</d>
<d>0.7527</d>
<d>0.7551</d>
<d>0.7581</d>
<d>0.7606</d>
<d>0.7618</d>
<d>0.7643</d>
<d>0.7655</d>
<d>0.7674</d>
<d>0.7699</d>
<d>0.7719</d>
<d>0.7745</d>
<d>0.7779</d>
<d>0.78</d>
<d>0.782</d>
<d>0.7842</d>
<d>0.7856</d>
<d>0.7879</d>
<d>0.7918</d>
<d>0.795</d>
<d>0.7975</d>
<d>0.8</d>
<d>0.8025</d>
<d>0.8049</d>
<d>0.8075</d>
<d>0.8101</d>
<d>0.8136</d>
<d>0.8172</d>
<d>0.8217</d>
<d>0.8235</d>
<d>0.8262</d>
<d>0.8298</d>
<d>0.8315</d>
<d>0.8342</d>
<d>0.8377</d>
<d>0.8421</d>
<d>0.8439</d>
<d>0.8474</d>
<d>0.8499</d>
<d>0.8515</d>
<d>0.8548</d>
<d>0.8579</d>
<d>0.8603</d>
<d>0.8628</d>
<d>0.8658</d>
<d>0.8689</d>
<d>0.8711</d>
<d>0.8741</d>
<d>0.8755</d>
<d>0.8781</d>
<d>0.8806</d>
<d>0.8825</d>
<d>0.8836</d>
<d>0.886</d>
<d>0.8877</d>
<d>0.8899</d>
<d>0.8919</d>
<d>0.8928</d>
<d>0.8946</d>
<d>0.8958</d>
<d>0.8969</d>
<d>0.8987</d>
<d>0.9</d>
<d>0.9006</d>
<d>0.9016</d>
<d>0.9024</d>
<d>0.9035</d>
<d>0.9043</d>
<d>0.905</d>
<d>0.9053</d>
<d>0.9057</d>
<d>0.906</d>
<d>0.9067</d>
<d>0.9069</d>
<d>0.9074</d>
<d>0.9076</d>
<d>0.9077</d>
<d>0.9077</d>
<d>0.9077</d>
<d>0.9076</d>
<d>0.9075</d>
<d>0.9074</d>
<d>0.9073</d>
<d>0.9072</d>
<d>0.9071</d>
<d>0.9069</d>
<d>0.9068</d>
<d>0.9066</d>
<d>0.9063</d>
<d>0.9061</d>
<d>0.906</d>
<d>0.9059</d>
<d>0.9058</d>
<d>0.9057</d>
<d>0.9056</d>
<d>0.9055</d>
<d>0.9053</d>
<d>0.9051</d>
<d>0.905</d>
<d>0.9049</d>
<d>0.9048</d>
<d>0.9046</d>
<d>0.9046</d>
<d>0.9046</d>
<d>0.9046</d>
<d>0.9046</d>
<d>0.9045</d>
<d>0.9045</d>
<d>0.9044</d>
<d>0.9044</d>
<d>0.9043</d>
<d>0.9043</d>
<d>0.9042</d>
<d>0.9042</d>
<d>0.9042</d>
<d>0.9042</d>
<d>0.9042</d>
<d>0.9041</d>
<d>0.9041</d>
<d>0.904</d>
<d>0.9039</d>
<d>0.9038</d>
<d>0.9037</d>
<d>0.9036</d>
<d>0.9035</d>
<d>0.9034</d>
<d>0.9033</d>
<d>0.9031</d>
<d>0.9029</d>
<d>0.9028</d>
<d>0.9027</d>
<d>0.9027</d>
<d>0.9028</d>
<d>0.9028</d>
<d>0.9028</d>
<d>0.9028</d>
<d>0.9028</d>
<d>0.9028</d>
<d>0.9028</d>
<d>0.9028</d>
<d>0.9028</d>
<d>0.9029</d>
<d>0.903</d>
<d>0.903</d>
<d>0.903</d>
<d>0.903</d>
<d>0.9031</d>
<d>0.9031</d>
<d>0.9031</d>
<d>0.9031</d>
<d>0.9031</d>
<d>0.9031</d>
<d>0.9031</d>
<d>0.9031</d>
<d>0.9031</d>
<d>0.903</d>
<d>0.903</d>
<d>0.9029</d>
<d>0.9029</d>
<d>0.9028</d>
<d>0.9027</d>
<d>0.9026</d>
<d>0.9026</d>
<d>0.9024</d>
<d>0.9023</d>
<d>0.9021</d>
<d>0.9021</d>
<d>0.902</d>
<d>0.902</d>
<d>0.902</d>
<d>0.902</d>
<d>0.902</d>
<d>0.902</d>
<d>0.9021</d>
<d>0.9021</d>
<d>0.9022</d>
<d>0.9022</d>
<d>0.9022</d>
<d>0.9021</d>
<d>0.902</d>
<d>0.9019</d>
<d>0.9018</d>
<d>0.9017</d>
<d>0.9016</d>
<d>0.9014</d>
<d>0.9012</d>
<d>0.9011</d>
<d>0.9011</d>
<d>0.9011</d>
<d>0.901</d>
<d>0.901</d>
<d>0.901</d>
<d>0.901</d>
<d>0.9012</d>
<d>0.9014</d>
<d>0.9015</d>
<d>0.9016</d>
<d>0.9019</d>
<d>0.9021</d>
<d>0.9022</d>
<d>0.9022</d>
<d>0.9021</d>
<d>0.9021</d>
<d>0.902</d>
<d>0.9019</d>
<d>0.9018</d>
<d>0.9017</d>
<d>0.9015</d>
<d>0.9013</d>
<d>0.9012</d>
<d>0.9013</d>
<d>0.9013</d>
<d>0.9014</d>
<d>0.9015</d>
<d>0.9017</d>
<d>0.9019</d>
<d>0.902</d>
<d>0.9021</d>
<d>0.9021</d>
<d>0.9022</d>
<d>0.9024</d>
<d>0.9025</d>
<d>0.9025</d>
<d>0.9025</d>
<d>0.9025</d>
<d>0.9025</d>
<d>0.9025</d>
<d>0.9024</d>
<d>0.9022</d>
<d>0.902</d>
<d>0.9019</d>
<d>0.9016</d>
<d>0.9014</d>
<d>0.9012</d>
<d>0.9011</d>
<d>0.901</d>
<d>0.9007</d>
<d>0.9005</d>
<d>0.9002</d>
<d>0.9001</d>
<d>0.9</d>
<d>0.9</d>
<d>0.9</d>
<d>0.9001</d>
<d>0.9001</d>
<d>0.9004</d>
<d>0.9005</d>
<d>0.9008</d>
<d>0.9009</d>
<d>0.901</d>
<d>0.9014</d>
<d>0.9015</d>
<d>0.9017</d>
<d>0.9019</d>
<d>0.9019</d>
<d>0.9018</d>
<d>0.9016</d>
<d>0.9016</d>
<d>0.9014</d>
<d>0.9013</d>
<d>0.9012</d>
<d>0.9012</d>
<d>0.9012</d>
<d>0.9011</d>
<d>0.9011</d>
<d>0.901</d>
<d>0.9011</d>
<d>0.9011</d>
<d>0.9012</d>
<d>0.9012</d>
<d>0.9012</d>
<d>0.9012</d>
<d>0.901</d>
<d>0.9008</d>
<d>0.9006</d>
<d>0.9004</d>
<d>0.9003</d>
<d>0.9002</d>
<d>0.9</d>
<d>0.8998</d>
<d>0.8996</d>
<d>0.8995</d>
<d>0.8993</d>
<d>0.8992</d>
<d>0.8991</d>
<d>0.8992</d>
<d>0.8993</d>
<d>0.8994</d>
<d>0.8996</d>
<d>0.8998</d>
<d>0.9</d>
<d>0.9002</d>
<d>0.9004</d>
<d>0.9005</d>
<d>0.9007</d>
<d>0.9008</d>
<d>0.9008</d>
<d>0.9009</d>
<d>0.9009</d>
<d>0.901</d>
<d>0.9011</d>
<d>0.9012</d>
<d>0.9012</d>
<d>0.9012</d>
<d>0.9011</d>
<d>0.901</d>
<d>0.9009</d>
<d>0.9008</d>
<d>0.9007</d>
<d>0.9007</d>
<d>0.9005</d>
<d>0.9004</d>
<d>0.9003</d>
<d>0.9</d>
<d>0.8999</d>
<d>0.8998</d>
<d>0.8999</d>
<d>0.9</d>
<d>0.9001</d>
<d>0.9002</d>
<d>0.9003</d>
<d>0.9004</d>
<d>0.9004</d>
<d>0.9004</d>
<d>0.9004</d>
<d>0.9005</d>
<d>0.9005</d>
<d>0.9005</d>
<d>0.9005</d>
<d>0.9004</d>
<d>0.9004</d>
<d>0.9002</d>
<d>0.9</d>
<d>0.8999</d>
<d>0.8997</d>
<d>0.8996</d>
<d>0.8994</d>
<d>0.8993</d>
<d>0.8992</d>
<d>0.8992</d>
<d>0.8993</d>
<d>0.8993</d>
<d>0.8994</d>
<d>0.8994</d>
<d>0.8994</d>
<d>0.8993</d>
<d>0.8993</d>
<d>0.8993</d>
<d>0.8993</d>
<d>0.8993</d>
<d>0.8992</d>
<d>0.899</d>
<d>0.899</d>
<d>0.8988</d>
<d>0.8986</d>
<d>0.8986</d>
<d>0.8986</d>
<d>0.8986</d>
<d>0.8986</d>
<d>0.8986</d>
<d>0.8985</d>
<d>0.8984</d>
<d>0.8982</d>
<d>0.8981</d>
<d>0.8979</d>
<d>0.8978</d>
<d>0.8977</d>
<d>0.8975</d>
<d>0.8973</d>
<d>0.8971</d>
<d>0.8969</d>
<d>0.8968</d>
<d>0.8966</d>
<d>0.8964</d>
<d>0.8963</d>
<d>0.8963</d>
<d>0.8963</d>
<d>0.8963</d>
<d>0.8963</d>
<d>0.8963</d>
<d>0.8963</d>
<d>0.8963</d>
<d>0.8964</d>
<d>0.8965</d>
<d>0.8966</d>
<d>0.8968</d>
<d>0.8969</d>
<d>0.8971</d>
<d>0.8972</d>
<d>0.8973</d>
<d>0.8974</d>
<d>0.8975</d>
<d>0.8975</d>
<d>0.8976</d>
<d>0.8977</d>
<d>0.8978</d>
<d>0.8979</d>
</Subcolumn>
</YColumn>
<YColumn Width="92" Decimals="7" Subcolumns="1">
<Title>25</Title>
<Subcolumn>
<d>0.6886</d>
<d>0.6885</d>
<d>0.6884</d>
<d>0.6882</d>
<d>0.6881</d>
<d>0.688</d>
<d>0.688</d>
<d>0.6879</d>
<d>0.6879</d>
<d>0.6878</d>
<d>0.6878</d>
<d>0.6878</d>
<d>0.6879</d>
<d>0.6879</d>
<d>0.6881</d>
<d>0.6882</d>
<d>0.6884</d>
<d>0.6886</d>
<d>0.6887</d>
<d>0.6888</d>
<d>0.6889</d>
<d>0.689</d>
<d>0.6891</d>
<d>0.6891</d>
<d>0.6891</d>
<d>0.6891</d>
<d>0.6891</d>
<d>0.689</d>
<d>0.689</d>
<d>0.6889</d>
<d>0.6889</d>
<d>0.6888</d>
<d>0.6888</d>
<d>0.6887</d>
<d>0.6887</d>
<d>0.6887</d>
<d>0.6887</d>
<d>0.6887</d>
<d>0.6887</d>
<d>0.6888</d>
<d>0.6889</d>
<d>0.6889</d>
<d>0.689</d>
<d>0.689</d>
<d>0.6891</d>
<d>0.6891</d>
<d>0.6891</d>
<d>0.6891</d>
<d>0.6891</d>
<d>0.689</d>
<d>0.689</d>
<d>0.689</d>
<d>0.689</d>
<d>0.689</d>
<d>0.689</d>
<d>0.689</d>
<d>0.6891</d>
<d>0.6892</d>
<d>0.6893</d>
<d>0.6895</d>
<d>0.6897</d>
<d>0.6899</d>
<d>0.69</d>
<d>0.6901</d>
<d>0.6902</d>
<d>0.6902</d>
<d>0.6903</d>
<d>0.6903</d>
<d>0.6904</d>
<d>0.6906</d>
<d>0.6907</d>
<d>0.6908</d>
<d>0.691</d>
<d>0.6912</d>
<d>0.6914</d>
<d>0.6915</d>
<d>0.6916</d>
<d>0.6917</d>
<d>0.6918</d>
<d>0.692</d>
<d>0.6921</d>
<d>0.6922</d>
<d>0.6924</d>
<d>0.6925</d>
<d>0.6927</d>
<d>0.6928</d>
<d>0.6928</d>
<d>0.693</d>
<d>0.6933</d>
<d>0.6934</d>
<d>0.6935</d>
<d>0.6938</d>
<d>0.6941</d>
<d>0.6942</d>
<d>0.6943</d>
<d>0.6944</d>
<d>0.6945</d>
<d>0.6947</d>
<d>0.695</d>
<d>0.6951</d>
<d>0.6954</d>
<d>0.6956</d>
<d>0.6957</d>
<d>0.6958</d>
<d>0.6959</d>
<d>0.6961</d>
<d>0.6962</d>
<d>0.6964</d>
<d>0.6965</d>
<d>0.6967</d>
<d>0.6968</d>
<d>0.6969</d>
<d>0.6971</d>
<d>0.6973</d>
<d>0.6974</d>
<d>0.6976</d>
<d>0.698</d>
<d>0.6984</d>
<d>0.6985</d>
<d>0.6988</d>
<d>0.6992</d>
<d>0.6994</d>
<d>0.6996</d>
<d>0.6999</d>
<d>0.7001</d>
<d>0.7005</d>
<d>0.7008</d>
<d>0.7011</d>
<d>0.7013</d>
<d>0.7017</d>
<d>0.7019</d>
<d>0.7022</d>
<d>0.7029</d>
<d>0.7034</d>
<d>0.7039</d>
<d>0.7046</d>
<d>0.7051</d>
<d>0.7057</d>
<d>0.7063</d>
<d>0.707</d>
<d>0.7076</d>
<d>0.7082</d>
<d>0.7089</d>
<d>0.7095</d>
<d>0.71</d>
<d>0.7107</d>
<d>0.7113</d>
<d>0.7117</d>
<d>0.7122</d>
<d>0.7128</d>
<d>0.7131</d>
<d>0.714</d>
<d>0.7144</d>
<d>0.7152</d>
<d>0.716</d>
<d>0.7165</d>
<d>0.7169</d>
<d>0.7179</d>
<d>0.7189</d>
<d>0.7197</d>
<d>0.7209</d>
<d>0.7218</d>
<d>0.7231</d>
<d>0.724</d>
<d>0.725</d>
<d>0.7261</d>
<d>0.7272</d>
<d>0.7287</d>
<d>0.7302</d>
<d>0.7314</d>
<d>0.7328</d>
<d>0.7335</d>
<d>0.735</d>
<d>0.7364</d>
<d>0.7372</d>
<d>0.7386</d>
<d>0.7402</d>
<d>0.7413</d>
<d>0.7421</d>
<d>0.744</d>
<d>0.7453</d>
<d>0.7471</d>
<d>0.7485</d>
<d>0.75</d>
<d>0.7515</d>
<d>0.7532</d>
<d>0.7548</d>
<d>0.7576</d>
<d>0.76</d>
<d>0.7619</d>
<d>0.7636</d>
<d>0.7654</d>
<d>0.7666</d>
<d>0.7697</d>
<d>0.7716</d>
<d>0.7736</d>
<d>0.7756</d>
<d>0.7783</d>
<d>0.7816</d>
<d>0.7844</d>
<d>0.7857</d>
<d>0.7887</d>
<d>0.7902</d>
<d>0.7925</d>
<d>0.7956</d>
<d>0.798</d>
<d>0.8012</d>
<d>0.8053</d>
<d>0.8077</d>
<d>0.8101</d>
<d>0.8126</d>
<d>0.8142</d>
<d>0.8167</d>
<d>0.8208</d>
<d>0.8242</d>
<d>0.8267</d>
<d>0.8293</d>
<d>0.8319</d>
<d>0.8345</d>
<d>0.8372</d>
<d>0.8399</d>
<d>0.8434</d>
<d>0.8469</d>
<d>0.8513</d>
<d>0.853</d>
<d>0.8556</d>
<d>0.8589</d>
<d>0.8606</d>
<d>0.863</d>
<d>0.866</d>
<d>0.8695</d>
<d>0.871</d>
<d>0.8737</d>
<d>0.8758</d>
<d>0.8771</d>
<d>0.8797</d>
<d>0.8822</d>
<d>0.884</d>
<d>0.8858</d>
<d>0.8879</d>
<d>0.89</d>
<d>0.8916</d>
<d>0.8936</d>
<d>0.8946</d>
<d>0.8966</d>
<d>0.8985</d>
<d>0.8998</d>
<d>0.9007</d>
<d>0.9024</d>
<d>0.9036</d>
<d>0.9053</d>
<d>0.9067</d>
<d>0.9074</d>
<d>0.9087</d>
<d>0.9096</d>
<d>0.9102</d>
<d>0.9111</d>
<d>0.9116</d>
<d>0.9119</d>
<d>0.9123</d>
<d>0.9126</d>
<d>0.9131</d>
<d>0.9134</d>
<d>0.9137</d>
<d>0.9138</d>
<d>0.914</d>
<d>0.9142</d>
<d>0.9146</d>
<d>0.9148</d>
<d>0.9152</d>
<d>0.9154</d>
<d>0.9156</d>
<d>0.9157</d>
<d>0.9157</d>
<d>0.9156</d>
<d>0.9154</d>
<d>0.9152</d>
<d>0.915</d>
<d>0.9147</d>
<d>0.9145</d>
<d>0.9142</d>
<d>0.9141</d>
<d>0.914</d>
<d>0.9138</d>
<d>0.9137</d>
<d>0.9136</d>
<d>0.9135</d>
<d>0.9135</d>
<d>0.9135</d>
<d>0.9134</d>
<d>0.9135</d>
<d>0.9136</d>
<d>0.9136</d>
<d>0.9136</d>
<d>0.9134</d>
<d>0.9133</d>
<d>0.913</d>
<d>0.9128</d>
<d>0.9127</d>
<d>0.9125</d>
<d>0.9124</d>
<d>0.9123</d>
<d>0.9122</d>
<d>0.912</d>
<d>0.9119</d>
<d>0.9116</d>
<d>0.9114</d>
<d>0.9112</d>
<d>0.911</d>
<d>0.9108</d>
<d>0.9107</d>
<d>0.9106</d>
<d>0.9104</d>
<d>0.9103</d>
<d>0.9103</d>
<d>0.9102</d>
<d>0.9101</d>
<d>0.91</d>
<d>0.91</d>
<d>0.91</d>
<d>0.91</d>
<d>0.91</d>
<d>0.91</d>
<d>0.91</d>
<d>0.91</d>
<d>0.9099</d>
<d>0.9099</d>
<d>0.9098</d>
<d>0.9098</d>
<d>0.9098</d>
<d>0.9097</d>
<d>0.9097</d>
<d>0.9096</d>
<d>0.9096</d>
<d>0.9096</d>
<d>0.9096</d>
<d>0.9095</d>
<d>0.9096</d>
<d>0.9096</d>
<d>0.9097</d>
<d>0.9097</d>
<d>0.9098</d>
<d>0.9098</d>
<d>0.9097</d>
<d>0.9096</d>
<d>0.9094</d>
<d>0.9092</d>
<d>0.909</d>
<d>0.909</d>
<d>0.9089</d>
<d>0.9089</d>
<d>0.9089</d>
<d>0.9089</d>
<d>0.909</d>
<d>0.909</d>
<d>0.9091</d>
<d>0.9093</d>
<d>0.9093</d>
<d>0.9094</d>
<d>0.9093</d>
<d>0.9094</d>
<d>0.9092</d>
<d>0.9091</d>
<d>0.9089</d>
<d>0.9086</d>
<d>0.9084</d>
<d>0.9083</d>
<d>0.9081</d>
<d>0.908</d>
<d>0.9079</d>
<d>0.9079</d>
<d>0.9079</d>
<d>0.908</d>
<d>0.9081</d>
<d>0.9082</d>
<d>0.9083</d>
<d>0.9083</d>
<d>0.9084</d>
<d>0.9084</d>
<d>0.9084</d>
<d>0.9083</d>
<d>0.9082</d>
<d>0.9081</d>
<d>0.9079</d>
<d>0.9077</d>
<d>0.9076</d>
<d>0.9075</d>
<d>0.9074</d>
<d>0.9074</d>
<d>0.9073</d>
<d>0.9073</d>
<d>0.9072</d>
<d>0.9072</d>
<d>0.9072</d>
<d>0.9073</d>
<d>0.9073</d>
<d>0.9072</d>
<d>0.9072</d>
<d>0.9071</d>
<d>0.907</d>
<d>0.9069</d>
<d>0.9069</d>
<d>0.907</d>
<d>0.9071</d>
<d>0.9072</d>
<d>0.9073</d>
<d>0.9075</d>
<d>0.9076</d>
<d>0.9078</d>
<d>0.9079</d>
<d>0.9082</d>
<d>0.9084</d>
<d>0.9085</d>
<d>0.9086</d>
<d>0.9087</d>
<d>0.9088</d>
<d>0.9088</d>
<d>0.9088</d>
<d>0.9089</d>
<d>0.9089</d>
<d>0.909</d>
<d>0.909</d>
<d>0.909</d>
<d>0.9088</d>
<d>0.9087</d>
<d>0.9086</d>
<d>0.9083</d>
<d>0.9082</d>
<d>0.908</d>
<d>0.9079</d>
<d>0.9078</d>
<d>0.9077</d>
<d>0.9075</d>
<d>0.9073</d>
<d>0.9073</d>
<d>0.9073</d>
<d>0.9073</d>
<d>0.9074</d>
<d>0.9076</d>
<d>0.9077</d>
<d>0.9078</d>
<d>0.9078</d>
<d>0.9077</d>
<d>0.9077</d>
<d>0.9076</d>
<d>0.9075</d>
<d>0.9075</d>
<d>0.9075</d>
<d>0.9075</d>
<d>0.9074</d>
<d>0.9072</d>
<d>0.907</d>
<d>0.9069</d>
<d>0.9068</d>
<d>0.9066</d>
<d>0.9066</d>
<d>0.9065</d>
<d>0.9064</d>
<d>0.9064</d>
<d>0.9063</d>
<d>0.9062</d>
<d>0.906</d>
<d>0.9058</d>
<d>0.9057</d>
<d>0.9056</d>
<d>0.9056</d>
<d>0.9057</d>
<d>0.9058</d>
<d>0.9059</d>
<d>0.9061</d>
<d>0.9061</d>
<d>0.9062</d>
<d>0.9062</d>
<d>0.9062</d>
<d>0.9064</d>
<d>0.9065</d>
<d>0.9065</d>
<d>0.9067</d>
<d>0.9067</d>
<d>0.9067</d>
<d>0.9065</d>
<d>0.9064</d>
<d>0.9063</d>
<d>0.9061</d>
<d>0.906</d>
<d>0.9058</d>
<d>0.9057</d>
<d>0.9056</d>
<d>0.9054</d>
<d>0.9052</d>
<d>0.9051</d>
<d>0.9049</d>
<d>0.9048</d>
<d>0.9048</d>
<d>0.9047</d>
<d>0.9047</d>
<d>0.9047</d>
<d>0.9048</d>
<d>0.9049</d>
<d>0.905</d>
<d>0.9052</d>
<d>0.9053</d>
<d>0.9055</d>
<d>0.9055</d>
<d>0.9055</d>
<d>0.9056</d>
<d>0.9056</d>
<d>0.9056</d>
<d>0.9055</d>
<d>0.9054</d>
<d>0.9053</d>
<d>0.9051</d>
<d>0.905</d>
<d>0.9048</d>
<d>0.9048</d>
<d>0.9047</d>
<d>0.9047</d>
<d>0.9048</d>
<d>0.9048</d>
<d>0.9049</d>
<d>0.9049</d>
<d>0.905</d>
<d>0.9049</d>
<d>0.9048</d>
<d>0.9047</d>
<d>0.9047</d>
<d>0.9045</d>
<d>0.9043</d>
<d>0.9041</d>
<d>0.904</d>
<d>0.904</d>
<d>0.9039</d>
<d>0.9038</d>
<d>0.9038</d>
<d>0.9039</d>
<d>0.904</d>
<d>0.904</d>
<d>0.9041</d>
<d>0.9042</d>
<d>0.9041</d>
<d>0.904</d>
<d>0.9039</d>
<d>0.9037</d>
<d>0.9035</d>
<d>0.9033</d>
<d>0.9031</d>
<d>0.9029</d>
<d>0.9028</d>
<d>0.9026</d>
<d>0.9023</d>
<d>0.9022</d>
<d>0.9021</d>
<d>0.9021</d>
<d>0.9021</d>
<d>0.9021</d>
<d>0.9021</d>
<d>0.902</d>
<d>0.902</d>
<d>0.9019</d>
<d>0.9019</d>
<d>0.902</d>
<d>0.902</d>
<d>0.9021</d>
<d>0.9021</d>
<d>0.9021</d>
<d>0.9022</d>
<d>0.9023</d>
<d>0.9024</d>
<d>0.9025</d>
<d>0.9027</d>
<d>0.9028</d>
<d>0.9029</d>
<d>0.9029</d>
<d>0.9029</d>
<d>0.9029</d>
<d>0.9028</d>
<d>0.9026</d>
<d>0.9026</d>
<d>0.9024</d>
<d>0.9023</d>
<d>0.9022</d>
<d>0.9022</d>
<d>0.9022</d>
<d>0.9023</d>
<d>0.9023</d>
<d>0.9024</d>
<d>0.9024</d>
<d>0.9025</d>
<d>0.9025</d>
<d>0.9026</d>
<d>0.9026</d>
<d>0.9027</d>
</Subcolumn>
</YColumn>
<YColumn Width="92" Decimals="7" Subcolumns="1">
<Title>12.5</Title>
<Subcolumn>
<d>0.706</d>
<d>0.706</d>
<d>0.706</d>
<d>0.7059</d>
<d>0.7059</d>
<d>0.7058</d>
<d>0.7058</d>
<d>0.7058</d>
<d>0.7057</d>
<d>0.7057</d>
<d>0.7056</d>
<d>0.7055</d>
<d>0.7055</d>
<d>0.7055</d>
<d>0.7055</d>
<d>0.7055</d>
<d>0.7055</d>
<d>0.7056</d>
<d>0.7057</d>
<d>0.7057</d>
<d>0.7058</d>
<d>0.7059</d>
<d>0.706</d>
<d>0.7061</d>
<d>0.7061</d>
<d>0.7062</d>
<d>0.7062</d>
<d>0.7063</d>
<d>0.7063</d>
<d>0.7064</d>
<d>0.7064</d>
<d>0.7065</d>
<d>0.7065</d>
<d>0.7065</d>
<d>0.7065</d>
<d>0.7065</d>
<d>0.7065</d>
<d>0.7066</d>
<d>0.7066</d>
<d>0.7067</d>
<d>0.7069</d>
<d>0.7069</d>
<d>0.7071</d>
<d>0.7072</d>
<d>0.7072</d>
<d>0.7073</d>
<d>0.7074</d>
<d>0.7074</d>
<d>0.7075</d>
<d>0.7075</d>
<d>0.7075</d>
<d>0.7075</d>
<d>0.7075</d>
<d>0.7075</d>
<d>0.7075</d>
<d>0.7075</d>
<d>0.7076</d>
<d>0.7076</d>
<d>0.7077</d>
<d>0.7078</d>
<d>0.7079</d>
<d>0.7079</d>
<d>0.708</d>
<d>0.7081</d>
<d>0.7081</d>
<d>0.7082</d>
<d>0.7084</d>
<d>0.7085</d>
<d>0.7086</d>
<d>0.7088</d>
<d>0.7089</d>
<d>0.7089</d>
<d>0.7091</d>
<d>0.7093</d>
<d>0.7095</d>
<d>0.7097</d>
<d>0.7099</d>
<d>0.7101</d>
<d>0.7102</d>
<d>0.7103</d>
<d>0.7104</d>
<d>0.7105</d>
<d>0.7107</d>
<d>0.7108</d>
<d>0.7111</d>
<d>0.7111</d>
<d>0.7112</d>
<d>0.7113</d>
<d>0.7115</d>
<d>0.7116</d>
<d>0.7116</d>
<d>0.7118</d>
<d>0.7121</d>
<d>0.7122</d>
<d>0.7123</d>
<d>0.7125</d>
<d>0.7126</d>
<d>0.7128</d>
<d>0.713</d>
<d>0.7131</d>
<d>0.7134</d>
<d>0.7136</d>
<d>0.7137</d>
<d>0.714</d>
<d>0.7142</d>
<d>0.7145</d>
<d>0.7146</d>
<d>0.7149</d>
<d>0.7151</d>
<d>0.7154</d>
<d>0.7155</d>
<d>0.7158</d>
<d>0.716</d>
<d>0.7163</d>
<d>0.7164</d>
<d>0.7167</d>
<d>0.7171</d>
<d>0.7175</d>
<d>0.7177</d>
<d>0.7181</d>
<d>0.7186</d>
<d>0.7188</d>
<d>0.7192</d>
<d>0.7196</d>
<d>0.7199</d>
<d>0.7207</d>
<d>0.7213</d>
<d>0.7217</d>
<d>0.722</d>
<d>0.7224</d>
<d>0.7227</d>
<d>0.7229</d>
<d>0.7235</d>
<d>0.7239</d>
<d>0.7243</d>
<d>0.7249</d>
<d>0.7254</d>
<d>0.726</d>
<d>0.7265</d>
<d>0.7273</d>
<d>0.728</d>
<d>0.7287</d>
<d>0.7297</d>
<d>0.7304</d>
<d>0.7311</d>
<d>0.7321</d>
<d>0.733</d>
<d>0.7337</d>
<d>0.7344</d>
<d>0.7354</d>
<d>0.736</d>
<d>0.7373</d>
<d>0.7378</d>
<d>0.7389</d>
<d>0.74</d>
<d>0.7409</d>
<d>0.7415</d>
<d>0.7428</d>
<d>0.7441</d>
<d>0.745</d>
<d>0.7463</d>
<d>0.7473</d>
<d>0.7486</d>
<d>0.7496</d>
<d>0.7507</d>
<d>0.7519</d>
<d>0.7531</d>
<d>0.7548</d>
<d>0.7567</d>
<d>0.7581</d>
<d>0.7601</d>
<d>0.7611</d>
<d>0.7631</d>
<d>0.7652</d>
<d>0.7663</d>
<d>0.7685</d>
<d>0.7707</d>
<d>0.7724</d>
<d>0.7736</d>
<d>0.7764</d>
<d>0.7781</d>
<d>0.7805</d>
<d>0.7823</d>
<d>0.7842</d>
<d>0.7861</d>
<d>0.788</d>
<d>0.79</d>
<d>0.7933</d>
<d>0.7959</d>
<d>0.7981</d>
<d>0.8001</d>
<d>0.8022</d>
<d>0.8036</d>
<d>0.8072</d>
<d>0.8094</d>
<d>0.8116</d>
<d>0.8139</d>
<d>0.8171</d>
<d>0.821</d>
<d>0.8242</d>
<d>0.8258</d>
<d>0.8292</d>
<d>0.8308</d>
<d>0.8332</d>
<d>0.8366</d>
<d>0.8391</d>
<d>0.8425</d>
<d>0.8467</d>
<d>0.8491</d>
<d>0.8515</d>
<d>0.8539</d>
<d>0.8556</d>
<d>0.858</d>
<d>0.8622</d>
<d>0.8655</d>
<d>0.868</d>
<d>0.8704</d>
<d>0.8728</d>
<d>0.8752</d>
<d>0.8775</d>
<d>0.8798</d>
<d>0.8829</d>
<d>0.8858</d>
<d>0.8895</d>
<d>0.8909</d>
<d>0.8929</d>
<d>0.8954</d>
<d>0.8966</d>
<d>0.8985</d>
<d>0.901</d>
<d>0.904</d>
<d>0.9052</d>
<d>0.9075</d>
<d>0.9092</d>
<d>0.9103</d>
<d>0.9124</d>
<d>0.9144</d>
<d>0.9159</d>
<d>0.9173</d>
<d>0.919</d>
<d>0.9207</d>
<d>0.9217</d>
<d>0.9231</d>
<d>0.9237</d>
<d>0.9248</d>
<d>0.9259</d>
<d>0.9266</d>
<d>0.927</d>
<d>0.928</d>
<d>0.9286</d>
<d>0.9294</d>
<d>0.93</d>
<d>0.9303</d>
<d>0.9308</d>
<d>0.9312</d>
<d>0.9316</d>
<d>0.9321</d>
<d>0.9324</d>
<d>0.9326</d>
<d>0.9328</d>
<d>0.933</d>
<d>0.9332</d>
<d>0.9332</d>
<d>0.9333</d>
<d>0.9333</d>
<d>0.9333</d>
<d>0.9333</d>
<d>0.9332</d>
<d>0.9332</d>
<d>0.9331</d>
<d>0.933</d>
<d>0.9329</d>
<d>0.9328</d>
<d>0.9328</d>
<d>0.9327</d>
<d>0.9327</d>
<d>0.9326</d>
<d>0.9326</d>
<d>0.9325</d>
<d>0.9324</d>
<d>0.9323</d>
<d>0.9322</d>
<d>0.932</d>
<d>0.9318</d>
<d>0.9315</d>
<d>0.9313</d>
<d>0.931</d>
<d>0.9307</d>
<d>0.9306</d>
<d>0.9304</d>
<d>0.9303</d>
<d>0.9302</d>
<d>0.9302</d>
<d>0.9301</d>
<d>0.9301</d>
<d>0.93</d>
<d>0.93</d>
<d>0.93</d>
<d>0.93</d>
<d>0.93</d>
<d>0.93</d>
<d>0.93</d>
<d>0.9299</d>
<d>0.9298</d>
<d>0.9298</d>
<d>0.9296</d>
<d>0.9296</d>
<d>0.9295</d>
<d>0.9294</d>
<d>0.9293</d>
<d>0.9292</d>
<d>0.9291</d>
<d>0.9291</d>
<d>0.929</d>
<d>0.9289</d>
<d>0.9288</d>
<d>0.9287</d>
<d>0.9285</d>
<d>0.9283</d>
<d>0.9282</d>
<d>0.9281</d>
<d>0.928</d>
<d>0.9279</d>
<d>0.9279</d>
<d>0.9279</d>
<d>0.9279</d>
<d>0.9279</d>
<d>0.928</d>
<d>0.9282</d>
<d>0.9282</d>
<d>0.9284</d>
<d>0.9285</d>
<d>0.9286</d>
<d>0.9287</d>
<d>0.9288</d>
<d>0.9288</d>
<d>0.9287</d>
<d>0.9285</d>
<d>0.9284</d>
<d>0.9283</d>
<d>0.9282</d>
<d>0.9281</d>
<d>0.928</d>
<d>0.9279</d>
<d>0.9279</d>
<d>0.9278</d>
<d>0.9278</d>
<d>0.9278</d>
<d>0.9279</d>
<d>0.928</d>
<d>0.9281</d>
<d>0.9282</d>
<d>0.9283</d>
<d>0.9283</d>
<d>0.9284</d>
<d>0.9284</d>
<d>0.9284</d>
<d>0.9284</d>
<d>0.9283</d>
<d>0.9283</d>
<d>0.9282</d>
<d>0.9281</d>
<d>0.928</d>
<d>0.9279</d>
<d>0.9278</d>
<d>0.9278</d>
<d>0.9278</d>
<d>0.9277</d>
<d>0.9278</d>
<d>0.9278</d>
<d>0.9278</d>
<d>0.9277</d>
<d>0.9277</d>
<d>0.9276</d>
<d>0.9276</d>
<d>0.9276</d>
<d>0.9276</d>
<d>0.9276</d>
<d>0.9276</d>
<d>0.9276</d>
<d>0.9275</d>
<d>0.9275</d>
<d>0.9275</d>
<d>0.9275</d>
<d>0.9275</d>
<d>0.9274</d>
<d>0.9274</d>
<d>0.9274</d>
<d>0.9274</d>
<d>0.9274</d>
<d>0.9274</d>
<d>0.9274</d>
<d>0.9275</d>
<d>0.9276</d>
<d>0.9277</d>
<d>0.9278</d>
<d>0.9279</d>
<d>0.928</d>
<d>0.9281</d>
<d>0.9281</d>
<d>0.9281</d>
<d>0.928</d>
<d>0.9279</d>
<d>0.9278</d>
<d>0.9277</d>
<d>0.9277</d>
<d>0.9276</d>
<d>0.9274</d>
<d>0.9274</d>
<d>0.9274</d>
<d>0.9274</d>
<d>0.9274</d>
<d>0.9274</d>
<d>0.9275</d>
<d>0.9275</d>
<d>0.9275</d>
<d>0.9276</d>
<d>0.9276</d>
<d>0.9276</d>
<d>0.9277</d>
<d>0.9277</d>
<d>0.9276</d>
<d>0.9275</d>
<d>0.9273</d>
<d>0.9272</d>
<d>0.927</d>
<d>0.9268</d>
<d>0.9268</d>
<d>0.9268</d>
<d>0.9268</d>
<d>0.9268</d>
<d>0.9268</d>
<d>0.9268</d>
<d>0.9269</d>
<d>0.927</d>
<d>0.927</d>
<d>0.9271</d>
<d>0.9272</d>
<d>0.9274</d>
<d>0.9274</d>
<d>0.9273</d>
<d>0.9273</d>
<d>0.9271</d>
<d>0.9271</d>
<d>0.927</d>
<d>0.9269</d>
<d>0.9269</d>
<d>0.9268</d>
<d>0.9267</d>
<d>0.9267</d>
<d>0.9267</d>
<d>0.9267</d>
<d>0.9268</d>
<d>0.9268</d>
<d>0.9269</d>
<d>0.927</d>
<d>0.9271</d>
<d>0.9272</d>
<d>0.9272</d>
<d>0.9272</d>
<d>0.9272</d>
<d>0.9271</d>
<d>0.927</d>
<d>0.9269</d>
<d>0.9269</d>
<d>0.9268</d>
<d>0.9268</d>
<d>0.9268</d>
<d>0.9268</d>
<d>0.9269</d>
<d>0.9269</d>
<d>0.927</d>
<d>0.9271</d>
<d>0.9272</d>
<d>0.9272</d>
<d>0.9272</d>
<d>0.9272</d>
<d>0.9271</d>
<d>0.927</d>
<d>0.9269</d>
<d>0.9268</d>
<d>0.9267</d>
<d>0.9266</d>
<d>0.9265</d>
<d>0.9264</d>
<d>0.9263</d>
<d>0.9263</d>
<d>0.9263</d>
<d>0.9263</d>
<d>0.9264</d>
<d>0.9264</d>
<d>0.9264</d>
<d>0.9264</d>
<d>0.9264</d>
<d>0.9264</d>
<d>0.9264</d>
<d>0.9263</d>
<d>0.9262</d>
<d>0.9262</d>
<d>0.9262</d>
<d>0.9262</d>
<d>0.9262</d>
<d>0.9262</d>
<d>0.9261</d>
<d>0.9261</d>
<d>0.926</d>
<d>0.9259</d>
<d>0.9258</d>
<d>0.9257</d>
<d>0.9256</d>
<d>0.9255</d>
<d>0.9254</d>
<d>0.9253</d>
<d>0.9252</d>
<d>0.925</d>
<d>0.9249</d>
<d>0.9249</d>
<d>0.9249</d>
<d>0.9249</d>
<d>0.925</d>
<d>0.925</d>
<d>0.9251</d>
<d>0.9251</d>
<d>0.9251</d>
<d>0.9252</d>
<d>0.9252</d>
<d>0.9252</d>
<d>0.9254</d>
<d>0.9254</d>
<d>0.9255</d>
<d>0.9255</d>
<d>0.9255</d>
<d>0.9256</d>
<d>0.9255</d>
<d>0.9254</d>
<d>0.9253</d>
<d>0.9253</d>
<d>0.9252</d>
<d>0.9251</d>
<d>0.9251</d>
<d>0.9251</d>
<d>0.925</d>
<d>0.9249</d>
<d>0.9249</d>
<d>0.9249</d>
<d>0.9248</d>
<d>0.9248</d>
<d>0.9247</d>
<d>0.9246</d>
<d>0.9244</d>
<d>0.9244</d>
<d>0.9244</d>
<d>0.9245</d>
<d>0.9245</d>
<d>0.9246</d>
<d>0.9246</d>
<d>0.9246</d>
<d>0.9244</d>
<d>0.9244</d>
<d>0.9244</d>
<d>0.9243</d>
<d>0.9243</d>
<d>0.9243</d>
<d>0.9242</d>
<d>0.924</d>
<d>0.9238</d>
<d>0.9236</d>
<d>0.9234</d>
<d>0.9233</d>
<d>0.9233</d>
<d>0.9233</d>
<d>0.9233</d>
<d>0.9233</d>
<d>0.9233</d>
<d>0.9233</d>
<d>0.9232</d>
<d>0.9231</d>
<d>0.923</d>
<d>0.923</d>
<d>0.9229</d>
<d>0.9229</d>
<d>0.9229</d>
<d>0.923</d>
<d>0.9231</d>
<d>0.9232</d>
<d>0.9233</d>
<d>0.9234</d>
<d>0.9235</d>
<d>0.9236</d>
<d>0.9237</d>
<d>0.9238</d>
<d>0.924</d>
</Subcolumn>
</YColumn>
<YColumn Width="92" Decimals="7" Subcolumns="1">
<Title>6.25</Title>
<Subcolumn>
<d>0.7559</d>
<d>0.756</d>
<d>0.7561</d>
<d>0.7562</d>
<d>0.7563</d>
<d>0.7563</d>
<d>0.7563</d>
<d>0.7564</d>
<d>0.7565</d>
<d>0.7566</d>
<d>0.7566</d>
<d>0.7566</d>
<d>0.7566</d>
<d>0.7566</d>
<d>0.7567</d>
<d>0.7567</d>
<d>0.7568</d>
<d>0.7569</d>
<d>0.7571</d>
<d>0.7572</d>
<d>0.7573</d>
<d>0.7574</d>
<d>0.7576</d>
<d>0.7577</d>
<d>0.7578</d>
<d>0.758</d>
<d>0.7581</d>
<d>0.7582</d>
<d>0.7583</d>
<d>0.7585</d>
<d>0.7585</d>
<d>0.7586</d>
<d>0.7586</d>
<d>0.7586</d>
<d>0.7586</d>
<d>0.7586</d>
<d>0.7586</d>
<d>0.7587</d>
<d>0.7587</d>
<d>0.7587</d>
<d>0.7587</d>
<d>0.7588</d>
<d>0.7588</d>
<d>0.7589</d>
<d>0.7591</d>
<d>0.7593</d>
<d>0.7595</d>
<d>0.7596</d>
<d>0.7598</d>
<d>0.76</d>
<d>0.7602</d>
<d>0.7603</d>
<d>0.7605</d>
<d>0.7607</d>
<d>0.761</d>
<d>0.7611</d>
<d>0.7613</d>
<d>0.7614</d>
<d>0.7615</d>
<d>0.7617</d>
<d>0.7618</d>
<d>0.762</d>
<d>0.7621</d>
<d>0.7623</d>
<d>0.7624</d>
<d>0.7625</d>
<d>0.7626</d>
<d>0.7627</d>
<d>0.7628</d>
<d>0.763</d>
<d>0.7631</d>
<d>0.7633</d>
<d>0.7634</d>
<d>0.7636</d>
<d>0.7638</d>
<d>0.764</d>
<d>0.7642</d>
<d>0.7644</d>
<d>0.7647</d>
<d>0.765</d>
<d>0.7652</d>
<d>0.7654</d>
<d>0.7657</d>
<d>0.7659</d>
<d>0.7662</d>
<d>0.7663</d>
<d>0.7665</d>
<d>0.7667</d>
<d>0.767</d>
<d>0.7672</d>
<d>0.7673</d>
<d>0.7675</d>
<d>0.7678</d>
<d>0.768</d>
<d>0.7681</d>
<d>0.7684</d>
<d>0.7688</d>
<d>0.7692</d>
<d>0.7696</d>
<d>0.7699</d>
<d>0.7703</d>
<d>0.7706</d>
<d>0.7709</d>
<d>0.7713</d>
<d>0.7716</d>
<d>0.7721</d>
<d>0.7723</d>
<d>0.7727</d>
<d>0.7731</d>
<d>0.7736</d>
<d>0.7739</d>
<d>0.7744</d>
<d>0.7749</d>
<d>0.7754</d>
<d>0.7756</d>
<d>0.776</d>
<d>0.7767</d>
<d>0.7772</d>
<d>0.7775</d>
<d>0.778</d>
<d>0.7789</d>
<d>0.7792</d>
<d>0.7796</d>
<d>0.7801</d>
<d>0.7805</d>
<d>0.7816</d>
<d>0.7823</d>
<d>0.7829</d>
<d>0.7834</d>
<d>0.7842</d>
<d>0.7847</d>
<d>0.7851</d>
<d>0.7862</d>
<d>0.7869</d>
<d>0.7876</d>
<d>0.7886</d>
<d>0.7894</d>
<d>0.7901</d>
<d>0.791</d>
<d>0.7921</d>
<d>0.7929</d>
<d>0.7937</d>
<d>0.7948</d>
<d>0.7957</d>
<d>0.7965</d>
<d>0.7976</d>
<d>0.7988</d>
<d>0.7998</d>
<d>0.8008</d>
<d>0.8022</d>
<d>0.803</d>
<d>0.8049</d>
<d>0.8056</d>
<d>0.8072</d>
<d>0.8089</d>
<d>0.8101</d>
<d>0.811</d>
<d>0.8127</d>
<d>0.8144</d>
<d>0.8157</d>
<d>0.8175</d>
<d>0.8189</d>
<d>0.8208</d>
<d>0.8222</d>
<d>0.8236</d>
<d>0.8251</d>
<d>0.8267</d>
<d>0.8287</d>
<d>0.8309</d>
<d>0.8326</d>
<d>0.8348</d>
<d>0.8359</d>
<d>0.8382</d>
<d>0.8404</d>
<d>0.8416</d>
<d>0.8439</d>
<d>0.8464</d>
<d>0.8483</d>
<d>0.8497</d>
<d>0.8528</d>
<d>0.8548</d>
<d>0.8574</d>
<d>0.8594</d>
<d>0.8615</d>
<d>0.8635</d>
<d>0.8657</d>
<d>0.8678</d>
<d>0.8715</d>
<d>0.8744</d>
<d>0.8768</d>
<d>0.879</d>
<d>0.8812</d>
<d>0.8827</d>
<d>0.8865</d>
<d>0.8888</d>
<d>0.8911</d>
<d>0.8934</d>
<d>0.8964</d>
<d>0.9002</d>
<d>0.9031</d>
<d>0.9045</d>
<d>0.9073</d>
<d>0.9087</d>
<d>0.9107</d>
<d>0.9134</d>
<d>0.9155</d>
<d>0.9182</d>
<d>0.9216</d>
<d>0.9236</d>
<d>0.9256</d>
<d>0.9276</d>
<d>0.929</d>
<d>0.931</d>
<d>0.9345</d>
<d>0.9372</d>
<d>0.9393</d>
<d>0.9413</d>
<d>0.9433</d>
<d>0.9451</d>
<d>0.9468</d>
<d>0.9485</d>
<d>0.9507</d>
<d>0.9526</d>
<d>0.955</d>
<d>0.9559</d>
<d>0.9571</d>
<d>0.9587</d>
<d>0.9595</d>
<d>0.9607</d>
<d>0.9622</d>
<d>0.9638</d>
<d>0.9645</d>
<d>0.9657</d>
<d>0.9666</d>
<d>0.9671</d>
<d>0.968</d>
<d>0.969</d>
<d>0.9696</d>
<d>0.9702</d>
<d>0.9707</d>
<d>0.9712</d>
<d>0.9714</d>
<d>0.9718</d>
<d>0.9719</d>
<d>0.9723</d>
<d>0.9725</d>
<d>0.9727</d>
<d>0.9728</d>
<d>0.9729</d>
<d>0.973</d>
<d>0.973</d>
<d>0.9729</d>
<d>0.9729</d>
<d>0.9728</d>
<d>0.9727</d>
<d>0.9726</d>
<d>0.9724</d>
<d>0.9723</d>
<d>0.9722</d>
<d>0.9721</d>
<d>0.972</d>
<d>0.9719</d>
<d>0.9717</d>
<d>0.9715</d>
<d>0.9714</d>
<d>0.9712</d>
<d>0.9711</d>
<d>0.9707</d>
<d>0.9706</d>
<d>0.9703</d>
<d>0.9699</d>
<d>0.9696</d>
<d>0.9692</d>
<d>0.969</d>
<d>0.9686</d>
<d>0.9681</d>
<d>0.9678</d>
<d>0.9674</d>
<d>0.9671</d>
<d>0.9668</d>
<d>0.9666</d>
<d>0.9664</d>
<d>0.9662</d>
<d>0.966</d>
<d>0.9658</d>
<d>0.9657</d>
<d>0.9656</d>
<d>0.9655</d>
<d>0.9654</d>
<d>0.9653</d>
<d>0.9651</d>
<d>0.9648</d>
<d>0.9645</d>
<d>0.9643</d>
<d>0.9641</d>
<d>0.9639</d>
<d>0.9637</d>
<d>0.9635</d>
<d>0.9635</d>
<d>0.9633</d>
<d>0.9632</d>
<d>0.9632</d>
<d>0.9631</d>
<d>0.963</d>
<d>0.963</d>
<d>0.963</d>
<d>0.963</d>
<d>0.963</d>
<d>0.963</d>
<d>0.963</d>
<d>0.9629</d>
<d>0.9628</d>
<d>0.9627</d>
<d>0.9626</d>
<d>0.9626</d>
<d>0.9626</d>
<d>0.9626</d>
<d>0.9626</d>
<d>0.9626</d>
<d>0.9625</d>
<d>0.9625</d>
<d>0.9625</d>
<d>0.9625</d>
<d>0.9626</d>
<d>0.9628</d>
<d>0.9629</d>
<d>0.963</d>
<d>0.9632</d>
<d>0.9633</d>
<d>0.9634</d>
<d>0.9635</d>
<d>0.9635</d>
<d>0.9635</d>
<d>0.9635</d>
<d>0.9635</d>
<d>0.9634</d>
<d>0.9634</d>
<d>0.9634</d>
<d>0.9633</d>
<d>0.9633</d>
<d>0.9632</d>
<d>0.9631</d>
<d>0.9631</d>
<d>0.9631</d>
<d>0.9631</d>
<d>0.9632</d>
<d>0.9633</d>
<d>0.9633</d>
<d>0.9633</d>
<d>0.9633</d>
<d>0.9632</d>
<d>0.9632</d>
<d>0.9632</d>
<d>0.9633</d>
<d>0.9634</d>
<d>0.9634</d>
<d>0.9635</d>
<d>0.9636</d>
<d>0.9636</d>
<d>0.9637</d>
<d>0.9638</d>
<d>0.9638</d>
<d>0.9639</d>
<d>0.9639</d>
<d>0.964</d>
<d>0.964</d>
<d>0.964</d>
<d>0.964</d>
<d>0.964</d>
<d>0.9641</d>
<d>0.9641</d>
<d>0.9642</d>
<d>0.9642</d>
<d>0.9643</d>
<d>0.9644</d>
<d>0.9645</d>
<d>0.9647</d>
<d>0.9648</d>
<d>0.9649</d>
<d>0.965</d>
<d>0.9651</d>
<d>0.9652</d>
<d>0.9653</d>
<d>0.9654</d>
<d>0.9655</d>
<d>0.9655</d>
<d>0.9656</d>
<d>0.9658</d>
<d>0.9659</d>
<d>0.9659</d>
<d>0.9659</d>
<d>0.966</d>
<d>0.966</d>
<d>0.9659</d>
<d>0.9659</d>
<d>0.9658</d>
<d>0.9657</d>
<d>0.9656</d>
<d>0.9656</d>
<d>0.9655</d>
<d>0.9655</d>
<d>0.9655</d>
<d>0.9655</d>
<d>0.9655</d>
<d>0.9655</d>
<d>0.9655</d>
<d>0.9656</d>
<d>0.9657</d>
<d>0.9658</d>
<d>0.9658</d>
<d>0.9659</d>
<d>0.966</d>
<d>0.966</d>
<d>0.966</d>
<d>0.9661</d>
<d>0.9663</d>
<d>0.9663</d>
<d>0.9665</d>
<d>0.9667</d>
<d>0.9669</d>
<d>0.967</d>
<d>0.9671</d>
<d>0.9672</d>
<d>0.9673</d>
<d>0.9674</d>
<d>0.9675</d>
<d>0.9675</d>
<d>0.9676</d>
<d>0.9675</d>
<d>0.9675</d>
<d>0.9676</d>
<d>0.9676</d>
<d>0.9676</d>
<d>0.9677</d>
<d>0.9679</d>
<d>0.9679</d>
<d>0.968</d>
<d>0.9682</d>
<d>0.9684</d>
<d>0.9685</d>
<d>0.9686</d>
<d>0.9686</d>
<d>0.9687</d>
<d>0.9687</d>
<d>0.9687</d>
<d>0.9688</d>
<d>0.9689</d>
<d>0.9689</d>
<d>0.969</d>
<d>0.969</d>
<d>0.969</d>
<d>0.9691</d>
<d>0.9691</d>
<d>0.9693</d>
<d>0.9694</d>
<d>0.9696</d>
<d>0.9697</d>
<d>0.9698</d>
<d>0.9699</d>
<d>0.9699</d>
<d>0.9698</d>
<d>0.9698</d>
<d>0.9697</d>
<d>0.9696</d>
<d>0.9694</d>
<d>0.9693</d>
<d>0.9692</d>
<d>0.9691</d>
<d>0.969</d>
<d>0.9689</d>
<d>0.9688</d>
<d>0.9687</d>
<d>0.9687</d>
<d>0.9687</d>
<d>0.9687</d>
<d>0.9688</d>
<d>0.9688</d>
<d>0.969</d>
<d>0.9691</d>
<d>0.9693</d>
<d>0.9694</d>
<d>0.9696</d>
<d>0.9697</d>
<d>0.9699</d>
<d>0.9701</d>
<d>0.9703</d>
<d>0.9705</d>
<d>0.9707</d>
<d>0.9707</d>
<d>0.9708</d>
<d>0.9708</d>
<d>0.9708</d>
<d>0.9708</d>
<d>0.9708</d>
<d>0.9708</d>
<d>0.9708</d>
<d>0.9708</d>
<d>0.9707</d>
<d>0.9706</d>
<d>0.9706</d>
<d>0.9705</d>
<d>0.9706</d>
<d>0.9707</d>
<d>0.9708</d>
<d>0.9709</d>
<d>0.971</d>
<d>0.9711</d>
<d>0.9711</d>
<d>0.9712</d>
<d>0.9713</d>
<d>0.9714</d>
<d>0.9714</d>
<d>0.9715</d>
<d>0.9716</d>
<d>0.9715</d>
<d>0.9715</d>
<d>0.9714</d>
<d>0.9714</d>
<d>0.9712</d>
<d>0.9711</d>
<d>0.9711</d>
<d>0.971</d>
<d>0.9711</d>
<d>0.9712</d>
<d>0.9713</d>
<d>0.9713</d>
<d>0.9715</d>
<d>0.9717</d>
<d>0.9718</d>
<d>0.9719</d>
<d>0.972</d>
<d>0.972</d>
<d>0.9722</d>
<d>0.9723</d>
<d>0.9724</d>
<d>0.9724</d>
<d>0.9725</d>
<d>0.9725</d>
<d>0.9726</d>
<d>0.9727</d>
<d>0.9728</d>
<d>0.9729</d>
<d>0.973</d>
<d>0.9731</d>
<d>0.9732</d>
<d>0.9733</d>
<d>0.9734</d>
<d>0.9734</d>
<d>0.9735</d>
<d>0.9736</d>
<d>0.9736</d>
<d>0.9736</d>
<d>0.9736</d>
<d>0.9736</d>
<d>0.9736</d>
<d>0.9736</d>
<d>0.9736</d>
<d>0.9737</d>
<d>0.9737</d>
<d>0.9737</d>
<d>0.9737</d>
<d>0.9737</d>
<d>0.9737</d>
<d>0.9737</d>
<d>0.9738</d>
<d>0.9739</d>
<d>0.974</d>
<d>0.9741</d>
<d>0.9741</d>
<d>0.9741</d>
<d>0.9741</d>
<d>0.9741</d>
<d>0.9742</d>
<d>0.9742</d>
<d>0.9743</d>
<d>0.9744</d>
<d>0.9745</d>
<d>0.9745</d>
<d>0.9746</d>
<d>0.9746</d>
<d>0.9747</d>
<d>0.9748</d>
<d>0.9749</d>
<d>0.975</d>
<d>0.9751</d>
<d>0.9753</d>
<d>0.9756</d>
<d>0.9757</d>
<d>0.9758</d>
<d>0.976</d>
<d>0.9762</d>
<d>0.9763</d>
</Subcolumn>
</YColumn>
<YColumn Width="92" Decimals="4" Subcolumns="1">
<Title>0</Title>
<Subcolumn>
<d>0.7578</d>
<d>0.7578</d>
<d>0.7579</d>
<d>0.7579</d>
<d>0.758</d>
<d>0.758</d>
<d>0.758</d>
<d>0.7581</d>
<d>0.7581</d>
<d>0.7581</d>
<d>0.7582</d>
<d>0.7583</d>
<d>0.7584</d>
<d>0.7584</d>
<d>0.7585</d>
<d>0.7586</d>
<d>0.7587</d>
<d>0.7587</d>
<d>0.7588</d>
<d>0.7588</d>
<d>0.7589</d>
<d>0.759</d>
<d>0.7591</d>
<d>0.7591</d>
<d>0.7591</d>
<d>0.7592</d>
<d>0.7592</d>
<d>0.7592</d>
<d>0.7593</d>
<d>0.7595</d>
<d>0.7595</d>
<d>0.7597</d>
<d>0.7598</d>
<d>0.7599</d>
<d>0.76</d>
<d>0.7601</d>
<d>0.7602</d>
<d>0.7603</d>
<d>0.7605</d>
<d>0.7607</d>
<d>0.7607</d>
<d>0.7608</d>
<d>0.7609</d>
<d>0.761</d>
<d>0.7611</d>
<d>0.7611</d>
<d>0.7612</d>
<d>0.7613</d>
<d>0.7614</d>
<d>0.7615</d>
<d>0.7616</d>
<d>0.7617</d>
<d>0.7619</d>
<d>0.762</d>
<d>0.7621</d>
<d>0.7623</d>
<d>0.7624</d>
<d>0.7625</d>
<d>0.7626</d>
<d>0.7628</d>
<d>0.7628</d>
<d>0.7629</d>
<d>0.7629</d>
<d>0.763</d>
<d>0.7631</d>
<d>0.7632</d>
<d>0.7633</d>
<d>0.7635</d>
<d>0.7636</d>
<d>0.7638</d>
<d>0.7639</d>
<d>0.7641</d>
<d>0.7642</d>
<d>0.7644</d>
<d>0.7646</d>
<d>0.7648</d>
<d>0.765</d>
<d>0.7651</d>
<d>0.7653</d>
<d>0.7655</d>
<d>0.7657</d>
<d>0.7659</d>
<d>0.7662</d>
<d>0.7664</d>
<d>0.7668</d>
<d>0.767</d>
<d>0.7672</d>
<d>0.7675</d>
<d>0.7679</d>
<d>0.7682</d>
<d>0.7684</d>
<d>0.7688</d>
<d>0.7692</d>
<d>0.7694</d>
<d>0.7696</d>
<d>0.7699</d>
<d>0.7703</d>
<d>0.7707</d>
<d>0.7711</d>
<d>0.7714</d>
<d>0.7717</d>
<d>0.772</d>
<d>0.7722</d>
<d>0.7726</d>
<d>0.773</d>
<d>0.7735</d>
<d>0.7737</d>
<d>0.7743</d>
<d>0.7748</d>
<d>0.7754</d>
<d>0.7758</d>
<d>0.7764</d>
<d>0.7772</d>
<d>0.7779</d>
<d>0.7782</d>
<d>0.7787</d>
<d>0.7796</d>
<d>0.7803</d>
<d>0.7806</d>
<d>0.7811</d>
<d>0.782</d>
<d>0.7824</d>
<d>0.7829</d>
<d>0.7835</d>
<d>0.7838</d>
<d>0.785</d>
<d>0.7858</d>
<d>0.7865</d>
<d>0.7871</d>
<d>0.788</d>
<d>0.7887</d>
<d>0.7893</d>
<d>0.7906</d>
<d>0.7914</d>
<d>0.7923</d>
<d>0.7934</d>
<d>0.7943</d>
<d>0.7952</d>
<d>0.7962</d>
<d>0.7974</d>
<d>0.7984</d>
<d>0.7994</d>
<d>0.8007</d>
<d>0.8017</d>
<d>0.8027</d>
<d>0.8041</d>
<d>0.8054</d>
<d>0.8064</d>
<d>0.8074</d>
<d>0.8088</d>
<d>0.8097</d>
<d>0.8116</d>
<d>0.8125</d>
<d>0.8141</d>
<d>0.8159</d>
<d>0.8171</d>
<d>0.818</d>
<d>0.8199</d>
<d>0.8218</d>
<d>0.8233</d>
<d>0.8254</d>
<d>0.8269</d>
<d>0.829</d>
<d>0.8306</d>
<d>0.8321</d>
<d>0.8336</d>
<d>0.8352</d>
<d>0.8373</d>
<d>0.8394</d>
<d>0.841</d>
<d>0.8432</d>
<d>0.8443</d>
<d>0.8464</d>
<d>0.8486</d>
<d>0.8498</d>
<d>0.852</d>
<d>0.8544</d>
<d>0.8562</d>
<d>0.8575</d>
<d>0.8605</d>
<d>0.8624</d>
<d>0.8648</d>
<d>0.8666</d>
<d>0.8683</d>
<d>0.8701</d>
<d>0.8718</d>
<d>0.8736</d>
<d>0.8765</d>
<d>0.8787</d>
<d>0.8806</d>
<d>0.8822</d>
<d>0.8838</d>
<d>0.8849</d>
<d>0.8876</d>
<d>0.8893</d>
<d>0.891</d>
<d>0.8926</d>
<d>0.8949</d>
<d>0.8976</d>
<d>0.8998</d>
<d>0.9009</d>
<d>0.9032</d>
<d>0.9043</d>
<d>0.906</d>
<d>0.9083</d>
<d>0.91</d>
<d>0.9122</d>
<d>0.9149</d>
<d>0.9165</d>
<d>0.9181</d>
<d>0.9196</d>
<d>0.9206</d>
<d>0.922</d>
<d>0.9243</d>
<d>0.926</d>
<d>0.9273</d>
<d>0.9286</d>
<d>0.9298</d>
<d>0.931</d>
<d>0.9322</d>
<d>0.9333</d>
<d>0.9349</d>
<d>0.9363</d>
<d>0.938</d>
<d>0.9387</d>
<d>0.9398</d>
<d>0.9411</d>
<d>0.9417</d>
<d>0.9426</d>
<d>0.9436</d>
<d>0.9449</d>
<d>0.9454</d>
<d>0.9464</d>
<d>0.9471</d>
<d>0.9476</d>
<d>0.9484</d>
<d>0.9491</d>
<d>0.9496</d>
<d>0.9501</d>
<d>0.9507</d>
<d>0.9512</d>
<d>0.9516</d>
<d>0.952</d>
<d>0.9522</d>
<d>0.9524</d>
<d>0.9527</d>
<d>0.9528</d>
<d>0.953</d>
<d>0.9533</d>
<d>0.9535</d>
<d>0.9537</d>
<d>0.9539</d>
<d>0.9539</d>
<d>0.9541</d>
<d>0.9542</d>
<d>0.9543</d>
<d>0.9544</d>
<d>0.9543</d>
<d>0.9543</d>
<d>0.9542</d>
<d>0.954</d>
<d>0.9538</d>
<d>0.9536</d>
<d>0.9533</d>
<d>0.9532</d>
<d>0.9531</d>
<d>0.9529</d>
<d>0.9526</d>
<d>0.9525</d>
<d>0.9522</d>
<d>0.9519</d>
<d>0.9518</d>
<d>0.9515</d>
<d>0.9514</d>
<d>0.9513</d>
<d>0.951</d>
<d>0.9509</d>
<d>0.9506</d>
<d>0.9504</d>
<d>0.9502</d>
<d>0.9501</d>
<d>0.9499</d>
<d>0.9497</d>
<d>0.9495</d>
<d>0.9493</d>
<d>0.9491</d>
<d>0.9489</d>
<d>0.9487</d>
<d>0.9486</d>
<d>0.9484</d>
<d>0.9483</d>
<d>0.9481</d>
<d>0.948</d>
<d>0.9479</d>
<d>0.9478</d>
<d>0.9477</d>
<d>0.9476</d>
<d>0.9475</d>
<d>0.9475</d>
<d>0.9475</d>
<d>0.9475</d>
<d>0.9475</d>
<d>0.9475</d>
<d>0.9474</d>
<d>0.9474</d>
<d>0.9473</d>
<d>0.9472</d>
<d>0.9472</d>
<d>0.9471</d>
<d>0.947</d>
<d>0.9469</d>
<d>0.9468</d>
<d>0.9467</d>
<d>0.9466</d>
<d>0.9466</d>
<d>0.9465</d>
<d>0.9465</d>
<d>0.9464</d>
<d>0.9464</d>
<d>0.9464</d>
<d>0.9463</d>
<d>0.9463</d>
<d>0.9463</d>
<d>0.9463</d>
<d>0.9464</d>
<d>0.9464</d>
<d>0.9464</d>
<d>0.9465</d>
<d>0.9466</d>
<d>0.9467</d>
<d>0.9468</d>
<d>0.9469</d>
<d>0.9469</d>
<d>0.9469</d>
<d>0.9469</d>
<d>0.9469</d>
<d>0.9468</d>
<d>0.9468</d>
<d>0.9467</d>
<d>0.9467</d>
<d>0.9466</d>
<d>0.9466</d>
<d>0.9465</d>
<d>0.9465</d>
<d>0.9465</d>
<d>0.9465</d>
<d>0.9466</d>
<d>0.9467</d>
<d>0.9467</d>
<d>0.9467</d>
<d>0.9467</d>
<d>0.9467</d>
<d>0.9467</d>
<d>0.9467</d>
<d>0.9466</d>
<d>0.9466</d>
<d>0.9466</d>
<d>0.9466</d>
<d>0.9466</d>
<d>0.9466</d>
<d>0.9466</d>
<d>0.9467</d>
<d>0.9467</d>
<d>0.9468</d>
<d>0.9469</d>
<d>0.947</d>
<d>0.947</d>
<d>0.947</d>
<d>0.947</d>
<d>0.947</d>
<d>0.9469</d>
<d>0.9469</d>
<d>0.9469</d>
<d>0.9468</d>
<d>0.9467</d>
<d>0.9467</d>
<d>0.9467</d>
<d>0.9466</d>
<d>0.9466</d>
<d>0.9467</d>
<d>0.9467</d>
<d>0.9468</d>
<d>0.9469</d>
<d>0.947</d>
<d>0.9471</d>
<d>0.9472</d>
<d>0.9473</d>
<d>0.9474</d>
<d>0.9475</d>
<d>0.9476</d>
<d>0.9477</d>
<d>0.9478</d>
<d>0.948</d>
<d>0.9481</d>
<d>0.9482</d>
<d>0.9482</d>
<d>0.9483</d>
<d>0.9483</d>
<d>0.9483</d>
<d>0.9484</d>
<d>0.9484</d>
<d>0.9484</d>
<d>0.9484</d>
<d>0.9484</d>
<d>0.9484</d>
<d>0.9484</d>
<d>0.9484</d>
<d>0.9483</d>
<d>0.9483</d>
<d>0.9484</d>
<d>0.9484</d>
<d>0.9484</d>
<d>0.9485</d>
<d>0.9485</d>
<d>0.9486</d>
<d>0.9486</d>
<d>0.9486</d>
<d>0.9487</d>
<d>0.9487</d>
<d>0.9487</d>
<d>0.9487</d>
<d>0.9486</d>
<d>0.9486</d>
<d>0.9486</d>
<d>0.9485</d>
<d>0.9485</d>
<d>0.9484</d>
<d>0.9484</d>
<d>0.9484</d>
<d>0.9485</d>
<d>0.9485</d>
<d>0.9486</d>
<d>0.9486</d>
<d>0.9486</d>
<d>0.9485</d>
<d>0.9485</d>
<d>0.9485</d>
<d>0.9485</d>
<d>0.9485</d>
<d>0.9485</d>
<d>0.9485</d>
<d>0.9485</d>
<d>0.9486</d>
<d>0.9486</d>
<d>0.9487</d>
<d>0.9489</d>
<d>0.949</d>
<d>0.9493</d>
<d>0.9494</d>
<d>0.9494</d>
<d>0.9495</d>
<d>0.9495</d>
<d>0.9495</d>
<d>0.9494</d>
<d>0.9493</d>
<d>0.9492</d>
<d>0.9492</d>
<d>0.9491</d>
<d>0.9491</d>
<d>0.9492</d>
<d>0.9492</d>
<d>0.9493</d>
<d>0.9495</d>
<d>0.9496</d>
<d>0.9497</d>
<d>0.9498</d>
<d>0.9499</d>
<d>0.9501</d>
<d>0.9502</d>
<d>0.9502</d>
<d>0.9502</d>
<d>0.9502</d>
<d>0.9502</d>
<d>0.9501</d>
<d>0.9501</d>
<d>0.95</d>
<d>0.95</d>
<d>0.9499</d>
<d>0.9498</d>
<d>0.9497</d>
<d>0.9496</d>
<d>0.9496</d>
<d>0.9495</d>
<d>0.9495</d>
<d>0.9494</d>
<d>0.9493</d>
<d>0.9492</d>
<d>0.9491</d>
<d>0.949</d>
<d>0.9489</d>
<d>0.9489</d>
<d>0.9489</d>
<d>0.949</d>
<d>0.949</d>
<d>0.949</d>
<d>0.949</d>
<d>0.9491</d>
<d>0.9492</d>
<d>0.9492</d>
<d>0.9493</d>
<d>0.9494</d>
<d>0.9495</d>
<d>0.9496</d>
<d>0.9497</d>
<d>0.9498</d>
<d>0.9498</d>
<d>0.9499</d>
<d>0.9499</d>
<d>0.9499</d>
<d>0.9499</d>
<d>0.9499</d>
<d>0.9499</d>
<d>0.9499</d>
<d>0.9499</d>
<d>0.9499</d>
<d>0.9499</d>
<d>0.9499</d>
<d>0.95</d>
<d>0.9501</d>
<d>0.9502</d>
<d>0.9503</d>
<d>0.9504</d>
<d>0.9505</d>
<d>0.9506</d>
<d>0.9507</d>
<d>0.9507</d>
<d>0.9507</d>
<d>0.9507</d>
<d>0.9506</d>
<d>0.9505</d>
<d>0.9505</d>
<d>0.9504</d>
<d>0.9504</d>
<d>0.9505</d>
<d>0.9505</d>
<d>0.9505</d>
<d>0.9505</d>
<d>0.9505</d>
<d>0.9505</d>
<d>0.9505</d>
<d>0.9506</d>
<d>0.9506</d>
<d>0.9507</d>
<d>0.9507</d>
<d>0.9508</d>
<d>0.9509</d>
<d>0.9509</d>
<d>0.9509</d>
<d>0.9509</d>
<d>0.9509</d>
<d>0.951</d>
<d>0.951</d>
<d>0.951</d>
<d>0.951</d>
<d>0.9509</d>
<d>0.9508</d>
<d>0.9507</d>
<d>0.9506</d>
<d>0.9506</d>
<d>0.9505</d>
<d>0.9505</d>
<d>0.9505</d>
<d>0.9504</d>
<d>0.9504</d>
<d>0.9503</d>
<d>0.9503</d>
<d>0.9504</d>
<d>0.9504</d>
<d>0.9505</d>
<d>0.9505</d>
<d>0.9505</d>
<d>0.9504</d>
<d>0.9503</d>
<d>0.9502</d>
<d>0.9501</d>
<d>0.9501</d>
<d>0.9501</d>
<d>0.95</d>
<d>0.95</d>
<d>0.95</d>
<d>0.9499</d>
<d>0.9499</d>
<d>0.95</d>
<d>0.9502</d>
<d>0.9503</d>
<d>0.9504</d>
<d>0.9506</d>
<d>0.9507</d>
<d>0.9508</d>
<d>0.9511</d>
<d>0.9512</d>
<d>0.9514</d>
</Subcolumn>
</YColumn>
</Table>
<Table ID="Table39" XFormat="numbers" YFormat="replicates" Replicates="1" TableType="XY" EVFormat="AsteriskAfterNumber">
<Title>WT + DiF</Title>
<RowTitlesColumn Width="84">
<Subcolumn></Subcolumn>
</RowTitlesColumn>
<XColumn Width="108" Subcolumns="1" Decimals="3">
<Title></Title>
<Subcolumn>
<d>35.1</d>
<d>35.3</d>
<d>35.4</d>
<d>35.5</d>
<d>35.6</d>
<d>35.7</d>
<d>35.8</d>
<d>35.9</d>
<d>36</d>
<d>36.1</d>
<d>36.2</d>
<d>36.4</d>
<d>36.4</d>
<d>36.5</d>
<d>36.6</d>
<d>36.8</d>
<d>36.8</d>
<d>37</d>
<d>37</d>
<d>37.1</d>
<d>37.3</d>
<d>37.3</d>
<d>37.4</d>
<d>37.5</d>
<d>37.6</d>
<d>37.7</d>
<d>37.9</d>
<d>37.9</d>
<d>38.1</d>
<d>38.2</d>
<d>38.3</d>
<d>38.4</d>
<d>38.4</d>
<d>38.5</d>
<d>38.6</d>
<d>38.7</d>
<d>38.8</d>
<d>39</d>
<d>39</d>
<d>39.1</d>
<d>39.3</d>
<d>39.3</d>
<d>39.5</d>
<d>39.5</d>
<d>39.7</d>
<d>39.8</d>
<d>39.9</d>
<d>39.9</d>
<d>40.1</d>
<d>40.2</d>
<d>40.2</d>
<d>40.4</d>
<d>40.4</d>
<d>40.6</d>
<d>40.6</d>
<d>40.7</d>
<d>40.8</d>
<d>41</d>
<d>41</d>
<d>41.2</d>
<d>41.3</d>
<d>41.4</d>
<d>41.4</d>
<d>41.6</d>
<d>41.7</d>
<d>41.8</d>
<d>41.9</d>
<d>42</d>
<d>42.1</d>
<d>42.2</d>
<d>42.2</d>
<d>42.3</d>
<d>42.5</d>
<d>42.6</d>
<d>42.7</d>
<d>42.8</d>
<d>42.9</d>
<d>43</d>
<d>43.1</d>
<d>43.2</d>
<d>43.3</d>
<d>43.4</d>
<d>43.5</d>
<d>43.6</d>
<d>43.7</d>
<d>43.8</d>
<d>43.9</d>
<d>44</d>
<d>44.1</d>
<d>44.2</d>
<d>44.3</d>
<d>44.4</d>
<d>44.5</d>
<d>44.6</d>
<d>44.8</d>
<d>44.8</d>
<d>44.9</d>
<d>45</d>
<d>45.1</d>
<d>45.2</d>
<d>45.3</d>
<d>45.4</d>
<d>45.5</d>
<d>45.6</d>
<d>45.7</d>
<d>45.8</d>
<d>45.9</d>
<d>46</d>
<d>46.2</d>
<d>46.3</d>
<d>46.3</d>
<d>46.4</d>
<d>46.5</d>
<d>46.6</d>
<d>46.7</d>
<d>46.8</d>
<d>46.9</d>
<d>47.1</d>
<d>47.1</d>
<d>47.2</d>
<d>47.3</d>
<d>47.4</d>
<d>47.5</d>
<d>47.6</d>
<d>47.7</d>
<d>47.8</d>
<d>48</d>
<d>48.1</d>
<d>48.2</d>
<d>48.3</d>
<d>48.3</d>
<d>48.4</d>
<d>48.5</d>
<d>48.6</d>
<d>48.7</d>
<d>48.8</d>
<d>49</d>
<d>49.1</d>
<d>49.2</d>
<d>49.3</d>
<d>49.3</d>
<d>49.5</d>
<d>49.6</d>
<d>49.7</d>
<d>49.7</d>
<d>49.8</d>
<d>49.9</d>
<d>50.1</d>
<d>50.2</d>
<d>50.3</d>
<d>50.4</d>
<d>50.4</d>
<d>50.5</d>
<d>50.6</d>
<d>50.7</d>
<d>50.9</d>
<d>51</d>
<d>51.1</d>
<d>51.3</d>
<d>51.3</d>
<d>51.4</d>
<d>51.5</d>
<d>51.6</d>
<d>51.7</d>
<d>51.8</d>
<d>51.9</d>
<d>52</d>
<d>52.1</d>
<d>52.2</d>
<d>52.3</d>
<d>52.4</d>
<d>52.5</d>
<d>52.6</d>
<d>52.7</d>
<d>52.8</d>
<d>52.9</d>
<d>53</d>
<d>53.1</d>
<d>53.2</d>
<d>53.4</d>
<d>53.4</d>
<d>53.5</d>
<d>53.6</d>
<d>53.7</d>
<d>53.8</d>
<d>53.9</d>
<d>54</d>
<d>54.1</d>
<d>54.3</d>
<d>54.3</d>
<d>54.4</d>
<d>54.5</d>
<d>54.6</d>
<d>54.7</d>
<d>54.7</d>
<d>54.9</d>
<d>55</d>
<d>55.1</d>
<d>55.2</d>
<d>55.3</d>
<d>55.5</d>
<d>55.5</d>
<d>55.6</d>
<d>55.8</d>
<d>55.8</d>
<d>55.9</d>
<d>56</d>
<d>56.1</d>
<d>56.3</d>
<d>56.4</d>
<d>56.4</d>
<d>56.6</d>
<d>56.7</d>
<d>56.7</d>
<d>56.8</d>
<d>56.9</d>
<d>57.1</d>
<d>57.2</d>
<d>57.3</d>
<d>57.3</d>
<d>57.4</d>
<d>57.6</d>
<d>57.7</d>
<d>57.8</d>
<d>57.9</d>
<d>57.9</d>
<d>58.1</d>
<d>58.2</d>
<d>58.2</d>
<d>58.4</d>
<d>58.5</d>
<d>58.6</d>
<d>58.7</d>
<d>58.8</d>
<d>58.9</d>
<d>58.9</d>
<d>59.1</d>
<d>59.1</d>
<d>59.3</d>
<d>59.4</d>
<d>59.5</d>
<d>59.6</d>
<d>59.7</d>
<d>59.7</d>
<d>59.9</d>
<d>60</d>
<d>60.1</d>
<d>60.2</d>
<d>60.3</d>
<d>60.4</d>
<d>60.5</d>
<d>60.6</d>
<d>60.7</d>
<d>60.8</d>
<d>61</d>
<d>61</d>
<d>61.1</d>
<d>61.2</d>
<d>61.3</d>
<d>61.4</d>
<d>61.5</d>
<d>61.6</d>
<d>61.7</d>
<d>61.8</d>
<d>61.9</d>
<d>62</d>
<d>62.1</d>
<d>62.2</d>
<d>62.3</d>
<d>62.4</d>
<d>62.5</d>
<d>62.6</d>
<d>62.7</d>
<d>62.8</d>
<d>62.9</d>
<d>63.1</d>
<d>63.2</d>
<d>63.3</d>
<d>63.4</d>
<d>63.4</d>
<d>63.5</d>
<d>63.6</d>
<d>63.7</d>
<d>63.9</d>
<d>64</d>
<d>64</d>
<d>64.1</d>
<d>64.2</d>
<d>64.3</d>
<d>64.4</d>
<d>64.6</d>
<d>64.7</d>
<d>64.7</d>
<d>64.9</d>
<d>65</d>
<d>65</d>
<d>65.2</d>
<d>65.3</d>
<d>65.3</d>
<d>65.5</d>
<d>65.6</d>
<d>65.7</d>
<d>65.8</d>
<d>65.9</d>
<d>66</d>
<d>66.1</d>
<d>66.2</d>
<d>66.2</d>
<d>66.3</d>
<d>66.5</d>
<d>66.6</d>
<d>66.7</d>
<d>66.8</d>
<d>66.9</d>
<d>67</d>
<d>67.1</d>
<d>67.2</d>
<d>67.3</d>
<d>67.4</d>
<d>67.5</d>
<d>67.6</d>
<d>67.8</d>
<d>67.8</d>
<d>67.9</d>
<d>68</d>
<d>68.1</d>
<d>68.2</d>
<d>68.3</d>
<d>68.4</d>
<d>68.5</d>
<d>68.6</d>
<d>68.7</d>
<d>68.8</d>
<d>68.9</d>
<d>69</d>
<d>69.1</d>
<d>69.2</d>
<d>69.3</d>
<d>69.4</d>
<d>69.5</d>
<d>69.7</d>
<d>69.7</d>
<d>69.8</d>
<d>69.9</d>
<d>70</d>
<d>70.2</d>
<d>70.3</d>
<d>70.3</d>
<d>70.5</d>
<d>70.6</d>
<d>70.7</d>
<d>70.8</d>
<d>70.8</d>
<d>70.9</d>
<d>71</d>
<d>71.1</d>
<d>71.2</d>
<d>71.4</d>
<d>71.5</d>
<d>71.6</d>
<d>71.6</d>
<d>71.7</d>
<d>71.9</d>
<d>71.9</d>
<d>72.1</d>
<d>72.2</d>
<d>72.3</d>
<d>72.4</d>
<d>72.5</d>
<d>72.6</d>
<d>72.7</d>
<d>72.8</d>
<d>72.8</d>
<d>73</d>
<d>73.1</d>
<d>73.2</d>
<d>73.3</d>
<d>73.4</d>
<d>73.5</d>
<d>73.6</d>
<d>73.7</d>
<d>73.8</d>
<d>73.9</d>
<d>74</d>
<d>74.1</d>
<d>74.2</d>
<d>74.3</d>
<d>74.4</d>
<d>74.5</d>
<d>74.6</d>
<d>74.7</d>
<d>74.8</d>
<d>74.9</d>
<d>75</d>
<d>75.1</d>
<d>75.2</d>
<d>75.3</d>
<d>75.4</d>
<d>75.5</d>
<d>75.6</d>
<d>75.7</d>
<d>75.8</d>
<d>75.9</d>
<d>76</d>
<d>76.1</d>
<d>76.2</d>
<d>76.4</d>
<d>76.4</d>
<d>76.5</d>
<d>76.6</d>
<d>76.7</d>
<d>76.8</d>
<d>76.9</d>
<d>77</d>
<d>77.1</d>
<d>77.2</d>
<d>77.3</d>
<d>77.4</d>
<d>77.5</d>
<d>77.7</d>
<d>77.7</d>
<d>77.9</d>
<d>77.9</d>
<d>78</d>
<d>78.2</d>
<d>78.3</d>
<d>78.3</d>
<d>78.4</d>
<d>78.6</d>
<d>78.7</d>
<d>78.8</d>
<d>78.9</d>
<d>79</d>
<d>79</d>
<d>79.2</d>
<d>79.3</d>
<d>79.4</d>
<d>79.5</d>
<d>79.5</d>
<d>79.6</d>
<d>79.8</d>
<d>79.9</d>
<d>80</d>
<d>80.1</d>
<d>80.2</d>
<d>80.3</d>
<d>80.4</d>
<d>80.5</d>
<d>80.6</d>
<d>80.7</d>
<d>80.8</d>
<d>80.9</d>
<d>81</d>
<d>81.1</d>
<d>81.2</d>
<d>81.3</d>
<d>81.4</d>
<d>81.5</d>
<d>81.6</d>
<d>81.7</d>
<d>81.8</d>
<d>81.9</d>
<d>82</d>
<d>82.1</d>
<d>82.3</d>
<d>82.3</d>
<d>82.4</d>
<d>82.5</d>
<d>82.6</d>
<d>82.7</d>
<d>82.8</d>
<d>82.9</d>
<d>83</d>
<d>83.1</d>
<d>83.2</d>
<d>83.3</d>
<d>83.5</d>
<d>83.6</d>
<d>83.7</d>
<d>83.8</d>
<d>83.9</d>
<d>83.9</d>
<d>84</d>
<d>84.2</d>
<d>84.2</d>
<d>84.3</d>
<d>84.5</d>
<d>84.6</d>
<d>84.6</d>
<d>84.8</d>
<d>84.8</d>
<d>84.9</d>
<d>85</d>
<d>85.2</d>
<d>85.3</d>
<d>85.4</d>
<d>85.5</d>
<d>85.6</d>
<d>85.7</d>
<d>85.8</d>
<d>85.8</d>
<d>86</d>
<d>86</d>
<d>86.2</d>
<d>86.3</d>
<d>86.4</d>
<d>86.4</d>
<d>86.6</d>
<d>86.7</d>
<d>86.8</d>
<d>86.9</d>
<d>87</d>
<d>87.1</d>
<d>87.2</d>
<d>87.3</d>
<d>87.4</d>
<d>87.5</d>
<d>87.6</d>
<d>87.7</d>
<d>87.8</d>
<d>87.9</d>
<d>88</d>
<d>88.2</d>
<d>88.3</d>
<d>88.3</d>
<d>88.4</d>
<d>88.5</d>
<d>88.6</d>
<d>88.7</d>
<d>88.8</d>
<d>88.9</d>
<d>89</d>
<d>89.1</d>
<d>89.2</d>
<d>89.3</d>
<d>89.4</d>
<d>89.5</d>
<d>89.6</d>
<d>89.7</d>
<d>89.9</d>
<d>90</d>
<d>90</d>
<d>90.1</d>
<d>90.2</d>
<d>90.3</d>
<d>90.5</d>
<d>90.6</d>
<d>90.7</d>
<d>90.8</d>
<d>90.8</d>
<d>90.9</d>
<d>91</d>
<d>91.1</d>
<d>91.3</d>
<d>91.4</d>
<d>91.4</d>
<d>91.6</d>
<d>91.7</d>
<d>91.8</d>
<d>91.9</d>
<d>92</d>
<d>92.1</d>
<d>92.2</d>
<d>92.3</d>
<d>92.4</d>
<d>92.5</d>
<d>92.6</d>
<d>92.7</d>
<d>92.8</d>
<d>92.9</d>
<d>93</d>
<d>93.1</d>
<d>93.2</d>
<d>93.3</d>
<d>93.4</d>
<d>93.5</d>
<d>93.6</d>
<d>93.7</d>
<d>93.8</d>
<d>93.9</d>
<d>94</d>
<d>94.1</d>
<d>94.2</d>
<d>94.3</d>
<d>94.4</d>
<d>94.5</d>
<d>94.6</d>
<d>94.7</d>
<d>94.8</d>
<d>94.9</d>
<d>95</d>
</Subcolumn>
</XColumn>
<XAdvancedColumn Version="1" Width="108" Decimals="3" Subcolumns="1">
<Title></Title>
<Subcolumn>
<d>35.1</d>
<d>35.3</d>
<d>35.4</d>
<d>35.5</d>
<d>35.6</d>
<d>35.7</d>
<d>35.8</d>
<d>35.9</d>
<d>36</d>
<d>36.1</d>
<d>36.2</d>
<d>36.4</d>
<d>36.4</d>
<d>36.5</d>
<d>36.6</d>
<d>36.8</d>
<d>36.8</d>
<d>37</d>
<d>37</d>
<d>37.1</d>
<d>37.3</d>
<d>37.3</d>
<d>37.4</d>
<d>37.5</d>
<d>37.6</d>
<d>37.7</d>
<d>37.9</d>
<d>37.9</d>
<d>38.1</d>
<d>38.2</d>
<d>38.3</d>
<d>38.4</d>
<d>38.4</d>
<d>38.5</d>
<d>38.6</d>
<d>38.7</d>
<d>38.8</d>
<d>39</d>
<d>39</d>
<d>39.1</d>
<d>39.3</d>
<d>39.3</d>
<d>39.5</d>
<d>39.5</d>
<d>39.7</d>
<d>39.8</d>
<d>39.9</d>
<d>39.9</d>
<d>40.1</d>
<d>40.2</d>
<d>40.2</d>
<d>40.4</d>
<d>40.4</d>
<d>40.6</d>
<d>40.6</d>
<d>40.7</d>
<d>40.8</d>
<d>41</d>
<d>41</d>
<d>41.2</d>
<d>41.3</d>
<d>41.4</d>
<d>41.4</d>
<d>41.6</d>
<d>41.7</d>
<d>41.8</d>
<d>41.9</d>
<d>42</d>
<d>42.1</d>
<d>42.2</d>
<d>42.2</d>
<d>42.3</d>
<d>42.5</d>
<d>42.6</d>
<d>42.7</d>
<d>42.8</d>
<d>42.9</d>
<d>43</d>
<d>43.1</d>
<d>43.2</d>
<d>43.3</d>
<d>43.4</d>
<d>43.5</d>
<d>43.6</d>
<d>43.7</d>
<d>43.8</d>
<d>43.9</d>
<d>44</d>
<d>44.1</d>
<d>44.2</d>
<d>44.3</d>
<d>44.4</d>
<d>44.5</d>
<d>44.6</d>
<d>44.8</d>
<d>44.8</d>
<d>44.9</d>
<d>45</d>
<d>45.1</d>
<d>45.2</d>
<d>45.3</d>
<d>45.4</d>
<d>45.5</d>
<d>45.6</d>
<d>45.7</d>
<d>45.8</d>
<d>45.9</d>
<d>46</d>
<d>46.2</d>
<d>46.3</d>
<d>46.3</d>
<d>46.4</d>
<d>46.5</d>
<d>46.6</d>
<d>46.7</d>
<d>46.8</d>
<d>46.9</d>
<d>47.1</d>
<d>47.1</d>
<d>47.2</d>
<d>47.3</d>
<d>47.4</d>
<d>47.5</d>
<d>47.6</d>
<d>47.7</d>
<d>47.8</d>
<d>48</d>
<d>48.1</d>
<d>48.2</d>
<d>48.3</d>
<d>48.3</d>
<d>48.4</d>
<d>48.5</d>
<d>48.6</d>
<d>48.7</d>
<d>48.8</d>
<d>49</d>
<d>49.1</d>
<d>49.2</d>
<d>49.3</d>
<d>49.3</d>
<d>49.5</d>
<d>49.6</d>
<d>49.7</d>
<d>49.7</d>
<d>49.8</d>
<d>49.9</d>
<d>50.1</d>
<d>50.2</d>
<d>50.3</d>
<d>50.4</d>
<d>50.4</d>
<d>50.5</d>
<d>50.6</d>
<d>50.7</d>
<d>50.9</d>
<d>51</d>
<d>51.1</d>
<d>51.3</d>
<d>51.3</d>
<d>51.4</d>
<d>51.5</d>
<d>51.6</d>
<d>51.7</d>
<d>51.8</d>
<d>51.9</d>
<d>52</d>
<d>52.1</d>
<d>52.2</d>
<d>52.3</d>
<d>52.4</d>
<d>52.5</d>
<d>52.6</d>
<d>52.7</d>
<d>52.8</d>
<d>52.9</d>
<d>53</d>
<d>53.1</d>
<d>53.2</d>
<d>53.4</d>
<d>53.4</d>
<d>53.5</d>
<d>53.6</d>
<d>53.7</d>
<d>53.8</d>
<d>53.9</d>
<d>54</d>
<d>54.1</d>
<d>54.3</d>
<d>54.3</d>
<d>54.4</d>
<d>54.5</d>
<d>54.6</d>
<d>54.7</d>
<d>54.7</d>
<d>54.9</d>
<d>55</d>
<d>55.1</d>
<d>55.2</d>
<d>55.3</d>
<d>55.5</d>
<d>55.5</d>
<d>55.6</d>
<d>55.8</d>
<d>55.8</d>
<d>55.9</d>
<d>56</d>
<d>56.1</d>
<d>56.3</d>
<d>56.4</d>
<d>56.4</d>
<d>56.6</d>
<d>56.7</d>
<d>56.7</d>
<d>56.8</d>
<d>56.9</d>
<d>57.1</d>
<d>57.2</d>
<d>57.3</d>
<d>57.3</d>
<d>57.4</d>
<d>57.6</d>
<d>57.7</d>
<d>57.8</d>
<d>57.9</d>
<d>57.9</d>
<d>58.1</d>
<d>58.2</d>
<d>58.2</d>
<d>58.4</d>
<d>58.5</d>
<d>58.6</d>
<d>58.7</d>
<d>58.8</d>
<d>58.9</d>
<d>58.9</d>
<d>59.1</d>
<d>59.1</d>
<d>59.3</d>
<d>59.4</d>
<d>59.5</d>
<d>59.6</d>
<d>59.7</d>
<d>59.7</d>
<d>59.9</d>
<d>60</d>
<d>60.1</d>
<d>60.2</d>
<d>60.3</d>
<d>60.4</d>
<d>60.5</d>
<d>60.6</d>
<d>60.7</d>
<d>60.8</d>
<d>61</d>
<d>61</d>
<d>61.1</d>
<d>61.2</d>
<d>61.3</d>
<d>61.4</d>
<d>61.5</d>
<d>61.6</d>
<d>61.7</d>
<d>61.8</d>
<d>61.9</d>
<d>62</d>
<d>62.1</d>
<d>62.2</d>
<d>62.3</d>
<d>62.4</d>
<d>62.5</d>
<d>62.6</d>
<d>62.7</d>
<d>62.8</d>
<d>62.9</d>
<d>63.1</d>
<d>63.2</d>
<d>63.3</d>
<d>63.4</d>
<d>63.4</d>
<d>63.5</d>
<d>63.6</d>
<d>63.7</d>
<d>63.9</d>
<d>64</d>
<d>64</d>
<d>64.1</d>
<d>64.2</d>
<d>64.3</d>
<d>64.4</d>
<d>64.6</d>
<d>64.7</d>
<d>64.7</d>
<d>64.9</d>
<d>65</d>
<d>65</d>
<d>65.2</d>
<d>65.3</d>
<d>65.3</d>
<d>65.5</d>
<d>65.6</d>
<d>65.7</d>
<d>65.8</d>
<d>65.9</d>
<d>66</d>
<d>66.1</d>
<d>66.2</d>
<d>66.2</d>
<d>66.3</d>
<d>66.5</d>
<d>66.6</d>
<d>66.7</d>
<d>66.8</d>
<d>66.9</d>
<d>67</d>
<d>67.1</d>
<d>67.2</d>
<d>67.3</d>
<d>67.4</d>
<d>67.5</d>
<d>67.6</d>
<d>67.8</d>
<d>67.8</d>
<d>67.9</d>
<d>68</d>
<d>68.1</d>
<d>68.2</d>
<d>68.3</d>
<d>68.4</d>
<d>68.5</d>
<d>68.6</d>
<d>68.7</d>
<d>68.8</d>
<d>68.9</d>
<d>69</d>
<d>69.1</d>
<d>69.2</d>
<d>69.3</d>
<d>69.4</d>
<d>69.5</d>
<d>69.7</d>
<d>69.7</d>
<d>69.8</d>
<d>69.9</d>
<d>70</d>
<d>70.2</d>
<d>70.3</d>
<d>70.3</d>
<d>70.5</d>
<d>70.6</d>
<d>70.7</d>
<d>70.8</d>
<d>70.8</d>
<d>70.9</d>
<d>71</d>
<d>71.1</d>
<d>71.2</d>
<d>71.4</d>
<d>71.5</d>
<d>71.6</d>
<d>71.6</d>
<d>71.7</d>
<d>71.9</d>
<d>71.9</d>
<d>72.1</d>
<d>72.2</d>
<d>72.3</d>
<d>72.4</d>
<d>72.5</d>
<d>72.6</d>
<d>72.7</d>
<d>72.8</d>
<d>72.8</d>
<d>73</d>
<d>73.1</d>
<d>73.2</d>
<d>73.3</d>
<d>73.4</d>
<d>73.5</d>
<d>73.6</d>
<d>73.7</d>
<d>73.8</d>
<d>73.9</d>
<d>74</d>
<d>74.1</d>
<d>74.2</d>
<d>74.3</d>
<d>74.4</d>
<d>74.5</d>
<d>74.6</d>
<d>74.7</d>
<d>74.8</d>
<d>74.9</d>
<d>75</d>
<d>75.1</d>
<d>75.2</d>
<d>75.3</d>
<d>75.4</d>
<d>75.5</d>
<d>75.6</d>
<d>75.7</d>
<d>75.8</d>
<d>75.9</d>
<d>76</d>
<d>76.1</d>
<d>76.2</d>
<d>76.4</d>
<d>76.4</d>
<d>76.5</d>
<d>76.6</d>
<d>76.7</d>
<d>76.8</d>
<d>76.9</d>
<d>77</d>
<d>77.1</d>
<d>77.2</d>
<d>77.3</d>
<d>77.4</d>
<d>77.5</d>
<d>77.7</d>
<d>77.7</d>
<d>77.9</d>
<d>77.9</d>
<d>78</d>
<d>78.2</d>
<d>78.3</d>
<d>78.3</d>
<d>78.4</d>
<d>78.6</d>
<d>78.7</d>
<d>78.8</d>
<d>78.9</d>
<d>79</d>
<d>79</d>
<d>79.2</d>
<d>79.3</d>
<d>79.4</d>
<d>79.5</d>
<d>79.5</d>
<d>79.6</d>
<d>79.8</d>
<d>79.9</d>
<d>80</d>
<d>80.1</d>
<d>80.2</d>
<d>80.3</d>
<d>80.4</d>
<d>80.5</d>
<d>80.6</d>
<d>80.7</d>
<d>80.8</d>
<d>80.9</d>
<d>81</d>
<d>81.1</d>
<d>81.2</d>
<d>81.3</d>
<d>81.4</d>
<d>81.5</d>
<d>81.6</d>
<d>81.7</d>
<d>81.8</d>
<d>81.9</d>
<d>82</d>
<d>82.1</d>
<d>82.3</d>
<d>82.3</d>
<d>82.4</d>
<d>82.5</d>
<d>82.6</d>
<d>82.7</d>
<d>82.8</d>
<d>82.9</d>
<d>83</d>
<d>83.1</d>
<d>83.2</d>
<d>83.3</d>
<d>83.5</d>
<d>83.6</d>
<d>83.7</d>
<d>83.8</d>
<d>83.9</d>
<d>83.9</d>
<d>84</d>
<d>84.2</d>
<d>84.2</d>
<d>84.3</d>
<d>84.5</d>
<d>84.6</d>
<d>84.6</d>
<d>84.8</d>
<d>84.8</d>
<d>84.9</d>
<d>85</d>
<d>85.2</d>
<d>85.3</d>
<d>85.4</d>
<d>85.5</d>
<d>85.6</d>
<d>85.7</d>
<d>85.8</d>
<d>85.8</d>
<d>86</d>
<d>86</d>
<d>86.2</d>
<d>86.3</d>
<d>86.4</d>
<d>86.4</d>
<d>86.6</d>
<d>86.7</d>
<d>86.8</d>
<d>86.9</d>
<d>87</d>
<d>87.1</d>
<d>87.2</d>
<d>87.3</d>
<d>87.4</d>
<d>87.5</d>
<d>87.6</d>
<d>87.7</d>
<d>87.8</d>
<d>87.9</d>
<d>88</d>
<d>88.2</d>
<d>88.3</d>
<d>88.3</d>
<d>88.4</d>
<d>88.5</d>
<d>88.6</d>
<d>88.7</d>
<d>88.8</d>
<d>88.9</d>
<d>89</d>
<d>89.1</d>
<d>89.2</d>
<d>89.3</d>
<d>89.4</d>
<d>89.5</d>
<d>89.6</d>
<d>89.7</d>
<d>89.9</d>
<d>90</d>
<d>90</d>
<d>90.1</d>
<d>90.2</d>
<d>90.3</d>
<d>90.5</d>
<d>90.6</d>
<d>90.7</d>
<d>90.8</d>
<d>90.8</d>
<d>90.9</d>
<d>91</d>
<d>91.1</d>
<d>91.3</d>
<d>91.4</d>
<d>91.4</d>
<d>91.6</d>
<d>91.7</d>
<d>91.8</d>
<d>91.9</d>
<d>92</d>
<d>92.1</d>
<d>92.2</d>
<d>92.3</d>
<d>92.4</d>
<d>92.5</d>
<d>92.6</d>
<d>92.7</d>
<d>92.8</d>
<d>92.9</d>
<d>93</d>
<d>93.1</d>
<d>93.2</d>
<d>93.3</d>
<d>93.4</d>
<d>93.5</d>
<d>93.6</d>
<d>93.7</d>
<d>93.8</d>
<d>93.9</d>
<d>94</d>
<d>94.1</d>
<d>94.2</d>
<d>94.3</d>
<d>94.4</d>
<d>94.5</d>
<d>94.6</d>
<d>94.7</d>
<d>94.8</d>
<d>94.9</d>
<d>95</d>
</Subcolumn>
</XAdvancedColumn>
<YColumn Width="92" Decimals="7" Subcolumns="1">
<Title>100</Title>
<Subcolumn>
<d>0.594</d>
<d>0.593</d>
<d>0.5946</d>
<d>0.5932</d>
<d>0.5924</d>
<d>0.5941</d>
<d>0.5941</d>
<d>0.5943</d>
<d>0.5941</d>
<d>0.5927</d>
<d>0.595</d>
<d>0.5944</d>
<d>0.5935</d>
<d>0.5944</d>
<d>0.5936</d>
<d>0.5932</d>
<d>0.5933</d>
<d>0.5934</d>
<d>0.5923</d>
<d>0.5952</d>
<d>0.5942</d>
<d>0.5952</d>
<d>0.5944</d>
<d>0.5935</d>
<d>0.594</d>
<d>0.5942</d>
<d>0.593</d>
<d>0.5951</d>
<d>0.5929</d>
<d>0.5939</d>
<d>0.5943</d>
<d>0.5952</d>
<d>0.5943</d>
<d>0.595</d>
<d>0.5952</d>
<d>0.5954</d>
<d>0.5948</d>
<d>0.5946</d>
<d>0.5947</d>
<d>0.5944</d>
<d>0.5953</d>
<d>0.5937</d>
<d>0.5952</d>
<d>0.5953</d>
<d>0.5931</d>
<d>0.595</d>
<d>0.5957</d>
<d>0.5944</d>
<d>0.5958</d>
<d>0.5956</d>
<d>0.5957</d>
<d>0.5958</d>
<d>0.5947</d>
<d>0.5955</d>
<d>0.5964</d>
<d>0.5969</d>
<d>0.5936</d>
<d>0.5962</d>
<d>0.5953</d>
<d>0.5954</d>
<d>0.5941</d>
<d>0.595</d>
<d>0.5961</d>
<d>0.5962</d>
<d>0.5958</d>
<d>0.5963</d>
<d>0.5965</d>
<d>0.5958</d>
<d>0.5986</d>
<d>0.5954</d>
<d>0.5965</d>
<d>0.5973</d>
<d>0.5977</d>
<d>0.5968</d>
<d>0.5958</d>
<d>0.5986</d>
<d>0.5953</d>
<d>0.5955</d>
<d>0.5958</d>
<d>0.5981</d>
<d>0.596</d>
<d>0.5981</d>
<d>0.596</d>
<d>0.5962</d>
<d>0.5961</d>
<d>0.5979</d>
<d>0.5967</d>
<d>0.5986</d>
<d>0.597</d>
<d>0.5985</d>
<d>0.5961</d>
<d>0.5971</d>
<d>0.5979</d>
<d>0.5983</d>
<d>0.5984</d>
<d>0.5969</d>
<d>0.5967</d>
<d>0.5971</d>
<d>0.5974</d>
<d>0.597</d>
<d>0.5989</d>
<d>0.5971</d>
<d>0.5979</d>
<d>0.5979</d>
<d>0.5982</d>
<d>0.599</d>
<d>0.598</d>
<d>0.5972</d>
<d>0.5991</d>
<d>0.5996</d>
<d>0.5984</d>
<d>0.5958</d>
<d>0.5974</d>
<d>0.5971</d>
<d>0.5983</d>
<d>0.5978</d>
<d>0.5979</d>
<d>0.6003</d>
<d>0.5989</d>
<d>0.5974</d>
<d>0.5974</d>
<d>0.5987</d>
<d>0.5987</d>
<d>0.5991</d>
<d>0.5987</d>
<d>0.5993</d>
<d>0.5976</d>
<d>0.5989</d>
<d>0.5988</d>
<d>0.5999</d>
<d>0.5989</d>
<d>0.5983</d>
<d>0.5979</d>
<d>0.5992</d>
<d>0.5992</d>
<d>0.6004</d>
<d>0.5973</d>
<d>0.6004</d>
<d>0.6007</d>
<d>0.6001</d>
<d>0.6</d>
<d>0.5983</d>
<d>0.5994</d>
<d>0.5993</d>
<d>0.5986</d>
<d>0.5986</d>
<d>0.6002</d>
<d>0.6004</d>
<d>0.6027</d>
<d>0.6003</d>
<d>0.6008</d>
<d>0.6002</d>
<d>0.6003</d>
<d>0.6</d>
<d>0.5999</d>
<d>0.5993</d>
<d>0.5993</d>
<d>0.6002</d>
<d>0.5992</d>
<d>0.599</d>
<d>0.6</d>
<d>0.6017</d>
<d>0.6014</d>
<d>0.6006</d>
<d>0.6024</d>
<d>0.6015</d>
<d>0.6034</d>
<d>0.6009</d>
<d>0.6023</d>
<d>0.6021</d>
<d>0.6011</d>
<d>0.603</d>
<d>0.6014</d>
<d>0.6011</d>
<d>0.6009</d>
<d>0.6018</d>
<d>0.6011</d>
<d>0.6037</d>
<d>0.6023</d>
<d>0.6049</d>
<d>0.6026</d>
<d>0.6069</d>
<d>0.6041</d>
<d>0.6048</d>
<d>0.6047</d>
<d>0.6056</d>
<d>0.6039</d>
<d>0.6029</d>
<d>0.6057</d>
<d>0.6068</d>
<d>0.604</d>
<d>0.6043</d>
<d>0.6084</d>
<d>0.6037</d>
<d>0.6063</d>
<d>0.6062</d>
<d>0.6056</d>
<d>0.6072</d>
<d>0.6079</d>
<d>0.607</d>
<d>0.6076</d>
<d>0.6081</d>
<d>0.6087</d>
<d>0.6093</d>
<d>0.6083</d>
<d>0.6102</d>
<d>0.6091</d>
<d>0.6084</d>
<d>0.6112</d>
<d>0.6115</d>
<d>0.6096</d>
<d>0.6112</d>
<d>0.6119</d>
<d>0.6142</d>
<d>0.6163</d>
<d>0.6149</d>
<d>0.6149</d>
<d>0.616</d>
<d>0.6157</d>
<d>0.6183</d>
<d>0.6168</d>
<d>0.6196</d>
<d>0.6177</d>
<d>0.6208</d>
<d>0.6212</d>
<d>0.623</d>
<d>0.6232</d>
<d>0.626</d>
<d>0.6267</d>
<d>0.6275</d>
<d>0.6274</d>
<d>0.63</d>
<d>0.6284</d>
<d>0.6335</d>
<d>0.632</d>
<d>0.6349</d>
<d>0.6358</d>
<d>0.6396</d>
<d>0.6424</d>
<d>0.6431</d>
<d>0.6448</d>
<d>0.6464</d>
<d>0.6484</d>
<d>0.6493</d>
<d>0.6524</d>
<d>0.6533</d>
<d>0.6586</d>
<d>0.6602</d>
<d>0.6628</d>
<d>0.666</d>
<d>0.6658</d>
<d>0.6727</d>
<d>0.6725</d>
<d>0.6777</d>
<d>0.6805</d>
<d>0.6844</d>
<d>0.6856</d>
<d>0.6941</d>
<d>0.6953</d>
<d>0.7006</d>
<d>0.703</d>
<d>0.7085</d>
<d>0.7122</d>
<d>0.7128</d>
<d>0.7181</d>
<d>0.7209</d>
<d>0.7263</d>
<d>0.7305</d>
<d>0.734</d>
<d>0.7363</d>
<d>0.7391</d>
<d>0.7429</d>
<d>0.7472</d>
<d>0.75</d>
<d>0.7529</d>
<d>0.7574</d>
<d>0.761</d>
<d>0.7626</d>
<d>0.7674</d>
<d>0.7703</d>
<d>0.7703</d>
<d>0.7735</d>
<d>0.7745</d>
<d>0.7781</d>
<d>0.7807</d>
<d>0.7807</d>
<d>0.7842</d>
<d>0.7834</d>
<d>0.7863</d>
<d>0.7872</d>
<d>0.788</d>
<d>0.7903</d>
<d>0.7912</d>
<d>0.7919</d>
<d>0.7917</d>
<d>0.7957</d>
<d>0.794</d>
<d>0.7953</d>
<d>0.7918</d>
<d>0.7946</d>
<d>0.7974</d>
<d>0.7968</d>
<d>0.7974</d>
<d>0.799</d>
<d>0.7977</d>
<d>0.7976</d>
<d>0.7963</d>
<d>0.7972</d>
<d>0.7962</d>
<d>0.8003</d>
<d>0.7976</d>
<d>0.7964</d>
<d>0.798</d>
<d>0.7987</d>
<d>0.7978</d>
<d>0.7973</d>
<d>0.7987</d>
<d>0.797</d>
<d>0.7972</d>
<d>0.7982</d>
<d>0.7949</d>
<d>0.7947</d>
<d>0.7984</d>
<d>0.7955</d>
<d>0.7954</d>
<d>0.7956</d>
<d>0.7971</d>
<d>0.795</d>
<d>0.7965</d>
<d>0.7981</d>
<d>0.7975</d>
<d>0.7963</d>
<d>0.7951</d>
<d>0.7967</d>
<d>0.7963</d>
<d>0.7977</d>
<d>0.795</d>
<d>0.7982</d>
<d>0.7954</d>
<d>0.7941</d>
<d>0.7967</d>
<d>0.7946</d>
<d>0.7957</d>
<d>0.796</d>
<d>0.7972</d>
<d>0.7938</d>
<d>0.7939</d>
<d>0.7951</d>
<d>0.7965</d>
<d>0.7935</d>
<d>0.7954</d>
<d>0.7957</d>
<d>0.7931</d>
<d>0.7958</d>
<d>0.7959</d>
<d>0.7952</d>
<d>0.792</d>
<d>0.7927</d>
<d>0.7935</d>
<d>0.7949</d>
<d>0.7955</d>
<d>0.7959</d>
<d>0.7941</d>
<d>0.7921</d>
<d>0.7939</d>
<d>0.7946</d>
<d>0.7909</d>
<d>0.795</d>
<d>0.795</d>
<d>0.7948</d>
<d>0.7943</d>
<d>0.7935</d>
<d>0.7941</d>
<d>0.7935</d>
<d>0.792</d>
<d>0.7943</d>
<d>0.7952</d>
<d>0.7905</d>
<d>0.7939</d>
<d>0.7937</d>
<d>0.7928</d>
<d>0.7929</d>
<d>0.7948</d>
<d>0.7936</d>
<d>0.7919</d>
<d>0.7939</d>
<d>0.7896</d>
<d>0.7941</d>
<d>0.7915</d>
<d>0.7954</d>
<d>0.7923</d>
<d>0.7924</d>
<d>0.7924</d>
<d>0.7916</d>
<d>0.7907</d>
<d>0.795</d>
<d>0.7921</d>
<d>0.793</d>
<d>0.7917</d>
<d>0.7918</d>
<d>0.7901</d>
<d>0.7906</d>
<d>0.7921</d>
<d>0.791</d>
<d>0.7911</d>
<d>0.7877</d>
<d>0.7904</d>
<d>0.7896</d>
<d>0.7909</d>
<d>0.7887</d>
<d>0.7902</d>
<d>0.7913</d>
<d>0.791</d>
<d>0.7899</d>
<d>0.7893</d>
<d>0.7901</d>
<d>0.789</d>
<d>0.7888</d>
<d>0.7877</d>
<d>0.7898</d>
<d>0.7899</d>
<d>0.7908</d>
<d>0.7887</d>
<d>0.7906</d>
<d>0.7874</d>
<d>0.7879</d>
<d>0.7896</d>
<d>0.7884</d>
<d>0.7893</d>
<d>0.7883</d>
<d>0.7907</d>
<d>0.7865</d>
<d>0.7876</d>
<d>0.7892</d>
<d>0.788</d>
<d>0.7884</d>
<d>0.7868</d>
<d>0.7867</d>
<d>0.7875</d>
<d>0.7872</d>
<d>0.7868</d>
<d>0.7876</d>
<d>0.7874</d>
<d>0.7872</d>
<d>0.79</d>
<d>0.7893</d>
<d>0.785</d>
<d>0.7841</d>
<d>0.7884</d>
<d>0.7833</d>
<d>0.787</d>
<d>0.7848</d>
<d>0.7836</d>
<d>0.7856</d>
<d>0.7865</d>
<d>0.7862</d>
<d>0.7847</d>
<d>0.7839</d>
<d>0.785</d>
<d>0.7833</d>
<d>0.784</d>
<d>0.7849</d>
<d>0.7825</d>
<d>0.7864</d>
<d>0.7864</d>
<d>0.7868</d>
<d>0.7837</d>
<d>0.7872</d>
<d>0.7832</d>
<d>0.7847</d>
<d>0.7855</d>
<d>0.7835</d>
<d>0.7841</d>
<d>0.7838</d>
<d>0.7839</d>
<d>0.78</d>
<d>0.7846</d>
<d>0.7822</d>
<d>0.7799</d>
<d>0.7857</d>
<d>0.7797</d>
<d>0.7807</d>
<d>0.7837</d>
<d>0.7829</d>
<d>0.7838</d>
<d>0.7818</d>
<d>0.784</d>
<d>0.7825</d>
<d>0.778</d>
<d>0.7839</d>
<d>0.7815</d>
<d>0.782</d>
<d>0.7797</d>
<d>0.7791</d>
<d>0.7798</d>
<d>0.7815</d>
<d>0.782</d>
<d>0.7799</d>
<d>0.7806</d>
<d>0.7792</d>
<d>0.7816</d>
<d>0.7788</d>
<d>0.781</d>
<d>0.7775</d>
<d>0.7808</d>
<d>0.7785</d>
<d>0.7808</d>
<d>0.7817</d>
<d>0.7795</d>
<d>0.7796</d>
<d>0.7816</d>
<d>0.7768</d>
<d>0.7796</d>
<d>0.7783</d>
<d>0.7772</d>
<d>0.7752</d>
<d>0.7795</d>
<d>0.7776</d>
<d>0.7767</d>
<d>0.7778</d>
<d>0.7779</d>
<d>0.7804</d>
<d>0.7791</d>
<d>0.7785</d>
<d>0.7765</d>
<d>0.7773</d>
<d>0.7765</d>
<d>0.7761</d>
<d>0.7724</d>
<d>0.7775</d>
<d>0.7768</d>
<d>0.7759</d>
<d>0.774</d>
<d>0.7749</d>
<d>0.7763</d>
<d>0.7753</d>
<d>0.7738</d>
<d>0.7767</d>
<d>0.7755</d>
<d>0.7747</d>
<d>0.7764</d>
<d>0.7727</d>
<d>0.7743</d>
<d>0.7736</d>
<d>0.7724</d>
<d>0.7735</d>
<d>0.7766</d>
<d>0.7746</d>
<d>0.7717</d>
<d>0.7761</d>
<d>0.7738</d>
<d>0.7713</d>
<d>0.7722</d>
<d>0.7709</d>
<d>0.7728</d>
<d>0.7724</d>
<d>0.7713</d>
<d>0.7732</d>
<d>0.7693</d>
<d>0.7735</d>
<d>0.7742</d>
<d>0.773</d>
<d>0.7696</d>
<d>0.7737</d>
<d>0.7732</d>
<d>0.7706</d>
<d>0.7718</d>
<d>0.7706</d>
<d>0.77</d>
<d>0.7686</d>
<d>0.7693</d>
<d>0.7693</d>
<d>0.7696</d>
<d>0.77</d>
<d>0.7711</d>
<d>0.7696</d>
<d>0.7691</d>
<d>0.7684</d>
<d>0.7668</d>
<d>0.77</d>
<d>0.7663</d>
<d>0.7695</d>
<d>0.7671</d>
<d>0.7687</d>
<d>0.768</d>
<d>0.7672</d>
<d>0.7635</d>
<d>0.7681</d>
<d>0.7672</d>
<d>0.7665</d>
<d>0.769</d>
<d>0.7666</d>
</Subcolumn>
</YColumn>
<YColumn Width="92" Decimals="7" Subcolumns="1">
<Title>50</Title>
<Subcolumn>
<d>0.6492</d>
<d>0.6506</d>
<d>0.6492</d>
<d>0.6497</d>
<d>0.6488</d>
<d>0.6501</d>
<d>0.6502</d>
<d>0.6485</d>
<d>0.651</d>
<d>0.6498</d>
<d>0.6486</d>
<d>0.6495</d>
<d>0.6509</d>
<d>0.6516</d>
<d>0.6479</d>
<d>0.6494</d>
<d>0.6497</d>
<d>0.6488</d>
<d>0.6503</d>
<d>0.6506</d>
<d>0.6526</d>
<d>0.6517</d>
<d>0.6502</d>
<d>0.6494</d>
<d>0.651</d>
<d>0.6509</d>
<d>0.6503</d>
<d>0.6493</d>
<d>0.6502</d>
<d>0.6516</d>
<d>0.6503</d>
<d>0.6509</d>
<d>0.6513</d>
<d>0.6524</d>
<d>0.6482</d>
<d>0.6511</d>
<d>0.6532</d>
<d>0.65</d>
<d>0.6506</d>
<d>0.6514</d>
<d>0.6525</d>
<d>0.6522</d>
<d>0.6503</d>
<d>0.6512</d>
<d>0.6498</d>
<d>0.6517</d>
<d>0.6523</d>
<d>0.6526</d>
<d>0.6545</d>
<d>0.6499</d>
<d>0.6524</d>
<d>0.6523</d>
<d>0.6521</d>
<d>0.6519</d>
<d>0.6521</d>
<d>0.6531</d>
<d>0.6546</d>
<d>0.6518</d>
<d>0.6515</d>
<d>0.6534</d>
<d>0.6531</d>
<d>0.6531</d>
<d>0.6537</d>
<d>0.6515</d>
<d>0.6517</d>
<d>0.6506</d>
<d>0.6526</d>
<d>0.6523</d>
<d>0.6509</d>
<d>0.652</d>
<d>0.6531</d>
<d>0.6533</d>
<d>0.6526</d>
<d>0.6536</d>
<d>0.6531</d>
<d>0.6532</d>
<d>0.6533</d>
<d>0.6527</d>
<d>0.6542</d>
<d>0.6517</d>
<d>0.6531</d>
<d>0.6523</d>
<d>0.6537</d>
<d>0.654</d>
<d>0.6532</d>
<d>0.6532</d>
<d>0.6543</d>
<d>0.653</d>
<d>0.6547</d>
<d>0.6541</d>
<d>0.6528</d>
<d>0.6535</d>
<d>0.6542</d>
<d>0.6531</d>
<d>0.6517</d>
<d>0.6553</d>
<d>0.655</d>
<d>0.6527</d>
<d>0.6548</d>
<d>0.6541</d>
<d>0.6543</d>
<d>0.6553</d>
<d>0.6547</d>
<d>0.6542</d>
<d>0.6542</d>
<d>0.6539</d>
<d>0.6543</d>
<d>0.6549</d>
<d>0.6537</d>
<d>0.6551</d>
<d>0.6553</d>
<d>0.6533</d>
<d>0.6547</d>
<d>0.655</d>
<d>0.6555</d>
<d>0.6549</d>
<d>0.657</d>
<d>0.6549</d>
<d>0.6536</d>
<d>0.6563</d>
<d>0.6534</d>
<d>0.6538</d>
<d>0.6561</d>
<d>0.6566</d>
<d>0.656</d>
<d>0.6562</d>
<d>0.6571</d>
<d>0.6565</d>
<d>0.6578</d>
<d>0.6561</d>
<d>0.6562</d>
<d>0.6548</d>
<d>0.6566</d>
<d>0.6558</d>
<d>0.6582</d>
<d>0.6551</d>
<d>0.6567</d>
<d>0.6578</d>
<d>0.6565</d>
<d>0.6568</d>
<d>0.6571</d>
<d>0.6588</d>
<d>0.6581</d>
<d>0.6568</d>
<d>0.6554</d>
<d>0.6603</d>
<d>0.6564</d>
<d>0.6573</d>
<d>0.6593</d>
<d>0.657</d>
<d>0.6581</d>
<d>0.6587</d>
<d>0.6583</d>
<d>0.6586</d>
<d>0.6598</d>
<d>0.6577</d>
<d>0.6588</d>
<d>0.6564</d>
<d>0.6582</d>
<d>0.6581</d>
<d>0.6604</d>
<d>0.6593</d>
<d>0.6609</d>
<d>0.6602</d>
<d>0.6588</d>
<d>0.6608</d>
<d>0.6594</d>
<d>0.6601</d>
<d>0.6601</d>
<d>0.6632</d>
<d>0.6611</d>
<d>0.6618</d>
<d>0.6613</d>
<d>0.6618</d>
<d>0.6629</d>
<d>0.6623</d>
<d>0.6629</d>
<d>0.6638</d>
<d>0.663</d>
<d>0.6652</d>
<d>0.6643</d>
<d>0.6647</d>
<d>0.6635</d>
<d>0.6659</d>
<d>0.6661</d>
<d>0.6655</d>
<d>0.667</d>
<d>0.6694</d>
<d>0.6688</d>
<d>0.6662</d>
<d>0.6675</d>
<d>0.6688</d>
<d>0.6701</d>
<d>0.6695</d>
<d>0.673</d>
<d>0.6718</d>
<d>0.6723</d>
<d>0.6747</d>
<d>0.674</d>
<d>0.675</d>
<d>0.6731</d>
<d>0.6764</d>
<d>0.6765</d>
<d>0.6759</d>
<d>0.6763</d>
<d>0.6791</d>
<d>0.6796</d>
<d>0.6798</d>
<d>0.6814</d>
<d>0.6825</d>
<d>0.6839</d>
<d>0.6862</d>
<d>0.685</d>
<d>0.6878</d>
<d>0.6885</d>
<d>0.69</d>
<d>0.6904</d>
<d>0.6953</d>
<d>0.6946</d>
<d>0.6947</d>
<d>0.6984</d>
<d>0.6984</d>
<d>0.6988</d>
<d>0.7026</d>
<d>0.7071</d>
<d>0.7067</d>
<d>0.7078</d>
<d>0.7093</d>
<d>0.7126</d>
<d>0.7125</d>
<d>0.7161</d>
<d>0.7195</d>
<d>0.7231</d>
<d>0.7263</d>
<d>0.7299</d>
<d>0.7316</d>
<d>0.7364</d>
<d>0.7395</d>
<d>0.742</d>
<d>0.7449</d>
<d>0.7499</d>
<d>0.7533</d>
<d>0.7562</d>
<d>0.7593</d>
<d>0.7634</d>
<d>0.7655</d>
<d>0.7695</d>
<d>0.7732</d>
<d>0.7782</d>
<d>0.7795</d>
<d>0.787</d>
<d>0.7906</d>
<d>0.7935</d>
<d>0.7989</d>
<d>0.8045</d>
<d>0.8059</d>
<d>0.8099</d>
<d>0.8149</d>
<d>0.8225</d>
<d>0.8228</d>
<d>0.8272</d>
<d>0.8296</d>
<d>0.8316</d>
<d>0.8339</d>
<d>0.8378</d>
<d>0.8435</d>
<d>0.8473</d>
<d>0.8477</d>
<d>0.8495</d>
<d>0.8548</d>
<d>0.8546</d>
<d>0.8548</d>
<d>0.8624</d>
<d>0.8595</d>
<d>0.8638</d>
<d>0.8618</d>
<d>0.8673</d>
<d>0.8664</d>
<d>0.8678</d>
<d>0.8708</d>
<d>0.8718</d>
<d>0.867</d>
<d>0.8719</d>
<d>0.8749</d>
<d>0.8727</d>
<d>0.8717</d>
<d>0.8736</d>
<d>0.8711</d>
<d>0.8716</d>
<d>0.876</d>
<d>0.8763</d>
<d>0.8726</d>
<d>0.8734</d>
<d>0.8721</d>
<d>0.8732</d>
<d>0.8726</d>
<d>0.8727</d>
<d>0.876</d>
<d>0.8751</d>
<d>0.8731</d>
<d>0.8745</d>
<d>0.8748</d>
<d>0.8747</d>
<d>0.8751</d>
<d>0.8743</d>
<d>0.8731</d>
<d>0.8733</d>
<d>0.8725</d>
<d>0.8755</d>
<d>0.8747</d>
<d>0.8738</d>
<d>0.8733</d>
<d>0.8773</d>
<d>0.8745</d>
<d>0.8754</d>
<d>0.8745</d>
<d>0.8759</d>
<d>0.8735</d>
<d>0.8756</d>
<d>0.8732</d>
<d>0.875</d>
<d>0.874</d>
<d>0.8719</d>
<d>0.872</d>
<d>0.8765</d>
<d>0.875</d>
<d>0.8721</d>
<d>0.8738</d>
<d>0.8721</d>
<d>0.8718</d>
<d>0.8714</d>
<d>0.8733</d>
<d>0.8698</d>
<d>0.8719</d>
<d>0.8717</d>
<d>0.872</d>
<d>0.8732</d>
<d>0.8738</d>
<d>0.8716</d>
<d>0.8709</d>
<d>0.8706</d>
<d>0.8695</d>
<d>0.8729</d>
<d>0.8714</d>
<d>0.8705</d>
<d>0.8709</d>
<d>0.8712</d>
<d>0.872</d>
<d>0.872</d>
<d>0.8734</d>
<d>0.8735</d>
<d>0.8749</d>
<d>0.8748</d>
<d>0.8722</d>
<d>0.8703</d>
<d>0.8721</d>
<d>0.8707</d>
<d>0.8706</d>
<d>0.8724</d>
<d>0.8713</d>
<d>0.873</d>
<d>0.8725</d>
<d>0.8714</d>
<d>0.8708</d>
<d>0.8712</d>
<d>0.8739</d>
<d>0.8716</d>
<d>0.871</d>
<d>0.8712</d>
<d>0.8687</d>
<d>0.8731</d>
<d>0.8715</d>
<d>0.872</d>
<d>0.8713</d>
<d>0.8725</d>
<d>0.8716</d>
<d>0.8744</d>
<d>0.871</d>
<d>0.8699</d>
<d>0.8692</d>
<d>0.8693</d>
<d>0.871</d>
<d>0.8703</d>
<d>0.8722</d>
<d>0.8725</d>
<d>0.8724</d>
<d>0.8718</d>
<d>0.8711</d>
<d>0.8682</d>
<d>0.8703</d>
<d>0.8721</d>
<d>0.8725</d>
<d>0.8712</d>
<d>0.8727</d>
<d>0.8723</d>
<d>0.8689</d>
<d>0.8693</d>
<d>0.8727</d>
<d>0.8682</d>
<d>0.8712</d>
<d>0.871</d>
<d>0.8715</d>
<d>0.8676</d>
<d>0.8706</d>
<d>0.8701</d>
<d>0.87</d>
<d>0.8705</d>
<d>0.8696</d>
<d>0.8721</d>
<d>0.8686</d>
<d>0.8721</d>
<d>0.8666</d>
<d>0.872</d>
<d>0.8678</d>
<d>0.8729</d>
<d>0.8714</d>
<d>0.8676</d>
<d>0.8695</d>
<d>0.8716</d>
<d>0.8703</d>
<d>0.87</d>
<d>0.8664</d>
<d>0.8696</d>
<d>0.8694</d>
<d>0.8663</d>
<d>0.8694</d>
<d>0.8672</d>
<d>0.8688</d>
<d>0.8681</d>
<d>0.8703</d>
<d>0.87</d>
<d>0.8715</d>
<d>0.8712</d>
<d>0.8697</d>
<d>0.8681</d>
<d>0.8694</d>
<d>0.87</d>
<d>0.8682</d>
<d>0.8676</d>
<d>0.8678</d>
<d>0.8651</d>
<d>0.8691</d>
<d>0.8694</d>
<d>0.8725</d>
<d>0.8666</d>
<d>0.8681</d>
<d>0.8677</d>
<d>0.8677</d>
<d>0.8671</d>
<d>0.8668</d>
<d>0.8686</d>
<d>0.8719</d>
<d>0.8688</d>
<d>0.8685</d>
<d>0.8678</d>
<d>0.8672</d>
<d>0.8685</d>
<d>0.8703</d>
<d>0.8695</d>
<d>0.8657</d>
<d>0.868</d>
<d>0.8658</d>
<d>0.8692</d>
<d>0.8683</d>
<d>0.8685</d>
<d>0.8669</d>
<d>0.8681</d>
<d>0.8681</d>
<d>0.8682</d>
<d>0.8661</d>
<d>0.8674</d>
<d>0.8668</d>
<d>0.8679</d>
<d>0.8667</d>
<d>0.8652</d>
<d>0.8669</d>
<d>0.865</d>
<d>0.8676</d>
<d>0.8655</d>
<d>0.866</d>
<d>0.8686</d>
<d>0.8656</d>
<d>0.8646</d>
<d>0.8662</d>
<d>0.8669</d>
<d>0.8668</d>
<d>0.8601</d>
<d>0.8637</d>
<d>0.8669</d>
<d>0.8634</d>
<d>0.8647</d>
<d>0.8669</d>
<d>0.8631</d>
<d>0.8646</d>
<d>0.8646</d>
<d>0.8669</d>
<d>0.8676</d>
<d>0.8689</d>
<d>0.8667</d>
<d>0.8675</d>
<d>0.862</d>
<d>0.8662</d>
<d>0.8641</d>
<d>0.8651</d>
<d>0.8623</d>
<d>0.8622</d>
<d>0.8633</d>
<d>0.8624</d>
<d>0.8655</d>
<d>0.8658</d>
<d>0.8625</d>
<d>0.8645</d>
<d>0.8637</d>
<d>0.8625</d>
<d>0.864</d>
<d>0.864</d>
<d>0.8647</d>
<d>0.8623</d>
<d>0.8622</d>
<d>0.863</d>
<d>0.8622</d>
<d>0.8619</d>
<d>0.863</d>
<d>0.862</d>
<d>0.8617</d>
<d>0.8619</d>
<d>0.8623</d>
<d>0.8639</d>
<d>0.8627</d>
<d>0.862</d>
<d>0.8648</d>
<d>0.8644</d>
<d>0.8659</d>
<d>0.8639</d>
<d>0.8601</d>
<d>0.8624</d>
<d>0.8606</d>
<d>0.8601</d>
<d>0.8628</d>
<d>0.8609</d>
<d>0.8651</d>
<d>0.8644</d>
<d>0.8602</d>
<d>0.8622</d>
<d>0.8616</d>
<d>0.8586</d>
<d>0.8608</d>
<d>0.8601</d>
<d>0.8608</d>
<d>0.8644</d>
<d>0.8618</d>
<d>0.8611</d>
<d>0.8647</d>
<d>0.8607</d>
<d>0.8621</d>
<d>0.8642</d>
<d>0.861</d>
<d>0.8581</d>
<d>0.8592</d>
<d>0.8597</d>
<d>0.859</d>
<d>0.86</d>
<d>0.8616</d>
<d>0.8603</d>
<d>0.8573</d>
<d>0.8596</d>
<d>0.8591</d>
<d>0.8598</d>
<d>0.863</d>
<d>0.8605</d>
<d>0.8585</d>
<d>0.8591</d>
<d>0.8621</d>
<d>0.8564</d>
<d>0.8604</d>
<d>0.8588</d>
<d>0.8593</d>
<d>0.8601</d>
<d>0.8586</d>
<d>0.8575</d>
<d>0.8625</d>
<d>0.8603</d>
<d>0.8602</d>
<d>0.8632</d>
<d>0.8579</d>
<d>0.8582</d>
<d>0.859</d>
<d>0.858</d>
<d>0.8541</d>
<d>0.8609</d>
<d>0.8574</d>
<d>0.8583</d>
</Subcolumn>
</YColumn>
<YColumn Width="92" Decimals="7" Subcolumns="1">
<Title>25</Title>
<Subcolumn>
<d>0.6771</d>
<d>0.6797</d>
<d>0.6789</d>
<d>0.6771</d>
<d>0.6781</d>
<d>0.6787</d>
<d>0.6787</d>
<d>0.6778</d>
<d>0.6792</d>
<d>0.6784</d>
<d>0.6786</d>
<d>0.679</d>
<d>0.6795</d>
<d>0.6794</d>
<d>0.6783</d>
<d>0.68</d>
<d>0.6796</d>
<d>0.6797</d>
<d>0.6806</d>
<d>0.6787</d>
<d>0.6792</d>
<d>0.6804</d>
<d>0.6789</d>
<d>0.6796</d>
<d>0.6793</d>
<d>0.6769</d>
<d>0.6808</d>
<d>0.6803</d>
<d>0.6805</d>
<d>0.679</d>
<d>0.6804</d>
<d>0.6793</d>
<d>0.679</d>
<d>0.6799</d>
<d>0.6798</d>
<d>0.681</d>
<d>0.6795</d>
<d>0.6796</d>
<d>0.6798</d>
<d>0.6788</d>
<d>0.6804</d>
<d>0.6791</d>
<d>0.6792</d>
<d>0.6794</d>
<d>0.6802</d>
<d>0.6806</d>
<d>0.6815</d>
<d>0.6803</d>
<d>0.6808</d>
<d>0.6815</d>
<d>0.6802</d>
<d>0.6816</d>
<d>0.6805</d>
<d>0.6802</d>
<d>0.6822</d>
<d>0.6811</d>
<d>0.6819</d>
<d>0.6812</d>
<d>0.6808</d>
<d>0.6834</d>
<d>0.6809</d>
<d>0.6809</d>
<d>0.6811</d>
<d>0.6828</d>
<d>0.6815</d>
<d>0.6831</d>
<d>0.6838</d>
<d>0.6817</d>
<d>0.6833</d>
<d>0.682</d>
<d>0.6811</d>
<d>0.683</d>
<d>0.6834</d>
<d>0.6823</d>
<d>0.6837</d>
<d>0.6805</d>
<d>0.6809</d>
<d>0.6843</d>
<d>0.6818</d>
<d>0.6819</d>
<d>0.6815</d>
<d>0.6823</d>
<d>0.6814</d>
<d>0.6821</d>
<d>0.6819</d>
<d>0.6848</d>
<d>0.6834</d>
<d>0.6858</d>
<d>0.6828</d>
<d>0.6829</d>
<d>0.6819</d>
<d>0.6826</d>
<d>0.6846</d>
<d>0.6834</d>
<d>0.6841</d>
<d>0.6818</d>
<d>0.6819</d>
<d>0.6845</d>
<d>0.6828</d>
<d>0.6818</d>
<d>0.6829</d>
<d>0.6824</d>
<d>0.6849</d>
<d>0.6867</d>
<d>0.6854</d>
<d>0.6839</d>
<d>0.6835</d>
<d>0.6839</d>
<d>0.684</d>
<d>0.6841</d>
<d>0.6839</d>
<d>0.6857</d>
<d>0.6837</d>
<d>0.6853</d>
<d>0.6843</d>
<d>0.6844</d>
<d>0.6849</d>
<d>0.6843</d>
<d>0.685</d>
<d>0.6859</d>
<d>0.6834</d>
<d>0.6863</d>
<d>0.6862</d>
<d>0.6853</d>
<d>0.6851</d>
<d>0.6866</d>
<d>0.6853</d>
<d>0.6874</d>
<d>0.6869</d>
<d>0.686</d>
<d>0.6876</d>
<d>0.6847</d>
<d>0.6862</d>
<d>0.6858</d>
<d>0.6871</d>
<d>0.6868</d>
<d>0.6858</d>
<d>0.686</d>
<d>0.6863</d>
<d>0.6868</d>
<d>0.6876</d>
<d>0.6872</d>
<d>0.6883</d>
<d>0.6875</d>
<d>0.6866</d>
<d>0.6884</d>
<d>0.6876</d>
<d>0.6907</d>
<d>0.6929</d>
<d>0.6881</d>
<d>0.6907</d>
<d>0.6896</d>
<d>0.6888</d>
<d>0.6905</d>
<d>0.6903</d>
<d>0.6913</d>
<d>0.6907</d>
<d>0.6921</d>
<d>0.6913</d>
<d>0.6896</d>
<d>0.6907</d>
<d>0.6913</d>
<d>0.6921</d>
<d>0.6928</d>
<d>0.6934</d>
<d>0.6918</d>
<d>0.6952</d>
<d>0.6955</d>
<d>0.6939</d>
<d>0.695</d>
<d>0.6943</d>
<d>0.6964</d>
<d>0.6948</d>
<d>0.6928</d>
<d>0.6984</d>
<d>0.6957</d>
<d>0.6963</d>
<d>0.6976</d>
<d>0.699</d>
<d>0.6978</d>
<d>0.7002</d>
<d>0.6995</d>
<d>0.7007</d>
<d>0.7</d>
<d>0.7017</d>
<d>0.7027</d>
<d>0.7024</d>
<d>0.7026</d>
<d>0.7063</d>
<d>0.7062</d>
<d>0.7062</d>
<d>0.7067</d>
<d>0.7104</d>
<d>0.7084</d>
<d>0.7119</d>
<d>0.7104</d>
<d>0.7134</d>
<d>0.7142</d>
<d>0.7138</d>
<d>0.7172</d>
<d>0.7185</d>
<d>0.7179</d>
<d>0.7182</d>
<d>0.7214</d>
<d>0.7217</d>
<d>0.7224</d>
<d>0.7254</d>
<d>0.7246</d>
<d>0.73</d>
<d>0.7319</d>
<d>0.7321</d>
<d>0.7337</d>
<d>0.7364</d>
<d>0.738</d>
<d>0.7387</d>
<d>0.7435</d>
<d>0.7439</d>
<d>0.7481</d>
<d>0.7494</d>
<d>0.7504</d>
<d>0.7545</d>
<d>0.7545</d>
<d>0.7581</d>
<d>0.7624</d>
<d>0.7682</d>
<d>0.7682</d>
<d>0.7706</d>
<d>0.7754</d>
<d>0.7803</d>
<d>0.7797</d>
<d>0.7844</d>
<d>0.7877</d>
<d>0.7915</d>
<d>0.7953</d>
<d>0.8002</d>
<d>0.8018</d>
<d>0.8056</d>
<d>0.8079</d>
<d>0.8149</d>
<d>0.8204</d>
<d>0.8245</d>
<d>0.8229</d>
<d>0.8286</d>
<d>0.8356</d>
<d>0.8378</d>
<d>0.8421</d>
<d>0.8425</d>
<d>0.853</d>
<d>0.8559</d>
<d>0.8581</d>
<d>0.8603</d>
<d>0.8654</d>
<d>0.8682</d>
<d>0.8735</d>
<d>0.8716</d>
<d>0.8802</d>
<d>0.8811</d>
<d>0.8833</d>
<d>0.8869</d>
<d>0.8912</d>
<d>0.8912</d>
<d>0.8922</d>
<d>0.8948</d>
<d>0.8962</d>
<d>0.9003</d>
<d>0.901</d>
<d>0.8997</d>
<d>0.9027</d>
<d>0.9053</d>
<d>0.905</d>
<d>0.9059</d>
<d>0.9058</d>
<d>0.9103</d>
<d>0.91</d>
<d>0.9091</d>
<d>0.9086</d>
<d>0.9086</d>
<d>0.9118</d>
<d>0.9108</d>
<d>0.9109</d>
<d>0.9132</d>
<d>0.9149</d>
<d>0.9127</d>
<d>0.9126</d>
<d>0.9127</d>
<d>0.9125</d>
<d>0.9105</d>
<d>0.9123</d>
<d>0.9122</d>
<d>0.9134</d>
<d>0.911</d>
<d>0.9129</d>
<d>0.9109</d>
<d>0.91</d>
<d>0.9124</d>
<d>0.9125</d>
<d>0.9117</d>
<d>0.9105</d>
<d>0.9073</d>
<d>0.909</d>
<d>0.9117</d>
<d>0.9094</d>
<d>0.9111</d>
<d>0.91</d>
<d>0.9121</d>
<d>0.911</d>
<d>0.9105</d>
<d>0.9092</d>
<d>0.9105</d>
<d>0.9109</d>
<d>0.9121</d>
<d>0.9103</d>
<d>0.9096</d>
<d>0.912</d>
<d>0.908</d>
<d>0.9102</d>
<d>0.9083</d>
<d>0.9094</d>
<d>0.9106</d>
<d>0.9124</d>
<d>0.9115</d>
<d>0.9104</d>
<d>0.9102</d>
<d>0.9127</d>
<d>0.9098</d>
<d>0.9102</d>
<d>0.9104</d>
<d>0.9103</d>
<d>0.911</d>
<d>0.911</d>
<d>0.9094</d>
<d>0.9101</d>
<d>0.9107</d>
<d>0.911</d>
<d>0.9076</d>
<d>0.9071</d>
<d>0.909</d>
<d>0.9088</d>
<d>0.9097</d>
<d>0.9097</d>
<d>0.91</d>
<d>0.9104</d>
<d>0.9088</d>
<d>0.9108</d>
<d>0.9109</d>
<d>0.9096</d>
<d>0.9076</d>
<d>0.9093</d>
<d>0.9091</d>
<d>0.9098</d>
<d>0.9077</d>
<d>0.9104</d>
<d>0.9076</d>
<d>0.9086</d>
<d>0.9085</d>
<d>0.9089</d>
<d>0.91</d>
<d>0.9106</d>
<d>0.9104</d>
<d>0.9097</d>
<d>0.9072</d>
<d>0.9074</d>
<d>0.908</d>
<d>0.9097</d>
<d>0.9088</d>
<d>0.9089</d>
<d>0.9071</d>
<d>0.9066</d>
<d>0.9097</d>
<d>0.9122</d>
<d>0.9104</d>
<d>0.9103</d>
<d>0.9078</d>
<d>0.9097</d>
<d>0.9087</d>
<d>0.911</d>
<d>0.91</d>
<d>0.9099</d>
<d>0.9094</d>
<d>0.9083</d>
<d>0.9103</d>
<d>0.9076</d>
<d>0.9098</d>
<d>0.9108</d>
<d>0.907</d>
<d>0.9084</d>
<d>0.9087</d>
<d>0.9094</d>
<d>0.9086</d>
<d>0.9081</d>
<d>0.9095</d>
<d>0.9084</d>
<d>0.909</d>
<d>0.9074</d>
<d>0.9081</d>
<d>0.9085</d>
<d>0.9076</d>
<d>0.9113</d>
<d>0.9076</d>
<d>0.9089</d>
<d>0.91</d>
<d>0.909</d>
<d>0.9099</d>
<d>0.9081</d>
<d>0.9081</d>
<d>0.9102</d>
<d>0.9084</d>
<d>0.9099</d>
<d>0.9068</d>
<d>0.9059</d>
<d>0.9101</d>
<d>0.9054</d>
<d>0.9088</d>
<d>0.9069</d>
<d>0.9121</d>
<d>0.9073</d>
<d>0.9078</d>
<d>0.9102</d>
<d>0.9106</d>
<d>0.9083</d>
<d>0.9103</d>
<d>0.9075</d>
<d>0.9056</d>
<d>0.9102</d>
<d>0.9086</d>
<d>0.906</d>
<d>0.9078</d>
<d>0.9074</d>
<d>0.9086</d>
<d>0.9088</d>
<d>0.9084</d>
<d>0.9091</d>
<d>0.9105</d>
<d>0.9078</d>
<d>0.9066</d>
<d>0.9079</d>
<d>0.9086</d>
<d>0.9082</d>
<d>0.9076</d>
<d>0.9083</d>
<d>0.9077</d>
<d>0.9083</d>
<d>0.9086</d>
<d>0.9083</d>
<d>0.9077</d>
<d>0.9078</d>
<d>0.9098</d>
<d>0.9044</d>
<d>0.908</d>
<d>0.909</d>
<d>0.908</d>
<d>0.9068</d>
<d>0.9049</d>
<d>0.9046</d>
<d>0.909</d>
<d>0.908</d>
<d>0.9079</d>
<d>0.9095</d>
<d>0.9092</d>
<d>0.9064</d>
<d>0.9081</d>
<d>0.9097</d>
<d>0.9075</d>
<d>0.9101</d>
<d>0.9086</d>
<d>0.9082</d>
<d>0.9081</d>
<d>0.9085</d>
<d>0.9018</d>
<d>0.9055</d>
<d>0.907</d>
<d>0.9082</d>
<d>0.9064</d>
<d>0.9043</d>
<d>0.906</d>
<d>0.9083</d>
<d>0.9064</d>
<d>0.9062</d>
<d>0.9049</d>
<d>0.9074</d>
<d>0.9082</d>
<d>0.9056</d>
<d>0.906</d>
<d>0.906</d>
<d>0.9066</d>
<d>0.9061</d>
<d>0.9056</d>
<d>0.9096</d>
<d>0.9045</d>
<d>0.906</d>
<d>0.9074</d>
<d>0.905</d>
<d>0.9071</d>
<d>0.9058</d>
<d>0.9086</d>
<d>0.9081</d>
<d>0.9079</d>
<d>0.9085</d>
<d>0.9051</d>
<d>0.9071</d>
<d>0.9051</d>
<d>0.9043</d>
<d>0.9058</d>
<d>0.9053</d>
<d>0.9086</d>
<d>0.9058</d>
<d>0.9059</d>
<d>0.9054</d>
<d>0.9069</d>
<d>0.9063</d>
<d>0.9046</d>
<d>0.9038</d>
<d>0.9044</d>
<d>0.9035</d>
<d>0.9055</d>
<d>0.9076</d>
<d>0.907</d>
<d>0.9061</d>
<d>0.9039</d>
<d>0.9037</d>
<d>0.9069</d>
<d>0.9061</d>
<d>0.9059</d>
<d>0.9068</d>
<d>0.9064</d>
<d>0.9061</d>
<d>0.9077</d>
<d>0.9043</d>
<d>0.9062</d>
<d>0.9074</d>
<d>0.906</d>
<d>0.9092</d>
<d>0.9058</d>
<d>0.9072</d>
<d>0.9069</d>
<d>0.9056</d>
<d>0.9074</d>
<d>0.9069</d>
<d>0.903</d>
<d>0.9053</d>
<d>0.9021</d>
<d>0.9065</d>
<d>0.9068</d>
<d>0.9015</d>
<d>0.903</d>
<d>0.9032</d>
<d>0.9029</d>
<d>0.8998</d>
<d>0.9021</d>
<d>0.9031</d>
<d>0.9039</d>
<d>0.9034</d>
<d>0.905</d>
<d>0.9049</d>
<d>0.9045</d>
<d>0.904</d>
<d>0.9045</d>
<d>0.8993</d>
<d>0.9048</d>
<d>0.9032</d>
<d>0.9025</d>
<d>0.9015</d>
<d>0.9058</d>
<d>0.9003</d>
<d>0.9037</d>
<d>0.905</d>
<d>0.901</d>
<d>0.9041</d>
<d>0.9015</d>
<d>0.909</d>
<d>0.9016</d>
<d>0.9012</d>
<d>0.9001</d>
<d>0.9023</d>
<d>0.9016</d>
<d>0.9053</d>
<d>0.9018</d>
<d>0.9018</d>
<d>0.9004</d>
<d>0.9012</d>
<d>0.9015</d>
<d>0.9008</d>
<d>0.901</d>
<d>0.9042</d>
<d>0.9021</d>
<d>0.902</d>
<d>0.9048</d>
<d>0.8999</d>
<d>0.9003</d>
<d>0.9038</d>
<d>0.9023</d>
<d>0.9028</d>
</Subcolumn>
</YColumn>
<YColumn Width="92" Decimals="7" Subcolumns="1">
<Title>12.5</Title>
<Subcolumn>
<d>0.6852</d>
<d>0.6854</d>
<d>0.6853</d>
<d>0.6834</d>
<d>0.6846</d>
<d>0.6855</d>
<d>0.6837</d>
<d>0.686</d>
<d>0.6848</d>
<d>0.6852</d>
<d>0.6847</d>
<d>0.684</d>
<d>0.687</d>
<d>0.6864</d>
<d>0.6853</d>
<d>0.6858</d>
<d>0.6849</d>
<d>0.6844</d>
<d>0.6845</d>
<d>0.6848</d>
<d>0.6846</d>
<d>0.6852</d>
<d>0.684</d>
<d>0.6853</d>
<d>0.686</d>
<d>0.6854</d>
<d>0.6868</d>
<d>0.6847</d>
<d>0.6867</d>
<d>0.6869</d>
<d>0.6863</d>
<d>0.686</d>
<d>0.6858</d>
<d>0.6837</d>
<d>0.6857</d>
<d>0.6863</d>
<d>0.6856</d>
<d>0.685</d>
<d>0.6869</d>
<d>0.6862</d>
<d>0.6864</d>
<d>0.6865</d>
<d>0.6868</d>
<d>0.6867</d>
<d>0.6865</d>
<d>0.6862</d>
<d>0.686</d>
<d>0.6879</d>
<d>0.687</d>
<d>0.6865</d>
<d>0.6875</d>
<d>0.6866</d>
<d>0.6877</d>
<d>0.6879</d>
<d>0.6856</d>
<d>0.6871</d>
<d>0.6878</d>
<d>0.6874</d>
<d>0.6871</d>
<d>0.6874</d>
<d>0.688</d>
<d>0.6863</d>
<d>0.6872</d>
<d>0.6878</d>
<d>0.6888</d>
<d>0.6867</d>
<d>0.6864</d>
<d>0.6892</d>
<d>0.6883</d>
<d>0.6878</d>
<d>0.6875</d>
<d>0.6889</d>
<d>0.6869</d>
<d>0.6874</d>
<d>0.6885</d>
<d>0.6893</d>
<d>0.6883</d>
<d>0.6881</d>
<d>0.6881</d>
<d>0.6886</d>
<d>0.6895</d>
<d>0.6875</d>
<d>0.6866</d>
<d>0.6885</d>
<d>0.6891</d>
<d>0.6887</d>
<d>0.6867</d>
<d>0.69</d>
<d>0.6905</d>
<d>0.6885</d>
<d>0.6889</d>
<d>0.6896</d>
<d>0.6898</d>
<d>0.6906</d>
<d>0.6894</d>
<d>0.6892</d>
<d>0.6885</d>
<d>0.6902</d>
<d>0.6894</d>
<d>0.6917</d>
<d>0.6915</d>
<d>0.692</d>
<d>0.6909</d>
<d>0.6898</d>
<d>0.6906</d>
<d>0.69</d>
<d>0.6889</d>
<d>0.6909</d>
<d>0.6905</d>
<d>0.6899</d>
<d>0.6921</d>
<d>0.6897</d>
<d>0.6914</d>
<d>0.6911</d>
<d>0.6929</d>
<d>0.6935</d>
<d>0.6912</d>
<d>0.6902</d>
<d>0.6914</d>
<d>0.6909</d>
<d>0.6918</d>
<d>0.6927</d>
<d>0.6941</d>
<d>0.6927</d>
<d>0.6898</d>
<d>0.6919</d>
<d>0.69</d>
<d>0.6935</d>
<d>0.6933</d>
<d>0.694</d>
<d>0.6944</d>
<d>0.6936</d>
<d>0.6936</d>
<d>0.6955</d>
<d>0.6937</d>
<d>0.696</d>
<d>0.6947</d>
<d>0.6949</d>
<d>0.6952</d>
<d>0.694</d>
<d>0.6961</d>
<d>0.6967</d>
<d>0.6963</d>
<d>0.6955</d>
<d>0.6962</d>
<d>0.6971</d>
<d>0.6966</d>
<d>0.6989</d>
<d>0.6991</d>
<d>0.697</d>
<d>0.699</d>
<d>0.6995</d>
<d>0.6983</d>
<d>0.7</d>
<d>0.6994</d>
<d>0.6976</d>
<d>0.6995</d>
<d>0.6994</d>
<d>0.701</d>
<d>0.7012</d>
<d>0.7005</d>
<d>0.7016</d>
<d>0.7031</d>
<d>0.7042</d>
<d>0.7029</d>
<d>0.7048</d>
<d>0.7063</d>
<d>0.7065</d>
<d>0.7064</d>
<d>0.7073</d>
<d>0.7075</d>
<d>0.7081</d>
<d>0.7082</d>
<d>0.7075</d>
<d>0.71</d>
<d>0.7116</d>
<d>0.711</d>
<d>0.7129</d>
<d>0.7126</d>
<d>0.7142</d>
<d>0.7167</d>
<d>0.7161</d>
<d>0.7204</d>
<d>0.717</d>
<d>0.718</d>
<d>0.7206</d>
<d>0.7246</d>
<d>0.7216</d>
<d>0.724</d>
<d>0.7253</d>
<d>0.7263</d>
<d>0.7282</d>
<d>0.7295</d>
<d>0.7301</d>
<d>0.7316</d>
<d>0.7357</d>
<d>0.7364</d>
<d>0.7382</d>
<d>0.7421</d>
<d>0.7396</d>
<d>0.7437</d>
<d>0.7474</d>
<d>0.7477</d>
<d>0.7498</d>
<d>0.7502</d>
<d>0.7541</d>
<d>0.7564</d>
<d>0.7579</d>
<d>0.761</d>
<d>0.7604</d>
<d>0.7652</d>
<d>0.771</d>
<d>0.7709</d>
<d>0.7748</d>
<d>0.7778</d>
<d>0.7809</d>
<d>0.7826</d>
<d>0.7861</d>
<d>0.7873</d>
<d>0.7921</d>
<d>0.7934</d>
<d>0.7978</d>
<d>0.8013</d>
<d>0.8046</d>
<d>0.8101</d>
<d>0.8123</d>
<d>0.8164</d>
<d>0.8198</d>
<d>0.8232</d>
<d>0.8267</d>
<d>0.8323</d>
<d>0.8354</d>
<d>0.8398</d>
<d>0.842</d>
<d>0.8476</d>
<d>0.8523</d>
<d>0.8551</d>
<d>0.8606</d>
<d>0.864</d>
<d>0.8674</d>
<d>0.8691</d>
<d>0.8731</d>
<d>0.8753</d>
<d>0.8754</d>
<d>0.8792</d>
<d>0.8831</d>
<d>0.8892</d>
<d>0.889</d>
<d>0.8927</d>
<d>0.8943</d>
<d>0.8961</d>
<d>0.8999</d>
<d>0.9004</d>
<d>0.9066</d>
<d>0.9036</d>
<d>0.9076</d>
<d>0.9108</d>
<d>0.913</d>
<d>0.9132</d>
<d>0.9138</d>
<d>0.9134</d>
<d>0.9202</d>
<d>0.9164</d>
<d>0.918</d>
<d>0.9179</d>
<d>0.9203</d>
<d>0.9201</d>
<d>0.9203</d>
<d>0.9216</d>
<d>0.9227</d>
<d>0.921</d>
<d>0.9228</d>
<d>0.9226</d>
<d>0.9233</d>
<d>0.9214</d>
<d>0.9207</d>
<d>0.9227</d>
<d>0.9216</d>
<d>0.9229</d>
<d>0.9244</d>
<d>0.9231</d>
<d>0.9218</d>
<d>0.9223</d>
<d>0.9221</d>
<d>0.9209</d>
<d>0.9231</d>
<d>0.9223</d>
<d>0.922</d>
<d>0.9225</d>
<d>0.922</d>
<d>0.9204</d>
<d>0.9215</d>
<d>0.9219</d>
<d>0.9196</d>
<d>0.9208</d>
<d>0.9216</d>
<d>0.9219</d>
<d>0.9229</d>
<d>0.9218</d>
<d>0.9202</d>
<d>0.9211</d>
<d>0.9206</d>
<d>0.9192</d>
<d>0.9198</d>
<d>0.9216</d>
<d>0.9189</d>
<d>0.9202</d>
<d>0.9199</d>
<d>0.9179</d>
<d>0.9193</d>
<d>0.9199</d>
<d>0.9188</d>
<d>0.9203</d>
<d>0.9193</d>
<d>0.918</d>
<d>0.9202</d>
<d>0.9199</d>
<d>0.9178</d>
<d>0.9206</d>
<d>0.9205</d>
<d>0.919</d>
<d>0.9195</d>
<d>0.921</d>
<d>0.9185</d>
<d>0.9198</d>
<d>0.9204</d>
<d>0.9185</d>
<d>0.9199</d>
<d>0.9197</d>
<d>0.9193</d>
<d>0.9206</d>
<d>0.9184</d>
<d>0.9194</d>
<d>0.9178</d>
<d>0.9211</d>
<d>0.9195</d>
<d>0.9173</d>
<d>0.9179</d>
<d>0.9188</d>
<d>0.9161</d>
<d>0.9177</d>
<d>0.9178</d>
<d>0.918</d>
<d>0.9182</d>
<d>0.9186</d>
<d>0.9167</d>
<d>0.9212</d>
<d>0.9221</d>
<d>0.9195</d>
<d>0.9176</d>
<d>0.9187</d>
<d>0.9178</d>
<d>0.9169</d>
<d>0.9176</d>
<d>0.9215</d>
<d>0.9188</d>
<d>0.9171</d>
<d>0.9203</d>
<d>0.9197</d>
<d>0.9188</d>
<d>0.9205</d>
<d>0.915</d>
<d>0.9226</d>
<d>0.9215</d>
<d>0.9196</d>
<d>0.9207</d>
<d>0.9192</d>
<d>0.9187</d>
<d>0.9198</d>
<d>0.9204</d>
<d>0.9188</d>
<d>0.9166</d>
<d>0.9186</d>
<d>0.9167</d>
<d>0.9163</d>
<d>0.917</d>
<d>0.9171</d>
<d>0.9178</d>
<d>0.9161</d>
<d>0.9173</d>
<d>0.9216</d>
<d>0.918</d>
<d>0.9186</d>
<d>0.9181</d>
<d>0.9169</d>
<d>0.919</d>
<d>0.918</d>
<d>0.9215</d>
<d>0.9206</d>
<d>0.9155</d>
<d>0.9179</d>
<d>0.9177</d>
<d>0.9181</d>
<d>0.9183</d>
<d>0.9191</d>
<d>0.9191</d>
<d>0.9167</d>
<d>0.9191</d>
<d>0.9181</d>
<d>0.9215</d>
<d>0.9181</d>
<d>0.9166</d>
<d>0.9192</d>
<d>0.9178</d>
<d>0.9185</d>
<d>0.9176</d>
<d>0.9201</d>
<d>0.9179</d>
<d>0.9171</d>
<d>0.9169</d>
<d>0.9192</d>
<d>0.917</d>
<d>0.9195</d>
<d>0.9177</d>
<d>0.919</d>
<d>0.915</d>
<d>0.921</d>
<d>0.9188</d>
<d>0.9182</d>
<d>0.9168</d>
<d>0.9204</d>
<d>0.9191</d>
<d>0.9164</d>
<d>0.917</d>
<d>0.9177</d>
<d>0.9175</d>
<d>0.9198</d>
<d>0.9171</d>
<d>0.9184</d>
<d>0.9182</d>
<d>0.9176</d>
<d>0.9164</d>
<d>0.9166</d>
<d>0.9169</d>
<d>0.9168</d>
<d>0.9201</d>
<d>0.9147</d>
<d>0.9177</d>
<d>0.9177</d>
<d>0.9199</d>
<d>0.919</d>
<d>0.9167</d>
<d>0.9166</d>
<d>0.9211</d>
<d>0.9194</d>
<d>0.917</d>
<d>0.9171</d>
<d>0.9166</d>
<d>0.9186</d>
<d>0.9185</d>
<d>0.9193</d>
<d>0.9198</d>
<d>0.9183</d>
<d>0.9203</d>
<d>0.917</d>
<d>0.9172</d>
<d>0.9182</d>
<d>0.9208</d>
<d>0.9175</d>
<d>0.915</d>
<d>0.918</d>
<d>0.9163</d>
<d>0.9169</d>
<d>0.9179</d>
<d>0.9173</d>
<d>0.918</d>
<d>0.9172</d>
<d>0.92</d>
<d>0.9156</d>
<d>0.9196</d>
<d>0.9184</d>
<d>0.9182</d>
<d>0.9166</d>
<d>0.9168</d>
<d>0.917</d>
<d>0.9172</d>
<d>0.9153</d>
<d>0.9176</d>
<d>0.9167</d>
<d>0.9186</d>
<d>0.9208</d>
<d>0.9194</d>
<d>0.9182</d>
<d>0.9183</d>
<d>0.918</d>
<d>0.917</d>
<d>0.9162</d>
<d>0.9181</d>
<d>0.9179</d>
<d>0.919</d>
<d>0.9153</d>
<d>0.9142</d>
<d>0.9127</d>
<d>0.916</d>
<d>0.9178</d>
<d>0.9138</d>
<d>0.915</d>
<d>0.9175</d>
<d>0.9165</d>
<d>0.9148</d>
<d>0.9137</d>
<d>0.9174</d>
<d>0.9154</d>
<d>0.9159</d>
<d>0.9134</d>
<d>0.917</d>
<d>0.9181</d>
<d>0.9159</d>
<d>0.9163</d>
<d>0.916</d>
<d>0.9134</d>
<d>0.9171</d>
<d>0.9137</d>
<d>0.9158</d>
<d>0.9204</d>
<d>0.9155</d>
<d>0.9135</d>
<d>0.9177</d>
<d>0.9153</d>
<d>0.9155</d>
<d>0.9149</d>
<d>0.917</d>
<d>0.9149</d>
<d>0.9144</d>
<d>0.9157</d>
<d>0.9178</d>
<d>0.9149</d>
<d>0.9141</d>
<d>0.9157</d>
<d>0.9203</d>
<d>0.9123</d>
<d>0.9146</d>
<d>0.9148</d>
<d>0.9156</d>
<d>0.9142</d>
<d>0.9173</d>
<d>0.9146</d>
<d>0.9153</d>
<d>0.9135</d>
<d>0.9171</d>
<d>0.9118</d>
<d>0.9123</d>
<d>0.9128</d>
<d>0.9112</d>
<d>0.9157</d>
<d>0.9103</d>
<d>0.9112</d>
<d>0.9163</d>
<d>0.9145</d>
<d>0.9155</d>
<d>0.914</d>
<d>0.9148</d>
<d>0.9142</d>
<d>0.9161</d>
<d>0.9104</d>
<d>0.9126</d>
<d>0.915</d>
<d>0.9145</d>
<d>0.9099</d>
<d>0.915</d>
<d>0.9123</d>
<d>0.9115</d>
<d>0.9157</d>
<d>0.9142</d>
<d>0.9113</d>
<d>0.914</d>
<d>0.9135</d>
<d>0.9131</d>
<d>0.9139</d>
<d>0.9136</d>
<d>0.9103</d>
<d>0.9156</d>
<d>0.9121</d>
<d>0.9118</d>
<d>0.9102</d>
<d>0.9105</d>
<d>0.9098</d>
<d>0.9097</d>
<d>0.9113</d>
<d>0.9136</d>
<d>0.9117</d>
<d>0.9154</d>
<d>0.9125</d>
<d>0.9129</d>
<d>0.9119</d>
<d>0.9121</d>
<d>0.9136</d>
<d>0.9127</d>
<d>0.9131</d>
<d>0.9124</d>
<d>0.914</d>
<d>0.9135</d>
</Subcolumn>
</YColumn>
<YColumn Width="92" Decimals="7" Subcolumns="1">
<Title>6.25</Title>
<Subcolumn>
<d>0.6947</d>
<d>0.6935</d>
<d>0.6954</d>
<d>0.6957</d>
<d>0.6944</d>
<d>0.6965</d>
<d>0.6957</d>
<d>0.6959</d>
<d>0.6948</d>
<d>0.6973</d>
<d>0.6963</d>
<d>0.6956</d>
<d>0.6967</d>
<d>0.6958</d>
<d>0.696</d>
<d>0.6957</d>
<d>0.6949</d>
<d>0.6979</d>
<d>0.6959</d>
<d>0.6962</d>
<d>0.6963</d>
<d>0.6963</d>
<d>0.6942</d>
<d>0.6975</d>
<d>0.6953</d>
<d>0.6963</d>
<d>0.6941</d>
<d>0.696</d>
<d>0.696</d>
<d>0.6948</d>
<d>0.6979</d>
<d>0.6971</d>
<d>0.6967</d>
<d>0.6962</d>
<d>0.6969</d>
<d>0.6955</d>
<d>0.6982</d>
<d>0.6968</d>
<d>0.6981</d>
<d>0.6957</d>
<d>0.6961</d>
<d>0.6977</d>
<d>0.696</d>
<d>0.6973</d>
<d>0.6989</d>
<d>0.6973</d>
<d>0.6984</d>
<d>0.6985</d>
<d>0.6977</d>
<d>0.6991</d>
<d>0.6988</d>
<d>0.699</d>
<d>0.698</d>
<d>0.6985</d>
<d>0.6987</d>
<d>0.698</d>
<d>0.6975</d>
<d>0.6988</d>
<d>0.6977</d>
<d>0.6984</d>
<d>0.699</d>
<d>0.6995</d>
<d>0.6977</d>
<d>0.6989</d>
<d>0.6978</d>
<d>0.6979</d>
<d>0.6978</d>
<d>0.6983</d>
<d>0.6996</d>
<d>0.7008</d>
<d>0.6962</d>
<d>0.6995</d>
<d>0.6983</d>
<d>0.6997</d>
<d>0.6997</d>
<d>0.6995</d>
<d>0.699</d>
<d>0.7006</d>
<d>0.7002</d>
<d>0.6999</d>
<d>0.6997</d>
<d>0.6984</d>
<d>0.6987</d>
<d>0.7006</d>
<d>0.6991</d>
<d>0.6994</d>
<d>0.702</d>
<d>0.7007</d>
<d>0.701</d>
<d>0.7014</d>
<d>0.7006</d>
<d>0.6995</d>
<d>0.7009</d>
<d>0.7017</d>
<d>0.6991</d>
<d>0.7016</d>
<d>0.7017</d>
<d>0.7009</d>
<d>0.7036</d>
<d>0.7017</d>
<d>0.7037</d>
<d>0.7019</d>
<d>0.7025</d>
<d>0.7027</d>
<d>0.7028</d>
<d>0.705</d>
<d>0.7024</d>
<d>0.704</d>
<d>0.7039</d>
<d>0.703</d>
<d>0.7041</d>
<d>0.7019</d>
<d>0.7011</d>
<d>0.7019</d>
<d>0.7036</d>
<d>0.7041</d>
<d>0.7036</d>
<d>0.7052</d>
<d>0.7047</d>
<d>0.7047</d>
<d>0.7057</d>
<d>0.7043</d>
<d>0.7044</d>
<d>0.7074</d>
<d>0.7061</d>
<d>0.7067</d>
<d>0.7071</d>
<d>0.7077</d>
<d>0.7058</d>
<d>0.7085</d>
<d>0.7066</d>
<d>0.7082</d>
<d>0.7071</d>
<d>0.7094</d>
<d>0.7084</d>
<d>0.7092</d>
<d>0.7083</d>
<d>0.7097</d>
<d>0.7079</d>
<d>0.7106</d>
<d>0.7113</d>
<d>0.7101</d>
<d>0.7132</d>
<d>0.711</d>
<d>0.7121</d>
<d>0.7128</d>
<d>0.7122</d>
<d>0.7122</d>
<d>0.7151</d>
<d>0.7149</d>
<d>0.7151</d>
<d>0.7167</d>
<d>0.7162</d>
<d>0.7168</d>
<d>0.7184</d>
<d>0.7166</d>
<d>0.7179</d>
<d>0.7208</d>
<d>0.7197</d>
<d>0.7218</d>
<d>0.7221</d>
<d>0.7203</d>
<d>0.721</d>
<d>0.7219</d>
<d>0.7237</d>
<d>0.7232</d>
<d>0.725</d>
<d>0.7247</d>
<d>0.7275</d>
<d>0.7301</d>
<d>0.7284</d>
<d>0.731</d>
<d>0.7315</d>
<d>0.7314</d>
<d>0.733</d>
<d>0.7345</d>
<d>0.7357</d>
<d>0.7388</d>
<d>0.7374</d>
<d>0.7425</d>
<d>0.7428</d>
<d>0.7425</d>
<d>0.7434</d>
<d>0.7464</d>
<d>0.7463</d>
<d>0.7477</d>
<d>0.7505</d>
<d>0.7521</d>
<d>0.7533</d>
<d>0.7547</d>
<d>0.7577</d>
<d>0.7593</d>
<d>0.76</d>
<d>0.763</d>
<d>0.7644</d>
<d>0.7684</d>
<d>0.7702</d>
<d>0.7735</d>
<d>0.7751</d>
<d>0.7776</d>
<d>0.7798</d>
<d>0.7814</d>
<d>0.7842</d>
<d>0.7892</d>
<d>0.79</d>
<d>0.7906</d>
<d>0.7957</d>
<d>0.8013</d>
<d>0.8024</d>
<d>0.8045</d>
<d>0.8106</d>
<d>0.8108</d>
<d>0.8148</d>
<d>0.8177</d>
<d>0.8218</d>
<d>0.8222</d>
<d>0.8276</d>
<d>0.8302</d>
<d>0.835</d>
<d>0.8367</d>
<d>0.8401</d>
<d>0.8455</d>
<d>0.8486</d>
<d>0.853</d>
<d>0.8549</d>
<d>0.8555</d>
<d>0.8614</d>
<d>0.8645</d>
<d>0.8686</d>
<d>0.871</d>
<d>0.8738</d>
<d>0.8782</d>
<d>0.8827</d>
<d>0.8828</d>
<d>0.8874</d>
<d>0.8905</d>
<d>0.8924</d>
<d>0.8961</d>
<d>0.8961</d>
<d>0.9013</d>
<d>0.9026</d>
<d>0.9078</d>
<d>0.9066</d>
<d>0.9149</d>
<d>0.9136</d>
<d>0.9165</d>
<d>0.917</d>
<d>0.9217</d>
<d>0.9198</d>
<d>0.9209</d>
<d>0.9226</d>
<d>0.9224</d>
<d>0.9222</d>
<d>0.9272</d>
<d>0.924</d>
<d>0.9278</d>
<d>0.9271</d>
<d>0.9281</d>
<d>0.9276</d>
<d>0.9261</d>
<d>0.9296</d>
<d>0.9301</d>
<d>0.9307</d>
<d>0.9336</d>
<d>0.9324</d>
<d>0.9329</d>
<d>0.9335</d>
<d>0.9281</d>
<d>0.9322</d>
<d>0.9314</d>
<d>0.93</d>
<d>0.9322</d>
<d>0.9289</d>
<d>0.9325</d>
<d>0.9318</d>
<d>0.9319</d>
<d>0.933</d>
<d>0.9313</d>
<d>0.9323</d>
<d>0.9339</d>
<d>0.9294</d>
<d>0.9287</d>
<d>0.9326</d>
<d>0.9301</d>
<d>0.9307</d>
<d>0.9297</d>
<d>0.9304</d>
<d>0.9315</d>
<d>0.9303</d>
<d>0.9286</d>
<d>0.9291</d>
<d>0.9304</d>
<d>0.9307</d>
<d>0.932</d>
<d>0.9291</d>
<d>0.9269</d>
<d>0.9295</d>
<d>0.9301</d>
<d>0.9291</d>
<d>0.9303</d>
<d>0.9306</d>
<d>0.9288</d>
<d>0.9275</d>
<d>0.929</d>
<d>0.9272</d>
<d>0.9297</d>
<d>0.9273</d>
<d>0.9289</d>
<d>0.9266</d>
<d>0.9313</d>
<d>0.9283</d>
<d>0.9303</d>
<d>0.9278</d>
<d>0.9289</d>
<d>0.9303</d>
<d>0.9271</d>
<d>0.927</d>
<d>0.9289</d>
<d>0.9274</d>
<d>0.9295</d>
<d>0.9285</d>
<d>0.9288</d>
<d>0.929</d>
<d>0.9294</d>
<d>0.9291</d>
<d>0.927</d>
<d>0.9287</d>
<d>0.9264</d>
<d>0.9301</d>
<d>0.9294</d>
<d>0.9294</d>
<d>0.9293</d>
<d>0.9274</d>
<d>0.9269</d>
<d>0.9266</d>
<d>0.928</d>
<d>0.9284</d>
<d>0.9278</d>
<d>0.9289</d>
<d>0.9289</d>
<d>0.9281</d>
<d>0.9281</d>
<d>0.9254</d>
<d>0.9256</d>
<d>0.9285</d>
<d>0.9271</d>
<d>0.9297</d>
<d>0.9291</d>
<d>0.9267</d>
<d>0.9276</d>
<d>0.9261</d>
<d>0.9289</d>
<d>0.9293</d>
<d>0.9273</d>
<d>0.9283</d>
<d>0.9298</d>
<d>0.9275</d>
<d>0.9285</d>
<d>0.9298</d>
<d>0.9274</d>
<d>0.9292</d>
<d>0.9287</d>
<d>0.9291</d>
<d>0.928</d>
<d>0.9294</d>
<d>0.9311</d>
<d>0.9241</d>
<d>0.9281</d>
<d>0.9305</d>
<d>0.9297</d>
<d>0.928</d>
<d>0.93</d>
<d>0.9294</d>
<d>0.9298</d>
<d>0.925</d>
<d>0.9274</d>
<d>0.9284</d>
<d>0.9254</d>
<d>0.9262</d>
<d>0.9268</d>
<d>0.9281</d>
<d>0.9278</d>
<d>0.9283</d>
<d>0.9295</d>
<d>0.927</d>
<d>0.9287</d>
<d>0.9303</d>
<d>0.9275</d>
<d>0.9296</d>
<d>0.9291</d>
<d>0.9285</d>
<d>0.9315</d>
<d>0.9253</d>
<d>0.924</d>
<d>0.9267</d>
<d>0.9291</d>
<d>0.9311</d>
<d>0.9287</d>
<d>0.9264</d>
<d>0.9274</d>
<d>0.928</d>
<d>0.9286</d>
<d>0.9274</d>
<d>0.9289</d>
<d>0.9256</d>
<d>0.93</d>
<d>0.9302</d>
<d>0.9311</d>
<d>0.9293</d>
<d>0.9287</d>
<d>0.9247</d>
<d>0.9264</d>
<d>0.9305</d>
<d>0.9279</d>
<d>0.9272</d>
<d>0.9264</d>
<d>0.9281</d>
<d>0.9253</d>
<d>0.9257</d>
<d>0.9305</d>
<d>0.9269</d>
<d>0.9292</d>
<d>0.9271</d>
<d>0.9295</d>
<d>0.9248</d>
<d>0.9262</d>
<d>0.9275</d>
<d>0.927</d>
<d>0.9268</d>
<d>0.9275</d>
<d>0.9272</d>
<d>0.9284</d>
<d>0.9267</d>
<d>0.9296</d>
<d>0.9253</d>
<d>0.9289</d>
<d>0.9291</d>
<d>0.9281</d>
<d>0.9301</d>
<d>0.9308</d>
<d>0.9264</d>
<d>0.9277</d>
<d>0.9257</d>
<d>0.9271</d>
<d>0.9277</d>
<d>0.9288</d>
<d>0.9256</d>
<d>0.9268</d>
<d>0.9284</d>
<d>0.9262</d>
<d>0.9275</d>
<d>0.9279</d>
<d>0.9272</d>
<d>0.9292</d>
<d>0.926</d>
<d>0.9272</d>
<d>0.9271</d>
<d>0.9256</d>
<d>0.9293</d>
<d>0.9291</d>
<d>0.929</d>
<d>0.9281</d>
<d>0.9287</d>
<d>0.9275</d>
<d>0.9293</d>
<d>0.9293</d>
<d>0.9281</d>
<d>0.929</d>
<d>0.9251</d>
<d>0.9253</d>
<d>0.9261</d>
<d>0.9272</d>
<d>0.927</d>
<d>0.9254</d>
<d>0.927</d>
<d>0.9243</d>
<d>0.9257</d>
<d>0.9284</d>
<d>0.9268</d>
<d>0.9268</d>
<d>0.9279</d>
<d>0.928</d>
<d>0.9274</d>
<d>0.9257</d>
<d>0.9262</d>
<d>0.9254</d>
<d>0.9283</d>
<d>0.9287</d>
<d>0.9274</d>
<d>0.9254</d>
<d>0.9284</d>
<d>0.9245</d>
<d>0.926</d>
<d>0.9277</d>
<d>0.9259</d>
<d>0.9264</d>
<d>0.927</d>
<d>0.9287</d>
<d>0.9262</d>
<d>0.9249</d>
<d>0.9271</d>
<d>0.9261</d>
<d>0.9272</d>
<d>0.9266</d>
<d>0.9242</d>
<d>0.9278</d>
<d>0.9286</d>
<d>0.9262</d>
<d>0.9242</d>
<d>0.932</d>
<d>0.9239</d>
<d>0.9272</d>
<d>0.9252</d>
<d>0.9252</d>
<d>0.926</d>
<d>0.9266</d>
<d>0.9258</d>
<d>0.9261</d>
<d>0.9224</d>
<d>0.9251</d>
<d>0.9289</d>
<d>0.9282</d>
<d>0.9254</d>
<d>0.925</d>
<d>0.9252</d>
<d>0.9284</d>
<d>0.9234</d>
<d>0.9255</d>
<d>0.925</d>
<d>0.9246</d>
<d>0.9244</d>
<d>0.9273</d>
<d>0.9277</d>
<d>0.9285</d>
<d>0.929</d>
<d>0.9239</d>
<d>0.9234</d>
<d>0.9256</d>
<d>0.9267</d>
<d>0.9273</d>
<d>0.9266</d>
<d>0.9273</d>
<d>0.9247</d>
<d>0.927</d>
<d>0.9264</d>
<d>0.923</d>
<d>0.9262</d>
<d>0.9274</d>
<d>0.9264</d>
<d>0.928</d>
<d>0.927</d>
<d>0.9276</d>
<d>0.9276</d>
<d>0.9245</d>
<d>0.9278</d>
<d>0.9242</d>
<d>0.9232</d>
<d>0.9259</d>
<d>0.9279</d>
<d>0.9254</d>
<d>0.9259</d>
<d>0.9263</d>
<d>0.9234</d>
<d>0.9258</d>
<d>0.9236</d>
<d>0.9274</d>
<d>0.9239</d>
<d>0.9256</d>
<d>0.9248</d>
<d>0.9258</d>
<d>0.9259</d>
<d>0.926</d>
<d>0.9289</d>
<d>0.9236</d>
<d>0.9256</d>
<d>0.9262</d>
<d>0.9231</d>
<d>0.925</d>
<d>0.924</d>
<d>0.9209</d>
<d>0.9268</d>
<d>0.9252</d>
<d>0.9269</d>
<d>0.9246</d>
<d>0.9201</d>
<d>0.9257</d>
<d>0.9244</d>
<d>0.9252</d>
<d>0.9245</d>
<d>0.9237</d>
<d>0.9258</d>
<d>0.9229</d>
</Subcolumn>
</YColumn>
<YColumn Width="92" Decimals="4" Subcolumns="1">
<Title>0</Title>
<Subcolumn>
<d>0.7398</d>
<d>0.7402</d>
<d>0.7405</d>
<d>0.7399</d>
<d>0.7392</d>
<d>0.741</d>
<d>0.7391</d>
<d>0.7396</d>
<d>0.7397</d>
<d>0.7399</d>
<d>0.7403</d>
<d>0.7413</d>
<d>0.7399</d>
<d>0.7396</d>
<d>0.7398</d>
<d>0.741</d>
<d>0.7402</d>
<d>0.7404</d>
<d>0.7401</d>
<d>0.7406</d>
<d>0.7413</d>
<d>0.7405</d>
<d>0.7391</d>
<d>0.7419</d>
<d>0.739</d>
<d>0.741</d>
<d>0.7413</d>
<d>0.7417</d>
<d>0.7415</d>
<d>0.7406</d>
<d>0.7405</d>
<d>0.7416</d>
<d>0.7428</d>
<d>0.7406</d>
<d>0.7427</d>
<d>0.7408</d>
<d>0.7419</d>
<d>0.7421</d>
<d>0.7418</d>
<d>0.7422</d>
<d>0.7413</d>
<d>0.7415</d>
<d>0.7429</d>
<d>0.7427</d>
<d>0.7417</d>
<d>0.7427</d>
<d>0.7427</d>
<d>0.7437</d>
<d>0.7414</d>
<d>0.7427</d>
<d>0.7436</d>
<d>0.7438</d>
<d>0.7428</d>
<d>0.7438</d>
<d>0.7438</d>
<d>0.7435</d>
<d>0.7434</d>
<d>0.7436</d>
<d>0.7442</d>
<d>0.7452</d>
<d>0.7454</d>
<d>0.7459</d>
<d>0.7457</d>
<d>0.7454</d>
<d>0.7435</d>
<d>0.745</d>
<d>0.7451</d>
<d>0.7469</d>
<d>0.7469</d>
<d>0.746</d>
<d>0.7455</d>
<d>0.7451</d>
<d>0.7447</d>
<d>0.7454</d>
<d>0.7477</d>
<d>0.7446</d>
<d>0.7461</d>
<d>0.7474</d>
<d>0.7485</d>
<d>0.7473</d>
<d>0.7466</d>
<d>0.7478</d>
<d>0.7481</d>
<d>0.748</d>
<d>0.7489</d>
<d>0.749</d>
<d>0.7495</d>
<d>0.7483</d>
<d>0.7486</d>
<d>0.7495</d>
<d>0.7497</d>
<d>0.7503</d>
<d>0.7496</d>
<d>0.7504</d>
<d>0.7509</d>
<d>0.7513</d>
<d>0.7536</d>
<d>0.7526</d>
<d>0.7525</d>
<d>0.7528</d>
<d>0.7536</d>
<d>0.7548</d>
<d>0.7519</d>
<d>0.754</d>
<d>0.7529</d>
<d>0.755</d>
<d>0.7549</d>
<d>0.7553</d>
<d>0.7562</d>
<d>0.7566</d>
<d>0.7585</d>
<d>0.7583</d>
<d>0.7564</d>
<d>0.7568</d>
<d>0.7601</d>
<d>0.759</d>
<d>0.7615</d>
<d>0.761</d>
<d>0.761</d>
<d>0.7616</d>
<d>0.7615</d>
<d>0.763</d>
<d>0.763</d>
<d>0.7639</d>
<d>0.7649</d>
<d>0.7664</d>
<d>0.7666</d>
<d>0.7687</d>
<d>0.7692</d>
<d>0.7665</d>
<d>0.7699</d>
<d>0.7676</d>
<d>0.7714</d>
<d>0.7721</d>
<d>0.7732</d>
<d>0.7744</d>
<d>0.7778</d>
<d>0.7771</d>
<d>0.7757</d>
<d>0.7764</d>
<d>0.777</d>
<d>0.7792</d>
<d>0.781</d>
<d>0.7815</d>
<d>0.783</d>
<d>0.7822</d>
<d>0.7872</d>
<d>0.7875</d>
<d>0.7894</d>
<d>0.79</d>
<d>0.7924</d>
<d>0.7906</d>
<d>0.7947</d>
<d>0.7932</d>
<d>0.7958</d>
<d>0.7978</d>
<d>0.7979</d>
<d>0.7997</d>
<d>0.8023</d>
<d>0.8037</d>
<d>0.8051</d>
<d>0.8063</d>
<d>0.8089</d>
<d>0.8088</d>
<d>0.8112</d>
<d>0.8134</d>
<d>0.815</d>
<d>0.8152</d>
<d>0.8185</d>
<d>0.8197</d>
<d>0.8224</d>
<d>0.8233</d>
<d>0.8249</d>
<d>0.8286</d>
<d>0.8292</d>
<d>0.8318</d>
<d>0.8338</d>
<d>0.835</d>
<d>0.8366</d>
<d>0.8384</d>
<d>0.8432</d>
<d>0.8427</d>
<d>0.846</d>
<d>0.846</d>
<d>0.8485</d>
<d>0.8489</d>
<d>0.8534</d>
<d>0.854</d>
<d>0.8569</d>
<d>0.8585</d>
<d>0.8603</d>
<d>0.8629</d>
<d>0.865</d>
<d>0.8663</d>
<d>0.8675</d>
<d>0.8705</d>
<d>0.8709</d>
<d>0.8758</d>
<d>0.8765</d>
<d>0.8802</d>
<d>0.8785</d>
<d>0.8783</d>
<d>0.8844</d>
<d>0.8857</d>
<d>0.8879</d>
<d>0.89</d>
<d>0.8909</d>
<d>0.8929</d>
<d>0.8962</d>
<d>0.8962</d>
<d>0.8983</d>
<d>0.9013</d>
<d>0.9003</d>
<d>0.9028</d>
<d>0.9032</d>
<d>0.9067</d>
<d>0.9091</d>
<d>0.9075</d>
<d>0.912</d>
<d>0.9119</d>
<d>0.9167</d>
<d>0.9165</d>
<d>0.9162</d>
<d>0.9186</d>
<d>0.9181</d>
<d>0.9211</d>
<d>0.9219</d>
<d>0.9233</d>
<d>0.9251</d>
<d>0.9252</d>
<d>0.9271</d>
<d>0.9237</d>
<d>0.9297</d>
<d>0.9302</d>
<d>0.93</d>
<d>0.93</d>
<d>0.9309</d>
<d>0.9318</d>
<d>0.9331</d>
<d>0.9331</d>
<d>0.9334</d>
<d>0.9349</d>
<d>0.9354</d>
<d>0.9378</d>
<d>0.9374</d>
<d>0.9356</d>
<d>0.9357</d>
<d>0.9354</d>
<d>0.9389</d>
<d>0.9393</d>
<d>0.9384</d>
<d>0.9377</d>
<d>0.9392</d>
<d>0.9376</d>
<d>0.9379</d>
<d>0.9408</d>
<d>0.9398</d>
<d>0.9399</d>
<d>0.939</d>
<d>0.9394</d>
<d>0.9389</d>
<d>0.9361</d>
<d>0.9407</d>
<d>0.9379</d>
<d>0.9421</d>
<d>0.9388</d>
<d>0.9413</d>
<d>0.9397</d>
<d>0.9372</d>
<d>0.9363</d>
<d>0.9376</d>
<d>0.9373</d>
<d>0.9368</d>
<d>0.9377</d>
<d>0.9387</d>
<d>0.9397</d>
<d>0.9374</d>
<d>0.9374</d>
<d>0.9382</d>
<d>0.9383</d>
<d>0.937</d>
<d>0.938</d>
<d>0.9356</d>
<d>0.9386</d>
<d>0.9357</d>
<d>0.935</d>
<d>0.9348</d>
<d>0.9374</d>
<d>0.9358</d>
<d>0.9353</d>
<d>0.9357</d>
<d>0.9353</d>
<d>0.9353</d>
<d>0.9356</d>
<d>0.9339</d>
<d>0.9337</d>
<d>0.9352</d>
<d>0.9348</d>
<d>0.9347</d>
<d>0.9356</d>
<d>0.9368</d>
<d>0.9342</d>
<d>0.9347</d>
<d>0.9325</d>
<d>0.936</d>
<d>0.9348</d>
<d>0.9345</d>
<d>0.9349</d>
<d>0.9339</d>
<d>0.9345</d>
<d>0.9341</d>
<d>0.9345</d>
<d>0.9356</d>
<d>0.9355</d>
<d>0.9344</d>
<d>0.9347</d>
<d>0.934</d>
<d>0.9338</d>
<d>0.9341</d>
<d>0.9341</d>
<d>0.9331</d>
<d>0.9345</d>
<d>0.9333</d>
<d>0.9346</d>
<d>0.9322</d>
<d>0.9334</d>
<d>0.9341</d>
<d>0.9352</d>
<d>0.9345</d>
<d>0.9353</d>
<d>0.9335</d>
<d>0.932</d>
<d>0.9338</d>
<d>0.9351</d>
<d>0.9325</d>
<d>0.9337</d>
<d>0.9336</d>
<d>0.9331</d>
<d>0.9351</d>
<d>0.933</d>
<d>0.9341</d>
<d>0.9341</d>
<d>0.9346</d>
<d>0.9371</d>
<d>0.9353</d>
<d>0.9346</d>
<d>0.9334</d>
<d>0.9347</d>
<d>0.936</d>
<d>0.9356</d>
<d>0.9327</d>
<d>0.9329</d>
<d>0.9346</d>
<d>0.9335</d>
<d>0.9332</d>
<d>0.9336</d>
<d>0.9305</d>
<d>0.9344</d>
<d>0.9334</d>
<d>0.9354</d>
<d>0.9342</d>
<d>0.9352</d>
<d>0.9339</d>
<d>0.934</d>
<d>0.9341</d>
<d>0.9354</d>
<d>0.9311</d>
<d>0.9318</d>
<d>0.9346</d>
<d>0.9355</d>
<d>0.9358</d>
<d>0.9311</d>
<d>0.9322</d>
<d>0.9322</d>
<d>0.9331</d>
<d>0.9344</d>
<d>0.9334</d>
<d>0.9336</d>
<d>0.9314</d>
<d>0.9355</d>
<d>0.9339</d>
<d>0.9356</d>
<d>0.9341</d>
<d>0.9342</d>
<d>0.9372</d>
<d>0.9349</d>
<d>0.9329</d>
<d>0.9352</d>
<d>0.9324</d>
<d>0.9329</d>
<d>0.9345</d>
<d>0.9345</d>
<d>0.9335</d>
<d>0.9333</d>
<d>0.9359</d>
<d>0.9333</d>
<d>0.9349</d>
<d>0.9341</d>
<d>0.9317</d>
<d>0.9349</d>
<d>0.9365</d>
<d>0.9329</d>
<d>0.9355</d>
<d>0.9347</d>
<d>0.9323</d>
<d>0.9313</d>
<d>0.9354</d>
<d>0.9344</d>
<d>0.9334</d>
<d>0.9343</d>
<d>0.9329</d>
<d>0.9309</d>
<d>0.9309</d>
<d>0.9337</d>
<d>0.9334</d>
<d>0.9356</d>
<d>0.9322</d>
<d>0.9345</d>
<d>0.9351</d>
<d>0.9339</d>
<d>0.9357</d>
<d>0.9337</d>
<d>0.9353</d>
<d>0.9344</d>
<d>0.9356</d>
<d>0.9371</d>
<d>0.934</d>
<d>0.9339</d>
<d>0.934</d>
<d>0.9349</d>
<d>0.9346</d>
<d>0.9337</d>
<d>0.9339</d>
<d>0.9359</d>
<d>0.9343</d>
<d>0.9335</d>
<d>0.9362</d>
<d>0.9323</d>
<d>0.9324</d>
<d>0.9352</d>
<d>0.9327</d>
<d>0.9362</d>
<d>0.9355</d>
<d>0.9337</d>
<d>0.9327</d>
<d>0.9311</d>
<d>0.9345</d>
<d>0.9349</d>
<d>0.936</d>
<d>0.9346</d>
<d>0.9341</d>
<d>0.9334</d>
<d>0.9355</d>
<d>0.9334</d>
<d>0.9328</d>
<d>0.9352</d>
<d>0.9352</d>
<d>0.9354</d>
<d>0.9343</d>
<d>0.9339</d>
<d>0.9311</d>
<d>0.9329</d>
<d>0.9342</d>
<d>0.9336</d>
<d>0.9339</d>
<d>0.9345</d>
<d>0.9333</d>
<d>0.9341</d>
<d>0.9341</d>
<d>0.9332</d>
<d>0.9334</d>
<d>0.9326</d>
<d>0.9314</d>
<d>0.935</d>
<d>0.9337</d>
<d>0.9335</d>
<d>0.9364</d>
<d>0.9357</d>
<d>0.9326</d>
<d>0.9358</d>
<d>0.9352</d>
<d>0.9328</d>
<d>0.933</d>
<d>0.9358</d>
<d>0.9329</d>
<d>0.934</d>
<d>0.9328</d>
<d>0.9322</d>
<d>0.9334</d>
<d>0.9323</d>
<d>0.9318</d>
<d>0.9338</d>
<d>0.9344</d>
<d>0.9327</d>
<d>0.9334</d>
<d>0.9336</d>
<d>0.9338</d>
<d>0.9334</d>
<d>0.9341</d>
<d>0.9325</d>
<d>0.9301</d>
<d>0.9354</d>
<d>0.9313</d>
<d>0.931</d>
<d>0.9343</d>
<d>0.9324</d>
<d>0.9327</d>
<d>0.9302</d>
<d>0.9343</d>
<d>0.9318</d>
<d>0.9322</d>
<d>0.9334</d>
<d>0.9344</d>
<d>0.9342</d>
<d>0.9352</d>
<d>0.9334</d>
<d>0.9349</d>
<d>0.9326</d>
<d>0.9347</d>
<d>0.9341</d>
<d>0.9323</d>
<d>0.9335</d>
<d>0.9331</d>
<d>0.9335</d>
<d>0.9323</d>
<d>0.9325</d>
<d>0.931</d>
<d>0.9322</d>
<d>0.9315</d>
<d>0.9313</d>
<d>0.934</d>
<d>0.9318</d>
<d>0.9319</d>
<d>0.935</d>
<d>0.9288</d>
<d>0.934</d>
<d>0.932</d>
<d>0.9318</d>
<d>0.9357</d>
<d>0.9306</d>
<d>0.9321</d>
<d>0.9288</d>
<d>0.9344</d>
<d>0.9337</d>
<d>0.9321</d>
<d>0.9305</d>
<d>0.9322</d>
<d>0.9283</d>
<d>0.9311</d>
<d>0.9303</d>
<d>0.9331</d>
<d>0.9313</d>
<d>0.9318</d>
<d>0.9346</d>
<d>0.9314</d>
<d>0.9306</d>
<d>0.9311</d>
<d>0.931</d>
<d>0.9327</d>
<d>0.9326</d>
<d>0.93</d>
<d>0.9337</d>
<d>0.9305</d>
<d>0.9345</d>
<d>0.9306</d>
<d>0.9325</d>
<d>0.9314</d>
<d>0.9323</d>
<d>0.9306</d>
<d>0.9324</d>
<d>0.9294</d>
<d>0.9315</d>
<d>0.9305</d>
<d>0.9316</d>
<d>0.9294</d>
<d>0.9338</d>
<d>0.9292</d>
<d>0.9348</d>
<d>0.9297</d>
<d>0.9311</d>
<d>0.9301</d>
<d>0.9337</d>
<d>0.9303</d>
<d>0.9307</d>
<d>0.9306</d>
<d>0.9285</d>
<d>0.9311</d>
<d>0.9314</d>
<d>0.9314</d>
<d>0.9283</d>
<d>0.9323</d>
<d>0.9299</d>
</Subcolumn>
</YColumn>
</Table>
<Table ID="Table15" XFormat="numbers" YFormat="replicates" Replicates="1" TableType="XY" EVFormat="AsteriskAfterNumber">
<Title>C215A + DiF</Title>
<RowTitlesColumn Width="84">
<Subcolumn></Subcolumn>
</RowTitlesColumn>
<XColumn Width="108" Subcolumns="1" Decimals="3">
<Title>Temperature [<Font Face="Times New Roman">°</Font>C]</Title>
<Subcolumn>
<d>35.2</d>
<d>35.3</d>
<d>35.5</d>
<d>35.6</d>
<d>35.7</d>
<d>35.9</d>
<d>36</d>
<d>36.1</d>
<d>36.2</d>
<d>36.3</d>
<d>36.3</d>
<d>36.5</d>
<d>36.6</d>
<d>36.7</d>
<d>36.8</d>
<d>36.9</d>
<d>37</d>
<d>37.1</d>
<d>37.2</d>
<d>37.3</d>
<d>37.4</d>
<d>37.5</d>
<d>37.6</d>
<d>37.7</d>
<d>37.8</d>
<d>37.9</d>
<d>38</d>
<d>38.1</d>
<d>38.3</d>
<d>38.3</d>
<d>38.4</d>
<d>38.5</d>
<d>38.6</d>
<d>38.8</d>
<d>38.8</d>
<d>39</d>
<d>39</d>
<d>39.2</d>
<d>39.3</d>
<d>39.3</d>
<d>39.5</d>
<d>39.6</d>
<d>39.7</d>
<d>39.7</d>
<d>39.8</d>
<d>39.9</d>
<d>40</d>
<d>40.1</d>
<d>40.3</d>
<d>40.3</d>
<d>40.5</d>
<d>40.6</d>
<d>40.6</d>
<d>40.8</d>
<d>40.9</d>
<d>40.9</d>
<d>41</d>
<d>41.1</d>
<d>41.3</d>
<d>41.4</d>
<d>41.4</d>
<d>41.5</d>
<d>41.6</d>
<d>41.7</d>
<d>41.8</d>
<d>42</d>
<d>42</d>
<d>42.1</d>
<d>42.2</d>
<d>42.3</d>
<d>42.4</d>
<d>42.6</d>
<d>42.6</d>
<d>42.7</d>
<d>42.8</d>
<d>43</d>
<d>43</d>
<d>43.1</d>
<d>43.2</d>
<d>43.3</d>
<d>43.4</d>
<d>43.5</d>
<d>43.6</d>
<d>43.7</d>
<d>43.8</d>
<d>43.9</d>
<d>44</d>
<d>44.1</d>
<d>44.3</d>
<d>44.3</d>
<d>44.4</d>
<d>44.5</d>
<d>44.6</d>
<d>44.8</d>
<d>44.9</d>
<d>44.9</d>
<d>45</d>
<d>45.2</d>
<d>45.2</d>
<d>45.3</d>
<d>45.4</d>
<d>45.5</d>
<d>45.6</d>
<d>45.7</d>
<d>45.8</d>
<d>45.9</d>
<d>46.1</d>
<d>46.2</d>
<d>46.2</d>
<d>46.4</d>
<d>46.5</d>
<d>46.6</d>
<d>46.7</d>
<d>46.8</d>
<d>46.9</d>
<d>46.9</d>
<d>47.1</d>
<d>47.2</d>
<d>47.2</d>
<d>47.3</d>
<d>47.5</d>
<d>47.6</d>
<d>47.7</d>
<d>47.8</d>
<d>47.9</d>
<d>48</d>
<d>48.1</d>
<d>48.2</d>
<d>48.3</d>
<d>48.4</d>
<d>48.5</d>
<d>48.5</d>
<d>48.7</d>
<d>48.8</d>
<d>48.9</d>
<d>49</d>
<d>49.1</d>
<d>49.2</d>
<d>49.3</d>
<d>49.4</d>
<d>49.5</d>
<d>49.6</d>
<d>49.7</d>
<d>49.8</d>
<d>49.9</d>
<d>50</d>
<d>50.1</d>
<d>50.2</d>
<d>50.3</d>
<d>50.4</d>
<d>50.5</d>
<d>50.6</d>
<d>50.7</d>
<d>50.8</d>
<d>50.9</d>
<d>51</d>
<d>51.1</d>
<d>51.2</d>
<d>51.4</d>
<d>51.4</d>
<d>51.6</d>
<d>51.7</d>
<d>51.7</d>
<d>51.8</d>
<d>52</d>
<d>52</d>
<d>52.2</d>
<d>52.3</d>
<d>52.3</d>
<d>52.5</d>
<d>52.6</d>
<d>52.6</d>
<d>52.7</d>
<d>52.9</d>
<d>53</d>
<d>53</d>
<d>53.1</d>
<d>53.3</d>
<d>53.4</d>
<d>53.5</d>
<d>53.6</d>
<d>53.7</d>
<d>53.8</d>
<d>53.8</d>
<d>54</d>
<d>54.1</d>
<d>54.2</d>
<d>54.3</d>
<d>54.4</d>
<d>54.5</d>
<d>54.6</d>
<d>54.7</d>
<d>54.8</d>
<d>54.9</d>
<d>55</d>
<d>55.1</d>
<d>55.2</d>
<d>55.3</d>
<d>55.4</d>
<d>55.5</d>
<d>55.6</d>
<d>55.7</d>
<d>55.8</d>
<d>55.9</d>
<d>56</d>
<d>56.1</d>
<d>56.2</d>
<d>56.3</d>
<d>56.4</d>
<d>56.5</d>
<d>56.6</d>
<d>56.7</d>
<d>56.8</d>
<d>57</d>
<d>57</d>
<d>57.1</d>
<d>57.2</d>
<d>57.3</d>
<d>57.4</d>
<d>57.6</d>
<d>57.7</d>
<d>57.7</d>
<d>57.8</d>
<d>58</d>
<d>58</d>
<d>58.1</d>
<d>58.2</d>
<d>58.4</d>
<d>58.5</d>
<d>58.6</d>
<d>58.7</d>
<d>58.7</d>
<d>58.9</d>
<d>59</d>
<d>59.1</d>
<d>59.2</d>
<d>59.3</d>
<d>59.4</d>
<d>59.5</d>
<d>59.6</d>
<d>59.7</d>
<d>59.8</d>
<d>59.9</d>
<d>60</d>
<d>60.1</d>
<d>60.2</d>
<d>60.3</d>
<d>60.4</d>
<d>60.5</d>
<d>60.6</d>
<d>60.7</d>
<d>60.8</d>
<d>60.9</d>
<d>61</d>
<d>61.1</d>
<d>61.2</d>
<d>61.3</d>
<d>61.4</d>
<d>61.5</d>
<d>61.6</d>
<d>61.7</d>
<d>61.8</d>
<d>62</d>
<d>62</d>
<d>62.1</d>
<d>62.2</d>
<d>62.3</d>
<d>62.5</d>
<d>62.6</d>
<d>62.7</d>
<d>62.7</d>
<d>62.8</d>
<d>62.9</d>
<d>63.1</d>
<d>63.2</d>
<d>63.3</d>
<d>63.3</d>
<d>63.5</d>
<d>63.6</d>
<d>63.6</d>
<d>63.7</d>
<d>63.9</d>
<d>64</d>
<d>64.1</d>
<d>64.2</d>
<d>64.3</d>
<d>64.3</d>
<d>64.5</d>
<d>64.6</d>
<d>64.7</d>
<d>64.8</d>
<d>64.9</d>
<d>65</d>
<d>65.1</d>
<d>65.2</d>
<d>65.3</d>
<d>65.4</d>
<d>65.5</d>
<d>65.6</d>
<d>65.7</d>
<d>65.8</d>
<d>65.9</d>
<d>66</d>
<d>66.1</d>
<d>66.2</d>
<d>66.3</d>
<d>66.4</d>
<d>66.5</d>
<d>66.6</d>
<d>66.7</d>
<d>66.8</d>
<d>66.9</d>
<d>67</d>
<d>67.1</d>
<d>67.2</d>
<d>67.3</d>
<d>67.4</d>
<d>67.5</d>
<d>67.6</d>
<d>67.7</d>
<d>67.8</d>
<d>67.9</d>
<d>68.1</d>
<d>68.2</d>
<d>68.2</d>
<d>68.3</d>
<d>68.5</d>
<d>68.6</d>
<d>68.6</d>
<d>68.8</d>
<d>68.9</d>
<d>68.9</d>
<d>69.1</d>
<d>69.2</d>
<d>69.3</d>
<d>69.4</d>
<d>69.5</d>
<d>69.5</d>
<d>69.7</d>
<d>69.8</d>
<d>69.9</d>
<d>70</d>
<d>70.1</d>
<d>70.2</d>
<d>70.3</d>
<d>70.4</d>
<d>70.5</d>
<d>70.6</d>
<d>70.7</d>
<d>70.8</d>
<d>70.9</d>
<d>71.1</d>
<d>71.1</d>
<d>71.2</d>
<d>71.3</d>
<d>71.4</d>
<d>71.5</d>
<d>71.6</d>
<d>71.7</d>
<d>71.8</d>
<d>71.9</d>
<d>72</d>
<d>72.1</d>
<d>72.3</d>
<d>72.3</d>
<d>72.4</d>
<d>72.5</d>
<d>72.6</d>
<d>72.7</d>
<d>72.8</d>
<d>73</d>
<d>73.1</d>
<d>73.2</d>
<d>73.2</d>
<d>73.3</d>
<d>73.5</d>
<d>73.6</d>
<d>73.7</d>
<d>73.8</d>
<d>73.9</d>
<d>74</d>
<d>74</d>
<d>74.1</d>
<d>74.3</d>
<d>74.4</d>
<d>74.5</d>
<d>74.6</d>
<d>74.7</d>
<d>74.7</d>
<d>74.9</d>
<d>75</d>
<d>75.1</d>
<d>75.2</d>
<d>75.3</d>
<d>75.4</d>
<d>75.5</d>
<d>75.6</d>
<d>75.7</d>
<d>75.8</d>
<d>75.9</d>
<d>76</d>
<d>76.1</d>
<d>76.2</d>
<d>76.3</d>
<d>76.4</d>
<d>76.5</d>
<d>76.6</d>
<d>76.7</d>
<d>76.9</d>
<d>76.9</d>
<d>77</d>
<d>77.1</d>
<d>77.2</d>
<d>77.3</d>
<d>77.5</d>
<d>77.6</d>
<d>77.7</d>
<d>77.8</d>
<d>77.9</d>
<d>77.9</d>
<d>78.1</d>
<d>78.1</d>
<d>78.2</d>
<d>78.4</d>
<d>78.5</d>
<d>78.5</d>
<d>78.7</d>
<d>78.8</d>
<d>78.9</d>
<d>79</d>
<d>79.1</d>
<d>79.2</d>
<d>79.3</d>
<d>79.4</d>
<d>79.5</d>
<d>79.6</d>
<d>79.7</d>
<d>79.8</d>
<d>79.9</d>
<d>80</d>
<d>80.1</d>
<d>80.2</d>
<d>80.3</d>
<d>80.4</d>
<d>80.5</d>
<d>80.6</d>
<d>80.7</d>
<d>80.8</d>
<d>80.9</d>
<d>81</d>
<d>81.1</d>
<d>81.2</d>
<d>81.3</d>
<d>81.4</d>
<d>81.5</d>
<d>81.6</d>
<d>81.8</d>
<d>81.9</d>
<d>81.9</d>
<d>82</d>
<d>82.2</d>
<d>82.2</d>
<d>82.3</d>
<d>82.5</d>
<d>82.5</d>
<d>82.7</d>
<d>82.7</d>
<d>82.8</d>
<d>82.9</d>
<d>83.1</d>
<d>83.2</d>
<d>83.3</d>
<d>83.4</d>
<d>83.5</d>
<d>83.6</d>
<d>83.7</d>
<d>83.8</d>
<d>83.9</d>
<d>84</d>
<d>84.1</d>
<d>84.2</d>
<d>84.3</d>
<d>84.4</d>
<d>84.5</d>
<d>84.6</d>
<d>84.7</d>
<d>84.8</d>
<d>84.8</d>
<d>85</d>
<d>85.1</d>
<d>85.2</d>
<d>85.3</d>
<d>85.4</d>
<d>85.5</d>
<d>85.6</d>
<d>85.7</d>
<d>85.8</d>
<d>86</d>
<d>86.1</d>
<d>86.1</d>
<d>86.3</d>
<d>86.3</d>
<d>86.5</d>
<d>86.5</d>
<d>86.7</d>
<d>86.8</d>
<d>86.8</d>
<d>86.9</d>
<d>87</d>
<d>87.2</d>
<d>87.3</d>
<d>87.4</d>
<d>87.5</d>
<d>87.6</d>
<d>87.7</d>
<d>87.8</d>
<d>87.9</d>
<d>88</d>
<d>88.1</d>
<d>88.2</d>
<d>88.3</d>
<d>88.4</d>
<d>88.5</d>
<d>88.6</d>
<d>88.7</d>
<d>88.8</d>
<d>88.9</d>
<d>89</d>
<d>89.1</d>
<d>89.2</d>
<d>89.3</d>
<d>89.4</d>
<d>89.5</d>
<d>89.6</d>
<d>89.7</d>
<d>89.8</d>
<d>89.9</d>
<d>90</d>
<d>90.1</d>
<d>90.2</d>
<d>90.3</d>
<d>90.4</d>
<d>90.5</d>
<d>90.6</d>
<d>90.7</d>
<d>90.8</d>
<d>90.9</d>
<d>91.1</d>
<d>91.2</d>
<d>91.2</d>
<d>91.3</d>
<d>91.5</d>
<d>91.6</d>
<d>91.6</d>
<d>91.7</d>
<d>91.9</d>
<d>92</d>
<d>92.1</d>
<d>92.2</d>
<d>92.2</d>
<d>92.4</d>
<d>92.5</d>
<d>92.6</d>
<d>92.7</d>
<d>92.8</d>
<d>92.9</d>
<d>93</d>
<d>93.1</d>
<d>93.2</d>
<d>93.3</d>
<d>93.4</d>
<d>93.5</d>
<d>93.6</d>
<d>93.7</d>
<d>93.8</d>
<d>93.9</d>
<d>94</d>
<d>94.1</d>
<d>94.2</d>
<d>94.3</d>
<d>94.4</d>
<d>94.5</d>
<d>94.6</d>
<d>94.7</d>
<d>94.8</d>
<d>94.9</d>
<d>95</d>
</Subcolumn>
</XColumn>
<XAdvancedColumn Version="1" Width="108" Decimals="3" Subcolumns="1">
<Title>Temperature [<Font Face="Times New Roman">°</Font>C]</Title>
<Subcolumn>
<d>35.2</d>
<d>35.3</d>
<d>35.5</d>
<d>35.6</d>
<d>35.7</d>
<d>35.9</d>
<d>36</d>
<d>36.1</d>
<d>36.2</d>
<d>36.3</d>
<d>36.3</d>
<d>36.5</d>
<d>36.6</d>
<d>36.7</d>
<d>36.8</d>
<d>36.9</d>
<d>37</d>
<d>37.1</d>
<d>37.2</d>
<d>37.3</d>
<d>37.4</d>
<d>37.5</d>
<d>37.6</d>
<d>37.7</d>
<d>37.8</d>
<d>37.9</d>
<d>38</d>
<d>38.1</d>
<d>38.3</d>
<d>38.3</d>
<d>38.4</d>
<d>38.5</d>
<d>38.6</d>
<d>38.8</d>
<d>38.8</d>
<d>39</d>
<d>39</d>
<d>39.2</d>
<d>39.3</d>
<d>39.3</d>
<d>39.5</d>
<d>39.6</d>
<d>39.7</d>
<d>39.7</d>
<d>39.8</d>
<d>39.9</d>
<d>40</d>
<d>40.1</d>
<d>40.3</d>
<d>40.3</d>
<d>40.5</d>
<d>40.6</d>
<d>40.6</d>
<d>40.8</d>
<d>40.9</d>
<d>40.9</d>
<d>41</d>
<d>41.1</d>
<d>41.3</d>
<d>41.4</d>
<d>41.4</d>
<d>41.5</d>
<d>41.6</d>
<d>41.7</d>
<d>41.8</d>
<d>42</d>
<d>42</d>
<d>42.1</d>
<d>42.2</d>
<d>42.3</d>
<d>42.4</d>
<d>42.6</d>
<d>42.6</d>
<d>42.7</d>
<d>42.8</d>
<d>43</d>
<d>43</d>
<d>43.1</d>
<d>43.2</d>
<d>43.3</d>
<d>43.4</d>
<d>43.5</d>
<d>43.6</d>
<d>43.7</d>
<d>43.8</d>
<d>43.9</d>
<d>44</d>
<d>44.1</d>
<d>44.3</d>
<d>44.3</d>
<d>44.4</d>
<d>44.5</d>
<d>44.6</d>
<d>44.8</d>
<d>44.9</d>
<d>44.9</d>
<d>45</d>
<d>45.2</d>
<d>45.2</d>
<d>45.3</d>
<d>45.4</d>
<d>45.5</d>
<d>45.6</d>
<d>45.7</d>
<d>45.8</d>
<d>45.9</d>
<d>46.1</d>
<d>46.2</d>
<d>46.2</d>
<d>46.4</d>
<d>46.5</d>
<d>46.6</d>
<d>46.7</d>
<d>46.8</d>
<d>46.9</d>
<d>46.9</d>
<d>47.1</d>
<d>47.2</d>
<d>47.2</d>
<d>47.3</d>
<d>47.5</d>
<d>47.6</d>
<d>47.7</d>
<d>47.8</d>
<d>47.9</d>
<d>48</d>
<d>48.1</d>
<d>48.2</d>
<d>48.3</d>
<d>48.4</d>
<d>48.5</d>
<d>48.5</d>
<d>48.7</d>
<d>48.8</d>
<d>48.9</d>
<d>49</d>
<d>49.1</d>
<d>49.2</d>
<d>49.3</d>
<d>49.4</d>
<d>49.5</d>
<d>49.6</d>
<d>49.7</d>
<d>49.8</d>
<d>49.9</d>
<d>50</d>
<d>50.1</d>
<d>50.2</d>
<d>50.3</d>
<d>50.4</d>
<d>50.5</d>
<d>50.6</d>
<d>50.7</d>
<d>50.8</d>
<d>50.9</d>
<d>51</d>
<d>51.1</d>
<d>51.2</d>
<d>51.4</d>
<d>51.4</d>
<d>51.6</d>
<d>51.7</d>
<d>51.7</d>
<d>51.8</d>
<d>52</d>
<d>52</d>
<d>52.2</d>
<d>52.3</d>
<d>52.3</d>
<d>52.5</d>
<d>52.6</d>
<d>52.6</d>
<d>52.7</d>
<d>52.9</d>
<d>53</d>
<d>53</d>
<d>53.1</d>
<d>53.3</d>
<d>53.4</d>
<d>53.5</d>
<d>53.6</d>
<d>53.7</d>
<d>53.8</d>
<d>53.8</d>
<d>54</d>
<d>54.1</d>
<d>54.2</d>
<d>54.3</d>
<d>54.4</d>
<d>54.5</d>
<d>54.6</d>
<d>54.7</d>
<d>54.8</d>
<d>54.9</d>
<d>55</d>
<d>55.1</d>
<d>55.2</d>
<d>55.3</d>
<d>55.4</d>
<d>55.5</d>
<d>55.6</d>
<d>55.7</d>
<d>55.8</d>
<d>55.9</d>
<d>56</d>
<d>56.1</d>
<d>56.2</d>
<d>56.3</d>
<d>56.4</d>
<d>56.5</d>
<d>56.6</d>
<d>56.7</d>
<d>56.8</d>
<d>57</d>
<d>57</d>
<d>57.1</d>
<d>57.2</d>
<d>57.3</d>
<d>57.4</d>
<d>57.6</d>
<d>57.7</d>
<d>57.7</d>
<d>57.8</d>
<d>58</d>
<d>58</d>
<d>58.1</d>
<d>58.2</d>
<d>58.4</d>
<d>58.5</d>
<d>58.6</d>
<d>58.7</d>
<d>58.7</d>
<d>58.9</d>
<d>59</d>
<d>59.1</d>
<d>59.2</d>
<d>59.3</d>
<d>59.4</d>
<d>59.5</d>
<d>59.6</d>
<d>59.7</d>
<d>59.8</d>
<d>59.9</d>
<d>60</d>
<d>60.1</d>
<d>60.2</d>
<d>60.3</d>
<d>60.4</d>
<d>60.5</d>
<d>60.6</d>
<d>60.7</d>
<d>60.8</d>
<d>60.9</d>
<d>61</d>
<d>61.1</d>
<d>61.2</d>
<d>61.3</d>
<d>61.4</d>
<d>61.5</d>
<d>61.6</d>
<d>61.7</d>
<d>61.8</d>
<d>62</d>
<d>62</d>
<d>62.1</d>
<d>62.2</d>
<d>62.3</d>
<d>62.5</d>
<d>62.6</d>
<d>62.7</d>
<d>62.7</d>
<d>62.8</d>
<d>62.9</d>
<d>63.1</d>
<d>63.2</d>
<d>63.3</d>
<d>63.3</d>
<d>63.5</d>
<d>63.6</d>
<d>63.6</d>
<d>63.7</d>
<d>63.9</d>
<d>64</d>
<d>64.1</d>
<d>64.2</d>
<d>64.3</d>
<d>64.3</d>
<d>64.5</d>
<d>64.6</d>
<d>64.7</d>
<d>64.8</d>
<d>64.9</d>
<d>65</d>
<d>65.1</d>
<d>65.2</d>
<d>65.3</d>
<d>65.4</d>
<d>65.5</d>
<d>65.6</d>
<d>65.7</d>
<d>65.8</d>
<d>65.9</d>
<d>66</d>
<d>66.1</d>
<d>66.2</d>
<d>66.3</d>
<d>66.4</d>
<d>66.5</d>
<d>66.6</d>
<d>66.7</d>
<d>66.8</d>
<d>66.9</d>
<d>67</d>
<d>67.1</d>
<d>67.2</d>
<d>67.3</d>
<d>67.4</d>
<d>67.5</d>
<d>67.6</d>
<d>67.7</d>
<d>67.8</d>
<d>67.9</d>
<d>68.1</d>
<d>68.2</d>
<d>68.2</d>
<d>68.3</d>
<d>68.5</d>
<d>68.6</d>
<d>68.6</d>
<d>68.8</d>
<d>68.9</d>
<d>68.9</d>
<d>69.1</d>
<d>69.2</d>
<d>69.3</d>
<d>69.4</d>
<d>69.5</d>
<d>69.5</d>
<d>69.7</d>
<d>69.8</d>
<d>69.9</d>
<d>70</d>
<d>70.1</d>
<d>70.2</d>
<d>70.3</d>
<d>70.4</d>
<d>70.5</d>
<d>70.6</d>
<d>70.7</d>
<d>70.8</d>
<d>70.9</d>
<d>71.1</d>
<d>71.1</d>
<d>71.2</d>
<d>71.3</d>
<d>71.4</d>
<d>71.5</d>
<d>71.6</d>
<d>71.7</d>
<d>71.8</d>
<d>71.9</d>
<d>72</d>
<d>72.1</d>
<d>72.3</d>
<d>72.3</d>
<d>72.4</d>
<d>72.5</d>
<d>72.6</d>
<d>72.7</d>
<d>72.8</d>
<d>73</d>
<d>73.1</d>
<d>73.2</d>
<d>73.2</d>
<d>73.3</d>
<d>73.5</d>
<d>73.6</d>
<d>73.7</d>
<d>73.8</d>
<d>73.9</d>
<d>74</d>
<d>74</d>
<d>74.1</d>
<d>74.3</d>
<d>74.4</d>
<d>74.5</d>
<d>74.6</d>
<d>74.7</d>
<d>74.7</d>
<d>74.9</d>
<d>75</d>
<d>75.1</d>
<d>75.2</d>
<d>75.3</d>
<d>75.4</d>
<d>75.5</d>
<d>75.6</d>
<d>75.7</d>
<d>75.8</d>
<d>75.9</d>
<d>76</d>
<d>76.1</d>
<d>76.2</d>
<d>76.3</d>
<d>76.4</d>
<d>76.5</d>
<d>76.6</d>
<d>76.7</d>
<d>76.9</d>
<d>76.9</d>
<d>77</d>
<d>77.1</d>
<d>77.2</d>
<d>77.3</d>
<d>77.5</d>
<d>77.6</d>
<d>77.7</d>
<d>77.8</d>
<d>77.9</d>
<d>77.9</d>
<d>78.1</d>
<d>78.1</d>
<d>78.2</d>
<d>78.4</d>
<d>78.5</d>
<d>78.5</d>
<d>78.7</d>
<d>78.8</d>
<d>78.9</d>
<d>79</d>
<d>79.1</d>
<d>79.2</d>
<d>79.3</d>
<d>79.4</d>
<d>79.5</d>
<d>79.6</d>
<d>79.7</d>
<d>79.8</d>
<d>79.9</d>
<d>80</d>
<d>80.1</d>
<d>80.2</d>
<d>80.3</d>
<d>80.4</d>
<d>80.5</d>
<d>80.6</d>
<d>80.7</d>
<d>80.8</d>
<d>80.9</d>
<d>81</d>
<d>81.1</d>
<d>81.2</d>
<d>81.3</d>
<d>81.4</d>
<d>81.5</d>
<d>81.6</d>
<d>81.8</d>
<d>81.9</d>
<d>81.9</d>
<d>82</d>
<d>82.2</d>
<d>82.2</d>
<d>82.3</d>
<d>82.5</d>
<d>82.5</d>
<d>82.7</d>
<d>82.7</d>
<d>82.8</d>
<d>82.9</d>
<d>83.1</d>
<d>83.2</d>
<d>83.3</d>
<d>83.4</d>
<d>83.5</d>
<d>83.6</d>
<d>83.7</d>
<d>83.8</d>
<d>83.9</d>
<d>84</d>
<d>84.1</d>
<d>84.2</d>
<d>84.3</d>
<d>84.4</d>
<d>84.5</d>
<d>84.6</d>
<d>84.7</d>
<d>84.8</d>
<d>84.8</d>
<d>85</d>
<d>85.1</d>
<d>85.2</d>
<d>85.3</d>
<d>85.4</d>
<d>85.5</d>
<d>85.6</d>
<d>85.7</d>
<d>85.8</d>
<d>86</d>
<d>86.1</d>
<d>86.1</d>
<d>86.3</d>
<d>86.3</d>
<d>86.5</d>
<d>86.5</d>
<d>86.7</d>
<d>86.8</d>
<d>86.8</d>
<d>86.9</d>
<d>87</d>
<d>87.2</d>
<d>87.3</d>
<d>87.4</d>
<d>87.5</d>
<d>87.6</d>
<d>87.7</d>
<d>87.8</d>
<d>87.9</d>
<d>88</d>
<d>88.1</d>
<d>88.2</d>
<d>88.3</d>
<d>88.4</d>
<d>88.5</d>
<d>88.6</d>
<d>88.7</d>
<d>88.8</d>
<d>88.9</d>
<d>89</d>
<d>89.1</d>
<d>89.2</d>
<d>89.3</d>
<d>89.4</d>
<d>89.5</d>
<d>89.6</d>
<d>89.7</d>
<d>89.8</d>
<d>89.9</d>
<d>90</d>
<d>90.1</d>
<d>90.2</d>
<d>90.3</d>
<d>90.4</d>
<d>90.5</d>
<d>90.6</d>
<d>90.7</d>
<d>90.8</d>
<d>90.9</d>
<d>91.1</d>
<d>91.2</d>
<d>91.2</d>
<d>91.3</d>
<d>91.5</d>
<d>91.6</d>
<d>91.6</d>
<d>91.7</d>
<d>91.9</d>
<d>92</d>
<d>92.1</d>
<d>92.2</d>
<d>92.2</d>
<d>92.4</d>
<d>92.5</d>
<d>92.6</d>
<d>92.7</d>
<d>92.8</d>
<d>92.9</d>
<d>93</d>
<d>93.1</d>
<d>93.2</d>
<d>93.3</d>
<d>93.4</d>
<d>93.5</d>
<d>93.6</d>
<d>93.7</d>
<d>93.8</d>
<d>93.9</d>
<d>94</d>
<d>94.1</d>
<d>94.2</d>
<d>94.3</d>
<d>94.4</d>
<d>94.5</d>
<d>94.6</d>
<d>94.7</d>
<d>94.8</d>
<d>94.9</d>
<d>95</d>
</Subcolumn>
</XAdvancedColumn>
<YColumn Width="92" Decimals="7" Subcolumns="1">
<Title>100</Title>
<Subcolumn>
<d>0.6255</d>
<d>0.6251</d>
<d>0.6259</d>
<d>0.6251</d>
<d>0.6244</d>
<d>0.6262</d>
<d>0.6253</d>
<d>0.6258</d>
<d>0.6256</d>
<d>0.6259</d>
<d>0.6262</d>
<d>0.6273</d>
<d>0.6258</d>
<d>0.6251</d>
<d>0.6248</d>
<d>0.6265</d>
<d>0.6272</d>
<d>0.6264</d>
<d>0.6278</d>
<d>0.6259</d>
<d>0.6274</d>
<d>0.6259</d>
<d>0.6283</d>
<d>0.6272</d>
<d>0.6258</d>
<d>0.6272</d>
<d>0.6264</d>
<d>0.6279</d>
<d>0.627</d>
<d>0.6264</d>
<d>0.6273</d>
<d>0.6295</d>
<d>0.6285</d>
<d>0.6275</d>
<d>0.6278</d>
<d>0.6265</d>
<d>0.6281</d>
<d>0.6286</d>
<d>0.6272</d>
<d>0.6277</d>
<d>0.6277</d>
<d>0.6287</d>
<d>0.6268</d>
<d>0.6283</d>
<d>0.6296</d>
<d>0.6292</d>
<d>0.6287</d>
<d>0.6282</d>
<d>0.6277</d>
<d>0.6291</d>
<d>0.6293</d>
<d>0.6283</d>
<d>0.6289</d>
<d>0.6292</d>
<d>0.6284</d>
<d>0.6289</d>
<d>0.63</d>
<d>0.6294</d>
<d>0.6301</d>
<d>0.6299</d>
<d>0.6303</d>
<d>0.6301</d>
<d>0.6307</d>
<d>0.632</d>
<d>0.6296</d>
<d>0.6317</d>
<d>0.631</d>
<d>0.6311</d>
<d>0.631</d>
<d>0.6305</d>
<d>0.6311</d>
<d>0.6324</d>
<d>0.6329</d>
<d>0.6314</d>
<d>0.6309</d>
<d>0.6312</d>
<d>0.6316</d>
<d>0.6316</d>
<d>0.6315</d>
<d>0.6321</d>
<d>0.633</d>
<d>0.6318</d>
<d>0.6313</d>
<d>0.6325</d>
<d>0.6321</d>
<d>0.6323</d>
<d>0.6334</d>
<d>0.6328</d>
<d>0.6329</d>
<d>0.6344</d>
<d>0.6338</d>
<d>0.632</d>
<d>0.6333</d>
<d>0.6335</d>
<d>0.6335</d>
<d>0.6325</d>
<d>0.6354</d>
<d>0.6337</d>
<d>0.6335</d>
<d>0.6342</d>
<d>0.6343</d>
<d>0.6337</d>
<d>0.6348</d>
<d>0.6349</d>
<d>0.6352</d>
<d>0.6355</d>
<d>0.6352</d>
<d>0.6356</d>
<d>0.6357</d>
<d>0.6349</d>
<d>0.6355</d>
<d>0.637</d>
<d>0.6355</d>
<d>0.6348</d>
<d>0.6355</d>
<d>0.637</d>
<d>0.6364</d>
<d>0.6365</d>
<d>0.637</d>
<d>0.6364</d>
<d>0.6353</d>
<d>0.6383</d>
<d>0.6384</d>
<d>0.6355</d>
<d>0.6377</d>
<d>0.6378</d>
<d>0.6397</d>
<d>0.6389</d>
<d>0.6387</d>
<d>0.6407</d>
<d>0.6404</d>
<d>0.64</d>
<d>0.6394</d>
<d>0.6407</d>
<d>0.641</d>
<d>0.6413</d>
<d>0.6392</d>
<d>0.6401</d>
<d>0.6422</d>
<d>0.642</d>
<d>0.642</d>
<d>0.643</d>
<d>0.6417</d>
<d>0.6405</d>
<d>0.6446</d>
<d>0.6427</d>
<d>0.6432</d>
<d>0.6442</d>
<d>0.6442</d>
<d>0.644</d>
<d>0.6449</d>
<d>0.6468</d>
<d>0.646</d>
<d>0.6461</d>
<d>0.6462</d>
<d>0.6465</d>
<d>0.6472</d>
<d>0.6468</d>
<d>0.6473</d>
<d>0.6489</d>
<d>0.65</d>
<d>0.6506</d>
<d>0.6506</d>
<d>0.6494</d>
<d>0.6521</d>
<d>0.6509</d>
<d>0.6528</d>
<d>0.6518</d>
<d>0.654</d>
<d>0.6527</d>
<d>0.6554</d>
<d>0.657</d>
<d>0.655</d>
<d>0.6583</d>
<d>0.6577</d>
<d>0.6585</d>
<d>0.6593</d>
<d>0.6608</d>
<d>0.6617</d>
<d>0.6612</d>
<d>0.664</d>
<d>0.6646</d>
<d>0.6639</d>
<d>0.6659</d>
<d>0.6669</d>
<d>0.6683</d>
<d>0.6705</d>
<d>0.6702</d>
<d>0.6751</d>
<d>0.6762</d>
<d>0.6765</d>
<d>0.6774</d>
<d>0.6792</d>
<d>0.6802</d>
<d>0.6838</d>
<d>0.6836</d>
<d>0.687</d>
<d>0.6893</d>
<d>0.6916</d>
<d>0.6941</d>
<d>0.6957</d>
<d>0.6981</d>
<d>0.7008</d>
<d>0.7023</d>
<d>0.7066</d>
<d>0.7087</d>
<d>0.7132</d>
<d>0.7147</d>
<d>0.7181</d>
<d>0.721</d>
<d>0.723</d>
<d>0.7279</d>
<d>0.7327</d>
<d>0.7349</d>
<d>0.7384</d>
<d>0.7431</d>
<d>0.7442</d>
<d>0.7479</d>
<d>0.7524</d>
<d>0.7567</d>
<d>0.7599</d>
<d>0.7633</d>
<d>0.7701</d>
<d>0.7726</d>
<d>0.7757</d>
<d>0.7803</d>
<d>0.7851</d>
<d>0.79</d>
<d>0.7951</d>
<d>0.7964</d>
<d>0.801</d>
<d>0.8046</d>
<d>0.8098</d>
<d>0.8119</d>
<d>0.8173</d>
<d>0.8212</d>
<d>0.8245</d>
<d>0.8268</d>
<d>0.8305</d>
<d>0.8355</d>
<d>0.8387</d>
<d>0.8409</d>
<d>0.8454</d>
<d>0.8472</d>
<d>0.8513</d>
<d>0.8503</d>
<d>0.8565</d>
<d>0.8588</d>
<d>0.8586</d>
<d>0.8633</d>
<d>0.8654</d>
<d>0.8697</d>
<d>0.8689</d>
<d>0.8696</d>
<d>0.871</d>
<d>0.8745</d>
<d>0.8778</d>
<d>0.8779</d>
<d>0.8803</d>
<d>0.8807</d>
<d>0.8817</d>
<d>0.884</d>
<d>0.8839</d>
<d>0.8856</d>
<d>0.886</d>
<d>0.8875</d>
<d>0.8878</d>
<d>0.8895</d>
<d>0.8922</d>
<d>0.8899</d>
<d>0.8933</d>
<d>0.892</d>
<d>0.8937</d>
<d>0.895</d>
<d>0.8933</d>
<d>0.8954</d>
<d>0.8968</d>
<d>0.8927</d>
<d>0.8954</d>
<d>0.8963</d>
<d>0.8967</d>
<d>0.8975</d>
<d>0.8984</d>
<d>0.8948</d>
<d>0.8991</d>
<d>0.8975</d>
<d>0.8989</d>
<d>0.898</d>
<d>0.8996</d>
<d>0.8981</d>
<d>0.9015</d>
<d>0.8997</d>
<d>0.8988</d>
<d>0.8994</d>
<d>0.8989</d>
<d>0.8991</d>
<d>0.9012</d>
<d>0.8988</d>
<d>0.9021</d>
<d>0.8989</d>
<d>0.9003</d>
<d>0.8993</d>
<d>0.902</d>
<d>0.9009</d>
<d>0.8983</d>
<d>0.9015</d>
<d>0.8974</d>
<d>0.8984</d>
<d>0.9013</d>
<d>0.9</d>
<d>0.9</d>
<d>0.8988</d>
<d>0.8981</d>
<d>0.8955</d>
<d>0.9019</d>
<d>0.897</d>
<d>0.8996</d>
<d>0.8999</d>
<d>0.9008</d>
<d>0.9</d>
<d>0.8978</d>
<d>0.8991</d>
<d>0.9008</d>
<d>0.8996</d>
<d>0.9009</d>
<d>0.8993</d>
<d>0.8998</d>
<d>0.896</d>
<d>0.8994</d>
<d>0.8994</d>
<d>0.8984</d>
<d>0.8992</d>
<d>0.8985</d>
<d>0.8976</d>
<d>0.9002</d>
<d>0.9004</d>
<d>0.9009</d>
<d>0.8986</d>
<d>0.9007</d>
<d>0.8972</d>
<d>0.8984</d>
<d>0.9009</d>
<d>0.8983</d>
<d>0.8986</d>
<d>0.9012</d>
<d>0.8986</d>
<d>0.899</d>
<d>0.8975</d>
<d>0.8989</d>
<d>0.8985</d>
<d>0.8995</d>
<d>0.8983</d>
<d>0.8973</d>
<d>0.9006</d>
<d>0.8992</d>
<d>0.8997</d>
<d>0.898</d>
<d>0.9002</d>
<d>0.8993</d>
<d>0.9003</d>
<d>0.8997</d>
<d>0.8992</d>
<d>0.8981</d>
<d>0.8982</d>
<d>0.8992</d>
<d>0.8993</d>
<d>0.9034</d>
<d>0.8984</d>
<d>0.8984</d>
<d>0.8982</d>
<d>0.8974</d>
<d>0.8983</d>
<d>0.8979</d>
<d>0.8976</d>
<d>0.8987</d>
<d>0.8977</d>
<d>0.8972</d>
<d>0.8978</d>
<d>0.8986</d>
<d>0.8964</d>
<d>0.9001</d>
<d>0.8986</d>
<d>0.8959</d>
<d>0.897</d>
<d>0.8995</d>
<d>0.8992</d>
<d>0.8981</d>
<d>0.8985</d>
<d>0.8997</d>
<d>0.8989</d>
<d>0.8966</d>
<d>0.896</d>
<d>0.8949</d>
<d>0.8991</d>
<d>0.8978</d>
<d>0.8972</d>
<d>0.8957</d>
<d>0.8976</d>
<d>0.8982</d>
<d>0.8976</d>
<d>0.8982</d>
<d>0.8984</d>
<d>0.8985</d>
<d>0.8994</d>
<d>0.8981</d>
<d>0.8985</d>
<d>0.8977</d>
<d>0.8982</d>
<d>0.8986</d>
<d>0.8968</d>
<d>0.8975</d>
<d>0.8968</d>
<d>0.8966</d>
<d>0.8981</d>
<d>0.8976</d>
<d>0.8972</d>
<d>0.9001</d>
<d>0.8974</d>
<d>0.8945</d>
<d>0.8981</d>
<d>0.8976</d>
<d>0.8989</d>
<d>0.8963</d>
<d>0.8992</d>
<d>0.8987</d>
<d>0.8967</d>
<d>0.898</d>
<d>0.896</d>
<d>0.8966</d>
<d>0.8959</d>
<d>0.8962</d>
<d>0.8966</d>
<d>0.8984</d>
<d>0.8976</d>
<d>0.8964</d>
<d>0.8983</d>
<d>0.9001</d>
<d>0.8987</d>
<d>0.8991</d>
<d>0.9009</d>
<d>0.8962</d>
<d>0.8983</d>
<d>0.8987</d>
<d>0.8961</d>
<d>0.8948</d>
<d>0.8946</d>
<d>0.8963</d>
<d>0.8937</d>
<d>0.8969</d>
<d>0.895</d>
<d>0.8951</d>
<d>0.8964</d>
<d>0.8974</d>
<d>0.8976</d>
<d>0.8939</d>
<d>0.897</d>
<d>0.8947</d>
<d>0.8939</d>
<d>0.8958</d>
<d>0.8928</d>
<d>0.8926</d>
<d>0.8922</d>
<d>0.8952</d>
<d>0.8968</d>
<d>0.8984</d>
<d>0.8964</d>
<d>0.8971</d>
<d>0.8962</d>
<d>0.8938</d>
<d>0.8963</d>
<d>0.8981</d>
<d>0.8945</d>
<d>0.8931</d>
<d>0.8964</d>
<d>0.8952</d>
<d>0.8957</d>
<d>0.8935</d>
<d>0.8923</d>
<d>0.8917</d>
<d>0.8942</d>
<d>0.8957</d>
<d>0.8927</d>
<d>0.8948</d>
<d>0.8953</d>
<d>0.8928</d>
<d>0.8946</d>
<d>0.8943</d>
<d>0.8927</d>
<d>0.8932</d>
<d>0.8956</d>
<d>0.8911</d>
<d>0.8923</d>
<d>0.8917</d>
<d>0.8936</d>
<d>0.8955</d>
<d>0.8962</d>
<d>0.8927</d>
<d>0.8935</d>
<d>0.8932</d>
<d>0.8934</d>
<d>0.8944</d>
<d>0.8974</d>
<d>0.8904</d>
<d>0.8941</d>
<d>0.8899</d>
<d>0.8908</d>
<d>0.8952</d>
<d>0.8957</d>
<d>0.892</d>
<d>0.8926</d>
<d>0.891</d>
<d>0.8891</d>
<d>0.8907</d>
<d>0.8912</d>
<d>0.8936</d>
<d>0.8935</d>
<d>0.8916</d>
<d>0.8914</d>
<d>0.8899</d>
<d>0.8918</d>
<d>0.8915</d>
<d>0.8932</d>
<d>0.8912</d>
<d>0.8939</d>
<d>0.8924</d>
<d>0.8904</d>
<d>0.8922</d>
<d>0.892</d>
<d>0.8901</d>
<d>0.8923</d>
<d>0.8938</d>
<d>0.8909</d>
<d>0.8933</d>
<d>0.8915</d>
<d>0.8898</d>
<d>0.8886</d>
<d>0.8924</d>
<d>0.8885</d>
<d>0.8914</d>
<d>0.8907</d>
<d>0.8889</d>
<d>0.8901</d>
<d>0.8879</d>
<d>0.8902</d>
<d>0.892</d>
<d>0.8904</d>
<d>0.8887</d>
<d>0.8894</d>
<d>0.8916</d>
<d>0.8927</d>
<d>0.8896</d>
<d>0.8912</d>
<d>0.89</d>
<d>0.8903</d>
<d>0.8887</d>
<d>0.8881</d>
<d>0.8866</d>
<d>0.889</d>
<d>0.8889</d>
<d>0.89</d>
<d>0.8875</d>
<d>0.8898</d>
<d>0.8883</d>
<d>0.8898</d>
<d>0.8845</d>
<d>0.8841</d>
<d>0.8891</d>
<d>0.8883</d>
<d>0.8914</d>
<d>0.8888</d>
<d>0.889</d>
<d>0.8902</d>
<d>0.8864</d>
<d>0.8895</d>
<d>0.8883</d>
<d>0.8875</d>
<d>0.8857</d>
<d>0.8896</d>
<d>0.8847</d>
<d>0.8868</d>
<d>0.885</d>
<d>0.8861</d>
<d>0.8864</d>
<d>0.8872</d>
<d>0.8878</d>
<d>0.8858</d>
<d>0.8882</d>
</Subcolumn>
</YColumn>
<YColumn Width="92" Decimals="7" Subcolumns="1">
<Title>50</Title>
<Subcolumn>
<d>0.6301</d>
<d>0.629</d>
<d>0.6305</d>
<d>0.6287</d>
<d>0.6287</d>
<d>0.6293</d>
<d>0.6299</d>
<d>0.6287</d>
<d>0.6293</d>
<d>0.6306</d>
<d>0.6288</d>
<d>0.6296</d>
<d>0.6311</d>
<d>0.63</d>
<d>0.6312</d>
<d>0.6303</d>
<d>0.6304</d>
<d>0.6312</d>
<d>0.6307</d>
<d>0.6306</d>
<d>0.6285</d>
<d>0.6311</d>
<d>0.6298</d>
<d>0.6306</d>
<d>0.6323</d>
<d>0.6319</d>
<d>0.6331</d>
<d>0.6309</d>
<d>0.6309</d>
<d>0.6337</d>
<d>0.6317</d>
<d>0.6321</d>
<d>0.631</d>
<d>0.631</d>
<d>0.6323</d>
<d>0.6315</d>
<d>0.6298</d>
<d>0.6344</d>
<d>0.6307</d>
<d>0.6329</d>
<d>0.6324</d>
<d>0.6315</d>
<d>0.6349</d>
<d>0.6327</d>
<d>0.6334</d>
<d>0.6339</d>
<d>0.6328</d>
<d>0.6335</d>
<d>0.6332</d>
<d>0.6344</d>
<d>0.6349</d>
<d>0.6341</d>
<d>0.6331</d>
<d>0.6347</d>
<d>0.6326</d>
<d>0.6345</d>
<d>0.6356</d>
<d>0.6341</d>
<d>0.6352</d>
<d>0.6352</d>
<d>0.6359</d>
<d>0.6362</d>
<d>0.637</d>
<d>0.6353</d>
<d>0.6348</d>
<d>0.6357</d>
<d>0.6356</d>
<d>0.638</d>
<d>0.636</d>
<d>0.6351</d>
<d>0.6355</d>
<d>0.6359</d>
<d>0.6352</d>
<d>0.6354</d>
<d>0.6358</d>
<d>0.6352</d>
<d>0.6363</d>
<d>0.6374</d>
<d>0.6367</d>
<d>0.6366</d>
<d>0.6385</d>
<d>0.6393</d>
<d>0.6371</d>
<d>0.6369</d>
<d>0.6408</d>
<d>0.6344</d>
<d>0.6381</d>
<d>0.6385</d>
<d>0.6379</d>
<d>0.6362</d>
<d>0.6377</d>
<d>0.6381</d>
<d>0.6384</d>
<d>0.6394</d>
<d>0.6398</d>
<d>0.6392</d>
<d>0.636</d>
<d>0.6383</d>
<d>0.6408</d>
<d>0.6408</d>
<d>0.6371</d>
<d>0.6414</d>
<d>0.6402</d>
<d>0.6425</d>
<d>0.6407</d>
<d>0.6407</d>
<d>0.6388</d>
<d>0.6413</d>
<d>0.6426</d>
<d>0.6413</d>
<d>0.6429</d>
<d>0.6395</d>
<d>0.6419</d>
<d>0.6434</d>
<d>0.6414</d>
<d>0.6429</d>
<d>0.6409</d>
<d>0.6439</d>
<d>0.6413</d>
<d>0.6438</d>
<d>0.6428</d>
<d>0.6437</d>
<d>0.6433</d>
<d>0.645</d>
<d>0.6444</d>
<d>0.6449</d>
<d>0.6448</d>
<d>0.6442</d>
<d>0.6462</d>
<d>0.6468</d>
<d>0.6466</d>
<d>0.6471</d>
<d>0.6472</d>
<d>0.6471</d>
<d>0.6472</d>
<d>0.6465</d>
<d>0.6482</d>
<d>0.6491</d>
<d>0.6486</d>
<d>0.6484</d>
<d>0.6482</d>
<d>0.6494</d>
<d>0.6498</d>
<d>0.651</d>
<d>0.6499</d>
<d>0.6501</d>
<d>0.6513</d>
<d>0.6532</d>
<d>0.6535</d>
<d>0.6543</d>
<d>0.6523</d>
<d>0.6539</d>
<d>0.6556</d>
<d>0.6549</d>
<d>0.6549</d>
<d>0.6553</d>
<d>0.6578</d>
<d>0.6575</d>
<d>0.6582</d>
<d>0.6574</d>
<d>0.6612</d>
<d>0.6583</d>
<d>0.6616</d>
<d>0.6607</d>
<d>0.6639</d>
<d>0.6615</d>
<d>0.6632</d>
<d>0.6643</d>
<d>0.6651</d>
<d>0.6677</d>
<d>0.6661</d>
<d>0.6688</d>
<d>0.6703</d>
<d>0.6703</d>
<d>0.6702</d>
<d>0.6734</d>
<d>0.6717</d>
<d>0.6747</d>
<d>0.6754</d>
<d>0.6787</d>
<d>0.6778</d>
<d>0.6796</d>
<d>0.6818</d>
<d>0.6804</d>
<d>0.6844</d>
<d>0.685</d>
<d>0.6845</d>
<d>0.6897</d>
<d>0.6912</d>
<d>0.6943</d>
<d>0.6944</d>
<d>0.6958</d>
<d>0.7006</d>
<d>0.7021</d>
<d>0.7038</d>
<d>0.7023</d>
<d>0.71</d>
<d>0.7093</d>
<d>0.7109</d>
<d>0.7151</d>
<d>0.7132</d>
<d>0.7178</d>
<d>0.722</d>
<d>0.726</d>
<d>0.7264</d>
<d>0.7306</d>
<d>0.7372</d>
<d>0.7364</d>
<d>0.7435</d>
<d>0.747</d>
<d>0.7509</d>
<d>0.7516</d>
<d>0.7569</d>
<d>0.759</d>
<d>0.7652</d>
<d>0.7669</d>
<d>0.7726</d>
<d>0.7762</d>
<d>0.7785</d>
<d>0.7882</d>
<d>0.7885</d>
<d>0.7931</d>
<d>0.7965</d>
<d>0.7988</d>
<d>0.8022</d>
<d>0.8082</d>
<d>0.8135</d>
<d>0.8144</d>
<d>0.8203</d>
<d>0.8237</d>
<d>0.829</d>
<d>0.8321</d>
<d>0.8344</d>
<d>0.8377</d>
<d>0.8425</d>
<d>0.8458</d>
<d>0.8467</d>
<d>0.8506</d>
<d>0.8539</d>
<d>0.8576</d>
<d>0.8569</d>
<d>0.8591</d>
<d>0.8632</d>
<d>0.8659</d>
<d>0.8658</d>
<d>0.8724</d>
<d>0.8731</d>
<d>0.8765</d>
<d>0.8745</d>
<d>0.876</d>
<d>0.8788</d>
<d>0.88</d>
<d>0.8835</d>
<d>0.8831</d>
<d>0.8809</d>
<d>0.8852</d>
<d>0.8839</d>
<d>0.8866</d>
<d>0.8882</d>
<d>0.8907</d>
<d>0.8921</d>
<d>0.89</d>
<d>0.8902</d>
<d>0.894</d>
<d>0.8947</d>
<d>0.892</d>
<d>0.8958</d>
<d>0.8956</d>
<d>0.8973</d>
<d>0.8939</d>
<d>0.8972</d>
<d>0.8963</d>
<d>0.8967</d>
<d>0.8968</d>
<d>0.8952</d>
<d>0.8967</d>
<d>0.8963</d>
<d>0.8955</d>
<d>0.8991</d>
<d>0.8983</d>
<d>0.8968</d>
<d>0.8966</d>
<d>0.9024</d>
<d>0.8992</d>
<d>0.8939</d>
<d>0.8977</d>
<d>0.8964</d>
<d>0.899</d>
<d>0.9005</d>
<d>0.8971</d>
<d>0.9002</d>
<d>0.8988</d>
<d>0.9</d>
<d>0.8985</d>
<d>0.8968</d>
<d>0.8996</d>
<d>0.8977</d>
<d>0.9008</d>
<d>0.898</d>
<d>0.8982</d>
<d>0.8974</d>
<d>0.8986</d>
<d>0.8986</d>
<d>0.9026</d>
<d>0.8992</d>
<d>0.8995</d>
<d>0.897</d>
<d>0.9001</d>
<d>0.9008</d>
<d>0.8991</d>
<d>0.8991</d>
<d>0.9009</d>
<d>0.9001</d>
<d>0.8995</d>
<d>0.8984</d>
<d>0.8981</d>
<d>0.8988</d>
<d>0.8974</d>
<d>0.8977</d>
<d>0.8976</d>
<d>0.9027</d>
<d>0.897</d>
<d>0.8979</d>
<d>0.8989</d>
<d>0.8995</d>
<d>0.8965</d>
<d>0.8983</d>
<d>0.9009</d>
<d>0.8999</d>
<d>0.8973</d>
<d>0.8999</d>
<d>0.9002</d>
<d>0.8959</d>
<d>0.8988</d>
<d>0.8991</d>
<d>0.9015</d>
<d>0.8982</d>
<d>0.8951</d>
<d>0.898</d>
<d>0.8945</d>
<d>0.8986</d>
<d>0.8974</d>
<d>0.9007</d>
<d>0.8987</d>
<d>0.8981</d>
<d>0.8986</d>
<d>0.8988</d>
<d>0.8995</d>
<d>0.8981</d>
<d>0.8986</d>
<d>0.8992</d>
<d>0.8982</d>
<d>0.8988</d>
<d>0.8993</d>
<d>0.8972</d>
<d>0.8946</d>
<d>0.9</d>
<d>0.897</d>
<d>0.8959</d>
<d>0.8991</d>
<d>0.8979</d>
<d>0.9016</d>
<d>0.8998</d>
<d>0.8978</d>
<d>0.9001</d>
<d>0.8981</d>
<d>0.8979</d>
<d>0.8967</d>
<d>0.897</d>
<d>0.8973</d>
<d>0.8966</d>
<d>0.9002</d>
<d>0.8983</d>
<d>0.898</d>
<d>0.9015</d>
<d>0.8992</d>
<d>0.8988</d>
<d>0.9013</d>
<d>0.8971</d>
<d>0.8983</d>
<d>0.8972</d>
<d>0.8995</d>
<d>0.8976</d>
<d>0.8976</d>
<d>0.9008</d>
<d>0.8954</d>
<d>0.8986</d>
<d>0.8975</d>
<d>0.8985</d>
<d>0.8958</d>
<d>0.8993</d>
<d>0.8999</d>
<d>0.8989</d>
<d>0.8977</d>
<d>0.8993</d>
<d>0.8975</d>
<d>0.8997</d>
<d>0.8977</d>
<d>0.8962</d>
<d>0.8949</d>
<d>0.8998</d>
<d>0.8972</d>
<d>0.8941</d>
<d>0.8981</d>
<d>0.8963</d>
<d>0.9011</d>
<d>0.8969</d>
<d>0.8956</d>
<d>0.8956</d>
<d>0.8991</d>
<d>0.8951</d>
<d>0.8943</d>
<d>0.8944</d>
<d>0.8996</d>
<d>0.8973</d>
<d>0.8991</d>
<d>0.8972</d>
<d>0.8983</d>
<d>0.9</d>
<d>0.8958</d>
<d>0.898</d>
<d>0.8987</d>
<d>0.8999</d>
<d>0.8919</d>
<d>0.8981</d>
<d>0.8993</d>
<d>0.8978</d>
<d>0.8967</d>
<d>0.8974</d>
<d>0.8997</d>
<d>0.8973</d>
<d>0.8968</d>
<d>0.896</d>
<d>0.8981</d>
<d>0.8974</d>
<d>0.9003</d>
<d>0.8989</d>
<d>0.8966</d>
<d>0.897</d>
<d>0.8982</d>
<d>0.8962</d>
<d>0.8998</d>
<d>0.8983</d>
<d>0.9008</d>
<d>0.894</d>
<d>0.8974</d>
<d>0.8961</d>
<d>0.8941</d>
<d>0.8979</d>
<d>0.8951</d>
<d>0.8937</d>
<d>0.8991</d>
<d>0.8972</d>
<d>0.8938</d>
<d>0.8903</d>
<d>0.8944</d>
<d>0.8958</d>
<d>0.8949</d>
<d>0.8932</d>
<d>0.8937</d>
<d>0.8944</d>
<d>0.8936</d>
<d>0.8968</d>
<d>0.8976</d>
<d>0.8919</d>
<d>0.8941</d>
<d>0.8995</d>
<d>0.8971</d>
<d>0.8937</d>
<d>0.8949</d>
<d>0.8946</d>
<d>0.897</d>
<d>0.8996</d>
<d>0.8959</d>
<d>0.8956</d>
<d>0.8921</d>
<d>0.8958</d>
<d>0.8927</d>
<d>0.8954</d>
<d>0.895</d>
<d>0.8986</d>
<d>0.8924</d>
<d>0.8957</d>
<d>0.8952</d>
<d>0.8962</d>
<d>0.8964</d>
<d>0.8963</d>
<d>0.8915</d>
<d>0.8986</d>
<d>0.8965</d>
<d>0.8962</d>
<d>0.8933</d>
<d>0.8958</d>
<d>0.8926</d>
<d>0.8951</d>
<d>0.8951</d>
<d>0.8971</d>
<d>0.8939</d>
<d>0.898</d>
<d>0.8922</d>
<d>0.8956</d>
<d>0.8968</d>
<d>0.8948</d>
<d>0.895</d>
<d>0.8978</d>
<d>0.889</d>
<d>0.8969</d>
<d>0.891</d>
<d>0.892</d>
<d>0.894</d>
<d>0.8927</d>
<d>0.8904</d>
<d>0.896</d>
<d>0.8993</d>
<d>0.8897</d>
<d>0.893</d>
<d>0.8947</d>
<d>0.896</d>
<d>0.8911</d>
<d>0.8939</d>
<d>0.8908</d>
<d>0.894</d>
<d>0.8934</d>
<d>0.892</d>
<d>0.891</d>
<d>0.8894</d>
<d>0.892</d>
<d>0.8958</d>
<d>0.8927</d>
<d>0.8941</d>
<d>0.8912</d>
<d>0.8947</d>
<d>0.8902</d>
<d>0.8894</d>
<d>0.8947</d>
<d>0.8952</d>
<d>0.8901</d>
<d>0.8941</d>
<d>0.891</d>
<d>0.8923</d>
<d>0.8924</d>
<d>0.8936</d>
<d>0.895</d>
<d>0.8911</d>
<d>0.8933</d>
<d>0.8905</d>
<d>0.8914</d>
<d>0.8946</d>
<d>0.8918</d>
<d>0.8951</d>
<d>0.8947</d>
<d>0.8942</d>
<d>0.8933</d>
<d>0.8922</d>
<d>0.8943</d>
<d>0.8923</d>
<d>0.889</d>
<d>0.8953</d>
<d>0.8902</d>
<d>0.8939</d>
<d>0.8929</d>
<d>0.8907</d>
<d>0.8939</d>
<d>0.8916</d>
<d>0.8871</d>
<d>0.8932</d>
<d>0.8957</d>
<d>0.8936</d>
<d>0.8916</d>
<d>0.8926</d>
<d>0.8914</d>
<d>0.8898</d>
<d>0.8915</d>
<d>0.8881</d>
<d>0.8919</d>
<d>0.8893</d>
<d>0.8915</d>
<d>0.8909</d>
<d>0.8889</d>
<d>0.8923</d>
<d>0.8899</d>
<d>0.8885</d>
<d>0.8935</d>
<d>0.887</d>
<d>0.8896</d>
<d>0.8892</d>
<d>0.8906</d>
</Subcolumn>
</YColumn>
<YColumn Width="92" Decimals="7" Subcolumns="1">
<Title>25</Title>
<Subcolumn>
<d>0.6438</d>
<d>0.6448</d>
<d>0.6473</d>
<d>0.6474</d>
<d>0.6463</d>
<d>0.6442</d>
<d>0.6466</d>
<d>0.6468</d>
<d>0.6469</d>
<d>0.6475</d>
<d>0.6469</d>
<d>0.6464</d>
<d>0.6463</d>
<d>0.6459</d>
<d>0.6463</d>
<d>0.6465</d>
<d>0.6452</d>
<d>0.6479</d>
<d>0.6463</d>
<d>0.6473</d>
<d>0.6489</d>
<d>0.6456</d>
<d>0.6456</d>
<d>0.6476</d>
<d>0.6484</d>
<d>0.6469</d>
<d>0.6466</d>
<d>0.6477</d>
<d>0.6471</d>
<d>0.6474</d>
<d>0.6477</d>
<d>0.6467</d>
<d>0.6467</d>
<d>0.6469</d>
<d>0.6479</d>
<d>0.6485</d>
<d>0.6488</d>
<d>0.6488</d>
<d>0.6472</d>
<d>0.6513</d>
<d>0.6508</d>
<d>0.6492</d>
<d>0.6497</d>
<d>0.6505</d>
<d>0.6503</d>
<d>0.6501</d>
<d>0.6508</d>
<d>0.65</d>
<d>0.6514</d>
<d>0.6512</d>
<d>0.6502</d>
<d>0.6477</d>
<d>0.652</d>
<d>0.6518</d>
<d>0.6493</d>
<d>0.6511</d>
<d>0.6529</d>
<d>0.6507</d>
<d>0.6546</d>
<d>0.6534</d>
<d>0.6507</d>
<d>0.6518</d>
<d>0.6514</d>
<d>0.6529</d>
<d>0.6514</d>
<d>0.6525</d>
<d>0.6535</d>
<d>0.6523</d>
<d>0.654</d>
<d>0.6515</d>
<d>0.6519</d>
<d>0.6516</d>
<d>0.6524</d>
<d>0.6529</d>
<d>0.6522</d>
<d>0.6544</d>
<d>0.6547</d>
<d>0.6561</d>
<d>0.6544</d>
<d>0.6532</d>
<d>0.6534</d>
<d>0.6554</d>
<d>0.6553</d>
<d>0.6566</d>
<d>0.6575</d>
<d>0.6569</d>
<d>0.6547</d>
<d>0.6563</d>
<d>0.656</d>
<d>0.6563</d>
<d>0.6571</d>
<d>0.658</d>
<d>0.659</d>
<d>0.6572</d>
<d>0.6564</d>
<d>0.6563</d>
<d>0.6587</d>
<d>0.6568</d>
<d>0.6578</d>
<d>0.6591</d>
<d>0.6594</d>
<d>0.6616</d>
<d>0.6592</d>
<d>0.6602</d>
<d>0.6588</d>
<d>0.6609</d>
<d>0.6599</d>
<d>0.6615</d>
<d>0.6598</d>
<d>0.6598</d>
<d>0.6632</d>
<d>0.6632</d>
<d>0.6648</d>
<d>0.6619</d>
<d>0.6626</d>
<d>0.6631</d>
<d>0.6635</d>
<d>0.6626</d>
<d>0.6648</d>
<d>0.6631</d>
<d>0.6665</d>
<d>0.6669</d>
<d>0.667</d>
<d>0.6675</d>
<d>0.67</d>
<d>0.6652</d>
<d>0.6693</d>
<d>0.6679</d>
<d>0.6682</d>
<d>0.6683</d>
<d>0.6672</d>
<d>0.6719</d>
<d>0.6689</d>
<d>0.6678</d>
<d>0.6709</d>
<d>0.672</d>
<d>0.6714</d>
<d>0.6734</d>
<d>0.6733</d>
<d>0.6746</d>
<d>0.6717</d>
<d>0.676</d>
<d>0.6761</d>
<d>0.6771</d>
<d>0.6769</d>
<d>0.6764</d>
<d>0.6771</d>
<d>0.6785</d>
<d>0.6801</d>
<d>0.6807</d>
<d>0.6823</d>
<d>0.682</d>
<d>0.6821</d>
<d>0.6865</d>
<d>0.6822</d>
<d>0.6872</d>
<d>0.6884</d>
<d>0.6888</d>
<d>0.6872</d>
<d>0.6871</d>
<d>0.6898</d>
<d>0.6914</d>
<d>0.6912</d>
<d>0.6922</d>
<d>0.6963</d>
<d>0.6973</d>
<d>0.6968</d>
<d>0.7007</d>
<d>0.7003</d>
<d>0.7032</d>
<d>0.7027</d>
<d>0.7033</d>
<d>0.7044</d>
<d>0.7064</d>
<d>0.7076</d>
<d>0.7118</d>
<d>0.7129</d>
<d>0.7166</d>
<d>0.7175</d>
<d>0.718</d>
<d>0.7229</d>
<d>0.7231</d>
<d>0.7241</d>
<d>0.726</d>
<d>0.7294</d>
<d>0.7322</d>
<d>0.7333</d>
<d>0.7393</d>
<d>0.7368</d>
<d>0.7409</d>
<d>0.7435</d>
<d>0.7413</d>
<d>0.7493</d>
<d>0.7504</d>
<d>0.7574</d>
<d>0.7561</d>
<d>0.7576</d>
<d>0.7635</d>
<d>0.7667</d>
<d>0.768</d>
<d>0.7723</d>
<d>0.7761</d>
<d>0.7788</d>
<d>0.7831</d>
<d>0.7917</d>
<d>0.7915</d>
<d>0.796</d>
<d>0.799</d>
<d>0.8035</d>
<d>0.8067</d>
<d>0.8113</d>
<d>0.8167</d>
<d>0.8194</d>
<d>0.823</d>
<d>0.8244</d>
<d>0.8331</d>
<d>0.836</d>
<d>0.8363</d>
<d>0.8424</d>
<d>0.8471</d>
<d>0.8501</d>
<d>0.8544</d>
<d>0.8561</d>
<d>0.8604</d>
<d>0.8617</d>
<d>0.8649</d>
<d>0.8682</d>
<d>0.8722</d>
<d>0.8761</d>
<d>0.8794</d>
<d>0.8799</d>
<d>0.8821</d>
<d>0.8876</d>
<d>0.8898</d>
<d>0.8891</d>
<d>0.8895</d>
<d>0.8941</d>
<d>0.8965</d>
<d>0.8996</d>
<d>0.8976</d>
<d>0.904</d>
<d>0.9016</d>
<d>0.9051</d>
<d>0.9071</d>
<d>0.9081</d>
<d>0.9085</d>
<d>0.9109</d>
<d>0.9095</d>
<d>0.9131</d>
<d>0.9138</d>
<d>0.9155</d>
<d>0.916</d>
<d>0.916</d>
<d>0.914</d>
<d>0.9171</d>
<d>0.9157</d>
<d>0.9161</d>
<d>0.9192</d>
<d>0.9192</d>
<d>0.9179</d>
<d>0.92</d>
<d>0.9215</d>
<d>0.917</d>
<d>0.9169</d>
<d>0.9227</d>
<d>0.9204</d>
<d>0.9201</d>
<d>0.9213</d>
<d>0.924</d>
<d>0.9204</d>
<d>0.9192</d>
<d>0.9212</d>
<d>0.9208</d>
<d>0.921</d>
<d>0.9242</d>
<d>0.9226</d>
<d>0.9263</d>
<d>0.9209</d>
<d>0.922</d>
<d>0.9208</d>
<d>0.9193</d>
<d>0.9223</d>
<d>0.9211</d>
<d>0.9219</d>
<d>0.9215</d>
<d>0.9224</d>
<d>0.921</d>
<d>0.9182</d>
<d>0.9231</d>
<d>0.9197</d>
<d>0.9233</d>
<d>0.9245</d>
<d>0.9209</d>
<d>0.9199</d>
<d>0.9226</d>
<d>0.9243</d>
<d>0.9147</d>
<d>0.9208</d>
<d>0.921</d>
<d>0.9235</d>
<d>0.9239</d>
<d>0.9215</d>
<d>0.9223</d>
<d>0.9195</d>
<d>0.918</d>
<d>0.9226</d>
<d>0.9225</d>
<d>0.9209</d>
<d>0.9254</d>
<d>0.9212</d>
<d>0.922</d>
<d>0.9235</d>
<d>0.9233</d>
<d>0.9236</d>
<d>0.9217</d>
<d>0.9181</d>
<d>0.9234</d>
<d>0.9174</d>
<d>0.9223</d>
<d>0.9227</d>
<d>0.9214</d>
<d>0.9242</d>
<d>0.9217</d>
<d>0.9233</d>
<d>0.9232</d>
<d>0.9208</d>
<d>0.9217</d>
<d>0.9258</d>
<d>0.9223</d>
<d>0.9223</d>
<d>0.9173</d>
<d>0.9225</d>
<d>0.9214</d>
<d>0.9239</d>
<d>0.9284</d>
<d>0.9197</d>
<d>0.9224</d>
<d>0.9194</d>
<d>0.9205</d>
<d>0.9222</d>
<d>0.9234</d>
<d>0.9229</d>
<d>0.9212</d>
<d>0.9224</d>
<d>0.9225</d>
<d>0.9224</d>
<d>0.9205</d>
<d>0.9216</d>
<d>0.9245</d>
<d>0.9211</d>
<d>0.9269</d>
<d>0.9214</d>
<d>0.9204</d>
<d>0.925</d>
<d>0.9241</d>
<d>0.9205</d>
<d>0.9221</d>
<d>0.9199</d>
<d>0.9221</d>
<d>0.9208</d>
<d>0.9234</d>
<d>0.9241</d>
<d>0.9247</d>
<d>0.9211</d>
<d>0.9175</d>
<d>0.921</d>
<d>0.924</d>
<d>0.9218</d>
<d>0.9228</d>
<d>0.9238</d>
<d>0.9219</d>
<d>0.9236</d>
<d>0.9235</d>
<d>0.9239</d>
<d>0.9213</d>
<d>0.9229</d>
<d>0.9218</d>
<d>0.924</d>
<d>0.9224</d>
<d>0.9212</d>
<d>0.9232</d>
<d>0.9199</d>
<d>0.9236</d>
<d>0.9245</d>
<d>0.924</d>
<d>0.9199</d>
<d>0.9206</d>
<d>0.9246</d>
<d>0.9234</d>
<d>0.9217</d>
<d>0.923</d>
<d>0.925</d>
<d>0.9221</d>
<d>0.9234</d>
<d>0.9219</d>
<d>0.921</d>
<d>0.9222</d>
<d>0.9254</d>
<d>0.923</d>
<d>0.9197</d>
<d>0.9226</d>
<d>0.9227</d>
<d>0.9235</d>
<d>0.9239</d>
<d>0.9244</d>
<d>0.9254</d>
<d>0.9243</d>
<d>0.9236</d>
<d>0.9265</d>
<d>0.9273</d>
<d>0.926</d>
<d>0.9246</d>
<d>0.9251</d>
<d>0.9185</d>
<d>0.9205</d>
<d>0.9226</d>
<d>0.921</d>
<d>0.9222</d>
<d>0.9243</d>
<d>0.9217</d>
<d>0.9222</d>
<d>0.9244</d>
<d>0.924</d>
<d>0.9216</d>
<d>0.9226</d>
<d>0.9231</d>
<d>0.9235</d>
<d>0.9251</d>
<d>0.9264</d>
<d>0.9275</d>
<d>0.9221</d>
<d>0.9189</d>
<d>0.9215</d>
<d>0.9239</d>
<d>0.924</d>
<d>0.922</d>
<d>0.9259</d>
<d>0.9233</d>
<d>0.9251</d>
<d>0.9237</d>
<d>0.9222</d>
<d>0.9228</d>
<d>0.9249</d>
<d>0.9239</d>
<d>0.9232</d>
<d>0.9253</d>
<d>0.92</d>
<d>0.9219</d>
<d>0.9266</d>
<d>0.9232</d>
<d>0.9224</d>
<d>0.9209</d>
<d>0.923</d>
<d>0.9223</d>
<d>0.9252</d>
<d>0.9196</d>
<d>0.9189</d>
<d>0.9219</d>
<d>0.9209</d>
<d>0.9248</d>
<d>0.925</d>
<d>0.9231</d>
<d>0.9229</d>
<d>0.9197</d>
<d>0.92</d>
<d>0.9217</d>
<d>0.9247</d>
<d>0.9253</d>
<d>0.9256</d>
<d>0.9197</d>
<d>0.9243</d>
<d>0.9247</d>
<d>0.9212</d>
<d>0.9241</d>
<d>0.9251</d>
<d>0.9238</d>
<d>0.9222</d>
<d>0.9243</d>
<d>0.9243</d>
<d>0.9204</d>
<d>0.922</d>
<d>0.9234</d>
<d>0.9202</d>
<d>0.9227</d>
<d>0.9205</d>
<d>0.9285</d>
<d>0.9211</d>
<d>0.9216</d>
<d>0.9222</d>
<d>0.9257</d>
<d>0.9206</d>
<d>0.9241</d>
<d>0.9242</d>
<d>0.9206</d>
<d>0.9268</d>
<d>0.9224</d>
<d>0.9227</d>
<d>0.9217</d>
<d>0.9232</d>
<d>0.9235</d>
<d>0.9182</d>
<d>0.9241</d>
<d>0.922</d>
<d>0.9255</d>
<d>0.9266</d>
<d>0.9269</d>
<d>0.9214</d>
<d>0.9251</d>
<d>0.9189</d>
<d>0.9198</d>
<d>0.9208</d>
<d>0.9249</d>
<d>0.9206</d>
<d>0.9223</d>
<d>0.9235</d>
<d>0.9194</d>
<d>0.9206</d>
<d>0.9213</d>
<d>0.9217</d>
<d>0.9224</d>
<d>0.9293</d>
<d>0.924</d>
<d>0.9225</d>
<d>0.9253</d>
<d>0.9179</d>
<d>0.9244</d>
<d>0.922</d>
<d>0.9242</d>
<d>0.92</d>
<d>0.924</d>
<d>0.9259</d>
<d>0.922</d>
<d>0.9247</d>
<d>0.9233</d>
<d>0.9192</d>
<d>0.9219</d>
<d>0.925</d>
<d>0.9191</d>
<d>0.9223</d>
<d>0.9254</d>
<d>0.9209</d>
<d>0.9276</d>
<d>0.9245</d>
<d>0.9221</d>
<d>0.9223</d>
<d>0.9248</d>
<d>0.9216</d>
<d>0.9224</d>
<d>0.9221</d>
<d>0.9238</d>
<d>0.9219</d>
<d>0.9215</d>
<d>0.9224</d>
<d>0.9245</d>
<d>0.924</d>
<d>0.9236</d>
<d>0.9271</d>
<d>0.9241</d>
<d>0.9192</d>
<d>0.9263</d>
<d>0.9206</d>
<d>0.9189</d>
<d>0.9203</d>
<d>0.9243</d>
<d>0.9207</d>
<d>0.9286</d>
<d>0.9195</d>
<d>0.918</d>
<d>0.919</d>
<d>0.9192</d>
<d>0.9183</d>
<d>0.9222</d>
<d>0.9218</d>
<d>0.922</d>
<d>0.922</d>
<d>0.9246</d>
<d>0.9224</d>
<d>0.9201</d>
<d>0.9226</d>
<d>0.9242</d>
<d>0.92</d>
<d>0.925</d>
<d>0.9208</d>
<d>0.9237</d>
<d>0.9245</d>
<d>0.9215</d>
<d>0.9194</d>
</Subcolumn>
</YColumn>
<YColumn Width="92" Decimals="7" Subcolumns="1">
<Title>12.5</Title>
<Subcolumn>
<d>0.6381</d>
<d>0.6395</d>
<d>0.6401</d>
<d>0.6383</d>
<d>0.64</d>
<d>0.64</d>
<d>0.6388</d>
<d>0.6407</d>
<d>0.6389</d>
<d>0.6408</d>
<d>0.6416</d>
<d>0.6401</d>
<d>0.6385</d>
<d>0.6406</d>
<d>0.6395</d>
<d>0.6405</d>
<d>0.6418</d>
<d>0.6392</d>
<d>0.6404</d>
<d>0.6409</d>
<d>0.6395</d>
<d>0.6409</d>
<d>0.64</d>
<d>0.641</d>
<d>0.6401</d>
<d>0.6374</d>
<d>0.6414</d>
<d>0.6402</d>
<d>0.6426</d>
<d>0.6427</d>
<d>0.6407</d>
<d>0.6431</d>
<d>0.6422</d>
<d>0.6426</d>
<d>0.6416</d>
<d>0.6426</d>
<d>0.6425</d>
<d>0.6414</d>
<d>0.6409</d>
<d>0.6419</d>
<d>0.642</d>
<d>0.6435</d>
<d>0.6432</d>
<d>0.6424</d>
<d>0.6442</d>
<d>0.6417</d>
<d>0.6422</d>
<d>0.6428</d>
<d>0.6419</d>
<d>0.6458</d>
<d>0.6453</d>
<d>0.6431</d>
<d>0.6441</d>
<d>0.6454</d>
<d>0.6441</d>
<d>0.6442</d>
<d>0.6436</d>
<d>0.6454</d>
<d>0.6472</d>
<d>0.6456</d>
<d>0.6448</d>
<d>0.6476</d>
<d>0.6454</d>
<d>0.6466</d>
<d>0.6482</d>
<d>0.6463</d>
<d>0.6466</d>
<d>0.6463</d>
<d>0.6488</d>
<d>0.6456</d>
<d>0.6485</d>
<d>0.6469</d>
<d>0.6481</d>
<d>0.6467</d>
<d>0.6498</d>
<d>0.648</d>
<d>0.647</d>
<d>0.651</d>
<d>0.6478</d>
<d>0.6495</d>
<d>0.649</d>
<d>0.6485</d>
<d>0.6502</d>
<d>0.648</d>
<d>0.6509</d>
<d>0.6514</d>
<d>0.6519</d>
<d>0.6508</d>
<d>0.6506</d>
<d>0.6521</d>
<d>0.6509</d>
<d>0.6505</d>
<d>0.6518</d>
<d>0.6521</d>
<d>0.6539</d>
<d>0.6531</d>
<d>0.6546</d>
<d>0.6515</d>
<d>0.6549</d>
<d>0.6537</d>
<d>0.652</d>
<d>0.6557</d>
<d>0.6543</d>
<d>0.6559</d>
<d>0.6516</d>
<d>0.6578</d>
<d>0.6586</d>
<d>0.6572</d>
<d>0.6526</d>
<d>0.6551</d>
<d>0.655</d>
<d>0.6582</d>
<d>0.6604</d>
<d>0.66</d>
<d>0.6585</d>
<d>0.6589</d>
<d>0.6601</d>
<d>0.6618</d>
<d>0.6641</d>
<d>0.6611</d>
<d>0.6626</d>
<d>0.6651</d>
<d>0.6625</d>
<d>0.6646</d>
<d>0.6646</d>
<d>0.6629</d>
<d>0.6659</d>
<d>0.6665</d>
<d>0.6647</d>
<d>0.6644</d>
<d>0.6701</d>
<d>0.6666</d>
<d>0.6709</d>
<d>0.6704</d>
<d>0.6713</d>
<d>0.6713</d>
<d>0.6718</d>
<d>0.6722</d>
<d>0.6735</d>
<d>0.6722</d>
<d>0.6751</d>
<d>0.6781</d>
<d>0.6801</d>
<d>0.6804</d>
<d>0.6793</d>
<d>0.6796</d>
<d>0.6782</d>
<d>0.6812</d>
<d>0.6831</d>
<d>0.6824</d>
<d>0.6866</d>
<d>0.6843</d>
<d>0.6878</d>
<d>0.6893</d>
<d>0.6902</d>
<d>0.6906</d>
<d>0.6904</d>
<d>0.6956</d>
<d>0.6976</d>
<d>0.6968</d>
<d>0.6976</d>
<d>0.7013</d>
<d>0.7017</d>
<d>0.704</d>
<d>0.7034</d>
<d>0.702</d>
<d>0.7083</d>
<d>0.7127</d>
<d>0.7104</d>
<d>0.7097</d>
<d>0.7143</d>
<d>0.7159</d>
<d>0.718</d>
<d>0.719</d>
<d>0.7216</d>
<d>0.7257</d>
<d>0.7249</d>
<d>0.7305</d>
<d>0.7312</d>
<d>0.7338</d>
<d>0.7361</d>
<d>0.7396</d>
<d>0.7429</d>
<d>0.7442</d>
<d>0.7484</d>
<d>0.7506</d>
<d>0.7509</d>
<d>0.7555</d>
<d>0.7608</d>
<d>0.7617</d>
<d>0.7641</d>
<d>0.7691</d>
<d>0.7717</d>
<d>0.7771</d>
<d>0.7749</d>
<d>0.7835</d>
<d>0.7855</d>
<d>0.7898</d>
<d>0.7957</d>
<d>0.7998</d>
<d>0.8035</d>
<d>0.8095</d>
<d>0.8084</d>
<d>0.8114</d>
<d>0.8143</d>
<d>0.8239</d>
<d>0.8261</d>
<d>0.829</d>
<d>0.8332</d>
<d>0.8368</d>
<d>0.8392</d>
<d>0.8458</d>
<d>0.8513</d>
<d>0.85</d>
<d>0.858</d>
<d>0.8621</d>
<d>0.8625</d>
<d>0.8672</d>
<d>0.87</d>
<d>0.8756</d>
<d>0.8746</d>
<d>0.8796</d>
<d>0.8825</d>
<d>0.8836</d>
<d>0.8858</d>
<d>0.8903</d>
<d>0.8917</d>
<d>0.8928</d>
<d>0.8975</d>
<d>0.8995</d>
<d>0.8989</d>
<d>0.9047</d>
<d>0.906</d>
<d>0.9023</d>
<d>0.9082</d>
<d>0.906</d>
<d>0.9072</d>
<d>0.9086</d>
<d>0.9126</d>
<d>0.9132</d>
<d>0.9136</d>
<d>0.914</d>
<d>0.9171</d>
<d>0.9159</d>
<d>0.922</d>
<d>0.9176</d>
<d>0.9172</d>
<d>0.9203</d>
<d>0.9174</d>
<d>0.9234</d>
<d>0.9218</d>
<d>0.9211</d>
<d>0.9212</d>
<d>0.9185</d>
<d>0.9239</d>
<d>0.9206</d>
<d>0.9219</d>
<d>0.9211</d>
<d>0.9215</d>
<d>0.9208</d>
<d>0.9223</d>
<d>0.9238</d>
<d>0.9204</d>
<d>0.9206</d>
<d>0.923</d>
<d>0.9235</d>
<d>0.9216</d>
<d>0.9224</d>
<d>0.9227</d>
<d>0.9287</d>
<d>0.9216</d>
<d>0.9202</d>
<d>0.9237</d>
<d>0.9211</d>
<d>0.9241</d>
<d>0.9239</d>
<d>0.9224</d>
<d>0.9262</d>
<d>0.9254</d>
<d>0.9259</d>
<d>0.9257</d>
<d>0.9232</d>
<d>0.9221</d>
<d>0.9198</d>
<d>0.9205</d>
<d>0.9203</d>
<d>0.9201</d>
<d>0.9243</d>
<d>0.9234</d>
<d>0.9221</d>
<d>0.923</d>
<d>0.9221</d>
<d>0.9206</d>
<d>0.9239</d>
<d>0.92</d>
<d>0.9267</d>
<d>0.9178</d>
<d>0.9234</d>
<d>0.9221</d>
<d>0.9248</d>
<d>0.9235</d>
<d>0.923</d>
<d>0.9231</d>
<d>0.9208</d>
<d>0.9223</d>
<d>0.926</d>
<d>0.9212</d>
<d>0.9242</d>
<d>0.9219</d>
<d>0.9228</d>
<d>0.9231</d>
<d>0.9223</d>
<d>0.9226</d>
<d>0.9243</d>
<d>0.9234</d>
<d>0.9227</d>
<d>0.9215</d>
<d>0.9227</d>
<d>0.9249</d>
<d>0.9218</d>
<d>0.9239</d>
<d>0.9221</d>
<d>0.9245</d>
<d>0.9204</d>
<d>0.9233</d>
<d>0.9247</d>
<d>0.9214</d>
<d>0.923</d>
<d>0.9206</d>
<d>0.9225</d>
<d>0.9232</d>
<d>0.9204</d>
<d>0.9201</d>
<d>0.9229</d>
<d>0.925</d>
<d>0.9228</d>
<d>0.919</d>
<d>0.9241</d>
<d>0.9218</d>
<d>0.9251</d>
<d>0.9243</d>
<d>0.9257</d>
<d>0.9208</d>
<d>0.922</d>
<d>0.9191</d>
<d>0.9264</d>
<d>0.9233</d>
<d>0.9249</d>
<d>0.9205</d>
<d>0.9227</d>
<d>0.9216</d>
<d>0.9223</d>
<d>0.9198</d>
<d>0.9214</d>
<d>0.921</d>
<d>0.9199</d>
<d>0.9231</d>
<d>0.9204</d>
<d>0.9213</d>
<d>0.9191</d>
<d>0.9231</d>
<d>0.9201</d>
<d>0.9219</d>
<d>0.9204</d>
<d>0.9222</d>
<d>0.9248</d>
<d>0.9207</d>
<d>0.9248</d>
<d>0.9236</d>
<d>0.9243</d>
<d>0.9215</d>
<d>0.9259</d>
<d>0.9241</d>
<d>0.9239</d>
<d>0.926</d>
<d>0.9187</d>
<d>0.9199</d>
<d>0.923</d>
<d>0.925</d>
<d>0.923</d>
<d>0.9227</d>
<d>0.9201</d>
<d>0.921</d>
<d>0.9197</d>
<d>0.9215</d>
<d>0.9226</d>
<d>0.9216</d>
<d>0.9236</d>
<d>0.9204</d>
<d>0.918</d>
<d>0.9202</d>
<d>0.926</d>
<d>0.9217</d>
<d>0.9181</d>
<d>0.9232</d>
<d>0.9177</d>
<d>0.9207</d>
<d>0.9239</d>
<d>0.9236</d>
<d>0.92</d>
<d>0.9234</d>
<d>0.9206</d>
<d>0.9258</d>
<d>0.9233</d>
<d>0.9203</d>
<d>0.9198</d>
<d>0.9245</d>
<d>0.9172</d>
<d>0.9239</d>
<d>0.9238</d>
<d>0.9237</d>
<d>0.9201</d>
<d>0.921</d>
<d>0.9247</d>
<d>0.9189</d>
<d>0.9195</d>
<d>0.9203</d>
<d>0.9262</d>
<d>0.9207</d>
<d>0.9219</d>
<d>0.9213</d>
<d>0.9222</d>
<d>0.9234</d>
<d>0.9225</d>
<d>0.9245</d>
<d>0.9241</d>
<d>0.9208</d>
<d>0.9211</d>
<d>0.9252</d>
<d>0.9227</d>
<d>0.9187</d>
<d>0.9184</d>
<d>0.9191</d>
<d>0.9188</d>
<d>0.9216</d>
<d>0.9226</d>
<d>0.9191</d>
<d>0.919</d>
<d>0.9238</d>
<d>0.9207</d>
<d>0.9221</d>
<d>0.9239</d>
<d>0.9234</d>
<d>0.9214</d>
<d>0.9217</d>
<d>0.9188</d>
<d>0.9245</d>
<d>0.9216</d>
<d>0.9203</d>
<d>0.9204</d>
<d>0.9202</d>
<d>0.9236</d>
<d>0.9218</d>
<d>0.9212</d>
<d>0.9216</d>
<d>0.9191</d>
<d>0.9221</d>
<d>0.9232</d>
<d>0.9214</d>
<d>0.9203</d>
<d>0.9207</d>
<d>0.9219</d>
<d>0.9213</d>
<d>0.9171</d>
<d>0.9223</d>
<d>0.9215</d>
<d>0.9221</d>
<d>0.9207</d>
<d>0.9219</d>
<d>0.922</d>
<d>0.9197</d>
<d>0.9179</d>
<d>0.9224</d>
<d>0.9218</d>
<d>0.9216</d>
<d>0.9215</d>
<d>0.9229</d>
<d>0.9231</d>
<d>0.9193</d>
<d>0.9228</d>
<d>0.9223</d>
<d>0.9176</d>
<d>0.9188</d>
<d>0.9201</d>
<d>0.9201</d>
<d>0.922</d>
<d>0.9133</d>
<d>0.9206</d>
<d>0.9234</d>
<d>0.9183</d>
<d>0.9176</d>
<d>0.9226</d>
<d>0.9198</d>
<d>0.9202</d>
<d>0.9209</d>
<d>0.9206</d>
<d>0.9191</d>
<d>0.9183</d>
<d>0.9195</d>
<d>0.9216</d>
<d>0.9214</d>
<d>0.9193</d>
<d>0.9165</d>
<d>0.9201</d>
<d>0.9201</d>
<d>0.9168</d>
<d>0.92</d>
<d>0.9199</d>
<d>0.9179</d>
<d>0.917</d>
<d>0.9212</d>
<d>0.925</d>
<d>0.9198</d>
<d>0.9183</d>
<d>0.9222</d>
<d>0.9196</d>
<d>0.9181</d>
<d>0.9181</d>
<d>0.9201</d>
<d>0.9185</d>
<d>0.9174</d>
<d>0.9161</d>
<d>0.9157</d>
<d>0.9181</d>
<d>0.918</d>
<d>0.921</d>
<d>0.9192</d>
<d>0.9203</d>
<d>0.9227</d>
<d>0.9186</d>
<d>0.9178</d>
<d>0.917</d>
<d>0.9185</d>
<d>0.9179</d>
<d>0.9217</d>
<d>0.9183</d>
<d>0.9163</d>
<d>0.9151</d>
<d>0.9148</d>
<d>0.9196</d>
<d>0.9186</d>
<d>0.92</d>
<d>0.9185</d>
<d>0.9206</d>
<d>0.9238</d>
<d>0.9195</d>
<d>0.9154</d>
<d>0.9213</d>
<d>0.9188</d>
<d>0.914</d>
<d>0.9188</d>
<d>0.9137</d>
<d>0.9179</d>
<d>0.9198</d>
<d>0.9174</d>
<d>0.9156</d>
<d>0.9158</d>
<d>0.9198</d>
<d>0.9182</d>
<d>0.9202</d>
<d>0.9143</d>
<d>0.9182</d>
<d>0.9167</d>
<d>0.9197</d>
<d>0.9191</d>
<d>0.9184</d>
<d>0.9179</d>
<d>0.9186</d>
<d>0.9145</d>
<d>0.919</d>
<d>0.9186</d>
<d>0.9228</d>
<d>0.9177</d>
<d>0.9186</d>
<d>0.9171</d>
<d>0.9166</d>
<d>0.9171</d>
<d>0.9182</d>
<d>0.9214</d>
<d>0.9157</d>
<d>0.9185</d>
<d>0.9203</d>
<d>0.916</d>
<d>0.9108</d>
<d>0.9199</d>
<d>0.9165</d>
<d>0.9212</d>
</Subcolumn>
</YColumn>
<YColumn Width="92" Decimals="7" Subcolumns="1">
<Title>6.25</Title>
<Subcolumn>
<d>0.6889</d>
<d>0.6899</d>
<d>0.6901</d>
<d>0.6896</d>
<d>0.6889</d>
<d>0.6897</d>
<d>0.6889</d>
<d>0.6884</d>
<d>0.6886</d>
<d>0.6904</d>
<d>0.6887</d>
<d>0.6912</d>
<d>0.6884</d>
<d>0.6893</d>
<d>0.6889</d>
<d>0.6894</d>
<d>0.6925</d>
<d>0.6887</d>
<d>0.6907</d>
<d>0.6898</d>
<d>0.6909</d>
<d>0.69</d>
<d>0.6906</d>
<d>0.6923</d>
<d>0.6908</d>
<d>0.6936</d>
<d>0.6918</d>
<d>0.6906</d>
<d>0.6922</d>
<d>0.6936</d>
<d>0.6925</d>
<d>0.6926</d>
<d>0.6932</d>
<d>0.6938</d>
<d>0.6931</d>
<d>0.6944</d>
<d>0.694</d>
<d>0.6931</d>
<d>0.6945</d>
<d>0.6953</d>
<d>0.6949</d>
<d>0.695</d>
<d>0.6954</d>
<d>0.6953</d>
<d>0.697</d>
<d>0.696</d>
<d>0.6952</d>
<d>0.696</d>
<d>0.6969</d>
<d>0.6967</d>
<d>0.6974</d>
<d>0.6961</d>
<d>0.6986</d>
<d>0.6976</d>
<d>0.6983</d>
<d>0.6972</d>
<d>0.6976</d>
<d>0.6994</d>
<d>0.6998</d>
<d>0.7016</d>
<d>0.7001</d>
<d>0.7002</d>
<d>0.6999</d>
<d>0.7016</d>
<d>0.7022</d>
<d>0.7012</d>
<d>0.7028</d>
<d>0.7021</d>
<d>0.7031</d>
<d>0.7036</d>
<d>0.7045</d>
<d>0.7054</d>
<d>0.7038</d>
<d>0.7033</d>
<d>0.7042</d>
<d>0.7051</d>
<d>0.7059</d>
<d>0.7053</d>
<d>0.7072</d>
<d>0.7068</d>
<d>0.7069</d>
<d>0.7089</d>
<d>0.7084</d>
<d>0.7094</d>
<d>0.7091</d>
<d>0.7093</d>
<d>0.713</d>
<d>0.7115</d>
<d>0.7113</d>
<d>0.7115</d>
<d>0.7152</d>
<d>0.7134</d>
<d>0.7142</d>
<d>0.7146</d>
<d>0.7149</d>
<d>0.7152</d>
<d>0.7168</d>
<d>0.7158</d>
<d>0.7198</d>
<d>0.7169</d>
<d>0.7177</d>
<d>0.7185</d>
<d>0.7215</d>
<d>0.721</d>
<d>0.7217</d>
<d>0.7215</d>
<d>0.7239</d>
<d>0.7245</d>
<d>0.7256</d>
<d>0.7239</d>
<d>0.7265</d>
<d>0.7257</d>
<d>0.7296</d>
<d>0.7273</d>
<d>0.7304</d>
<d>0.7305</d>
<d>0.7309</d>
<d>0.7321</d>
<d>0.7323</d>
<d>0.7318</d>
<d>0.7342</d>
<d>0.7366</d>
<d>0.7373</d>
<d>0.7387</d>
<d>0.7387</d>
<d>0.7396</d>
<d>0.7396</d>
<d>0.7445</d>
<d>0.7426</d>
<d>0.7447</d>
<d>0.7448</d>
<d>0.7462</d>
<d>0.746</d>
<d>0.7491</d>
<d>0.7504</d>
<d>0.7475</d>
<d>0.752</d>
<d>0.7539</d>
<d>0.7573</d>
<d>0.7568</d>
<d>0.7563</d>
<d>0.7602</d>
<d>0.7581</d>
<d>0.7636</d>
<d>0.7641</d>
<d>0.7658</d>
<d>0.7658</d>
<d>0.7699</d>
<d>0.7707</d>
<d>0.7697</d>
<d>0.7723</d>
<d>0.7755</d>
<d>0.7763</d>
<d>0.7788</d>
<d>0.7805</d>
<d>0.7823</d>
<d>0.7846</d>
<d>0.7851</d>
<d>0.7865</d>
<d>0.7898</d>
<d>0.7936</d>
<d>0.7917</d>
<d>0.7976</d>
<d>0.7959</d>
<d>0.8004</d>
<d>0.8017</d>
<d>0.8047</d>
<d>0.8037</d>
<d>0.8104</d>
<d>0.8107</d>
<d>0.815</d>
<d>0.8144</d>
<d>0.8196</d>
<d>0.8212</d>
<d>0.8237</d>
<d>0.8268</d>
<d>0.8276</d>
<d>0.8342</d>
<d>0.8354</d>
<d>0.8371</d>
<d>0.8412</d>
<d>0.842</d>
<d>0.8468</d>
<d>0.8477</d>
<d>0.8501</d>
<d>0.8586</d>
<d>0.8582</d>
<d>0.8628</d>
<d>0.8652</d>
<d>0.8673</d>
<d>0.8686</d>
<d>0.8721</d>
<d>0.8763</d>
<d>0.881</d>
<d>0.8798</d>
<d>0.8844</d>
<d>0.8873</d>
<d>0.8875</d>
<d>0.8932</d>
<d>0.8982</d>
<d>0.8992</d>
<d>0.9031</d>
<d>0.9044</d>
<d>0.9068</d>
<d>0.9104</d>
<d>0.9105</d>
<d>0.916</d>
<d>0.9156</d>
<d>0.9219</d>
<d>0.9227</d>
<d>0.9246</d>
<d>0.9305</d>
<d>0.9288</d>
<d>0.9325</d>
<d>0.9361</d>
<d>0.9374</d>
<d>0.9348</d>
<d>0.9373</d>
<d>0.9409</d>
<d>0.9422</d>
<d>0.9446</d>
<d>0.9454</d>
<d>0.9475</d>
<d>0.947</d>
<d>0.9466</d>
<d>0.9475</d>
<d>0.9489</d>
<d>0.9506</d>
<d>0.9521</d>
<d>0.952</d>
<d>0.9528</d>
<d>0.9527</d>
<d>0.9521</d>
<d>0.9551</d>
<d>0.9556</d>
<d>0.9553</d>
<d>0.9543</d>
<d>0.9551</d>
<d>0.9564</d>
<d>0.9574</d>
<d>0.9568</d>
<d>0.9591</d>
<d>0.9548</d>
<d>0.9578</d>
<d>0.9573</d>
<d>0.959</d>
<d>0.9584</d>
<d>0.9554</d>
<d>0.9575</d>
<d>0.9558</d>
<d>0.9572</d>
<d>0.9567</d>
<d>0.9566</d>
<d>0.9581</d>
<d>0.9603</d>
<d>0.9555</d>
<d>0.9576</d>
<d>0.9594</d>
<d>0.9596</d>
<d>0.9568</d>
<d>0.955</d>
<d>0.956</d>
<d>0.9565</d>
<d>0.9541</d>
<d>0.9571</d>
<d>0.9606</d>
<d>0.9549</d>
<d>0.9564</d>
<d>0.955</d>
<d>0.955</d>
<d>0.9569</d>
<d>0.9552</d>
<d>0.9573</d>
<d>0.9571</d>
<d>0.9546</d>
<d>0.9562</d>
<d>0.9569</d>
<d>0.9575</d>
<d>0.9563</d>
<d>0.9529</d>
<d>0.9576</d>
<d>0.956</d>
<d>0.9547</d>
<d>0.9566</d>
<d>0.9572</d>
<d>0.955</d>
<d>0.9568</d>
<d>0.954</d>
<d>0.9562</d>
<d>0.9574</d>
<d>0.9553</d>
<d>0.9554</d>
<d>0.9566</d>
<d>0.959</d>
<d>0.9565</d>
<d>0.957</d>
<d>0.9555</d>
<d>0.9559</d>
<d>0.9586</d>
<d>0.9565</d>
<d>0.9576</d>
<d>0.9558</d>
<d>0.9586</d>
<d>0.9566</d>
<d>0.958</d>
<d>0.9581</d>
<d>0.9602</d>
<d>0.9566</d>
<d>0.9559</d>
<d>0.9553</d>
<d>0.9565</d>
<d>0.9533</d>
<d>0.9546</d>
<d>0.9558</d>
<d>0.9574</d>
<d>0.9554</d>
<d>0.9599</d>
<d>0.9551</d>
<d>0.9553</d>
<d>0.9587</d>
<d>0.9542</d>
<d>0.9599</d>
<d>0.9565</d>
<d>0.9591</d>
<d>0.9574</d>
<d>0.9548</d>
<d>0.9569</d>
<d>0.9565</d>
<d>0.957</d>
<d>0.9559</d>
<d>0.9574</d>
<d>0.9564</d>
<d>0.9582</d>
<d>0.9559</d>
<d>0.956</d>
<d>0.959</d>
<d>0.957</d>
<d>0.9568</d>
<d>0.957</d>
<d>0.9584</d>
<d>0.9545</d>
<d>0.9568</d>
<d>0.9581</d>
<d>0.959</d>
<d>0.9594</d>
<d>0.954</d>
<d>0.9563</d>
<d>0.9577</d>
<d>0.958</d>
<d>0.9578</d>
<d>0.9583</d>
<d>0.9575</d>
<d>0.9567</d>
<d>0.9575</d>
<d>0.9588</d>
<d>0.9585</d>
<d>0.96</d>
<d>0.9607</d>
<d>0.9569</d>
<d>0.9581</d>
<d>0.9564</d>
<d>0.957</d>
<d>0.9567</d>
<d>0.9609</d>
<d>0.9595</d>
<d>0.959</d>
<d>0.9623</d>
<d>0.9577</d>
<d>0.955</d>
<d>0.9591</d>
<d>0.9585</d>
<d>0.9572</d>
<d>0.9588</d>
<d>0.9563</d>
<d>0.9562</d>
<d>0.9577</d>
<d>0.9556</d>
<d>0.9577</d>
<d>0.9547</d>
<d>0.9592</d>
<d>0.9548</d>
<d>0.9559</d>
<d>0.959</d>
<d>0.9577</d>
<d>0.9575</d>
<d>0.9536</d>
<d>0.9556</d>
<d>0.9594</d>
<d>0.9577</d>
<d>0.9592</d>
<d>0.9594</d>
<d>0.9564</d>
<d>0.9572</d>
<d>0.9601</d>
<d>0.958</d>
<d>0.958</d>
<d>0.9572</d>
<d>0.9572</d>
<d>0.9592</d>
<d>0.9605</d>
<d>0.9563</d>
<d>0.9589</d>
<d>0.9559</d>
<d>0.9575</d>
<d>0.9636</d>
<d>0.9602</d>
<d>0.9548</d>
<d>0.9579</d>
<d>0.9586</d>
<d>0.956</d>
<d>0.9594</d>
<d>0.9558</d>
<d>0.9601</d>
<d>0.958</d>
<d>0.9565</d>
<d>0.9585</d>
<d>0.9583</d>
<d>0.9579</d>
<d>0.9604</d>
<d>0.9565</d>
<d>0.9599</d>
<d>0.9583</d>
<d>0.9584</d>
<d>0.959</d>
<d>0.9581</d>
<d>0.9597</d>
<d>0.9573</d>
<d>0.9604</d>
<d>0.957</d>
<d>0.9563</d>
<d>0.9605</d>
<d>0.956</d>
<d>0.9606</d>
<d>0.9584</d>
<d>0.9599</d>
<d>0.9648</d>
<d>0.9602</d>
<d>0.9593</d>
<d>0.9578</d>
<d>0.9594</d>
<d>0.9574</d>
<d>0.9607</d>
<d>0.9625</d>
<d>0.961</d>
<d>0.9608</d>
<d>0.9601</d>
<d>0.961</d>
<d>0.9605</d>
<d>0.9561</d>
<d>0.9595</d>
<d>0.9641</d>
<d>0.9602</d>
<d>0.9584</d>
<d>0.9629</d>
<d>0.9626</d>
<d>0.9603</d>
<d>0.9616</d>
<d>0.9605</d>
<d>0.9589</d>
<d>0.9562</d>
<d>0.9605</d>
<d>0.9639</d>
<d>0.9637</d>
<d>0.9611</d>
<d>0.9594</d>
<d>0.9594</d>
<d>0.9583</d>
<d>0.9582</d>
<d>0.9597</d>
<d>0.9626</d>
<d>0.9636</d>
<d>0.9592</d>
<d>0.9585</d>
<d>0.9607</d>
<d>0.9582</d>
<d>0.9569</d>
<d>0.9596</d>
<d>0.957</d>
<d>0.9608</d>
<d>0.9607</d>
<d>0.9628</d>
<d>0.9612</d>
<d>0.9628</d>
<d>0.9603</d>
<d>0.9594</d>
<d>0.9599</d>
<d>0.9583</d>
<d>0.9563</d>
<d>0.9605</d>
<d>0.9583</d>
<d>0.9601</d>
<d>0.9602</d>
<d>0.9589</d>
<d>0.9617</d>
<d>0.9605</d>
<d>0.9583</d>
<d>0.9574</d>
<d>0.9573</d>
<d>0.9615</d>
<d>0.9614</d>
<d>0.9577</d>
<d>0.9613</d>
<d>0.9573</d>
<d>0.9573</d>
<d>0.958</d>
<d>0.9623</d>
<d>0.9613</d>
<d>0.962</d>
<d>0.9618</d>
<d>0.9607</d>
<d>0.9629</d>
<d>0.9626</d>
<d>0.9577</d>
<d>0.9629</d>
<d>0.9593</d>
<d>0.9603</d>
<d>0.961</d>
<d>0.9614</d>
<d>0.9589</d>
<d>0.9639</d>
<d>0.9605</d>
<d>0.9605</d>
<d>0.9624</d>
<d>0.96</d>
<d>0.9583</d>
<d>0.9633</d>
<d>0.9566</d>
<d>0.9628</d>
<d>0.9582</d>
<d>0.9588</d>
<d>0.9612</d>
<d>0.9602</d>
<d>0.9616</d>
<d>0.9601</d>
<d>0.958</d>
<d>0.9588</d>
<d>0.9659</d>
<d>0.9582</d>
<d>0.9614</d>
<d>0.9615</d>
<d>0.9628</d>
<d>0.9579</d>
<d>0.9628</d>
<d>0.9653</d>
<d>0.9616</d>
<d>0.9644</d>
<d>0.9592</d>
<d>0.9604</d>
<d>0.9631</d>
<d>0.9597</d>
<d>0.9631</d>
<d>0.9616</d>
<d>0.9619</d>
<d>0.9627</d>
<d>0.9612</d>
<d>0.9597</d>
<d>0.9641</d>
<d>0.9617</d>
<d>0.9621</d>
<d>0.9614</d>
<d>0.9606</d>
<d>0.9627</d>
<d>0.9608</d>
<d>0.9624</d>
<d>0.9591</d>
<d>0.9626</d>
<d>0.9613</d>
<d>0.9592</d>
<d>0.9599</d>
<d>0.9583</d>
<d>0.9604</d>
<d>0.9633</d>
<d>0.9609</d>
<d>0.9616</d>
<d>0.9622</d>
<d>0.9617</d>
<d>0.9609</d>
<d>0.9642</d>
<d>0.9641</d>
<d>0.9637</d>
<d>0.9607</d>
<d>0.9625</d>
<d>0.9596</d>
<d>0.9625</d>
<d>0.9618</d>
<d>0.96</d>
<d>0.9622</d>
</Subcolumn>
</YColumn>
<YColumn Width="92" Decimals="4" Subcolumns="1">
<Title>0</Title>
<Subcolumn>
<d>0.7098</d>
<d>0.7129</d>
<d>0.7146</d>
<d>0.7116</d>
<d>0.7124</d>
<d>0.7155</d>
<d>0.7124</d>
<d>0.7176</d>
<d>0.7141</d>
<d>0.715</d>
<d>0.7163</d>
<d>0.7166</d>
<d>0.7141</d>
<d>0.7134</d>
<d>0.7198</d>
<d>0.7165</d>
<d>0.7179</d>
<d>0.7182</d>
<d>0.7176</d>
<d>0.7202</d>
<d>0.7193</d>
<d>0.7205</d>
<d>0.7204</d>
<d>0.7205</d>
<d>0.7216</d>
<d>0.7188</d>
<d>0.7218</d>
<d>0.7223</d>
<d>0.7194</d>
<d>0.7252</d>
<d>0.724</d>
<d>0.7257</d>
<d>0.7233</d>
<d>0.7268</d>
<d>0.7268</d>
<d>0.7269</d>
<d>0.7256</d>
<d>0.7249</d>
<d>0.7257</d>
<d>0.7291</d>
<d>0.7306</d>
<d>0.7286</d>
<d>0.7352</d>
<d>0.7268</d>
<d>0.7313</d>
<d>0.7315</d>
<d>0.7321</d>
<d>0.7329</d>
<d>0.7332</d>
<d>0.7376</d>
<d>0.7362</d>
<d>0.7335</d>
<d>0.7353</d>
<d>0.7375</d>
<d>0.736</d>
<d>0.7386</d>
<d>0.7385</d>
<d>0.7386</d>
<d>0.7418</d>
<d>0.7413</d>
<d>0.7409</d>
<d>0.7411</d>
<d>0.7445</d>
<d>0.7432</d>
<d>0.7419</d>
<d>0.7452</d>
<d>0.7469</d>
<d>0.7447</d>
<d>0.747</d>
<d>0.7445</d>
<d>0.7477</d>
<d>0.7474</d>
<d>0.7466</d>
<d>0.7508</d>
<d>0.7489</d>
<d>0.7536</d>
<d>0.7522</d>
<d>0.7498</d>
<d>0.7521</d>
<d>0.7538</d>
<d>0.7528</d>
<d>0.7531</d>
<d>0.7527</d>
<d>0.7571</d>
<d>0.7547</d>
<d>0.7586</d>
<d>0.7601</d>
<d>0.7584</d>
<d>0.7629</d>
<d>0.759</d>
<d>0.7598</d>
<d>0.7632</d>
<d>0.7635</d>
<d>0.764</d>
<d>0.7648</d>
<d>0.7645</d>
<d>0.7649</d>
<d>0.7674</d>
<d>0.7691</d>
<d>0.7677</d>
<d>0.7688</d>
<d>0.7691</d>
<d>0.7693</d>
<d>0.7719</d>
<d>0.7702</d>
<d>0.7727</d>
<d>0.7757</d>
<d>0.7746</d>
<d>0.7746</d>
<d>0.7775</d>
<d>0.7777</d>
<d>0.7783</d>
<d>0.7793</d>
<d>0.7854</d>
<d>0.7817</d>
<d>0.7823</d>
<d>0.7842</d>
<d>0.7878</d>
<d>0.7884</d>
<d>0.7868</d>
<d>0.7861</d>
<d>0.789</d>
<d>0.7892</d>
<d>0.7946</d>
<d>0.792</d>
<d>0.7966</d>
<d>0.7903</d>
<d>0.7971</d>
<d>0.7956</d>
<d>0.8003</d>
<d>0.798</d>
<d>0.7987</d>
<d>0.8</d>
<d>0.8032</d>
<d>0.8036</d>
<d>0.805</d>
<d>0.8042</d>
<d>0.8095</d>
<d>0.8059</d>
<d>0.8087</d>
<d>0.8116</d>
<d>0.8146</d>
<d>0.8127</d>
<d>0.816</d>
<d>0.8164</d>
<d>0.8141</d>
<d>0.8192</d>
<d>0.8219</d>
<d>0.8204</d>
<d>0.8201</d>
<d>0.8207</d>
<d>0.8258</d>
<d>0.8253</d>
<d>0.826</d>
<d>0.8287</d>
<d>0.8315</d>
<d>0.8305</d>
<d>0.8338</d>
<d>0.833</d>
<d>0.838</d>
<d>0.839</d>
<d>0.839</d>
<d>0.8406</d>
<d>0.8434</d>
<d>0.8417</d>
<d>0.8469</d>
<d>0.8464</d>
<d>0.851</d>
<d>0.8494</d>
<d>0.8487</d>
<d>0.8548</d>
<d>0.8562</d>
<d>0.8574</d>
<d>0.861</d>
<d>0.8623</d>
<d>0.865</d>
<d>0.8645</d>
<d>0.8673</d>
<d>0.8657</d>
<d>0.87</d>
<d>0.8712</d>
<d>0.8767</d>
<d>0.8743</d>
<d>0.8775</d>
<d>0.8824</d>
<d>0.8812</d>
<d>0.8836</d>
<d>0.8868</d>
<d>0.8923</d>
<d>0.8899</d>
<d>0.8926</d>
<d>0.8946</d>
<d>0.8948</d>
<d>0.8973</d>
<d>0.9023</d>
<d>0.9004</d>
<d>0.9005</d>
<d>0.902</d>
<d>0.9068</d>
<d>0.9081</d>
<d>0.9092</d>
<d>0.9095</d>
<d>0.9134</d>
<d>0.9125</d>
<d>0.9135</d>
<d>0.913</d>
<d>0.9203</d>
<d>0.9205</d>
<d>0.9206</d>
<d>0.9212</d>
<d>0.9179</d>
<d>0.9227</d>
<d>0.9241</d>
<d>0.9226</d>
<d>0.9247</d>
<d>0.9245</d>
<d>0.9254</d>
<d>0.9275</d>
<d>0.9269</d>
<d>0.9312</d>
<d>0.9279</d>
<d>0.9269</d>
<d>0.9317</d>
<d>0.93</d>
<d>0.9299</d>
<d>0.9308</d>
<d>0.9291</d>
<d>0.9334</d>
<d>0.9336</d>
<d>0.9314</d>
<d>0.9313</d>
<d>0.9341</d>
<d>0.9337</d>
<d>0.9278</d>
<d>0.9368</d>
<d>0.929</d>
<d>0.934</d>
<d>0.9329</d>
<d>0.9321</d>
<d>0.9336</d>
<d>0.9321</d>
<d>0.9315</d>
<d>0.9343</d>
<d>0.9335</d>
<d>0.9312</d>
<d>0.9319</d>
<d>0.9295</d>
<d>0.9339</d>
<d>0.9344</d>
<d>0.9318</d>
<d>0.9345</d>
<d>0.9308</d>
<d>0.9312</d>
<d>0.9335</d>
<d>0.933</d>
<d>0.9346</d>
<d>0.9304</d>
<d>0.9312</d>
<d>0.9306</d>
<d>0.9326</d>
<d>0.9312</d>
<d>0.9308</d>
<d>0.9345</d>
<d>0.9309</d>
<d>0.9312</d>
<d>0.9307</d>
<d>0.9293</d>
<d>0.929</d>
<d>0.9291</d>
<d>0.9333</d>
<d>0.9265</d>
<d>0.9318</d>
<d>0.9338</d>
<d>0.9314</d>
<d>0.9273</d>
<d>0.9294</d>
<d>0.9318</d>
<d>0.9314</d>
<d>0.9294</d>
<d>0.9303</d>
<d>0.9264</d>
<d>0.9313</d>
<d>0.9327</d>
<d>0.9261</d>
<d>0.9286</d>
<d>0.9303</d>
<d>0.9305</d>
<d>0.9296</d>
<d>0.9285</d>
<d>0.9283</d>
<d>0.9285</d>
<d>0.9308</d>
<d>0.9307</d>
<d>0.9288</d>
<d>0.9307</d>
<d>0.9322</d>
<d>0.9289</d>
<d>0.9305</d>
<d>0.9287</d>
<d>0.9301</d>
<d>0.9289</d>
<d>0.932</d>
<d>0.93</d>
<d>0.926</d>
<d>0.928</d>
<d>0.9297</d>
<d>0.9279</d>
<d>0.9295</d>
<d>0.9301</d>
<d>0.9272</d>
<d>0.9289</d>
<d>0.9299</d>
<d>0.9298</d>
<d>0.9312</d>
<d>0.9303</d>
<d>0.9286</d>
<d>0.9329</d>
<d>0.9276</d>
<d>0.927</d>
<d>0.9328</d>
<d>0.9269</d>
<d>0.9305</d>
<d>0.9316</d>
<d>0.929</d>
<d>0.9313</d>
<d>0.9273</d>
<d>0.9295</d>
<d>0.932</d>
<d>0.9263</d>
<d>0.9304</d>
<d>0.9311</d>
<d>0.9288</d>
<d>0.9287</d>
<d>0.9269</d>
<d>0.9307</d>
<d>0.93</d>
<d>0.9287</d>
<d>0.9272</d>
<d>0.9313</d>
<d>0.9304</d>
<d>0.9287</d>
<d>0.9295</d>
<d>0.9283</d>
<d>0.929</d>
<d>0.9284</d>
<d>0.928</d>
<d>0.9314</d>
<d>0.9294</d>
<d>0.9314</d>
<d>0.9302</d>
<d>0.928</d>
<d>0.9281</d>
<d>0.9296</d>
<d>0.9307</d>
<d>0.9314</d>
<d>0.9289</d>
<d>0.9254</d>
<d>0.9293</d>
<d>0.9279</d>
<d>0.9295</d>
<d>0.9286</d>
<d>0.9262</d>
<d>0.9298</d>
<d>0.9307</d>
<d>0.9265</d>
<d>0.9284</d>
<d>0.9278</d>
<d>0.9326</d>
<d>0.9303</d>
<d>0.9303</d>
<d>0.9288</d>
<d>0.9299</d>
<d>0.9298</d>
<d>0.9287</d>
<d>0.9336</d>
<d>0.9294</d>
<d>0.9264</d>
<d>0.9292</d>
<d>0.9345</d>
<d>0.9287</d>
<d>0.93</d>
<d>0.9316</d>
<d>0.9285</d>
<d>0.9305</d>
<d>0.9319</d>
<d>0.9282</d>
<d>0.9304</d>
<d>0.9312</d>
<d>0.9292</d>
<d>0.9257</d>
<d>0.9291</d>
<d>0.9326</d>
<d>0.9314</d>
<d>0.9298</d>
<d>0.9305</d>
<d>0.9313</d>
<d>0.9271</d>
<d>0.9313</d>
<d>0.9296</d>
<d>0.9295</d>
<d>0.9295</d>
<d>0.9276</d>
<d>0.9315</d>
<d>0.9275</d>
<d>0.9284</d>
<d>0.925</d>
<d>0.9292</d>
<d>0.9315</d>
<d>0.9294</d>
<d>0.9295</d>
<d>0.9276</d>
<d>0.9287</d>
<d>0.9247</d>
<d>0.9339</d>
<d>0.9293</d>
<d>0.929</d>
<d>0.9329</d>
<d>0.9302</d>
<d>0.9279</d>
<d>0.9222</d>
<d>0.9327</d>
<d>0.9289</d>
<d>0.9268</d>
<d>0.9326</d>
<d>0.9254</d>
<d>0.9289</d>
<d>0.929</d>
<d>0.9327</d>
<d>0.9277</d>
<d>0.9328</d>
<d>0.9299</d>
<d>0.9282</d>
<d>0.9305</d>
<d>0.9296</d>
<d>0.9299</d>
<d>0.9281</d>
<d>0.928</d>
<d>0.9305</d>
<d>0.9293</d>
<d>0.9261</d>
<d>0.9284</d>
<d>0.9317</d>
<d>0.93</d>
<d>0.9292</d>
<d>0.9332</d>
<d>0.9323</d>
<d>0.9282</d>
<d>0.9261</d>
<d>0.9296</d>
<d>0.9299</d>
<d>0.9289</d>
<d>0.9305</d>
<d>0.9317</d>
<d>0.9303</d>
<d>0.9288</d>
<d>0.9298</d>
<d>0.9326</d>
<d>0.9297</d>
<d>0.9292</d>
<d>0.9308</d>
<d>0.9283</d>
<d>0.9318</d>
<d>0.9295</d>
<d>0.9291</d>
<d>0.9283</d>
<d>0.9296</d>
<d>0.9273</d>
<d>0.9295</d>
<d>0.9285</d>
<d>0.9289</d>
<d>0.934</d>
<d>0.9295</d>
<d>0.931</d>
<d>0.9328</d>
<d>0.9318</d>
<d>0.9295</d>
<d>0.9239</d>
<d>0.9298</d>
<d>0.9272</d>
<d>0.9293</d>
<d>0.9302</d>
<d>0.9306</d>
<d>0.9319</d>
<d>0.9287</d>
<d>0.9322</d>
<d>0.9311</d>
<d>0.9271</d>
<d>0.925</d>
<d>0.9285</d>
<d>0.9274</d>
<d>0.931</d>
<d>0.9259</d>
<d>0.9325</d>
<d>0.9285</d>
<d>0.9284</d>
<d>0.9291</d>
<d>0.9285</d>
<d>0.9296</d>
<d>0.9282</d>
<d>0.928</d>
<d>0.9286</d>
<d>0.9264</d>
<d>0.9265</d>
<d>0.9313</d>
<d>0.9323</d>
<d>0.9306</d>
<d>0.9268</d>
<d>0.928</d>
<d>0.9327</d>
<d>0.9299</d>
<d>0.9324</d>
<d>0.9287</d>
<d>0.9316</d>
<d>0.9284</d>
<d>0.9298</d>
<d>0.9288</d>
<d>0.9289</d>
<d>0.9299</d>
<d>0.9297</d>
<d>0.9275</d>
<d>0.9293</d>
<d>0.9291</d>
<d>0.9297</d>
<d>0.9281</d>
<d>0.9278</d>
<d>0.929</d>
<d>0.9256</d>
<d>0.9283</d>
<d>0.9282</d>
<d>0.9329</d>
<d>0.9309</d>
<d>0.9289</d>
<d>0.9299</d>
<d>0.9315</d>
<d>0.9289</d>
<d>0.9298</d>
<d>0.9312</d>
<d>0.932</d>
<d>0.9311</d>
<d>0.9285</d>
<d>0.9286</d>
<d>0.9275</d>
<d>0.9288</d>
<d>0.9297</d>
<d>0.931</d>
<d>0.9294</d>
<d>0.9231</d>
<d>0.928</d>
<d>0.9258</d>
<d>0.9253</d>
<d>0.9279</d>
<d>0.9305</d>
<d>0.9255</d>
<d>0.9261</d>
<d>0.933</d>
<d>0.9281</d>
<d>0.9299</d>
<d>0.9283</d>
<d>0.9274</d>
<d>0.928</d>
<d>0.9275</d>
<d>0.9286</d>
<d>0.9279</d>
<d>0.9258</d>
<d>0.9239</d>
<d>0.9243</d>
<d>0.9273</d>
<d>0.9293</d>
<d>0.9238</d>
<d>0.9312</d>
<d>0.9309</d>
<d>0.9236</d>
<d>0.9249</d>
<d>0.9263</d>
<d>0.927</d>
<d>0.9312</d>
<d>0.9298</d>
<d>0.9295</d>
<d>0.9275</d>
<d>0.9248</d>
<d>0.9271</d>
<d>0.9234</d>
<d>0.9318</d>
<d>0.9267</d>
<d>0.9285</d>
<d>0.9251</d>
<d>0.9288</d>
</Subcolumn>
</YColumn>
</Table>
<Table ID="Table17" XFormat="numbers" YFormat="replicates" Replicates="1" TableType="XY" EVFormat="AsteriskAfterNumber">
<Title>C215A + DiF first div</Title>
<RowTitlesColumn Width="84">
<Subcolumn></Subcolumn>
</RowTitlesColumn>
<XColumn Width="108" Subcolumns="1" Decimals="3">
<Title>Temperature [<Font Face="Times New Roman">°</Font>C]</Title>
<Subcolumn>
<d>35.177</d>
<d>35.326</d>
<d>35.475</d>
<d>35.564</d>
<d>35.714</d>
<d>35.863</d>
<d>35.982</d>
<d>36.101</d>
<d>36.157</d>
<d>36.28</d>
<d>36.34</d>
<d>36.489</d>
<d>36.609</d>
<d>36.698</d>
<d>36.817</d>
<d>36.907</d>
<d>36.996</d>
<d>37.116</d>
<d>37.235</d>
<d>37.325</d>
<d>37.444</d>
<d>37.504</d>
<d>37.623</d>
<d>37.713</d>
<d>37.802</d>
<d>37.922</d>
<d>38.041</d>
<d>38.131</d>
<d>38.25</d>
<d>38.34</d>
<d>38.429</d>
<d>38.549</d>
<d>38.638</d>
<d>38.758</d>
<d>38.847</d>
<d>38.967</d>
<d>39.026</d>
<d>39.176</d>
<d>39.265</d>
<d>39.325</d>
<d>39.474</d>
<d>39.564</d>
<d>39.654</d>
<d>39.743</d>
<d>39.833</d>
<d>39.922</d>
<d>40.046</d>
<d>40.131</d>
<d>40.251</d>
<d>40.34</d>
<d>40.46</d>
<d>40.58</d>
<d>40.639</d>
<d>40.759</d>
<d>40.878</d>
<d>40.938</d>
<d>41.028</d>
<d>41.147</d>
<d>41.267</d>
<d>41.36</d>
<d>41.446</d>
<d>41.536</d>
<d>41.625</d>
<d>41.715</d>
<d>41.835</d>
<d>41.954</d>
<d>42.044</d>
<d>42.133</d>
<d>42.223</d>
<d>42.313</d>
<d>42.403</d>
<d>42.552</d>
<d>42.641</d>
<d>42.731</d>
<d>42.791</d>
<d>42.97</d>
<d>43</d>
<d>43.12</d>
<d>43.18</d>
<d>43.299</d>
<d>43.419</d>
<d>43.539</d>
<d>43.628</d>
<d>43.718</d>
<d>43.841</d>
<d>43.927</d>
<d>44.017</d>
<d>44.107</d>
<d>44.256</d>
<d>44.316</d>
<d>44.406</d>
<d>44.496</d>
<d>44.645</d>
<d>44.765</d>
<d>44.855</d>
<d>44.944</d>
<d>45.034</d>
<d>45.158</d>
<d>45.244</d>
<d>45.337</d>
<d>45.427</d>
<d>45.547</d>
<d>45.603</d>
<d>45.722</d>
<d>45.842</d>
<d>45.932</d>
<d>46.051</d>
<d>46.171</d>
<d>46.235</d>
<d>46.381</d>
<d>46.471</d>
<d>46.56</d>
<d>46.71</d>
<d>46.8</d>
<d>46.86</d>
<d>46.949</d>
<d>47.073</d>
<d>47.189</d>
<d>47.249</d>
<d>47.339</d>
<d>47.489</d>
<d>47.608</d>
<d>47.728</d>
<d>47.818</d>
<d>47.878</d>
<d>47.968</d>
<d>48.087</d>
<d>48.207</d>
<d>48.297</d>
<d>48.387</d>
<d>48.477</d>
<d>48.537</d>
<d>48.656</d>
<d>48.776</d>
<d>48.896</d>
<d>49.016</d>
<d>49.136</d>
<d>49.196</d>
<d>49.319</d>
<d>49.405</d>
<d>49.499</d>
<d>49.555</d>
<d>49.709</d>
<d>49.829</d>
<d>49.918</d>
<d>50.034</d>
<d>50.068</d>
<d>50.214</d>
<d>50.304</d>
<d>50.424</d>
<d>50.514</d>
<d>50.634</d>
<d>50.694</d>
<d>50.817</d>
<d>50.904</d>
<d>51.027</d>
<d>51.147</d>
<d>51.203</d>
<d>51.357</d>
<d>51.447</d>
<d>51.563</d>
<d>51.657</d>
<d>51.713</d>
<d>51.833</d>
<d>51.957</d>
<d>52.047</d>
<d>52.166</d>
<d>52.253</d>
<d>52.317</d>
<d>52.466</d>
<d>52.556</d>
<d>52.646</d>
<d>52.736</d>
<d>52.852</d>
<d>52.976</d>
<d>53.036</d>
<d>53.122</d>
<d>53.273</d>
<d>53.366</d>
<d>53.482</d>
<d>53.606</d>
<d>53.662</d>
<d>53.753</d>
<d>53.842</d>
<d>53.992</d>
<d>54.113</d>
<d>54.203</d>
<d>54.292</d>
<d>54.352</d>
<d>54.476</d>
<d>54.593</d>
<d>54.686</d>
<d>54.806</d>
<d>54.866</d>
<d>55.016</d>
<d>55.103</d>
<d>55.197</d>
<d>55.283</d>
<d>55.407</d>
<d>55.523</d>
<d>55.613</d>
<d>55.703</d>
<d>55.793</d>
<d>55.917</d>
<d>56.007</d>
<d>56.093</d>
<d>56.183</d>
<d>56.303</d>
<d>56.427</d>
<d>56.548</d>
<d>56.638</d>
<d>56.728</d>
<d>56.848</d>
<d>56.964</d>
<d>57.024</d>
<d>57.118</d>
<d>57.238</d>
<d>57.328</d>
<d>57.449</d>
<d>57.569</d>
<d>57.659</d>
<d>57.715</d>
<d>57.839</d>
<d>57.955</d>
<d>58.049</d>
<d>58.136</d>
<d>58.226</d>
<d>58.38</d>
<d>58.47</d>
<d>58.59</d>
<d>58.65</d>
<d>58.74</d>
<d>58.891</d>
<d>59.011</d>
<d>59.101</d>
<d>59.161</d>
<d>59.278</d>
<d>59.371</d>
<d>59.462</d>
<d>59.552</d>
<d>59.672</d>
<d>59.792</d>
<d>59.883</d>
<d>59.999</d>
<d>60.089</d>
<d>60.179</d>
<d>60.303</d>
<d>60.394</d>
<d>60.484</d>
<d>60.604</d>
<d>60.664</d>
<d>60.784</d>
<d>60.935</d>
<d>61.025</d>
<d>61.115</d>
<d>61.175</d>
<d>61.325</d>
<d>61.446</d>
<d>61.506</d>
<d>61.626</d>
<d>61.686</d>
<d>61.833</d>
<d>61.957</d>
<d>62.017</d>
<d>62.108</d>
<d>62.198</d>
<d>62.348</d>
<d>62.499</d>
<d>62.559</d>
<d>62.679</d>
<d>62.74</d>
<d>62.83</d>
<d>62.92</d>
<d>63.07</d>
<d>63.161</d>
<d>63.277</d>
<d>63.341</d>
<d>63.462</d>
<d>63.552</d>
<d>63.642</d>
<d>63.729</d>
<d>63.853</d>
<d>63.973</d>
<d>64.09</d>
<d>64.18</d>
<d>64.271</d>
<d>64.335</d>
<d>64.455</d>
<d>64.575</d>
<d>64.666</d>
<d>64.786</d>
<d>64.906</d>
<d>64.967</d>
<d>65.057</d>
<d>65.177</d>
<d>65.294</d>
<d>65.358</d>
<d>65.479</d>
<d>65.629</d>
<d>65.72</d>
<d>65.81</d>
<d>65.93</d>
<d>65.991</d>
<d>66.081</d>
<d>66.198</d>
<d>66.322</d>
<d>66.443</d>
<d>66.533</d>
<d>66.623</d>
<d>66.714</d>
<d>66.804</d>
<d>66.924</d>
<d>67.045</d>
<d>67.105</d>
<d>67.226</d>
<d>67.316</d>
<d>67.437</d>
<d>67.527</d>
<d>67.647</d>
<d>67.708</d>
<d>67.828</d>
<d>67.919</d>
<d>68.07</d>
<d>68.16</d>
<d>68.22</d>
<d>68.341</d>
<d>68.461</d>
<d>68.552</d>
<d>68.642</d>
<d>68.763</d>
<d>68.884</d>
<d>68.944</d>
<d>69.064</d>
<d>69.185</d>
<d>69.275</d>
<d>69.366</d>
<d>69.456</d>
<d>69.517</d>
<d>69.697</d>
<d>69.788</d>
<d>69.909</d>
<d>69.999</d>
<d>70.089</d>
<d>70.15</d>
<d>70.301</d>
<d>70.391</d>
<d>70.482</d>
<d>70.572</d>
<d>70.663</d>
<d>70.753</d>
<d>70.934</d>
<d>71.055</d>
<d>71.145</d>
<d>71.236</d>
<d>71.326</d>
<d>71.417</d>
<d>71.504</d>
<d>71.568</d>
<d>71.688</d>
<d>71.809</d>
<d>71.9</d>
<d>72.02</d>
<d>72.141</d>
<d>72.262</d>
<d>72.322</d>
<d>72.443</d>
<d>72.503</d>
<d>72.563</d>
<d>72.715</d>
<d>72.835</d>
<d>73.016</d>
<d>73.107</d>
<d>73.167</d>
<d>73.228</d>
<d>73.318</d>
<d>73.499</d>
<d>73.59</d>
<d>73.681</d>
<d>73.801</d>
<d>73.892</d>
<d>73.982</d>
<d>74.043</d>
<d>74.133</d>
<d>74.315</d>
<d>74.435</d>
<d>74.496</d>
<d>74.587</d>
<d>74.677</d>
<d>74.741</d>
<d>74.858</d>
<d>74.979</d>
<d>75.1</d>
<d>75.221</d>
<d>75.311</d>
<d>75.402</d>
<d>75.493</d>
<d>75.617</d>
<d>75.704</d>
<d>75.768</d>
<d>75.855</d>
<d>76.006</d>
<d>76.097</d>
<d>76.188</d>
<d>76.339</d>
<d>76.403</d>
<d>76.49</d>
<d>76.611</d>
<d>76.735</d>
<d>76.852</d>
<d>76.913</d>
<d>77.034</d>
<d>77.128</d>
<d>77.215</d>
<d>77.336</d>
<d>77.457</d>
<d>77.578</d>
<d>77.673</d>
<d>77.759</d>
<d>77.854</d>
<d>77.914</d>
<d>78.065</d>
<d>78.122</d>
<d>78.243</d>
<d>78.364</d>
<d>78.485</d>
<d>78.549</d>
<d>78.67</d>
<d>78.818</d>
<d>78.878</d>
<d>78.973</d>
<d>79.06</d>
<d>79.15</d>
<d>79.302</d>
<d>79.423</d>
<d>79.544</d>
<d>79.604</d>
<d>79.725</d>
<d>79.789</d>
<d>79.876</d>
<d>80.028</d>
<d>80.149</d>
<d>80.243</d>
<d>80.334</d>
<d>80.421</d>
<d>80.512</d>
<d>80.572</d>
<d>80.693</d>
<d>80.814</d>
<d>80.905</d>
<d>81.026</d>
<d>81.117</d>
<d>81.242</d>
<d>81.272</d>
<d>81.424</d>
<d>81.511</d>
<d>81.632</d>
<d>81.756</d>
<d>81.908</d>
<d>81.938</d>
<d>82.025</d>
<d>82.177</d>
<d>82.241</d>
<d>82.328</d>
<d>82.453</d>
<d>82.544</d>
<d>82.665</d>
<d>82.725</d>
<d>82.847</d>
<d>82.937</d>
<d>83.059</d>
<d>83.176</d>
<d>83.297</d>
<d>83.358</d>
<d>83.452</d>
<d>83.569</d>
<d>83.691</d>
<d>83.755</d>
<d>83.872</d>
<d>83.993</d>
<d>84.088</d>
<d>84.179</d>
<d>84.3</d>
<d>84.361</d>
<d>84.482</d>
<d>84.634</d>
<d>84.694</d>
<d>84.812</d>
<d>84.842</d>
<d>84.997</d>
<d>85.115</d>
<d>85.206</d>
<d>85.327</d>
<d>85.391</d>
<d>85.509</d>
<d>85.603</d>
<d>85.694</d>
<d>85.812</d>
<d>85.963</d>
<d>86.054</d>
<d>86.119</d>
<d>86.27</d>
<d>86.327</d>
<d>86.452</d>
<d>86.539</d>
<d>86.661</d>
<d>86.755</d>
<d>86.816</d>
<d>86.907</d>
<d>87.028</d>
<d>87.15</d>
<d>87.301</d>
<d>87.362</d>
<d>87.483</d>
<d>87.574</d>
<d>87.665</d>
<d>87.787</d>
<d>87.877</d>
<d>87.968</d>
<d>88.056</d>
<d>88.181</d>
<d>88.268</d>
<d>88.393</d>
<d>88.484</d>
<d>88.575</d>
<d>88.666</d>
<d>88.788</d>
<d>88.879</d>
<d>89.03</d>
<d>89.091</d>
<d>89.212</d>
<d>89.334</d>
<d>89.394</d>
<d>89.486</d>
<d>89.573</d>
<d>89.728</d>
<d>89.819</d>
<d>89.941</d>
<d>90.032</d>
<d>90.123</d>
<d>90.244</d>
<d>90.305</d>
<d>90.396</d>
<d>90.517</d>
<d>90.639</d>
<d>90.73</d>
<d>90.821</d>
<d>90.943</d>
<d>91.091</d>
<d>91.155</d>
<d>91.246</d>
<d>91.337</d>
<d>91.459</d>
<d>91.55</d>
<d>91.641</d>
<d>91.732</d>
<d>91.884</d>
<d>91.975</d>
<d>92.097</d>
<d>92.157</d>
<d>92.248</d>
<d>92.4</d>
<d>92.461</d>
<d>92.583</d>
<d>92.704</d>
<d>92.765</d>
<d>92.886</d>
<d>93.008</d>
<d>93.099</d>
<d>93.19</d>
<d>93.312</d>
<d>93.373</d>
<d>93.524</d>
<d>93.619</d>
<d>93.707</d>
<d>93.798</d>
<d>93.92</d>
<d>93.98</d>
<d>94.102</d>
<d>94.22</d>
<d>94.345</d>
<d>94.406</d>
<d>94.527</d>
<d>94.588</d>
<d>94.74</d>
<d>94.801</d>
<d>94.922</d>
<d>95.044</d>
</Subcolumn>
</XColumn>
<XAdvancedColumn Version="1" Width="108" Decimals="3" Subcolumns="1">
<Title>Temperature [<Font Face="Times New Roman">°</Font>C]</Title>
<Subcolumn>
<d>35.177</d>
<d>35.326</d>
<d>35.475</d>
<d>35.564</d>
<d>35.714</d>
<d>35.863</d>
<d>35.982</d>
<d>36.101</d>
<d>36.157</d>
<d>36.28</d>
<d>36.34</d>
<d>36.489</d>
<d>36.609</d>
<d>36.698</d>
<d>36.817</d>
<d>36.907</d>
<d>36.996</d>
<d>37.116</d>
<d>37.235</d>
<d>37.325</d>
<d>37.444</d>
<d>37.504</d>
<d>37.623</d>
<d>37.713</d>
<d>37.802</d>
<d>37.922</d>
<d>38.041</d>
<d>38.131</d>
<d>38.25</d>
<d>38.34</d>
<d>38.429</d>
<d>38.549</d>
<d>38.638</d>
<d>38.758</d>
<d>38.847</d>
<d>38.967</d>
<d>39.026</d>
<d>39.176</d>
<d>39.265</d>
<d>39.325</d>
<d>39.474</d>
<d>39.564</d>
<d>39.654</d>
<d>39.743</d>
<d>39.833</d>
<d>39.922</d>
<d>40.046</d>
<d>40.131</d>
<d>40.251</d>
<d>40.34</d>
<d>40.46</d>
<d>40.58</d>
<d>40.639</d>
<d>40.759</d>
<d>40.878</d>
<d>40.938</d>
<d>41.028</d>
<d>41.147</d>
<d>41.267</d>
<d>41.36</d>
<d>41.446</d>
<d>41.536</d>
<d>41.625</d>
<d>41.715</d>
<d>41.835</d>
<d>41.954</d>
<d>42.044</d>
<d>42.133</d>
<d>42.223</d>
<d>42.313</d>
<d>42.403</d>
<d>42.552</d>
<d>42.641</d>
<d>42.731</d>
<d>42.791</d>
<d>42.97</d>
<d>43</d>
<d>43.12</d>
<d>43.18</d>
<d>43.299</d>
<d>43.419</d>
<d>43.539</d>
<d>43.628</d>
<d>43.718</d>
<d>43.841</d>
<d>43.927</d>
<d>44.017</d>
<d>44.107</d>
<d>44.256</d>
<d>44.316</d>
<d>44.406</d>
<d>44.496</d>
<d>44.645</d>
<d>44.765</d>
<d>44.855</d>
<d>44.944</d>
<d>45.034</d>
<d>45.158</d>
<d>45.244</d>
<d>45.337</d>
<d>45.427</d>
<d>45.547</d>
<d>45.603</d>
<d>45.722</d>
<d>45.842</d>
<d>45.932</d>
<d>46.051</d>
<d>46.171</d>
<d>46.235</d>
<d>46.381</d>
<d>46.471</d>
<d>46.56</d>
<d>46.71</d>
<d>46.8</d>
<d>46.86</d>
<d>46.949</d>
<d>47.073</d>
<d>47.189</d>
<d>47.249</d>
<d>47.339</d>
<d>47.489</d>
<d>47.608</d>
<d>47.728</d>
<d>47.818</d>
<d>47.878</d>
<d>47.968</d>
<d>48.087</d>
<d>48.207</d>
<d>48.297</d>
<d>48.387</d>
<d>48.477</d>
<d>48.537</d>
<d>48.656</d>
<d>48.776</d>
<d>48.896</d>
<d>49.016</d>
<d>49.136</d>
<d>49.196</d>
<d>49.319</d>
<d>49.405</d>
<d>49.499</d>
<d>49.555</d>
<d>49.709</d>
<d>49.829</d>
<d>49.918</d>
<d>50.034</d>
<d>50.068</d>
<d>50.214</d>
<d>50.304</d>
<d>50.424</d>
<d>50.514</d>
<d>50.634</d>
<d>50.694</d>
<d>50.817</d>
<d>50.904</d>
<d>51.027</d>
<d>51.147</d>
<d>51.203</d>
<d>51.357</d>
<d>51.447</d>
<d>51.563</d>
<d>51.657</d>
<d>51.713</d>
<d>51.833</d>
<d>51.957</d>
<d>52.047</d>
<d>52.166</d>
<d>52.253</d>
<d>52.317</d>
<d>52.466</d>
<d>52.556</d>
<d>52.646</d>
<d>52.736</d>
<d>52.852</d>
<d>52.976</d>
<d>53.036</d>
<d>53.122</d>
<d>53.273</d>
<d>53.366</d>
<d>53.482</d>
<d>53.606</d>
<d>53.662</d>
<d>53.753</d>
<d>53.842</d>
<d>53.992</d>
<d>54.113</d>
<d>54.203</d>
<d>54.292</d>
<d>54.352</d>
<d>54.476</d>
<d>54.593</d>
<d>54.686</d>
<d>54.806</d>
<d>54.866</d>
<d>55.016</d>
<d>55.103</d>
<d>55.197</d>
<d>55.283</d>
<d>55.407</d>
<d>55.523</d>
<d>55.613</d>
<d>55.703</d>
<d>55.793</d>
<d>55.917</d>
<d>56.007</d>
<d>56.093</d>
<d>56.183</d>
<d>56.303</d>
<d>56.427</d>
<d>56.548</d>
<d>56.638</d>
<d>56.728</d>
<d>56.848</d>
<d>56.964</d>
<d>57.024</d>
<d>57.118</d>
<d>57.238</d>
<d>57.328</d>
<d>57.449</d>
<d>57.569</d>
<d>57.659</d>
<d>57.715</d>
<d>57.839</d>
<d>57.955</d>
<d>58.049</d>
<d>58.136</d>
<d>58.226</d>
<d>58.38</d>
<d>58.47</d>
<d>58.59</d>
<d>58.65</d>
<d>58.74</d>
<d>58.891</d>
<d>59.011</d>
<d>59.101</d>
<d>59.161</d>
<d>59.278</d>
<d>59.371</d>
<d>59.462</d>
<d>59.552</d>
<d>59.672</d>
<d>59.792</d>
<d>59.883</d>
<d>59.999</d>
<d>60.089</d>
<d>60.179</d>
<d>60.303</d>
<d>60.394</d>
<d>60.484</d>
<d>60.604</d>
<d>60.664</d>
<d>60.784</d>
<d>60.935</d>
<d>61.025</d>
<d>61.115</d>
<d>61.175</d>
<d>61.325</d>
<d>61.446</d>
<d>61.506</d>
<d>61.626</d>
<d>61.686</d>
<d>61.833</d>
<d>61.957</d>
<d>62.017</d>
<d>62.108</d>
<d>62.198</d>
<d>62.348</d>
<d>62.499</d>
<d>62.559</d>
<d>62.679</d>
<d>62.74</d>
<d>62.83</d>
<d>62.92</d>
<d>63.07</d>
<d>63.161</d>
<d>63.277</d>
<d>63.341</d>
<d>63.462</d>
<d>63.552</d>
<d>63.642</d>
<d>63.729</d>
<d>63.853</d>
<d>63.973</d>
<d>64.09</d>
<d>64.18</d>
<d>64.271</d>
<d>64.335</d>
<d>64.455</d>
<d>64.575</d>
<d>64.666</d>
<d>64.786</d>
<d>64.906</d>
<d>64.967</d>
<d>65.057</d>
<d>65.177</d>
<d>65.294</d>
<d>65.358</d>
<d>65.479</d>
<d>65.629</d>
<d>65.72</d>
<d>65.81</d>
<d>65.93</d>
<d>65.991</d>
<d>66.081</d>
<d>66.198</d>
<d>66.322</d>
<d>66.443</d>
<d>66.533</d>
<d>66.623</d>
<d>66.714</d>
<d>66.804</d>
<d>66.924</d>
<d>67.045</d>
<d>67.105</d>
<d>67.226</d>
<d>67.316</d>
<d>67.437</d>
<d>67.527</d>
<d>67.647</d>
<d>67.708</d>
<d>67.828</d>
<d>67.919</d>
<d>68.07</d>
<d>68.16</d>
<d>68.22</d>
<d>68.341</d>
<d>68.461</d>
<d>68.552</d>
<d>68.642</d>
<d>68.763</d>
<d>68.884</d>
<d>68.944</d>
<d>69.064</d>
<d>69.185</d>
<d>69.275</d>
<d>69.366</d>
<d>69.456</d>
<d>69.517</d>
<d>69.697</d>
<d>69.788</d>
<d>69.909</d>
<d>69.999</d>
<d>70.089</d>
<d>70.15</d>
<d>70.301</d>
<d>70.391</d>
<d>70.482</d>
<d>70.572</d>
<d>70.663</d>
<d>70.753</d>
<d>70.934</d>
<d>71.055</d>
<d>71.145</d>
<d>71.236</d>
<d>71.326</d>
<d>71.417</d>
<d>71.504</d>
<d>71.568</d>
<d>71.688</d>
<d>71.809</d>
<d>71.9</d>
<d>72.02</d>
<d>72.141</d>
<d>72.262</d>
<d>72.322</d>
<d>72.443</d>
<d>72.503</d>
<d>72.563</d>
<d>72.715</d>
<d>72.835</d>
<d>73.016</d>
<d>73.107</d>
<d>73.167</d>
<d>73.228</d>
<d>73.318</d>
<d>73.499</d>
<d>73.59</d>
<d>73.681</d>
<d>73.801</d>
<d>73.892</d>
<d>73.982</d>
<d>74.043</d>
<d>74.133</d>
<d>74.315</d>
<d>74.435</d>
<d>74.496</d>
<d>74.587</d>
<d>74.677</d>
<d>74.741</d>
<d>74.858</d>
<d>74.979</d>
<d>75.1</d>
<d>75.221</d>
<d>75.311</d>
<d>75.402</d>
<d>75.493</d>
<d>75.617</d>
<d>75.704</d>
<d>75.768</d>
<d>75.855</d>
<d>76.006</d>
<d>76.097</d>
<d>76.188</d>
<d>76.339</d>
<d>76.403</d>
<d>76.49</d>
<d>76.611</d>
<d>76.735</d>
<d>76.852</d>
<d>76.913</d>
<d>77.034</d>
<d>77.128</d>
<d>77.215</d>
<d>77.336</d>
<d>77.457</d>
<d>77.578</d>
<d>77.673</d>
<d>77.759</d>
<d>77.854</d>
<d>77.914</d>
<d>78.065</d>
<d>78.122</d>
<d>78.243</d>
<d>78.364</d>
<d>78.485</d>
<d>78.549</d>
<d>78.67</d>
<d>78.818</d>
<d>78.878</d>
<d>78.973</d>
<d>79.06</d>
<d>79.15</d>
<d>79.302</d>
<d>79.423</d>
<d>79.544</d>
<d>79.604</d>
<d>79.725</d>
<d>79.789</d>
<d>79.876</d>
<d>80.028</d>
<d>80.149</d>
<d>80.243</d>
<d>80.334</d>
<d>80.421</d>
<d>80.512</d>
<d>80.572</d>
<d>80.693</d>
<d>80.814</d>
<d>80.905</d>
<d>81.026</d>
<d>81.117</d>
<d>81.242</d>
<d>81.272</d>
<d>81.424</d>
<d>81.511</d>
<d>81.632</d>
<d>81.756</d>
<d>81.908</d>
<d>81.938</d>
<d>82.025</d>
<d>82.177</d>
<d>82.241</d>
<d>82.328</d>
<d>82.453</d>
<d>82.544</d>
<d>82.665</d>
<d>82.725</d>
<d>82.847</d>
<d>82.937</d>
<d>83.059</d>
<d>83.176</d>
<d>83.297</d>
<d>83.358</d>
<d>83.452</d>
<d>83.569</d>
<d>83.691</d>
<d>83.755</d>
<d>83.872</d>
<d>83.993</d>
<d>84.088</d>
<d>84.179</d>
<d>84.3</d>
<d>84.361</d>
<d>84.482</d>
<d>84.634</d>
<d>84.694</d>
<d>84.812</d>
<d>84.842</d>
<d>84.997</d>
<d>85.115</d>
<d>85.206</d>
<d>85.327</d>
<d>85.391</d>
<d>85.509</d>
<d>85.603</d>
<d>85.694</d>
<d>85.812</d>
<d>85.963</d>
<d>86.054</d>
<d>86.119</d>
<d>86.27</d>
<d>86.327</d>
<d>86.452</d>
<d>86.539</d>
<d>86.661</d>
<d>86.755</d>
<d>86.816</d>
<d>86.907</d>
<d>87.028</d>
<d>87.15</d>
<d>87.301</d>
<d>87.362</d>
<d>87.483</d>
<d>87.574</d>
<d>87.665</d>
<d>87.787</d>
<d>87.877</d>
<d>87.968</d>
<d>88.056</d>
<d>88.181</d>
<d>88.268</d>
<d>88.393</d>
<d>88.484</d>
<d>88.575</d>
<d>88.666</d>
<d>88.788</d>
<d>88.879</d>
<d>89.03</d>
<d>89.091</d>
<d>89.212</d>
<d>89.334</d>
<d>89.394</d>
<d>89.486</d>
<d>89.573</d>
<d>89.728</d>
<d>89.819</d>
<d>89.941</d>
<d>90.032</d>
<d>90.123</d>
<d>90.244</d>
<d>90.305</d>
<d>90.396</d>
<d>90.517</d>
<d>90.639</d>
<d>90.73</d>
<d>90.821</d>
<d>90.943</d>
<d>91.091</d>
<d>91.155</d>
<d>91.246</d>
<d>91.337</d>
<d>91.459</d>
<d>91.55</d>
<d>91.641</d>
<d>91.732</d>
<d>91.884</d>
<d>91.975</d>
<d>92.097</d>
<d>92.157</d>
<d>92.248</d>
<d>92.4</d>
<d>92.461</d>
<d>92.583</d>
<d>92.704</d>
<d>92.765</d>
<d>92.886</d>
<d>93.008</d>
<d>93.099</d>
<d>93.19</d>
<d>93.312</d>
<d>93.373</d>
<d>93.524</d>
<d>93.619</d>
<d>93.707</d>
<d>93.798</d>
<d>93.92</d>
<d>93.98</d>
<d>94.102</d>
<d>94.22</d>
<d>94.345</d>
<d>94.406</d>
<d>94.527</d>
<d>94.588</d>
<d>94.74</d>
<d>94.801</d>
<d>94.922</d>
<d>95.044</d>
</Subcolumn>
</XAdvancedColumn>
<YColumn Width="92" Decimals="7" Subcolumns="1">
<Title>100</Title>
<Subcolumn>
<d>0.0007</d>
<d>0.0007</d>
<d>0.0007</d>
<d>0.0007</d>
<d>0.0007</d>
<d>0.0007</d>
<d>0.0007</d>
<d>0.0007</d>
<d>0.0007</d>
<d>0.0007</d>
<d>0.0007</d>
<d>0.0007</d>
<d>0.0007</d>
<d>0.0007</d>
<d>0.0007</d>
<d>0.0007</d>
<d>0.0007</d>
<d>0.0007</d>
<d>0.0007</d>
<d>0.0007</d>
<d>0.0007</d>
<d>0.0007</d>
<d>0.0007</d>
<d>0.0007</d>
<d>0.0007</d>
<d>0.0007</d>
<d>0.0007</d>
<d>0.0007</d>
<d>0.0007</d>
<d>0.0007</d>
<d>0.0007</d>
<d>0.0007</d>
<d>0.0007</d>
<d>0.0007</d>
<d>0.0007</d>
<d>0.0007</d>
<d>0.0008</d>
<d>0.0008</d>
<d>0.0008</d>
<d>0.0008</d>
<d>0.0008</d>
<d>0.0009</d>
<d>0.0009</d>
<d>0.0009</d>
<d>0.0009</d>
<d>0.0009</d>
<d>0.0009</d>
<d>0.001</d>
<d>0.001</d>
<d>0.001</d>
<d>0.001</d>
<d>0.001</d>
<d>0.001</d>
<d>0.001</d>
<d>0.001</d>
<d>0.001</d>
<d>0.001</d>
<d>0.0011</d>
<d>0.0011</d>
<d>0.0011</d>
<d>0.0011</d>
<d>0.0011</d>
<d>0.0011</d>
<d>0.0011</d>
<d>0.0011</d>
<d>0.0011</d>
<d>0.0011</d>
<d>0.0011</d>
<d>0.0011</d>
<d>0.0011</d>
<d>0.0011</d>
<d>0.0011</d>
<d>0.0011</d>
<d>0.0011</d>
<d>0.0011</d>
<d>0.001</d>
<d>0.001</d>
<d>0.001</d>
<d>0.001</d>
<d>0.001</d>
<d>0.001</d>
<d>0.001</d>
<d>0.001</d>
<d>0.001</d>
<d>0.001</d>
<d>0.001</d>
<d>0.001</d>
<d>0.0011</d>
<d>0.0011</d>
<d>0.0011</d>
<d>0.0011</d>
<d>0.0011</d>
<d>0.0011</d>
<d>0.0011</d>
<d>0.0011</d>
<d>0.0011</d>
<d>0.0012</d>
<d>0.0012</d>
<d>0.0012</d>
<d>0.0012</d>
<d>0.0012</d>
<d>0.0013</d>
<d>0.0013</d>
<d>0.0013</d>
<d>0.0013</d>
<d>0.0014</d>
<d>0.0014</d>
<d>0.0015</d>
<d>0.0015</d>
<d>0.0015</d>
<d>0.0016</d>
<d>0.0016</d>
<d>0.0017</d>
<d>0.0017</d>
<d>0.0017</d>
<d>0.0017</d>
<d>0.0018</d>
<d>0.0018</d>
<d>0.0018</d>
<d>0.0019</d>
<d>0.0019</d>
<d>0.0019</d>
<d>0.002</d>
<d>0.002</d>
<d>0.002</d>
<d>0.0021</d>
<d>0.0021</d>
<d>0.0022</d>
<d>0.0022</d>
<d>0.0023</d>
<d>0.0023</d>
<d>0.0024</d>
<d>0.0025</d>
<d>0.0025</d>
<d>0.0026</d>
<d>0.0027</d>
<d>0.0027</d>
<d>0.0028</d>
<d>0.0028</d>
<d>0.0029</d>
<d>0.003</d>
<d>0.003</d>
<d>0.0031</d>
<d>0.0032</d>
<d>0.0033</d>
<d>0.0033</d>
<d>0.0034</d>
<d>0.0035</d>
<d>0.0036</d>
<d>0.0037</d>
<d>0.0038</d>
<d>0.0039</d>
<d>0.004</d>
<d>0.0042</d>
<d>0.0043</d>
<d>0.0045</d>
<d>0.0046</d>
<d>0.0047</d>
<d>0.005</d>
<d>0.0051</d>
<d>0.0053</d>
<d>0.0055</d>
<d>0.0056</d>
<d>0.0059</d>
<d>0.0062</d>
<d>0.0063</d>
<d>0.0066</d>
<d>0.0069</d>
<d>0.007</d>
<d>0.0074</d>
<d>0.0077</d>
<d>0.008</d>
<d>0.0083</d>
<d>0.0086</d>
<d>0.0091</d>
<d>0.0093</d>
<d>0.0096</d>
<d>0.0102</d>
<d>0.0106</d>
<d>0.0112</d>
<d>0.0117</d>
<d>0.012</d>
<d>0.0124</d>
<d>0.0128</d>
<d>0.0136</d>
<d>0.0143</d>
<d>0.0148</d>
<d>0.0153</d>
<d>0.0156</d>
<d>0.0164</d>
<d>0.0171</d>
<d>0.0177</d>
<d>0.0184</d>
<d>0.0188</d>
<d>0.0198</d>
<d>0.0204</d>
<d>0.021</d>
<d>0.0216</d>
<d>0.0225</d>
<d>0.0233</d>
<d>0.0239</d>
<d>0.0245</d>
<d>0.0252</d>
<d>0.026</d>
<d>0.0267</d>
<d>0.0272</d>
<d>0.0278</d>
<d>0.0286</d>
<d>0.0294</d>
<d>0.0302</d>
<d>0.0307</d>
<d>0.0311</d>
<d>0.0318</d>
<d>0.0324</d>
<d>0.0327</d>
<d>0.0331</d>
<d>0.0336</d>
<d>0.0339</d>
<d>0.0343</d>
<d>0.0346</d>
<d>0.0349</d>
<d>0.035</d>
<d>0.0352</d>
<d>0.0352</d>
<d>0.0354</d>
<d>0.0354</d>
<d>0.0353</d>
<d>0.0351</d>
<d>0.0351</d>
<d>0.0348</d>
<d>0.0347</d>
<d>0.0344</d>
<d>0.0339</d>
<d>0.0335</d>
<d>0.0331</d>
<d>0.0328</d>
<d>0.0321</d>
<d>0.0316</d>
<d>0.0312</d>
<d>0.0307</d>
<d>0.0299</d>
<d>0.0291</d>
<d>0.0284</d>
<d>0.0276</d>
<d>0.0269</d>
<d>0.0262</d>
<d>0.0253</d>
<d>0.0246</d>
<d>0.0239</d>
<d>0.0229</d>
<d>0.0225</d>
<d>0.0215</d>
<d>0.0203</d>
<d>0.0196</d>
<d>0.0189</d>
<d>0.0184</d>
<d>0.0173</d>
<d>0.0163</d>
<d>0.0159</d>
<d>0.015</d>
<d>0.0146</d>
<d>0.0136</d>
<d>0.0128</d>
<d>0.0124</d>
<d>0.0118</d>
<d>0.0113</d>
<d>0.0104</d>
<d>0.0096</d>
<d>0.0093</d>
<d>0.0087</d>
<d>0.0084</d>
<d>0.008</d>
<d>0.0076</d>
<d>0.0069</d>
<d>0.0065</d>
<d>0.0061</d>
<d>0.0059</d>
<d>0.0054</d>
<d>0.0051</d>
<d>0.0048</d>
<d>0.0045</d>
<d>0.0042</d>
<d>0.0038</d>
<d>0.0035</d>
<d>0.0033</d>
<d>0.003</d>
<d>0.0029</d>
<d>0.0026</d>
<d>0.0023</d>
<d>0.0021</d>
<d>0.0019</d>
<d>0.0017</d>
<d>0.0016</d>
<d>0.0015</d>
<d>0.0013</d>
<d>0.0011</d>
<d>0.001</d>
<d>0.0009</d>
<d>0.0008</d>
<d>0.0007</d>
<d>0.0006</d>
<d>0.0005</d>
<d>0.0005</d>
<d>0.0004</d>
<d>0.0003</d>
<d>0.0002</d>
<d>0.0001</d>
<d>0.0001</d>
<d>0.0001</d>
<d>0</d>
<d>0</d>
<d>-0.0001</d>
<d>-0.0001</d>
<d>-0.0001</d>
<d>-0.0001</d>
<d>-0.0002</d>
<d>-0.0002</d>
<d>-0.0002</d>
<d>-0.0002</d>
<d>-0.0002</d>
<d>-0.0002</d>
<d>-0.0002</d>
<d>-0.0002</d>
<d>-0.0001</d>
<d>-0.0001</d>
<d>-0.0001</d>
<d>-0.0001</d>
<d>-0.0001</d>
<d>-0.0001</d>
<d>-0.0001</d>
<d>-0.0001</d>
<d>-0.0001</d>
<d>-0.0001</d>
<d>-0.0001</d>
<d>0</d>
<d>0</d>
<d>0</d>
<d>0</d>
<d>0</d>
<d>0</d>
<d>0</d>
<d>0</d>
<d>0</d>
<d>0</d>
<d>0</d>
<d>0</d>
<d>0</d>
<d>0</d>
<d>0</d>
<d>-0.0001</d>
<d>-0.0001</d>
<d>-0.0001</d>
<d>-0.0001</d>
<d>-0.0002</d>
<d>-0.0002</d>
<d>-0.0002</d>
<d>-0.0002</d>
<d>-0.0002</d>
<d>-0.0002</d>
<d>-0.0002</d>
<d>-0.0002</d>
<d>-0.0002</d>
<d>-0.0002</d>
<d>-0.0002</d>
<d>-0.0003</d>
<d>-0.0003</d>
<d>-0.0003</d>
<d>-0.0003</d>
<d>-0.0003</d>
<d>-0.0003</d>
<d>-0.0003</d>
<d>-0.0004</d>
<d>-0.0004</d>
<d>-0.0004</d>
<d>-0.0004</d>
<d>-0.0004</d>
<d>-0.0004</d>
<d>-0.0004</d>
<d>-0.0004</d>
<d>-0.0004</d>
<d>-0.0003</d>
<d>-0.0003</d>
<d>-0.0003</d>
<d>-0.0003</d>
<d>-0.0002</d>
<d>-0.0002</d>
<d>-0.0002</d>
<d>-0.0002</d>
<d>-0.0002</d>
<d>-0.0001</d>
<d>-0.0001</d>
<d>-0.0001</d>
<d>-0.0001</d>
<d>-0.0001</d>
<d>-0.0001</d>
<d>-0.0001</d>
<d>-0.0001</d>
<d>-0.0001</d>
<d>-0.0001</d>
<d>-0.0001</d>
<d>-0.0001</d>
<d>-0.0001</d>
<d>-0.0001</d>
<d>-0.0001</d>
<d>-0.0001</d>
<d>-0.0001</d>
<d>-0.0001</d>
<d>-0.0001</d>
<d>-0.0001</d>
<d>-0.0001</d>
<d>-0.0001</d>
<d>0</d>
<d>0</d>
<d>0</d>
<d>0</d>
<d>0</d>
<d>0</d>
<d>0</d>
<d>-0.0001</d>
<d>-0.0001</d>
<d>-0.0001</d>
<d>-0.0001</d>
<d>-0.0002</d>
<d>-0.0002</d>
<d>-0.0003</d>
<d>-0.0003</d>
<d>-0.0003</d>
<d>-0.0004</d>
<d>-0.0004</d>
<d>-0.0004</d>
<d>-0.0005</d>
<d>-0.0005</d>
<d>-0.0005</d>
<d>-0.0006</d>
<d>-0.0006</d>
<d>-0.0006</d>
<d>-0.0006</d>
<d>-0.0006</d>
<d>-0.0006</d>
<d>-0.0006</d>
<d>-0.0006</d>
<d>-0.0006</d>
<d>-0.0006</d>
<d>-0.0006</d>
<d>-0.0006</d>
<d>-0.0006</d>
<d>-0.0006</d>
<d>-0.0006</d>
<d>-0.0006</d>
<d>-0.0006</d>
<d>-0.0006</d>
<d>-0.0006</d>
<d>-0.0006</d>
<d>-0.0007</d>
<d>-0.0007</d>
<d>-0.0007</d>
<d>-0.0007</d>
<d>-0.0007</d>
<d>-0.0007</d>
<d>-0.0007</d>
<d>-0.0007</d>
<d>-0.0007</d>
<d>-0.0007</d>
<d>-0.0006</d>
<d>-0.0006</d>
<d>-0.0006</d>
<d>-0.0006</d>
<d>-0.0005</d>
<d>-0.0005</d>
<d>-0.0005</d>
<d>-0.0005</d>
<d>-0.0005</d>
<d>-0.0005</d>
<d>-0.0005</d>
<d>-0.0005</d>
<d>-0.0005</d>
<d>-0.0005</d>
<d>-0.0005</d>
<d>-0.0005</d>
<d>-0.0005</d>
<d>-0.0005</d>
<d>-0.0005</d>
<d>-0.0005</d>
<d>-0.0006</d>
<d>-0.0006</d>
<d>-0.0006</d>
<d>-0.0007</d>
<d>-0.0007</d>
<d>-0.0007</d>
<d>-0.0007</d>
<d>-0.0007</d>
<d>-0.0007</d>
<d>-0.0007</d>
<d>-0.0007</d>
<d>-0.0007</d>
<d>-0.0007</d>
<d>-0.0006</d>
<d>-0.0006</d>
<d>-0.0006</d>
<d>-0.0006</d>
<d>-0.0006</d>
<d>-0.0006</d>
<d>-0.0006</d>
<d>-0.0005</d>
<d>-0.0005</d>
<d>-0.0005</d>
<d>-0.0005</d>
<d>-0.0005</d>
<d>-0.0005</d>
<d>-0.0005</d>
<d>-0.0006</d>
<d>-0.0006</d>
<d>-0.0006</d>
<d>-0.0006</d>
<d>-0.0006</d>
<d>-0.0007</d>
<d>-0.0007</d>
<d>-0.0007</d>
<d>-0.0007</d>
<d>-0.0007</d>
<d>-0.0007</d>
<d>-0.0007</d>
<d>-0.0007</d>
<d>-0.0006</d>
<d>-0.0006</d>
<d>-0.0006</d>
<d>-0.0006</d>
<d>-0.0006</d>
<d>-0.0006</d>
<d>-0.0006</d>
<d>-0.0006</d>
<d>-0.0006</d>
<d>-0.0006</d>
<d>-0.0006</d>
<d>-0.0006</d>
<d>-0.0007</d>
<d>-0.0007</d>
<d>-0.0007</d>
<d>-0.0008</d>
<d>-0.0008</d>
<d>-0.0008</d>
<d>-0.0008</d>
<d>-0.0009</d>
<d>-0.0009</d>
<d>-0.0009</d>
<d>-0.0009</d>
<d>-0.0009</d>
<d>-0.0008</d>
<d>-0.0008</d>
<d>-0.0008</d>
<d>-0.0008</d>
<d>-0.0008</d>
<d>-0.0008</d>
<d>-0.0008</d>
<d>-0.0008</d>
<d>-0.0008</d>
<d>-0.0008</d>
<d>-0.0008</d>
<d>-0.0008</d>
<d>-0.0008</d>
<d>-0.0009</d>
<d>-0.0009</d>
<d>-0.0009</d>
<d>-0.0009</d>
<d>-0.0009</d>
<d>-0.0009</d>
<d>-0.001</d>
<d>-0.001</d>
<d>-0.001</d>
<d>-0.001</d>
<d>-0.001</d>
<d>-0.001</d>
<d>-0.001</d>
<d>-0.001</d>
<d>-0.001</d>
<d>-0.001</d>
<d>-0.0011</d>
<d>-0.0011</d>
<d>-0.0011</d>
<d>-0.0011</d>
<d>-0.0011</d>
<d>-0.0011</d>
<d>-0.0011</d>
<d>-0.0011</d>
<d>-0.0012</d>
<d>-0.0012</d>
<d>-0.0012</d>
</Subcolumn>
</YColumn>
<YColumn Width="92" Decimals="7" Subcolumns="1">
<Title>50</Title>
<Subcolumn>
<d>0.0007</d>
<d>0.0007</d>
<d>0.0007</d>
<d>0.0007</d>
<d>0.0007</d>
<d>0.0007</d>
<d>0.0007</d>
<d>0.0007</d>
<d>0.0007</d>
<d>0.0008</d>
<d>0.0008</d>
<d>0.0008</d>
<d>0.0008</d>
<d>0.0008</d>
<d>0.0008</d>
<d>0.0008</d>
<d>0.0008</d>
<d>0.0008</d>
<d>0.0009</d>
<d>0.0009</d>
<d>0.0009</d>
<d>0.0009</d>
<d>0.0009</d>
<d>0.0009</d>
<d>0.0009</d>
<d>0.0009</d>
<d>0.0009</d>
<d>0.001</d>
<d>0.001</d>
<d>0.001</d>
<d>0.001</d>
<d>0.001</d>
<d>0.001</d>
<d>0.001</d>
<d>0.001</d>
<d>0.0011</d>
<d>0.0011</d>
<d>0.0011</d>
<d>0.0011</d>
<d>0.0011</d>
<d>0.0011</d>
<d>0.0011</d>
<d>0.0011</d>
<d>0.0011</d>
<d>0.0011</d>
<d>0.0011</d>
<d>0.0011</d>
<d>0.0011</d>
<d>0.0011</d>
<d>0.0011</d>
<d>0.0011</d>
<d>0.0011</d>
<d>0.0011</d>
<d>0.0011</d>
<d>0.0011</d>
<d>0.0011</d>
<d>0.0011</d>
<d>0.0011</d>
<d>0.0011</d>
<d>0.0011</d>
<d>0.0011</d>
<d>0.0011</d>
<d>0.0011</d>
<d>0.0011</d>
<d>0.0011</d>
<d>0.0011</d>
<d>0.0011</d>
<d>0.0011</d>
<d>0.0011</d>
<d>0.0011</d>
<d>0.0011</d>
<d>0.001</d>
<d>0.001</d>
<d>0.001</d>
<d>0.001</d>
<d>0.001</d>
<d>0.001</d>
<d>0.0011</d>
<d>0.0011</d>
<d>0.0011</d>
<d>0.0011</d>
<d>0.0011</d>
<d>0.0012</d>
<d>0.0012</d>
<d>0.0012</d>
<d>0.0013</d>
<d>0.0013</d>
<d>0.0013</d>
<d>0.0014</d>
<d>0.0014</d>
<d>0.0014</d>
<d>0.0014</d>
<d>0.0014</d>
<d>0.0014</d>
<d>0.0015</d>
<d>0.0015</d>
<d>0.0015</d>
<d>0.0015</d>
<d>0.0015</d>
<d>0.0015</d>
<d>0.0016</d>
<d>0.0016</d>
<d>0.0016</d>
<d>0.0017</d>
<d>0.0017</d>
<d>0.0017</d>
<d>0.0018</d>
<d>0.0019</d>
<d>0.0019</d>
<d>0.0019</d>
<d>0.002</d>
<d>0.002</d>
<d>0.0021</d>
<d>0.0021</d>
<d>0.0021</d>
<d>0.0022</d>
<d>0.0022</d>
<d>0.0022</d>
<d>0.0022</d>
<d>0.0023</d>
<d>0.0023</d>
<d>0.0024</d>
<d>0.0025</d>
<d>0.0025</d>
<d>0.0025</d>
<d>0.0026</d>
<d>0.0027</d>
<d>0.0028</d>
<d>0.0028</d>
<d>0.0029</d>
<d>0.003</d>
<d>0.003</d>
<d>0.0031</d>
<d>0.0032</d>
<d>0.0034</d>
<d>0.0035</d>
<d>0.0036</d>
<d>0.0036</d>
<d>0.0037</d>
<d>0.0038</d>
<d>0.0039</d>
<d>0.004</d>
<d>0.0041</d>
<d>0.0043</d>
<d>0.0044</d>
<d>0.0045</d>
<d>0.0046</d>
<d>0.0048</d>
<d>0.0049</d>
<d>0.0051</d>
<d>0.0052</d>
<d>0.0054</d>
<d>0.0055</d>
<d>0.0057</d>
<d>0.0059</d>
<d>0.0061</d>
<d>0.0063</d>
<d>0.0064</d>
<d>0.0068</d>
<d>0.007</d>
<d>0.0072</d>
<d>0.0075</d>
<d>0.0076</d>
<d>0.0079</d>
<d>0.0082</d>
<d>0.0085</d>
<d>0.0088</d>
<d>0.0091</d>
<d>0.0093</d>
<d>0.0098</d>
<d>0.0101</d>
<d>0.0104</d>
<d>0.0107</d>
<d>0.0112</d>
<d>0.0116</d>
<d>0.0119</d>
<d>0.0122</d>
<d>0.0129</d>
<d>0.0133</d>
<d>0.0138</d>
<d>0.0144</d>
<d>0.0147</d>
<d>0.0152</d>
<d>0.0156</d>
<d>0.0164</d>
<d>0.0171</d>
<d>0.0176</d>
<d>0.0182</d>
<d>0.0185</d>
<d>0.0193</d>
<d>0.02</d>
<d>0.0206</d>
<d>0.0214</d>
<d>0.0219</d>
<d>0.0229</d>
<d>0.0235</d>
<d>0.0241</d>
<d>0.0247</d>
<d>0.0255</d>
<d>0.0263</d>
<d>0.0269</d>
<d>0.0275</d>
<d>0.0281</d>
<d>0.0288</d>
<d>0.0294</d>
<d>0.0299</d>
<d>0.0304</d>
<d>0.0311</d>
<d>0.0317</d>
<d>0.0323</d>
<d>0.0327</d>
<d>0.033</d>
<d>0.0335</d>
<d>0.0339</d>
<d>0.034</d>
<d>0.0343</d>
<d>0.0345</d>
<d>0.0346</d>
<d>0.0348</d>
<d>0.0348</d>
<d>0.0349</d>
<d>0.0348</d>
<d>0.0347</d>
<d>0.0344</d>
<d>0.0343</d>
<d>0.034</d>
<d>0.0338</d>
<d>0.0331</d>
<d>0.0328</d>
<d>0.0322</d>
<d>0.0319</d>
<d>0.0314</d>
<d>0.0305</d>
<d>0.0298</d>
<d>0.0292</d>
<d>0.0287</d>
<d>0.0279</d>
<d>0.0272</d>
<d>0.0266</d>
<d>0.0259</d>
<d>0.025</d>
<d>0.024</d>
<d>0.0233</d>
<d>0.0224</d>
<d>0.0217</d>
<d>0.0209</d>
<d>0.0199</d>
<d>0.0192</d>
<d>0.0185</d>
<d>0.0175</d>
<d>0.017</d>
<d>0.0161</d>
<d>0.015</d>
<d>0.0143</d>
<d>0.0137</d>
<d>0.0132</d>
<d>0.0121</d>
<d>0.0113</d>
<d>0.011</d>
<d>0.0102</d>
<d>0.0099</d>
<d>0.0091</d>
<d>0.0083</d>
<d>0.008</d>
<d>0.0075</d>
<d>0.0071</d>
<d>0.0064</d>
<d>0.0058</d>
<d>0.0056</d>
<d>0.0051</d>
<d>0.0049</d>
<d>0.0046</d>
<d>0.0043</d>
<d>0.0038</d>
<d>0.0036</d>
<d>0.0033</d>
<d>0.0031</d>
<d>0.0028</d>
<d>0.0026</d>
<d>0.0024</d>
<d>0.0022</d>
<d>0.002</d>
<d>0.0018</d>
<d>0.0016</d>
<d>0.0015</d>
<d>0.0014</d>
<d>0.0013</d>
<d>0.0012</d>
<d>0.0011</d>
<d>0.001</d>
<d>0.0009</d>
<d>0.0008</d>
<d>0.0008</d>
<d>0.0007</d>
<d>0.0006</d>
<d>0.0006</d>
<d>0.0005</d>
<d>0.0005</d>
<d>0.0004</d>
<d>0.0003</d>
<d>0.0003</d>
<d>0.0002</d>
<d>0.0002</d>
<d>0.0002</d>
<d>0.0002</d>
<d>0.0001</d>
<d>0.0001</d>
<d>0.0001</d>
<d>0</d>
<d>0</d>
<d>0</d>
<d>0</d>
<d>-0.0001</d>
<d>-0.0001</d>
<d>-0.0001</d>
<d>-0.0001</d>
<d>-0.0002</d>
<d>-0.0002</d>
<d>-0.0002</d>
<d>-0.0002</d>
<d>-0.0002</d>
<d>-0.0002</d>
<d>-0.0002</d>
<d>-0.0002</d>
<d>-0.0003</d>
<d>-0.0003</d>
<d>-0.0002</d>
<d>-0.0002</d>
<d>-0.0002</d>
<d>-0.0002</d>
<d>-0.0002</d>
<d>-0.0002</d>
<d>-0.0002</d>
<d>-0.0002</d>
<d>-0.0002</d>
<d>-0.0001</d>
<d>-0.0001</d>
<d>-0.0001</d>
<d>-0.0001</d>
<d>-0.0001</d>
<d>-0.0001</d>
<d>-0.0001</d>
<d>-0.0001</d>
<d>-0.0001</d>
<d>-0.0001</d>
<d>-0.0001</d>
<d>-0.0001</d>
<d>-0.0001</d>
<d>-0.0001</d>
<d>0</d>
<d>0</d>
<d>0</d>
<d>0</d>
<d>0</d>
<d>0</d>
<d>0.0001</d>
<d>0.0001</d>
<d>0.0001</d>
<d>0.0001</d>
<d>0.0001</d>
<d>0.0001</d>
<d>0</d>
<d>0</d>
<d>0</d>
<d>0</d>
<d>0</d>
<d>0</d>
<d>0</d>
<d>0</d>
<d>0</d>
<d>-0.0001</d>
<d>-0.0001</d>
<d>-0.0001</d>
<d>-0.0001</d>
<d>-0.0001</d>
<d>-0.0001</d>
<d>-0.0001</d>
<d>-0.0001</d>
<d>-0.0002</d>
<d>-0.0002</d>
<d>-0.0002</d>
<d>-0.0002</d>
<d>-0.0003</d>
<d>-0.0003</d>
<d>-0.0003</d>
<d>-0.0003</d>
<d>-0.0004</d>
<d>-0.0004</d>
<d>-0.0004</d>
<d>-0.0004</d>
<d>-0.0004</d>
<d>-0.0004</d>
<d>-0.0004</d>
<d>-0.0004</d>
<d>-0.0004</d>
<d>-0.0004</d>
<d>-0.0004</d>
<d>-0.0003</d>
<d>-0.0003</d>
<d>-0.0003</d>
<d>-0.0003</d>
<d>-0.0003</d>
<d>-0.0003</d>
<d>-0.0002</d>
<d>-0.0002</d>
<d>-0.0002</d>
<d>-0.0002</d>
<d>-0.0002</d>
<d>-0.0001</d>
<d>-0.0001</d>
<d>-0.0001</d>
<d>-0.0001</d>
<d>-0.0001</d>
<d>-0.0001</d>
<d>0</d>
<d>0</d>
<d>0</d>
<d>0</d>
<d>0.0001</d>
<d>0.0001</d>
<d>0.0001</d>
<d>0.0001</d>
<d>0.0001</d>
<d>0</d>
<d>0</d>
<d>0</d>
<d>-0.0001</d>
<d>-0.0002</d>
<d>-0.0002</d>
<d>-0.0002</d>
<d>-0.0003</d>
<d>-0.0004</d>
<d>-0.0005</d>
<d>-0.0005</d>
<d>-0.0006</d>
<d>-0.0006</d>
<d>-0.0007</d>
<d>-0.0007</d>
<d>-0.0007</d>
<d>-0.0008</d>
<d>-0.0008</d>
<d>-0.0008</d>
<d>-0.0008</d>
<d>-0.0007</d>
<d>-0.0007</d>
<d>-0.0007</d>
<d>-0.0007</d>
<d>-0.0007</d>
<d>-0.0007</d>
<d>-0.0006</d>
<d>-0.0006</d>
<d>-0.0006</d>
<d>-0.0006</d>
<d>-0.0006</d>
<d>-0.0006</d>
<d>-0.0006</d>
<d>-0.0006</d>
<d>-0.0005</d>
<d>-0.0005</d>
<d>-0.0005</d>
<d>-0.0004</d>
<d>-0.0004</d>
<d>-0.0004</d>
<d>-0.0003</d>
<d>-0.0003</d>
<d>-0.0002</d>
<d>-0.0002</d>
<d>-0.0001</d>
<d>-0.0001</d>
<d>0</d>
<d>0</d>
<d>0.0001</d>
<d>0.0001</d>
<d>0.0001</d>
<d>0.0001</d>
<d>0.0001</d>
<d>0.0001</d>
<d>0.0001</d>
<d>0</d>
<d>0</d>
<d>0</d>
<d>-0.0001</d>
<d>-0.0001</d>
<d>-0.0002</d>
<d>-0.0002</d>
<d>-0.0003</d>
<d>-0.0003</d>
<d>-0.0003</d>
<d>-0.0004</d>
<d>-0.0004</d>
<d>-0.0004</d>
<d>-0.0005</d>
<d>-0.0005</d>
<d>-0.0005</d>
<d>-0.0005</d>
<d>-0.0005</d>
<d>-0.0006</d>
<d>-0.0006</d>
<d>-0.0006</d>
<d>-0.0006</d>
<d>-0.0007</d>
<d>-0.0007</d>
<d>-0.0007</d>
<d>-0.0007</d>
<d>-0.0007</d>
<d>-0.0008</d>
<d>-0.0008</d>
<d>-0.0008</d>
<d>-0.0008</d>
<d>-0.0008</d>
<d>-0.0008</d>
<d>-0.0008</d>
<d>-0.0008</d>
<d>-0.0007</d>
<d>-0.0007</d>
<d>-0.0007</d>
<d>-0.0007</d>
<d>-0.0006</d>
<d>-0.0006</d>
<d>-0.0006</d>
<d>-0.0006</d>
<d>-0.0005</d>
<d>-0.0005</d>
<d>-0.0004</d>
<d>-0.0004</d>
<d>-0.0003</d>
<d>-0.0003</d>
<d>-0.0002</d>
<d>-0.0002</d>
<d>-0.0002</d>
<d>-0.0002</d>
<d>-0.0001</d>
<d>-0.0001</d>
<d>-0.0001</d>
<d>-0.0001</d>
<d>-0.0001</d>
<d>-0.0001</d>
<d>-0.0001</d>
<d>-0.0001</d>
<d>-0.0001</d>
<d>-0.0001</d>
<d>-0.0001</d>
<d>-0.0001</d>
<d>-0.0001</d>
<d>-0.0001</d>
<d>-0.0001</d>
<d>-0.0001</d>
<d>-0.0001</d>
<d>-0.0002</d>
<d>-0.0002</d>
<d>-0.0002</d>
<d>-0.0003</d>
<d>-0.0003</d>
<d>-0.0003</d>
<d>-0.0004</d>
<d>-0.0004</d>
<d>-0.0005</d>
<d>-0.0005</d>
<d>-0.0005</d>
<d>-0.0006</d>
<d>-0.0006</d>
<d>-0.0006</d>
<d>-0.0007</d>
<d>-0.0007</d>
<d>-0.0007</d>
<d>-0.0007</d>
<d>-0.0008</d>
<d>-0.0008</d>
<d>-0.0008</d>
<d>-0.0008</d>
<d>-0.0009</d>
<d>-0.0009</d>
<d>-0.0009</d>
<d>-0.0009</d>
<d>-0.001</d>
<d>-0.001</d>
<d>-0.001</d>
<d>-0.001</d>
<d>-0.0011</d>
<d>-0.0011</d>
<d>-0.0011</d>
<d>-0.0011</d>
<d>-0.0011</d>
<d>-0.0012</d>
<d>-0.0012</d>
<d>-0.0012</d>
<d>-0.0012</d>
</Subcolumn>
</YColumn>
<YColumn Width="92" Decimals="7" Subcolumns="1">
<Title>25</Title>
<Subcolumn>
<d>0.0002</d>
<d>0.0002</d>
<d>0.0003</d>
<d>0.0003</d>
<d>0.0003</d>
<d>0.0004</d>
<d>0.0004</d>
<d>0.0004</d>
<d>0.0005</d>
<d>0.0005</d>
<d>0.0005</d>
<d>0.0005</d>
<d>0.0006</d>
<d>0.0006</d>
<d>0.0006</d>
<d>0.0007</d>
<d>0.0007</d>
<d>0.0007</d>
<d>0.0008</d>
<d>0.0008</d>
<d>0.0008</d>
<d>0.0008</d>
<d>0.0009</d>
<d>0.0009</d>
<d>0.0009</d>
<d>0.0009</d>
<d>0.001</d>
<d>0.001</d>
<d>0.001</d>
<d>0.0011</d>
<d>0.0011</d>
<d>0.0011</d>
<d>0.0012</d>
<d>0.0012</d>
<d>0.0012</d>
<d>0.0012</d>
<d>0.0013</d>
<d>0.0013</d>
<d>0.0013</d>
<d>0.0013</d>
<d>0.0013</d>
<d>0.0013</d>
<d>0.0014</d>
<d>0.0014</d>
<d>0.0014</d>
<d>0.0014</d>
<d>0.0014</d>
<d>0.0014</d>
<d>0.0014</d>
<d>0.0013</d>
<d>0.0013</d>
<d>0.0013</d>
<d>0.0013</d>
<d>0.0013</d>
<d>0.0013</d>
<d>0.0013</d>
<d>0.0013</d>
<d>0.0013</d>
<d>0.0013</d>
<d>0.0013</d>
<d>0.0013</d>
<d>0.0013</d>
<d>0.0014</d>
<d>0.0014</d>
<d>0.0014</d>
<d>0.0014</d>
<d>0.0014</d>
<d>0.0015</d>
<d>0.0015</d>
<d>0.0015</d>
<d>0.0015</d>
<d>0.0016</d>
<d>0.0016</d>
<d>0.0016</d>
<d>0.0016</d>
<d>0.0017</d>
<d>0.0017</d>
<d>0.0017</d>
<d>0.0017</d>
<d>0.0018</d>
<d>0.0018</d>
<d>0.0019</d>
<d>0.0019</d>
<d>0.0019</d>
<d>0.002</d>
<d>0.002</d>
<d>0.0021</d>
<d>0.0021</d>
<d>0.0022</d>
<d>0.0022</d>
<d>0.0022</d>
<d>0.0023</d>
<d>0.0023</d>
<d>0.0023</d>
<d>0.0024</d>
<d>0.0024</d>
<d>0.0024</d>
<d>0.0025</d>
<d>0.0025</d>
<d>0.0025</d>
<d>0.0026</d>
<d>0.0026</d>
<d>0.0026</d>
<d>0.0027</d>
<d>0.0028</d>
<d>0.0028</d>
<d>0.0029</d>
<d>0.0029</d>
<d>0.0029</d>
<d>0.003</d>
<d>0.0031</d>
<d>0.0031</d>
<d>0.0032</d>
<d>0.0032</d>
<d>0.0033</d>
<d>0.0033</d>
<d>0.0034</d>
<d>0.0035</d>
<d>0.0035</d>
<d>0.0036</d>
<d>0.0037</d>
<d>0.0038</d>
<d>0.0039</d>
<d>0.004</d>
<d>0.0041</d>
<d>0.0042</d>
<d>0.0043</d>
<d>0.0044</d>
<d>0.0045</d>
<d>0.0046</d>
<d>0.0048</d>
<d>0.0048</d>
<d>0.005</d>
<d>0.0051</d>
<d>0.0053</d>
<d>0.0054</d>
<d>0.0056</d>
<d>0.0057</d>
<d>0.0059</d>
<d>0.006</d>
<d>0.0062</d>
<d>0.0063</d>
<d>0.0065</d>
<d>0.0068</d>
<d>0.007</d>
<d>0.0072</d>
<d>0.0073</d>
<d>0.0076</d>
<d>0.0078</d>
<d>0.0081</d>
<d>0.0084</d>
<d>0.0087</d>
<d>0.0088</d>
<d>0.0092</d>
<d>0.0094</d>
<d>0.0098</d>
<d>0.0102</d>
<d>0.0103</d>
<d>0.0108</d>
<d>0.0111</d>
<d>0.0115</d>
<d>0.0118</d>
<d>0.012</d>
<d>0.0125</d>
<d>0.0129</d>
<d>0.0132</d>
<d>0.0137</d>
<d>0.014</d>
<d>0.0143</d>
<d>0.0149</d>
<d>0.0153</d>
<d>0.0157</d>
<d>0.0161</d>
<d>0.0166</d>
<d>0.0172</d>
<d>0.0175</d>
<d>0.0179</d>
<d>0.0187</d>
<d>0.0192</d>
<d>0.0198</d>
<d>0.0205</d>
<d>0.0209</d>
<d>0.0214</d>
<d>0.0219</d>
<d>0.0228</d>
<d>0.0235</d>
<d>0.0241</d>
<d>0.0246</d>
<d>0.025</d>
<d>0.0257</d>
<d>0.0264</d>
<d>0.0269</d>
<d>0.0276</d>
<d>0.028</d>
<d>0.0288</d>
<d>0.0292</d>
<d>0.0297</d>
<d>0.0301</d>
<d>0.0307</d>
<d>0.0312</d>
<d>0.0316</d>
<d>0.0319</d>
<d>0.0322</d>
<d>0.0326</d>
<d>0.0329</d>
<d>0.0331</d>
<d>0.0333</d>
<d>0.0336</d>
<d>0.0337</d>
<d>0.0339</d>
<d>0.0339</d>
<d>0.0338</d>
<d>0.0338</d>
<d>0.0336</d>
<d>0.0335</d>
<d>0.0334</d>
<d>0.033</d>
<d>0.0327</d>
<d>0.0323</d>
<d>0.0318</d>
<d>0.0315</d>
<d>0.0312</d>
<d>0.0305</d>
<d>0.0298</d>
<d>0.0293</d>
<d>0.0288</d>
<d>0.0282</d>
<d>0.0271</d>
<d>0.0265</d>
<d>0.0257</d>
<d>0.0252</d>
<d>0.0245</d>
<d>0.0234</d>
<d>0.0224</d>
<d>0.0217</d>
<d>0.0212</d>
<d>0.0203</d>
<d>0.0196</d>
<d>0.0188</d>
<d>0.0181</d>
<d>0.0172</d>
<d>0.0162</d>
<d>0.0156</d>
<d>0.0147</d>
<d>0.0141</d>
<d>0.0134</d>
<d>0.0126</d>
<d>0.012</d>
<d>0.0114</d>
<d>0.0106</d>
<d>0.0102</d>
<d>0.0096</d>
<d>0.0087</d>
<d>0.0083</d>
<d>0.0078</d>
<d>0.0075</d>
<d>0.0067</d>
<d>0.0061</d>
<d>0.0059</d>
<d>0.0053</d>
<d>0.0051</d>
<d>0.0045</d>
<d>0.004</d>
<d>0.0038</d>
<d>0.0035</d>
<d>0.0033</d>
<d>0.0028</d>
<d>0.0024</d>
<d>0.0023</d>
<d>0.002</d>
<d>0.0019</d>
<d>0.0017</d>
<d>0.0016</d>
<d>0.0013</d>
<d>0.0012</d>
<d>0.0011</d>
<d>0.001</d>
<d>0.0009</d>
<d>0.0008</d>
<d>0.0007</d>
<d>0.0006</d>
<d>0.0005</d>
<d>0.0004</d>
<d>0.0004</d>
<d>0.0003</d>
<d>0.0003</d>
<d>0.0003</d>
<d>0.0002</d>
<d>0.0002</d>
<d>0.0002</d>
<d>0.0001</d>
<d>0.0001</d>
<d>0.0001</d>
<d>0.0001</d>
<d>0.0001</d>
<d>0.0001</d>
<d>0.0001</d>
<d>0.0001</d>
<d>0.0001</d>
<d>0.0001</d>
<d>0.0001</d>
<d>0.0001</d>
<d>0.0002</d>
<d>0.0002</d>
<d>0.0002</d>
<d>0.0002</d>
<d>0.0002</d>
<d>0.0002</d>
<d>0.0002</d>
<d>0.0002</d>
<d>0.0002</d>
<d>0.0002</d>
<d>0.0002</d>
<d>0.0002</d>
<d>0.0002</d>
<d>0.0002</d>
<d>0.0002</d>
<d>0.0002</d>
<d>0.0001</d>
<d>0.0001</d>
<d>0.0001</d>
<d>0.0001</d>
<d>0.0001</d>
<d>0.0001</d>
<d>0.0001</d>
<d>0.0001</d>
<d>0.0001</d>
<d>0.0001</d>
<d>0.0001</d>
<d>0.0001</d>
<d>0.0001</d>
<d>0.0001</d>
<d>0.0001</d>
<d>0.0001</d>
<d>0.0001</d>
<d>0.0001</d>
<d>0.0001</d>
<d>0.0001</d>
<d>0.0001</d>
<d>0</d>
<d>0</d>
<d>0</d>
<d>0</d>
<d>0</d>
<d>0</d>
<d>0</d>
<d>0</d>
<d>0</d>
<d>0</d>
<d>0</d>
<d>0.0001</d>
<d>0.0001</d>
<d>0.0001</d>
<d>0.0001</d>
<d>0.0001</d>
<d>0.0001</d>
<d>0.0001</d>
<d>0.0001</d>
<d>0.0001</d>
<d>0.0001</d>
<d>0.0001</d>
<d>0.0001</d>
<d>0.0001</d>
<d>0.0001</d>
<d>0.0001</d>
<d>0.0001</d>
<d>0.0001</d>
<d>0.0001</d>
<d>0.0001</d>
<d>0.0001</d>
<d>0.0001</d>
<d>0.0001</d>
<d>0.0001</d>
<d>0.0001</d>
<d>0.0001</d>
<d>0.0001</d>
<d>0.0001</d>
<d>0.0002</d>
<d>0.0002</d>
<d>0.0002</d>
<d>0.0002</d>
<d>0.0002</d>
<d>0.0003</d>
<d>0.0003</d>
<d>0.0003</d>
<d>0.0003</d>
<d>0.0003</d>
<d>0.0003</d>
<d>0.0003</d>
<d>0.0003</d>
<d>0.0003</d>
<d>0.0003</d>
<d>0.0003</d>
<d>0.0002</d>
<d>0.0002</d>
<d>0.0002</d>
<d>0.0002</d>
<d>0.0002</d>
<d>0.0002</d>
<d>0.0001</d>
<d>0.0001</d>
<d>0.0001</d>
<d>0.0001</d>
<d>0.0001</d>
<d>0.0001</d>
<d>0.0001</d>
<d>0.0001</d>
<d>0.0001</d>
<d>0.0001</d>
<d>0.0001</d>
<d>0.0001</d>
<d>0.0001</d>
<d>0.0001</d>
<d>0.0001</d>
<d>0.0001</d>
<d>0.0001</d>
<d>0.0001</d>
<d>0.0001</d>
<d>0</d>
<d>0</d>
<d>0</d>
<d>0</d>
<d>0</d>
<d>-0.0001</d>
<d>-0.0001</d>
<d>-0.0001</d>
<d>-0.0001</d>
<d>-0.0001</d>
<d>-0.0001</d>
<d>-0.0001</d>
<d>-0.0001</d>
<d>-0.0001</d>
<d>-0.0001</d>
<d>-0.0001</d>
<d>-0.0001</d>
<d>-0.0001</d>
<d>-0.0001</d>
<d>-0.0002</d>
<d>-0.0002</d>
<d>-0.0002</d>
<d>-0.0002</d>
<d>-0.0002</d>
<d>-0.0002</d>
<d>-0.0002</d>
<d>-0.0002</d>
<d>-0.0002</d>
<d>-0.0002</d>
<d>-0.0002</d>
<d>-0.0002</d>
<d>-0.0002</d>
<d>-0.0002</d>
<d>-0.0001</d>
<d>-0.0001</d>
<d>-0.0001</d>
<d>-0.0001</d>
<d>-0.0001</d>
<d>-0.0001</d>
<d>-0.0001</d>
<d>-0.0001</d>
<d>-0.0001</d>
<d>-0.0001</d>
<d>-0.0001</d>
<d>-0.0001</d>
<d>-0.0001</d>
<d>-0.0001</d>
<d>0</d>
<d>0</d>
<d>0</d>
<d>0</d>
<d>0.0001</d>
<d>0.0001</d>
<d>0.0001</d>
<d>0.0001</d>
<d>0.0001</d>
<d>0.0001</d>
<d>0.0001</d>
<d>0.0001</d>
<d>0.0001</d>
<d>0.0001</d>
<d>0.0001</d>
<d>0.0001</d>
<d>0.0001</d>
<d>0.0001</d>
<d>0.0001</d>
<d>0</d>
<d>0</d>
<d>0</d>
<d>0</d>
<d>-0.0001</d>
<d>-0.0001</d>
<d>-0.0001</d>
<d>-0.0001</d>
<d>-0.0001</d>
<d>-0.0001</d>
<d>-0.0001</d>
<d>-0.0001</d>
<d>-0.0001</d>
<d>-0.0001</d>
<d>-0.0001</d>
<d>0</d>
<d>0</d>
<d>0</d>
<d>0</d>
<d>0</d>
<d>0</d>
<d>0</d>
<d>0</d>
<d>0</d>
<d>0</d>
<d>0</d>
<d>0</d>
<d>0</d>
<d>0</d>
<d>0</d>
<d>0</d>
<d>0</d>
<d>0</d>
<d>0</d>
<d>0.0001</d>
<d>0.0001</d>
<d>0.0001</d>
<d>0.0001</d>
<d>0.0001</d>
<d>0.0001</d>
<d>0.0001</d>
<d>0.0001</d>
<d>0.0002</d>
<d>0.0002</d>
<d>0.0002</d>
<d>0.0002</d>
<d>0.0002</d>
<d>0.0002</d>
<d>0.0002</d>
<d>0.0002</d>
<d>0.0002</d>
<d>0.0002</d>
<d>0.0001</d>
<d>0.0001</d>
<d>0.0001</d>
<d>0</d>
<d>0</d>
<d>-0.0001</d>
<d>-0.0001</d>
<d>-0.0002</d>
<d>-0.0002</d>
<d>-0.0002</d>
<d>-0.0003</d>
<d>-0.0003</d>
<d>-0.0003</d>
<d>-0.0004</d>
<d>-0.0004</d>
<d>-0.0004</d>
<d>-0.0004</d>
<d>-0.0004</d>
<d>-0.0003</d>
<d>-0.0003</d>
<d>-0.0003</d>
<d>-0.0003</d>
<d>-0.0003</d>
<d>-0.0002</d>
<d>-0.0002</d>
<d>-0.0001</d>
<d>-0.0001</d>
<d>-0.0001</d>
<d>-0.0001</d>
<d>0</d>
<d>0</d>
<d>0</d>
<d>0</d>
<d>0.0001</d>
<d>0.0001</d>
<d>0.0001</d>
<d>0.0002</d>
<d>0.0002</d>
<d>0.0002</d>
<d>0.0003</d>
<d>0.0003</d>
<d>0.0003</d>
<d>0.0004</d>
<d>0.0004</d>
<d>0.0004</d>
<d>0.0005</d>
<d>0.0005</d>
<d>0.0006</d>
<d>0.0006</d>
<d>0.0007</d>
<d>0.0007</d>
</Subcolumn>
</YColumn>
<YColumn Width="92" Decimals="7" Subcolumns="1">
<Title>12.5</Title>
<Subcolumn>
<d>0.0005</d>
<d>0.0005</d>
<d>0.0005</d>
<d>0.0006</d>
<d>0.0006</d>
<d>0.0006</d>
<d>0.0006</d>
<d>0.0006</d>
<d>0.0006</d>
<d>0.0006</d>
<d>0.0007</d>
<d>0.0007</d>
<d>0.0007</d>
<d>0.0007</d>
<d>0.0007</d>
<d>0.0007</d>
<d>0.0007</d>
<d>0.0008</d>
<d>0.0008</d>
<d>0.0008</d>
<d>0.0008</d>
<d>0.0008</d>
<d>0.0008</d>
<d>0.0008</d>
<d>0.0008</d>
<d>0.0009</d>
<d>0.0009</d>
<d>0.0009</d>
<d>0.0009</d>
<d>0.0009</d>
<d>0.001</d>
<d>0.001</d>
<d>0.001</d>
<d>0.0011</d>
<d>0.0011</d>
<d>0.0012</d>
<d>0.0012</d>
<d>0.0013</d>
<d>0.0013</d>
<d>0.0013</d>
<d>0.0014</d>
<d>0.0014</d>
<d>0.0014</d>
<d>0.0014</d>
<d>0.0015</d>
<d>0.0015</d>
<d>0.0015</d>
<d>0.0015</d>
<d>0.0015</d>
<d>0.0015</d>
<d>0.0016</d>
<d>0.0016</d>
<d>0.0016</d>
<d>0.0016</d>
<d>0.0016</d>
<d>0.0016</d>
<d>0.0017</d>
<d>0.0017</d>
<d>0.0017</d>
<d>0.0017</d>
<d>0.0017</d>
<d>0.0018</d>
<d>0.0018</d>
<d>0.0018</d>
<d>0.0018</d>
<d>0.0018</d>
<d>0.0019</d>
<d>0.0019</d>
<d>0.0019</d>
<d>0.0019</d>
<d>0.0019</d>
<d>0.0019</d>
<d>0.0019</d>
<d>0.0019</d>
<d>0.002</d>
<d>0.002</d>
<d>0.002</d>
<d>0.002</d>
<d>0.002</d>
<d>0.002</d>
<d>0.0021</d>
<d>0.0021</d>
<d>0.0021</d>
<d>0.0021</d>
<d>0.0022</d>
<d>0.0022</d>
<d>0.0022</d>
<d>0.0023</d>
<d>0.0023</d>
<d>0.0024</d>
<d>0.0024</d>
<d>0.0025</d>
<d>0.0026</d>
<d>0.0027</d>
<d>0.0027</d>
<d>0.0028</d>
<d>0.0029</d>
<d>0.003</d>
<d>0.0031</d>
<d>0.0031</d>
<d>0.0032</d>
<d>0.0033</d>
<d>0.0033</d>
<d>0.0034</d>
<d>0.0035</d>
<d>0.0036</d>
<d>0.0037</d>
<d>0.0038</d>
<d>0.0038</d>
<d>0.004</d>
<d>0.0041</d>
<d>0.0042</d>
<d>0.0043</d>
<d>0.0044</d>
<d>0.0045</d>
<d>0.0046</d>
<d>0.0048</d>
<d>0.0049</d>
<d>0.005</d>
<d>0.0051</d>
<d>0.0053</d>
<d>0.0055</d>
<d>0.0057</d>
<d>0.0058</d>
<d>0.0059</d>
<d>0.006</d>
<d>0.0062</d>
<d>0.0064</d>
<d>0.0065</d>
<d>0.0067</d>
<d>0.0068</d>
<d>0.0069</d>
<d>0.0071</d>
<d>0.0073</d>
<d>0.0076</d>
<d>0.0078</d>
<d>0.008</d>
<d>0.0082</d>
<d>0.0084</d>
<d>0.0086</d>
<d>0.0088</d>
<d>0.009</d>
<d>0.0093</d>
<d>0.0096</d>
<d>0.0099</d>
<d>0.0102</d>
<d>0.0103</d>
<d>0.0106</d>
<d>0.0109</d>
<d>0.0112</d>
<d>0.0115</d>
<d>0.0118</d>
<d>0.012</d>
<d>0.0124</d>
<d>0.0127</d>
<d>0.0131</d>
<d>0.0135</d>
<d>0.0137</d>
<d>0.0143</d>
<d>0.0146</d>
<d>0.0151</d>
<d>0.0155</d>
<d>0.0157</d>
<d>0.0162</d>
<d>0.0168</d>
<d>0.0172</d>
<d>0.0178</d>
<d>0.0182</d>
<d>0.0185</d>
<d>0.0192</d>
<d>0.0197</d>
<d>0.0202</d>
<d>0.0206</d>
<d>0.0212</d>
<d>0.0219</d>
<d>0.0223</d>
<d>0.0228</d>
<d>0.0236</d>
<d>0.0242</d>
<d>0.0249</d>
<d>0.0256</d>
<d>0.026</d>
<d>0.0265</d>
<d>0.027</d>
<d>0.0279</d>
<d>0.0286</d>
<d>0.0291</d>
<d>0.0296</d>
<d>0.0299</d>
<d>0.0306</d>
<d>0.0311</d>
<d>0.0316</d>
<d>0.0321</d>
<d>0.0323</d>
<d>0.0329</d>
<d>0.0332</d>
<d>0.0335</d>
<d>0.0337</d>
<d>0.0339</d>
<d>0.0342</d>
<d>0.0343</d>
<d>0.0344</d>
<d>0.0344</d>
<d>0.0344</d>
<d>0.0345</d>
<d>0.0343</d>
<d>0.0342</d>
<d>0.0341</d>
<d>0.0338</d>
<d>0.0335</d>
<d>0.0331</d>
<d>0.0327</d>
<d>0.0322</d>
<d>0.0316</d>
<d>0.0313</d>
<d>0.0309</d>
<d>0.0301</d>
<d>0.0295</d>
<d>0.0288</d>
<d>0.0279</d>
<d>0.0273</d>
<d>0.0269</d>
<d>0.026</d>
<d>0.0251</d>
<d>0.0244</d>
<d>0.0237</d>
<d>0.023</d>
<d>0.0217</d>
<d>0.021</d>
<d>0.02</d>
<d>0.0195</d>
<d>0.0187</d>
<d>0.0175</d>
<d>0.0164</d>
<d>0.0157</d>
<d>0.0152</d>
<d>0.0143</d>
<d>0.0136</d>
<d>0.0129</d>
<d>0.0122</d>
<d>0.0114</d>
<d>0.0105</d>
<d>0.0099</d>
<d>0.0092</d>
<d>0.0087</d>
<d>0.0082</d>
<d>0.0075</d>
<d>0.0071</d>
<d>0.0066</d>
<d>0.0061</d>
<d>0.0058</d>
<d>0.0053</d>
<d>0.0047</d>
<d>0.0044</d>
<d>0.0041</d>
<d>0.0039</d>
<d>0.0034</d>
<d>0.003</d>
<d>0.0029</d>
<d>0.0026</d>
<d>0.0024</d>
<d>0.002</d>
<d>0.0017</d>
<d>0.0016</d>
<d>0.0014</d>
<d>0.0013</d>
<d>0.001</d>
<d>0.0008</d>
<d>0.0007</d>
<d>0.0006</d>
<d>0.0006</d>
<d>0.0005</d>
<d>0.0004</d>
<d>0.0003</d>
<d>0.0003</d>
<d>0.0002</d>
<d>0.0002</d>
<d>0.0002</d>
<d>0.0002</d>
<d>0.0002</d>
<d>0.0001</d>
<d>0.0001</d>
<d>0.0001</d>
<d>0.0001</d>
<d>0</d>
<d>0</d>
<d>0</d>
<d>0</d>
<d>0</d>
<d>-0.0001</d>
<d>-0.0001</d>
<d>-0.0001</d>
<d>-0.0001</d>
<d>-0.0001</d>
<d>-0.0001</d>
<d>-0.0001</d>
<d>-0.0001</d>
<d>-0.0001</d>
<d>0</d>
<d>0</d>
<d>0</d>
<d>0</d>
<d>0</d>
<d>0</d>
<d>0.0001</d>
<d>0.0001</d>
<d>0.0001</d>
<d>0.0001</d>
<d>0</d>
<d>0</d>
<d>0</d>
<d>0</d>
<d>0</d>
<d>0</d>
<d>0</d>
<d>0</d>
<d>0</d>
<d>0</d>
<d>0</d>
<d>0</d>
<d>0</d>
<d>0</d>
<d>0</d>
<d>0</d>
<d>0</d>
<d>-0.0001</d>
<d>-0.0001</d>
<d>-0.0001</d>
<d>-0.0001</d>
<d>-0.0001</d>
<d>-0.0002</d>
<d>-0.0002</d>
<d>-0.0002</d>
<d>-0.0003</d>
<d>-0.0003</d>
<d>-0.0003</d>
<d>-0.0003</d>
<d>-0.0003</d>
<d>-0.0003</d>
<d>-0.0003</d>
<d>-0.0002</d>
<d>-0.0002</d>
<d>-0.0002</d>
<d>-0.0002</d>
<d>-0.0001</d>
<d>-0.0001</d>
<d>0</d>
<d>0</d>
<d>0</d>
<d>0</d>
<d>0.0001</d>
<d>0.0001</d>
<d>0.0001</d>
<d>0.0001</d>
<d>0.0001</d>
<d>0.0001</d>
<d>0</d>
<d>0</d>
<d>0</d>
<d>0</d>
<d>0</d>
<d>-0.0001</d>
<d>-0.0001</d>
<d>-0.0001</d>
<d>-0.0001</d>
<d>-0.0001</d>
<d>-0.0001</d>
<d>-0.0001</d>
<d>-0.0001</d>
<d>-0.0001</d>
<d>-0.0001</d>
<d>0</d>
<d>0</d>
<d>0</d>
<d>0</d>
<d>0</d>
<d>0</d>
<d>0</d>
<d>0</d>
<d>-0.0001</d>
<d>-0.0001</d>
<d>-0.0001</d>
<d>-0.0001</d>
<d>-0.0002</d>
<d>-0.0002</d>
<d>-0.0002</d>
<d>-0.0002</d>
<d>-0.0002</d>
<d>-0.0002</d>
<d>-0.0002</d>
<d>-0.0002</d>
<d>-0.0002</d>
<d>-0.0002</d>
<d>-0.0002</d>
<d>-0.0001</d>
<d>-0.0001</d>
<d>-0.0001</d>
<d>0</d>
<d>0</d>
<d>0.0001</d>
<d>0.0001</d>
<d>0.0001</d>
<d>0.0002</d>
<d>0.0002</d>
<d>0.0002</d>
<d>0.0002</d>
<d>0.0002</d>
<d>0.0001</d>
<d>0.0001</d>
<d>0.0001</d>
<d>0.0001</d>
<d>0</d>
<d>0</d>
<d>0</d>
<d>-0.0001</d>
<d>-0.0001</d>
<d>-0.0001</d>
<d>-0.0001</d>
<d>-0.0001</d>
<d>-0.0001</d>
<d>-0.0001</d>
<d>-0.0001</d>
<d>-0.0001</d>
<d>-0.0001</d>
<d>-0.0001</d>
<d>-0.0001</d>
<d>-0.0001</d>
<d>-0.0001</d>
<d>-0.0001</d>
<d>-0.0001</d>
<d>-0.0001</d>
<d>-0.0001</d>
<d>-0.0001</d>
<d>-0.0001</d>
<d>-0.0002</d>
<d>-0.0002</d>
<d>-0.0002</d>
<d>-0.0002</d>
<d>-0.0002</d>
<d>-0.0002</d>
<d>-0.0002</d>
<d>-0.0002</d>
<d>-0.0002</d>
<d>-0.0002</d>
<d>-0.0002</d>
<d>-0.0002</d>
<d>-0.0001</d>
<d>-0.0001</d>
<d>-0.0001</d>
<d>-0.0001</d>
<d>-0.0001</d>
<d>0</d>
<d>0</d>
<d>0</d>
<d>0</d>
<d>-0.0001</d>
<d>-0.0001</d>
<d>-0.0001</d>
<d>-0.0001</d>
<d>-0.0002</d>
<d>-0.0002</d>
<d>-0.0002</d>
<d>-0.0003</d>
<d>-0.0003</d>
<d>-0.0003</d>
<d>-0.0004</d>
<d>-0.0004</d>
<d>-0.0004</d>
<d>-0.0004</d>
<d>-0.0004</d>
<d>-0.0004</d>
<d>-0.0004</d>
<d>-0.0004</d>
<d>-0.0004</d>
<d>-0.0004</d>
<d>-0.0004</d>
<d>-0.0004</d>
<d>-0.0004</d>
<d>-0.0004</d>
<d>-0.0004</d>
<d>-0.0004</d>
<d>-0.0004</d>
<d>-0.0004</d>
<d>-0.0004</d>
<d>-0.0004</d>
<d>-0.0004</d>
<d>-0.0004</d>
<d>-0.0004</d>
<d>-0.0004</d>
<d>-0.0004</d>
<d>-0.0004</d>
<d>-0.0004</d>
<d>-0.0004</d>
<d>-0.0004</d>
<d>-0.0004</d>
<d>-0.0004</d>
<d>-0.0004</d>
<d>-0.0004</d>
<d>-0.0004</d>
<d>-0.0004</d>
<d>-0.0004</d>
<d>-0.0004</d>
<d>-0.0004</d>
<d>-0.0004</d>
<d>-0.0004</d>
<d>-0.0003</d>
<d>-0.0003</d>
<d>-0.0003</d>
<d>-0.0003</d>
<d>-0.0004</d>
<d>-0.0004</d>
<d>-0.0004</d>
<d>-0.0004</d>
<d>-0.0004</d>
<d>-0.0004</d>
<d>-0.0004</d>
<d>-0.0004</d>
<d>-0.0004</d>
<d>-0.0004</d>
<d>-0.0003</d>
<d>-0.0003</d>
<d>-0.0003</d>
<d>-0.0003</d>
<d>-0.0003</d>
<d>-0.0003</d>
<d>-0.0003</d>
<d>-0.0003</d>
<d>-0.0003</d>
<d>-0.0003</d>
<d>-0.0003</d>
<d>-0.0003</d>
<d>-0.0003</d>
<d>-0.0003</d>
<d>-0.0003</d>
<d>-0.0003</d>
<d>-0.0003</d>
<d>-0.0003</d>
<d>-0.0003</d>
<d>-0.0003</d>
<d>-0.0003</d>
<d>-0.0003</d>
<d>-0.0002</d>
<d>-0.0002</d>
<d>-0.0002</d>
<d>-0.0002</d>
<d>-0.0002</d>
<d>-0.0002</d>
<d>-0.0001</d>
<d>-0.0001</d>
<d>-0.0001</d>
<d>-0.0001</d>
<d>-0.0001</d>
<d>-0.0001</d>
<d>-0.0001</d>
<d>-0.0001</d>
<d>-0.0001</d>
<d>-0.0001</d>
<d>-0.0001</d>
<d>-0.0001</d>
<d>-0.0001</d>
<d>-0.0002</d>
<d>-0.0002</d>
<d>-0.0002</d>
<d>-0.0002</d>
<d>-0.0002</d>
<d>-0.0002</d>
<d>-0.0002</d>
<d>-0.0002</d>
<d>-0.0002</d>
<d>-0.0002</d>
<d>-0.0003</d>
<d>-0.0003</d>
<d>-0.0003</d>
<d>-0.0003</d>
<d>-0.0003</d>
<d>-0.0003</d>
<d>-0.0003</d>
<d>-0.0003</d>
<d>-0.0003</d>
<d>-0.0004</d>
<d>-0.0004</d>
<d>-0.0004</d>
<d>-0.0004</d>
<d>-0.0004</d>
<d>-0.0004</d>
<d>-0.0005</d>
<d>-0.0005</d>
</Subcolumn>
</YColumn>
<YColumn Width="92" Decimals="7" Subcolumns="1">
<Title>6.25</Title>
<Subcolumn>
<d>0</d>
<d>0.0001</d>
<d>0.0002</d>
<d>0.0003</d>
<d>0.0004</d>
<d>0.0004</d>
<d>0.0005</d>
<d>0.0006</d>
<d>0.0006</d>
<d>0.0007</d>
<d>0.0007</d>
<d>0.0008</d>
<d>0.0009</d>
<d>0.001</d>
<d>0.001</d>
<d>0.0011</d>
<d>0.0011</d>
<d>0.0012</d>
<d>0.0013</d>
<d>0.0013</d>
<d>0.0014</d>
<d>0.0014</d>
<d>0.0015</d>
<d>0.0015</d>
<d>0.0016</d>
<d>0.0017</d>
<d>0.0017</d>
<d>0.0018</d>
<d>0.0018</d>
<d>0.0019</d>
<d>0.0019</d>
<d>0.002</d>
<d>0.002</d>
<d>0.0021</d>
<d>0.0021</d>
<d>0.0021</d>
<d>0.0022</d>
<d>0.0022</d>
<d>0.0023</d>
<d>0.0023</d>
<d>0.0023</d>
<d>0.0024</d>
<d>0.0024</d>
<d>0.0025</d>
<d>0.0025</d>
<d>0.0025</d>
<d>0.0026</d>
<d>0.0026</d>
<d>0.0027</d>
<d>0.0027</d>
<d>0.0028</d>
<d>0.0028</d>
<d>0.0028</d>
<d>0.0029</d>
<d>0.0029</d>
<d>0.003</d>
<d>0.003</d>
<d>0.0031</d>
<d>0.0031</d>
<d>0.0032</d>
<d>0.0033</d>
<d>0.0033</d>
<d>0.0034</d>
<d>0.0034</d>
<d>0.0035</d>
<d>0.0036</d>
<d>0.0037</d>
<d>0.0038</d>
<d>0.0038</d>
<d>0.0039</d>
<d>0.004</d>
<d>0.0041</d>
<d>0.0041</d>
<d>0.0042</d>
<d>0.0042</d>
<d>0.0044</d>
<d>0.0044</d>
<d>0.0045</d>
<d>0.0045</d>
<d>0.0046</d>
<d>0.0047</d>
<d>0.0048</d>
<d>0.0048</d>
<d>0.0049</d>
<d>0.005</d>
<d>0.0051</d>
<d>0.0052</d>
<d>0.0053</d>
<d>0.0054</d>
<d>0.0055</d>
<d>0.0056</d>
<d>0.0057</d>
<d>0.0058</d>
<d>0.0059</d>
<d>0.006</d>
<d>0.0061</d>
<d>0.0062</d>
<d>0.0063</d>
<d>0.0064</d>
<d>0.0065</d>
<d>0.0066</d>
<d>0.0068</d>
<d>0.0068</d>
<d>0.007</d>
<d>0.0071</d>
<d>0.0072</d>
<d>0.0074</d>
<d>0.0075</d>
<d>0.0076</d>
<d>0.0078</d>
<d>0.0079</d>
<d>0.0081</d>
<d>0.0083</d>
<d>0.0084</d>
<d>0.0085</d>
<d>0.0087</d>
<d>0.0089</d>
<d>0.0091</d>
<d>0.0092</d>
<d>0.0093</d>
<d>0.0096</d>
<d>0.0098</d>
<d>0.01</d>
<d>0.0102</d>
<d>0.0103</d>
<d>0.0105</d>
<d>0.0108</d>
<d>0.011</d>
<d>0.0112</d>
<d>0.0114</d>
<d>0.0116</d>
<d>0.0117</d>
<d>0.012</d>
<d>0.0123</d>
<d>0.0126</d>
<d>0.0128</d>
<d>0.0131</d>
<d>0.0133</d>
<d>0.0136</d>
<d>0.0138</d>
<d>0.014</d>
<d>0.0141</d>
<d>0.0145</d>
<d>0.0149</d>
<d>0.0151</d>
<d>0.0154</d>
<d>0.0155</d>
<d>0.016</d>
<d>0.0162</d>
<d>0.0166</d>
<d>0.0169</d>
<d>0.0173</d>
<d>0.0174</d>
<d>0.0179</d>
<d>0.0181</d>
<d>0.0186</d>
<d>0.019</d>
<d>0.0191</d>
<d>0.0197</d>
<d>0.02</d>
<d>0.0204</d>
<d>0.0207</d>
<d>0.0209</d>
<d>0.0213</d>
<d>0.0218</d>
<d>0.0221</d>
<d>0.0225</d>
<d>0.0228</d>
<d>0.023</d>
<d>0.0234</d>
<d>0.0237</d>
<d>0.024</d>
<d>0.0243</d>
<d>0.0246</d>
<d>0.025</d>
<d>0.0252</d>
<d>0.0254</d>
<d>0.0258</d>
<d>0.026</d>
<d>0.0262</d>
<d>0.0265</d>
<d>0.0266</d>
<d>0.0267</d>
<d>0.0269</d>
<d>0.0271</d>
<d>0.0272</d>
<d>0.0273</d>
<d>0.0273</d>
<d>0.0274</d>
<d>0.0273</d>
<d>0.0273</d>
<d>0.0273</d>
<d>0.0271</d>
<d>0.0271</d>
<d>0.0268</d>
<d>0.0267</d>
<d>0.0265</d>
<d>0.0263</d>
<d>0.0259</d>
<d>0.0255</d>
<d>0.0252</d>
<d>0.0249</d>
<d>0.0245</d>
<d>0.024</d>
<d>0.0236</d>
<d>0.0232</d>
<d>0.0227</d>
<d>0.0221</d>
<d>0.0215</d>
<d>0.0208</d>
<d>0.0203</d>
<d>0.0197</d>
<d>0.0191</d>
<d>0.0184</d>
<d>0.018</d>
<d>0.0174</d>
<d>0.0167</d>
<d>0.0161</d>
<d>0.0153</d>
<d>0.0145</d>
<d>0.0139</d>
<d>0.0136</d>
<d>0.0128</d>
<d>0.0121</d>
<d>0.0115</d>
<d>0.0109</d>
<d>0.0104</d>
<d>0.0095</d>
<d>0.0089</d>
<d>0.0082</d>
<d>0.0079</d>
<d>0.0074</d>
<d>0.0067</d>
<d>0.0061</d>
<d>0.0057</d>
<d>0.0054</d>
<d>0.0049</d>
<d>0.0046</d>
<d>0.0042</d>
<d>0.0038</d>
<d>0.0034</d>
<d>0.0031</d>
<d>0.0028</d>
<d>0.0024</d>
<d>0.0022</d>
<d>0.002</d>
<d>0.0017</d>
<d>0.0015</d>
<d>0.0013</d>
<d>0.0011</d>
<d>0.001</d>
<d>0.0008</d>
<d>0.0006</d>
<d>0.0005</d>
<d>0.0003</d>
<d>0.0003</d>
<d>0.0001</d>
<d>0</d>
<d>0</d>
<d>-0.0001</d>
<d>-0.0001</d>
<d>-0.0002</d>
<d>-0.0003</d>
<d>-0.0003</d>
<d>-0.0003</d>
<d>-0.0003</d>
<d>-0.0003</d>
<d>-0.0003</d>
<d>-0.0003</d>
<d>-0.0003</d>
<d>-0.0003</d>
<d>-0.0003</d>
<d>-0.0003</d>
<d>-0.0002</d>
<d>-0.0002</d>
<d>-0.0002</d>
<d>-0.0001</d>
<d>-0.0001</d>
<d>-0.0001</d>
<d>0</d>
<d>0</d>
<d>0.0001</d>
<d>0.0001</d>
<d>0.0001</d>
<d>0.0001</d>
<d>0.0001</d>
<d>0.0002</d>
<d>0.0002</d>
<d>0.0002</d>
<d>0.0002</d>
<d>0.0001</d>
<d>0.0001</d>
<d>0.0001</d>
<d>0.0001</d>
<d>0.0001</d>
<d>0.0001</d>
<d>0.0001</d>
<d>0.0001</d>
<d>0.0002</d>
<d>0.0002</d>
<d>0.0002</d>
<d>0.0002</d>
<d>0.0002</d>
<d>0.0002</d>
<d>0.0002</d>
<d>0.0002</d>
<d>0.0001</d>
<d>0.0001</d>
<d>0.0001</d>
<d>0.0001</d>
<d>0.0001</d>
<d>0.0001</d>
<d>0.0001</d>
<d>0.0001</d>
<d>0</d>
<d>0</d>
<d>0</d>
<d>0</d>
<d>0</d>
<d>0</d>
<d>0</d>
<d>0.0001</d>
<d>0.0001</d>
<d>0.0001</d>
<d>0.0001</d>
<d>0.0001</d>
<d>0.0002</d>
<d>0.0002</d>
<d>0.0002</d>
<d>0.0003</d>
<d>0.0003</d>
<d>0.0003</d>
<d>0.0003</d>
<d>0.0003</d>
<d>0.0003</d>
<d>0.0004</d>
<d>0.0004</d>
<d>0.0004</d>
<d>0.0004</d>
<d>0.0004</d>
<d>0.0004</d>
<d>0.0004</d>
<d>0.0004</d>
<d>0.0004</d>
<d>0.0004</d>
<d>0.0004</d>
<d>0.0004</d>
<d>0.0004</d>
<d>0.0003</d>
<d>0.0003</d>
<d>0.0003</d>
<d>0.0003</d>
<d>0.0002</d>
<d>0.0002</d>
<d>0.0001</d>
<d>0.0001</d>
<d>0.0001</d>
<d>0.0001</d>
<d>0</d>
<d>0</d>
<d>0</d>
<d>0</d>
<d>-0.0001</d>
<d>-0.0001</d>
<d>-0.0001</d>
<d>-0.0001</d>
<d>-0.0001</d>
<d>-0.0001</d>
<d>-0.0001</d>
<d>-0.0001</d>
<d>-0.0001</d>
<d>-0.0001</d>
<d>-0.0001</d>
<d>-0.0001</d>
<d>-0.0001</d>
<d>0</d>
<d>0</d>
<d>0</d>
<d>0</d>
<d>0</d>
<d>0</d>
<d>0</d>
<d>0</d>
<d>0.0001</d>
<d>0.0001</d>
<d>0.0001</d>
<d>0.0001</d>
<d>0.0001</d>
<d>0.0001</d>
<d>0.0001</d>
<d>0.0002</d>
<d>0.0002</d>
<d>0.0002</d>
<d>0.0003</d>
<d>0.0003</d>
<d>0.0003</d>
<d>0.0003</d>
<d>0.0003</d>
<d>0.0003</d>
<d>0.0003</d>
<d>0.0003</d>
<d>0.0003</d>
<d>0.0003</d>
<d>0.0003</d>
<d>0.0003</d>
<d>0.0003</d>
<d>0.0003</d>
<d>0.0003</d>
<d>0.0002</d>
<d>0.0002</d>
<d>0.0002</d>
<d>0.0003</d>
<d>0.0003</d>
<d>0.0003</d>
<d>0.0003</d>
<d>0.0003</d>
<d>0.0003</d>
<d>0.0004</d>
<d>0.0004</d>
<d>0.0004</d>
<d>0.0004</d>
<d>0.0004</d>
<d>0.0005</d>
<d>0.0005</d>
<d>0.0005</d>
<d>0.0005</d>
<d>0.0005</d>
<d>0.0006</d>
<d>0.0006</d>
<d>0.0006</d>
<d>0.0006</d>
<d>0.0006</d>
<d>0.0006</d>
<d>0.0006</d>
<d>0.0006</d>
<d>0.0006</d>
<d>0.0006</d>
<d>0.0006</d>
<d>0.0006</d>
<d>0.0006</d>
<d>0.0006</d>
<d>0.0005</d>
<d>0.0005</d>
<d>0.0005</d>
<d>0.0005</d>
<d>0.0005</d>
<d>0.0004</d>
<d>0.0004</d>
<d>0.0003</d>
<d>0.0003</d>
<d>0.0002</d>
<d>0.0002</d>
<d>0.0002</d>
<d>0.0001</d>
<d>0.0001</d>
<d>0.0001</d>
<d>0</d>
<d>0</d>
<d>0</d>
<d>0</d>
<d>-0.0001</d>
<d>-0.0001</d>
<d>-0.0001</d>
<d>-0.0001</d>
<d>-0.0001</d>
<d>-0.0001</d>
<d>-0.0002</d>
<d>-0.0002</d>
<d>-0.0002</d>
<d>-0.0002</d>
<d>-0.0002</d>
<d>-0.0003</d>
<d>-0.0003</d>
<d>-0.0003</d>
<d>-0.0003</d>
<d>-0.0003</d>
<d>-0.0003</d>
<d>-0.0003</d>
<d>-0.0003</d>
<d>-0.0002</d>
<d>-0.0002</d>
<d>-0.0002</d>
<d>-0.0001</d>
<d>-0.0001</d>
<d>0</d>
<d>0</d>
<d>0</d>
<d>0</d>
<d>0.0001</d>
<d>0.0002</d>
<d>0.0002</d>
<d>0.0002</d>
<d>0.0002</d>
<d>0.0003</d>
<d>0.0003</d>
<d>0.0003</d>
<d>0.0003</d>
<d>0.0003</d>
<d>0.0003</d>
<d>0.0003</d>
<d>0.0003</d>
<d>0.0003</d>
<d>0.0003</d>
<d>0.0003</d>
<d>0.0003</d>
<d>0.0003</d>
<d>0.0003</d>
<d>0.0003</d>
<d>0.0003</d>
<d>0.0003</d>
<d>0.0003</d>
<d>0.0003</d>
<d>0.0003</d>
<d>0.0003</d>
<d>0.0003</d>
<d>0.0003</d>
<d>0.0003</d>
<d>0.0003</d>
<d>0.0003</d>
<d>0.0003</d>
<d>0.0003</d>
<d>0.0003</d>
<d>0.0003</d>
<d>0.0003</d>
<d>0.0003</d>
<d>0.0003</d>
<d>0.0003</d>
<d>0.0003</d>
<d>0.0003</d>
<d>0.0003</d>
<d>0.0003</d>
<d>0.0003</d>
<d>0.0003</d>
<d>0.0003</d>
<d>0.0003</d>
<d>0.0003</d>
<d>0.0003</d>
<d>0.0003</d>
<d>0.0003</d>
<d>0.0003</d>
<d>0.0003</d>
<d>0.0003</d>
<d>0.0003</d>
<d>0.0003</d>
<d>0.0003</d>
<d>0.0003</d>
<d>0.0002</d>
<d>0.0002</d>
<d>0.0002</d>
<d>0.0002</d>
<d>0.0002</d>
<d>0.0002</d>
<d>0.0002</d>
<d>0.0002</d>
<d>0.0002</d>
<d>0.0001</d>
<d>0.0001</d>
<d>0.0001</d>
<d>0.0001</d>
<d>0.0001</d>
<d>0.0002</d>
<d>0.0002</d>
<d>0.0002</d>
<d>0.0001</d>
<d>0.0001</d>
<d>0.0001</d>
<d>0.0001</d>
<d>0.0001</d>
<d>0.0001</d>
<d>0.0001</d>
<d>0.0001</d>
<d>0.0001</d>
<d>0.0001</d>
<d>0.0001</d>
<d>0.0001</d>
<d>0.0002</d>
<d>0.0002</d>
<d>0.0002</d>
<d>0.0002</d>
<d>0.0002</d>
<d>0.0002</d>
<d>0.0002</d>
<d>0.0002</d>
<d>0.0002</d>
<d>0.0002</d>
<d>0.0002</d>
<d>0.0002</d>
</Subcolumn>
</YColumn>
<YColumn Width="92" Decimals="4" Subcolumns="1">
<Title>0</Title>
<Subcolumn>
<d>0.0027</d>
<d>0.0028</d>
<d>0.0029</d>
<d>0.0029</d>
<d>0.003</d>
<d>0.0031</d>
<d>0.0032</d>
<d>0.0033</d>
<d>0.0033</d>
<d>0.0034</d>
<d>0.0034</d>
<d>0.0035</d>
<d>0.0036</d>
<d>0.0036</d>
<d>0.0037</d>
<d>0.0038</d>
<d>0.0038</d>
<d>0.0039</d>
<d>0.004</d>
<d>0.0041</d>
<d>0.0041</d>
<d>0.0042</d>
<d>0.0043</d>
<d>0.0043</d>
<d>0.0044</d>
<d>0.0045</d>
<d>0.0045</d>
<d>0.0046</d>
<d>0.0047</d>
<d>0.0047</d>
<d>0.0048</d>
<d>0.0049</d>
<d>0.005</d>
<d>0.0051</d>
<d>0.0051</d>
<d>0.0052</d>
<d>0.0052</d>
<d>0.0053</d>
<d>0.0054</d>
<d>0.0054</d>
<d>0.0055</d>
<d>0.0056</d>
<d>0.0056</d>
<d>0.0057</d>
<d>0.0057</d>
<d>0.0058</d>
<d>0.0058</d>
<d>0.0059</d>
<d>0.0059</d>
<d>0.006</d>
<d>0.006</d>
<d>0.006</d>
<d>0.006</d>
<d>0.0061</d>
<d>0.0061</d>
<d>0.0061</d>
<d>0.0061</d>
<d>0.0062</d>
<d>0.0062</d>
<d>0.0062</d>
<d>0.0062</d>
<d>0.0062</d>
<d>0.0063</d>
<d>0.0063</d>
<d>0.0063</d>
<d>0.0064</d>
<d>0.0064</d>
<d>0.0064</d>
<d>0.0065</d>
<d>0.0065</d>
<d>0.0065</d>
<d>0.0066</d>
<d>0.0066</d>
<d>0.0067</d>
<d>0.0067</d>
<d>0.0068</d>
<d>0.0068</d>
<d>0.0068</d>
<d>0.0068</d>
<d>0.0069</d>
<d>0.0069</d>
<d>0.007</d>
<d>0.007</d>
<d>0.0071</d>
<d>0.0071</d>
<d>0.0072</d>
<d>0.0073</d>
<d>0.0073</d>
<d>0.0074</d>
<d>0.0075</d>
<d>0.0076</d>
<d>0.0077</d>
<d>0.0078</d>
<d>0.0079</d>
<d>0.008</d>
<d>0.0081</d>
<d>0.0082</d>
<d>0.0083</d>
<d>0.0083</d>
<d>0.0084</d>
<d>0.0085</d>
<d>0.0086</d>
<d>0.0086</d>
<d>0.0087</d>
<d>0.0088</d>
<d>0.0089</d>
<d>0.009</d>
<d>0.0091</d>
<d>0.0091</d>
<d>0.0092</d>
<d>0.0093</d>
<d>0.0094</d>
<d>0.0095</d>
<d>0.0096</d>
<d>0.0097</d>
<d>0.0098</d>
<d>0.0099</d>
<d>0.01</d>
<d>0.0101</d>
<d>0.0102</d>
<d>0.0103</d>
<d>0.0105</d>
<d>0.0106</d>
<d>0.0106</d>
<d>0.0107</d>
<d>0.0108</d>
<d>0.0108</d>
<d>0.0109</d>
<d>0.011</d>
<d>0.0111</d>
<d>0.0111</d>
<d>0.0112</d>
<d>0.0113</d>
<d>0.0114</d>
<d>0.0115</d>
<d>0.0116</d>
<d>0.0117</d>
<d>0.0118</d>
<d>0.0119</d>
<d>0.012</d>
<d>0.0121</d>
<d>0.0122</d>
<d>0.0124</d>
<d>0.0125</d>
<d>0.0127</d>
<d>0.0128</d>
<d>0.0129</d>
<d>0.0131</d>
<d>0.0132</d>
<d>0.0134</d>
<d>0.0135</d>
<d>0.0137</d>
<d>0.0138</d>
<d>0.014</d>
<d>0.0141</d>
<d>0.0143</d>
<d>0.0145</d>
<d>0.0146</d>
<d>0.0149</d>
<d>0.015</d>
<d>0.0152</d>
<d>0.0154</d>
<d>0.0155</d>
<d>0.0157</d>
<d>0.0159</d>
<d>0.0161</d>
<d>0.0163</d>
<d>0.0164</d>
<d>0.0165</d>
<d>0.0168</d>
<d>0.0169</d>
<d>0.017</d>
<d>0.0171</d>
<d>0.0172</d>
<d>0.0173</d>
<d>0.0174</d>
<d>0.0174</d>
<d>0.0175</d>
<d>0.0175</d>
<d>0.0175</d>
<d>0.0175</d>
<d>0.0175</d>
<d>0.0175</d>
<d>0.0175</d>
<d>0.0174</d>
<d>0.0173</d>
<d>0.0172</d>
<d>0.0171</d>
<d>0.017</d>
<d>0.0168</d>
<d>0.0166</d>
<d>0.0164</d>
<d>0.0161</d>
<d>0.016</d>
<d>0.0156</d>
<d>0.0153</d>
<d>0.0151</d>
<d>0.0148</d>
<d>0.0144</d>
<d>0.014</d>
<d>0.0137</d>
<d>0.0134</d>
<d>0.0131</d>
<d>0.0126</d>
<d>0.0123</d>
<d>0.0119</d>
<d>0.0116</d>
<d>0.0111</d>
<d>0.0106</d>
<d>0.0101</d>
<d>0.0098</d>
<d>0.0094</d>
<d>0.0089</d>
<d>0.0084</d>
<d>0.0082</d>
<d>0.0078</d>
<d>0.0074</d>
<d>0.007</d>
<d>0.0066</d>
<d>0.0061</d>
<d>0.0058</d>
<d>0.0056</d>
<d>0.0051</d>
<d>0.0048</d>
<d>0.0044</d>
<d>0.0042</d>
<d>0.0039</d>
<d>0.0035</d>
<d>0.0032</d>
<d>0.0029</d>
<d>0.0028</d>
<d>0.0026</d>
<d>0.0022</d>
<d>0.0019</d>
<d>0.0018</d>
<d>0.0017</d>
<d>0.0014</d>
<d>0.0013</d>
<d>0.0011</d>
<d>0.0009</d>
<d>0.0007</d>
<d>0.0006</d>
<d>0.0004</d>
<d>0.0003</d>
<d>0.0002</d>
<d>0.0001</d>
<d>-0.0001</d>
<d>-0.0001</d>
<d>-0.0002</d>
<d>-0.0003</d>
<d>-0.0004</d>
<d>-0.0004</d>
<d>-0.0005</d>
<d>-0.0005</d>
<d>-0.0005</d>
<d>-0.0006</d>
<d>-0.0006</d>
<d>-0.0006</d>
<d>-0.0007</d>
<d>-0.0007</d>
<d>-0.0007</d>
<d>-0.0007</d>
<d>-0.0007</d>
<d>-0.0008</d>
<d>-0.0008</d>
<d>-0.0008</d>
<d>-0.0008</d>
<d>-0.0008</d>
<d>-0.0007</d>
<d>-0.0007</d>
<d>-0.0007</d>
<d>-0.0007</d>
<d>-0.0007</d>
<d>-0.0006</d>
<d>-0.0006</d>
<d>-0.0006</d>
<d>-0.0006</d>
<d>-0.0005</d>
<d>-0.0005</d>
<d>-0.0005</d>
<d>-0.0005</d>
<d>-0.0005</d>
<d>-0.0004</d>
<d>-0.0004</d>
<d>-0.0004</d>
<d>-0.0004</d>
<d>-0.0004</d>
<d>-0.0003</d>
<d>-0.0003</d>
<d>-0.0003</d>
<d>-0.0003</d>
<d>-0.0002</d>
<d>-0.0002</d>
<d>-0.0002</d>
<d>-0.0002</d>
<d>-0.0001</d>
<d>-0.0001</d>
<d>-0.0001</d>
<d>-0.0001</d>
<d>0</d>
<d>0</d>
<d>0</d>
<d>0</d>
<d>0</d>
<d>0</d>
<d>0</d>
<d>0</d>
<d>0</d>
<d>0</d>
<d>0</d>
<d>0</d>
<d>-0.0001</d>
<d>-0.0001</d>
<d>-0.0001</d>
<d>-0.0001</d>
<d>-0.0001</d>
<d>-0.0001</d>
<d>-0.0001</d>
<d>-0.0001</d>
<d>0</d>
<d>0</d>
<d>0</d>
<d>0</d>
<d>0</d>
<d>0</d>
<d>0</d>
<d>0</d>
<d>0</d>
<d>0</d>
<d>0</d>
<d>0</d>
<d>-0.0001</d>
<d>-0.0001</d>
<d>-0.0001</d>
<d>-0.0001</d>
<d>-0.0001</d>
<d>-0.0002</d>
<d>-0.0002</d>
<d>-0.0002</d>
<d>-0.0002</d>
<d>-0.0002</d>
<d>-0.0002</d>
<d>-0.0002</d>
<d>-0.0002</d>
<d>-0.0001</d>
<d>-0.0001</d>
<d>-0.0001</d>
<d>-0.0001</d>
<d>0</d>
<d>0</d>
<d>0</d>
<d>0.0001</d>
<d>0.0001</d>
<d>0.0001</d>
<d>0.0001</d>
<d>0.0001</d>
<d>0.0001</d>
<d>0.0001</d>
<d>0.0002</d>
<d>0.0002</d>
<d>0.0002</d>
<d>0.0002</d>
<d>0.0002</d>
<d>0.0002</d>
<d>0.0002</d>
<d>0.0002</d>
<d>0.0002</d>
<d>0.0002</d>
<d>0.0002</d>
<d>0.0002</d>
<d>0.0002</d>
<d>0.0002</d>
<d>0.0002</d>
<d>0.0002</d>
<d>0.0002</d>
<d>0.0002</d>
<d>0.0002</d>
<d>0.0002</d>
<d>0.0002</d>
<d>0.0001</d>
<d>0.0001</d>
<d>0.0001</d>
<d>0.0001</d>
<d>0</d>
<d>-0.0001</d>
<d>-0.0001</d>
<d>-0.0001</d>
<d>-0.0002</d>
<d>-0.0002</d>
<d>-0.0002</d>
<d>-0.0002</d>
<d>-0.0003</d>
<d>-0.0003</d>
<d>-0.0003</d>
<d>-0.0003</d>
<d>-0.0003</d>
<d>-0.0003</d>
<d>-0.0003</d>
<d>-0.0003</d>
<d>-0.0003</d>
<d>-0.0003</d>
<d>-0.0003</d>
<d>-0.0003</d>
<d>-0.0002</d>
<d>-0.0002</d>
<d>-0.0002</d>
<d>-0.0002</d>
<d>-0.0002</d>
<d>-0.0002</d>
<d>-0.0002</d>
<d>-0.0001</d>
<d>-0.0001</d>
<d>-0.0001</d>
<d>-0.0001</d>
<d>-0.0001</d>
<d>0</d>
<d>0</d>
<d>0</d>
<d>0</d>
<d>0.0001</d>
<d>0.0001</d>
<d>0.0001</d>
<d>0.0001</d>
<d>0.0001</d>
<d>0.0002</d>
<d>0.0002</d>
<d>0.0002</d>
<d>0.0002</d>
<d>0.0002</d>
<d>0.0002</d>
<d>0.0002</d>
<d>0.0002</d>
<d>0.0002</d>
<d>0.0002</d>
<d>0.0002</d>
<d>0.0002</d>
<d>0.0002</d>
<d>0.0002</d>
<d>0.0002</d>
<d>0.0002</d>
<d>0.0002</d>
<d>0.0001</d>
<d>0.0001</d>
<d>0.0001</d>
<d>0.0001</d>
<d>0.0001</d>
<d>0.0001</d>
<d>0.0001</d>
<d>0.0001</d>
<d>0.0001</d>
<d>0.0001</d>
<d>0.0001</d>
<d>0.0001</d>
<d>0.0001</d>
<d>0</d>
<d>0</d>
<d>0</d>
<d>0</d>
<d>0</d>
<d>0</d>
<d>0</d>
<d>0</d>
<d>-0.0001</d>
<d>-0.0001</d>
<d>-0.0001</d>
<d>-0.0002</d>
<d>-0.0002</d>
<d>-0.0002</d>
<d>-0.0002</d>
<d>-0.0002</d>
<d>-0.0003</d>
<d>-0.0003</d>
<d>-0.0003</d>
<d>-0.0003</d>
<d>-0.0003</d>
<d>-0.0003</d>
<d>-0.0003</d>
<d>-0.0003</d>
<d>-0.0003</d>
<d>-0.0003</d>
<d>-0.0003</d>
<d>-0.0002</d>
<d>-0.0002</d>
<d>-0.0002</d>
<d>-0.0001</d>
<d>-0.0001</d>
<d>-0.0001</d>
<d>-0.0001</d>
<d>-0.0001</d>
<d>0</d>
<d>0</d>
<d>0</d>
<d>0</d>
<d>0</d>
<d>0</d>
<d>0</d>
<d>0</d>
<d>0</d>
<d>0</d>
<d>0</d>
<d>0</d>
<d>0</d>
<d>0</d>
<d>0</d>
<d>0</d>
<d>0</d>
<d>0</d>
<d>0.0001</d>
<d>0.0001</d>
<d>0.0001</d>
<d>0.0001</d>
<d>0.0002</d>
<d>0.0002</d>
<d>0.0002</d>
<d>0.0002</d>
<d>0.0002</d>
<d>0.0002</d>
<d>0.0002</d>
<d>0.0001</d>
<d>0.0001</d>
<d>0</d>
<d>0</d>
<d>-0.0001</d>
<d>-0.0001</d>
<d>-0.0002</d>
<d>-0.0002</d>
<d>-0.0003</d>
<d>-0.0003</d>
<d>-0.0003</d>
<d>-0.0004</d>
<d>-0.0004</d>
<d>-0.0004</d>
<d>-0.0004</d>
<d>-0.0004</d>
<d>-0.0004</d>
<d>-0.0004</d>
<d>-0.0004</d>
<d>-0.0003</d>
<d>-0.0004</d>
<d>-0.0004</d>
<d>-0.0004</d>
<d>-0.0004</d>
<d>-0.0004</d>
<d>-0.0004</d>
<d>-0.0005</d>
<d>-0.0005</d>
<d>-0.0005</d>
<d>-0.0006</d>
<d>-0.0006</d>
<d>-0.0006</d>
<d>-0.0006</d>
<d>-0.0006</d>
<d>-0.0006</d>
<d>-0.0006</d>
<d>-0.0006</d>
<d>-0.0005</d>
<d>-0.0005</d>
<d>-0.0005</d>
<d>-0.0004</d>
<d>-0.0004</d>
<d>-0.0004</d>
<d>-0.0003</d>
<d>-0.0003</d>
<d>-0.0003</d>
<d>-0.0003</d>
<d>-0.0002</d>
<d>-0.0002</d>
<d>-0.0002</d>
<d>-0.0002</d>
<d>-0.0001</d>
<d>-0.0001</d>
<d>-0.0001</d>
<d>-0.0001</d>
<d>0</d>
<d>0</d>
<d>0</d>
<d>0</d>
<d>0</d>
<d>0.0001</d>
<d>0.0001</d>
<d>0.0001</d>
<d>0.0001</d>
<d>0.0001</d>
<d>0.0002</d>
<d>0.0002</d>
<d>0.0002</d>
<d>0.0002</d>
</Subcolumn>
</YColumn>
</Table>
<Table ID="Table43" XFormat="numbers" YFormat="replicates" Replicates="1" TableType="XY" EVFormat="AsteriskAfterNumber">
<Title>C215A + DiF</Title>
<RowTitlesColumn Width="84">
<Subcolumn></Subcolumn>
</RowTitlesColumn>
<XColumn Width="108" Subcolumns="1" Decimals="3">
<Title>Temperature [<Font Face="Times New Roman">°</Font>C]</Title>
<Subcolumn>
<d>35.2</d>
<d>35.3</d>
<d>35.5</d>
<d>35.6</d>
<d>35.7</d>
<d>35.9</d>
<d>36</d>
<d>36.1</d>
<d>36.2</d>
<d>36.3</d>
<d>36.3</d>
<d>36.5</d>
<d>36.6</d>
<d>36.7</d>
<d>36.8</d>
<d>36.9</d>
<d>37</d>
<d>37.1</d>
<d>37.2</d>
<d>37.3</d>
<d>37.4</d>
<d>37.5</d>
<d>37.6</d>
<d>37.7</d>
<d>37.8</d>
<d>37.9</d>
<d>38</d>
<d>38.1</d>
<d>38.3</d>
<d>38.3</d>
<d>38.4</d>
<d>38.5</d>
<d>38.6</d>
<d>38.8</d>
<d>38.8</d>
<d>39</d>
<d>39</d>
<d>39.2</d>
<d>39.3</d>
<d>39.3</d>
<d>39.5</d>
<d>39.6</d>
<d>39.7</d>
<d>39.7</d>
<d>39.8</d>
<d>39.9</d>
<d>40</d>
<d>40.1</d>
<d>40.3</d>
<d>40.3</d>
<d>40.5</d>
<d>40.6</d>
<d>40.6</d>
<d>40.8</d>
<d>40.9</d>
<d>40.9</d>
<d>41</d>
<d>41.1</d>
<d>41.3</d>
<d>41.4</d>
<d>41.4</d>
<d>41.5</d>
<d>41.6</d>
<d>41.7</d>
<d>41.8</d>
<d>42</d>
<d>42</d>
<d>42.1</d>
<d>42.2</d>
<d>42.3</d>
<d>42.4</d>
<d>42.6</d>
<d>42.6</d>
<d>42.7</d>
<d>42.8</d>
<d>43</d>
<d>43</d>
<d>43.1</d>
<d>43.2</d>
<d>43.3</d>
<d>43.4</d>
<d>43.5</d>
<d>43.6</d>
<d>43.7</d>
<d>43.8</d>
<d>43.9</d>
<d>44</d>
<d>44.1</d>
<d>44.3</d>
<d>44.3</d>
<d>44.4</d>
<d>44.5</d>
<d>44.6</d>
<d>44.8</d>
<d>44.9</d>
<d>44.9</d>
<d>45</d>
<d>45.2</d>
<d>45.2</d>
<d>45.3</d>
<d>45.4</d>
<d>45.5</d>
<d>45.6</d>
<d>45.7</d>
<d>45.8</d>
<d>45.9</d>
<d>46.1</d>
<d>46.2</d>
<d>46.2</d>
<d>46.4</d>
<d>46.5</d>
<d>46.6</d>
<d>46.7</d>
<d>46.8</d>
<d>46.9</d>
<d>46.9</d>
<d>47.1</d>
<d>47.2</d>
<d>47.2</d>
<d>47.3</d>
<d>47.5</d>
<d>47.6</d>
<d>47.7</d>
<d>47.8</d>
<d>47.9</d>
<d>48</d>
<d>48.1</d>
<d>48.2</d>
<d>48.3</d>
<d>48.4</d>
<d>48.5</d>
<d>48.5</d>
<d>48.7</d>
<d>48.8</d>
<d>48.9</d>
<d>49</d>
<d>49.1</d>
<d>49.2</d>
<d>49.3</d>
<d>49.4</d>
<d>49.5</d>
<d>49.6</d>
<d>49.7</d>
<d>49.8</d>
<d>49.9</d>
<d>50</d>
<d>50.1</d>
<d>50.2</d>
<d>50.3</d>
<d>50.4</d>
<d>50.5</d>
<d>50.6</d>
<d>50.7</d>
<d>50.8</d>
<d>50.9</d>
<d>51</d>
<d>51.1</d>
<d>51.2</d>
<d>51.4</d>
<d>51.4</d>
<d>51.6</d>
<d>51.7</d>
<d>51.7</d>
<d>51.8</d>
<d>52</d>
<d>52</d>
<d>52.2</d>
<d>52.3</d>
<d>52.3</d>
<d>52.5</d>
<d>52.6</d>
<d>52.6</d>
<d>52.7</d>
<d>52.9</d>
<d>53</d>
<d>53</d>
<d>53.1</d>
<d>53.3</d>
<d>53.4</d>
<d>53.5</d>
<d>53.6</d>
<d>53.7</d>
<d>53.8</d>
<d>53.8</d>
<d>54</d>
<d>54.1</d>
<d>54.2</d>
<d>54.3</d>
<d>54.4</d>
<d>54.5</d>
<d>54.6</d>
<d>54.7</d>
<d>54.8</d>
<d>54.9</d>
<d>55</d>
<d>55.1</d>
<d>55.2</d>
<d>55.3</d>
<d>55.4</d>
<d>55.5</d>
<d>55.6</d>
<d>55.7</d>
<d>55.8</d>
<d>55.9</d>
<d>56</d>
<d>56.1</d>
<d>56.2</d>
<d>56.3</d>
<d>56.4</d>
<d>56.5</d>
<d>56.6</d>
<d>56.7</d>
<d>56.8</d>
<d>57</d>
<d>57</d>
<d>57.1</d>
<d>57.2</d>
<d>57.3</d>
<d>57.4</d>
<d>57.6</d>
<d>57.7</d>
<d>57.7</d>
<d>57.8</d>
<d>58</d>
<d>58</d>
<d>58.1</d>
<d>58.2</d>
<d>58.4</d>
<d>58.5</d>
<d>58.6</d>
<d>58.7</d>
<d>58.7</d>
<d>58.9</d>
<d>59</d>
<d>59.1</d>
<d>59.2</d>
<d>59.3</d>
<d>59.4</d>
<d>59.5</d>
<d>59.6</d>
<d>59.7</d>
<d>59.8</d>
<d>59.9</d>
<d>60</d>
<d>60.1</d>
<d>60.2</d>
<d>60.3</d>
<d>60.4</d>
<d>60.5</d>
<d>60.6</d>
<d>60.7</d>
<d>60.8</d>
<d>60.9</d>
<d>61</d>
<d>61.1</d>
<d>61.2</d>
<d>61.3</d>
<d>61.4</d>
<d>61.5</d>
<d>61.6</d>
<d>61.7</d>
<d>61.8</d>
<d>62</d>
<d>62</d>
<d>62.1</d>
<d>62.2</d>
<d>62.3</d>
<d>62.5</d>
<d>62.6</d>
<d>62.7</d>
<d>62.7</d>
<d>62.8</d>
<d>62.9</d>
<d>63.1</d>
<d>63.2</d>
<d>63.3</d>
<d>63.3</d>
<d>63.5</d>
<d>63.6</d>
<d>63.6</d>
<d>63.7</d>
<d>63.9</d>
<d>64</d>
<d>64.1</d>
<d>64.2</d>
<d>64.3</d>
<d>64.3</d>
<d>64.5</d>
<d>64.6</d>
<d>64.7</d>
<d>64.8</d>
<d>64.9</d>
<d>65</d>
<d>65.1</d>
<d>65.2</d>
<d>65.3</d>
<d>65.4</d>
<d>65.5</d>
<d>65.6</d>
<d>65.7</d>
<d>65.8</d>
<d>65.9</d>
<d>66</d>
<d>66.1</d>
<d>66.2</d>
<d>66.3</d>
<d>66.4</d>
<d>66.5</d>
<d>66.6</d>
<d>66.7</d>
<d>66.8</d>
<d>66.9</d>
<d>67</d>
<d>67.1</d>
<d>67.2</d>
<d>67.3</d>
<d>67.4</d>
<d>67.5</d>
<d>67.6</d>
<d>67.7</d>
<d>67.8</d>
<d>67.9</d>
<d>68.1</d>
<d>68.2</d>
<d>68.2</d>
<d>68.3</d>
<d>68.5</d>
<d>68.6</d>
<d>68.6</d>
<d>68.8</d>
<d>68.9</d>
<d>68.9</d>
<d>69.1</d>
<d>69.2</d>
<d>69.3</d>
<d>69.4</d>
<d>69.5</d>
<d>69.5</d>
<d>69.7</d>
<d>69.8</d>
<d>69.9</d>
<d>70</d>
<d>70.1</d>
<d>70.2</d>
<d>70.3</d>
<d>70.4</d>
<d>70.5</d>
<d>70.6</d>
<d>70.7</d>
<d>70.8</d>
<d>70.9</d>
<d>71.1</d>
<d>71.1</d>
<d>71.2</d>
<d>71.3</d>
<d>71.4</d>
<d>71.5</d>
<d>71.6</d>
<d>71.7</d>
<d>71.8</d>
<d>71.9</d>
<d>72</d>
<d>72.1</d>
<d>72.3</d>
<d>72.3</d>
<d>72.4</d>
<d>72.5</d>
<d>72.6</d>
<d>72.7</d>
<d>72.8</d>
<d>73</d>
<d>73.1</d>
<d>73.2</d>
<d>73.2</d>
<d>73.3</d>
<d>73.5</d>
<d>73.6</d>
<d>73.7</d>
<d>73.8</d>
<d>73.9</d>
<d>74</d>
<d>74</d>
<d>74.1</d>
<d>74.3</d>
<d>74.4</d>
<d>74.5</d>
<d>74.6</d>
<d>74.7</d>
<d>74.7</d>
<d>74.9</d>
<d>75</d>
<d>75.1</d>
<d>75.2</d>
<d>75.3</d>
<d>75.4</d>
<d>75.5</d>
<d>75.6</d>
<d>75.7</d>
<d>75.8</d>
<d>75.9</d>
<d>76</d>
<d>76.1</d>
<d>76.2</d>
<d>76.3</d>
<d>76.4</d>
<d>76.5</d>
<d>76.6</d>
<d>76.7</d>
<d>76.9</d>
<d>76.9</d>
<d>77</d>
<d>77.1</d>
<d>77.2</d>
<d>77.3</d>
<d>77.5</d>
<d>77.6</d>
<d>77.7</d>
<d>77.8</d>
<d>77.9</d>
<d>77.9</d>
<d>78.1</d>
<d>78.1</d>
<d>78.2</d>
<d>78.4</d>
<d>78.5</d>
<d>78.5</d>
<d>78.7</d>
<d>78.8</d>
<d>78.9</d>
<d>79</d>
<d>79.1</d>
<d>79.2</d>
<d>79.3</d>
<d>79.4</d>
<d>79.5</d>
<d>79.6</d>
<d>79.7</d>
<d>79.8</d>
<d>79.9</d>
<d>80</d>
<d>80.1</d>
<d>80.2</d>
<d>80.3</d>
<d>80.4</d>
<d>80.5</d>
<d>80.6</d>
<d>80.7</d>
<d>80.8</d>
<d>80.9</d>
<d>81</d>
<d>81.1</d>
<d>81.2</d>
<d>81.3</d>
<d>81.4</d>
<d>81.5</d>
<d>81.6</d>
<d>81.8</d>
<d>81.9</d>
<d>81.9</d>
<d>82</d>
<d>82.2</d>
<d>82.2</d>
<d>82.3</d>
<d>82.5</d>
<d>82.5</d>
<d>82.7</d>
<d>82.7</d>
<d>82.8</d>
<d>82.9</d>
<d>83.1</d>
<d>83.2</d>
<d>83.3</d>
<d>83.4</d>
<d>83.5</d>
<d>83.6</d>
<d>83.7</d>
<d>83.8</d>
<d>83.9</d>
<d>84</d>
<d>84.1</d>
<d>84.2</d>
<d>84.3</d>
<d>84.4</d>
<d>84.5</d>
<d>84.6</d>
<d>84.7</d>
<d>84.8</d>
<d>84.8</d>
<d>85</d>
<d>85.1</d>
<d>85.2</d>
<d>85.3</d>
<d>85.4</d>
<d>85.5</d>
<d>85.6</d>
<d>85.7</d>
<d>85.8</d>
<d>86</d>
<d>86.1</d>
<d>86.1</d>
<d>86.3</d>
<d>86.3</d>
<d>86.5</d>
<d>86.5</d>
<d>86.7</d>
<d>86.8</d>
<d>86.8</d>
<d>86.9</d>
<d>87</d>
<d>87.2</d>
<d>87.3</d>
<d>87.4</d>
<d>87.5</d>
<d>87.6</d>
<d>87.7</d>
<d>87.8</d>
<d>87.9</d>
<d>88</d>
<d>88.1</d>
<d>88.2</d>
<d>88.3</d>
<d>88.4</d>
<d>88.5</d>
<d>88.6</d>
<d>88.7</d>
<d>88.8</d>
<d>88.9</d>
<d>89</d>
<d>89.1</d>
<d>89.2</d>
<d>89.3</d>
<d>89.4</d>
<d>89.5</d>
<d>89.6</d>
<d>89.7</d>
<d>89.8</d>
<d>89.9</d>
<d>90</d>
<d>90.1</d>
<d>90.2</d>
<d>90.3</d>
<d>90.4</d>
<d>90.5</d>
<d>90.6</d>
<d>90.7</d>
<d>90.8</d>
<d>90.9</d>
<d>91.1</d>
<d>91.2</d>
<d>91.2</d>
<d>91.3</d>
<d>91.5</d>
<d>91.6</d>
<d>91.6</d>
<d>91.7</d>
<d>91.9</d>
<d>92</d>
<d>92.1</d>
<d>92.2</d>
<d>92.2</d>
<d>92.4</d>
<d>92.5</d>
<d>92.6</d>
<d>92.7</d>
<d>92.8</d>
<d>92.9</d>
<d>93</d>
<d>93.1</d>
<d>93.2</d>
<d>93.3</d>
<d>93.4</d>
<d>93.5</d>
<d>93.6</d>
<d>93.7</d>
<d>93.8</d>
<d>93.9</d>
<d>94</d>
<d>94.1</d>
<d>94.2</d>
<d>94.3</d>
<d>94.4</d>
<d>94.5</d>
<d>94.6</d>
<d>94.7</d>
<d>94.8</d>
<d>94.9</d>
<d>95</d>
</Subcolumn>
</XColumn>
<XAdvancedColumn Version="1" Width="108" Decimals="3" Subcolumns="1">
<Title>Temperature [<Font Face="Times New Roman">°</Font>C]</Title>
<Subcolumn>
<d>35.2</d>
<d>35.3</d>
<d>35.5</d>
<d>35.6</d>
<d>35.7</d>
<d>35.9</d>
<d>36</d>
<d>36.1</d>
<d>36.2</d>
<d>36.3</d>
<d>36.3</d>
<d>36.5</d>
<d>36.6</d>
<d>36.7</d>
<d>36.8</d>
<d>36.9</d>
<d>37</d>
<d>37.1</d>
<d>37.2</d>
<d>37.3</d>
<d>37.4</d>
<d>37.5</d>
<d>37.6</d>
<d>37.7</d>
<d>37.8</d>
<d>37.9</d>
<d>38</d>
<d>38.1</d>
<d>38.3</d>
<d>38.3</d>
<d>38.4</d>
<d>38.5</d>
<d>38.6</d>
<d>38.8</d>
<d>38.8</d>
<d>39</d>
<d>39</d>
<d>39.2</d>
<d>39.3</d>
<d>39.3</d>
<d>39.5</d>
<d>39.6</d>
<d>39.7</d>
<d>39.7</d>
<d>39.8</d>
<d>39.9</d>
<d>40</d>
<d>40.1</d>
<d>40.3</d>
<d>40.3</d>
<d>40.5</d>
<d>40.6</d>
<d>40.6</d>
<d>40.8</d>
<d>40.9</d>
<d>40.9</d>
<d>41</d>
<d>41.1</d>
<d>41.3</d>
<d>41.4</d>
<d>41.4</d>
[truncated: 502,145 more chars]
